# Supplementary material for: Bayesian Genome Assembly and Assessment by Markov Chain Monte Carlo Sampling
Source: PLoS One. 2014 Jun 26;9(6):e99497. doi: 10.1371/journal.pone.0099497 (PMC4072599; doi:10.1371/journal.pone.0099497)
Supplement: File S1 — X174 sequence data. A subset of 2,000 paired-end reads (maximum length 251 bp, estimated mean insert size 357 bp) drawn from Illumina MiSeq sample data (http://www.illumina.com/systems/miseq/scientific_data.ilmn ). (ZIP) [file pone.0099497.s001.zip]

Archive with 2 entries (2 files):
- PhiX_S1_L001_R1_001.subset.fq
- PhiX_S1_L001_R2_001.subset.fq
