# Supplementary material for: Bayesian Genome Assembly and Assessment by Markov Chain Monte Carlo Sampling
Source: PLoS One. 2014 Jun 26;9(6):e99497. doi: 10.1371/journal.pone.0099497 (PMC4072599; doi:10.1371/journal.pone.0099497)
Supplement: File S1 — X174 sequence data. A subset of 2,000 paired-end reads (maximum length 251 bp, estimated mean insert size 357 bp) drawn from Illumina MiSeq sample data (http://www.illumina.com/systems/miseq/scientific_data.ilmn ). (ZIP) [file pone.0099497.s001.zip › PhiX_S1_L001_R1_001.subset.fq]

@M00151:18:000000000-A117B:1:1101:19238:2330/1
TGCCGAGATGCAAAATGAGACTCAAAAAGAGATTGCTGGCATTCAGTCGGCGACTTCACNNCNGAATACGAAAGACCAGGTATATGCACAAAATGAGATGCTTGCTTATCAACAGAAGGAGTCTACTGCTCGCGTTGCGTCTATTATGGAAAACACCAATCTTTCCAAGCAACAGCAGGTTTCCGAGATTATGCGCCAAATGCTTACTCAAGCTCAAACGGCTGGTCAGTATTTTACCAATGACCAAATCA
+
????A@BBDDDDDDDDFGGGGGIIHFHIHHIIIGIIIHHHHHHIFHGHHHHECFEHIII##5#55>CFHHHHHHHHHHHHFFHHHHHHHHHHHHHHHHHGGGGGGGGGGGGGGGGGGGEGGGGGGGGGGGGGGGGGGGGDGGGGGGGGGEGGGGGGGGGGGGGGGGGGGGGGGGCGGGGCEEGGGEDGGGGGGGGGGGGGGGGGGGGGGGGGGGGGGEGGGGGGGEGGGCEGGGGGGGGGGGGGGGGGGGG
@M00151:18:000000000-A117B:1:1101:16874:2334/1
TAGGCGGAAAACGAACAAGCGCAAGAGTAAACATAGTGCCATGCTCAGGAACAAAGAAANNCNGCACAGAATGTTTATAGGTCTGTTGAACACGACCAGAAAACTGGCCTAACGACGTTTGGTCAGTTCCATCAACATCATAGCCAGATGCCCAGAGATTAGAGCGCATGACAAGTAAAGGACGGTTGTCAGCGTCATAAGAGGTTTTACCTCCAAATGAAGAAATAACATCATGGTAACGCTGCATGAAG
+
AAAA?BBBDDDDEEDDGGGGGGHHHIIFFHIIHHIIGHIIIHIIIIIHHHIIIIIHHII##5#55<EFFHHIHGHHHHHHHHHHHHHHHHHHHHHHGHGGGGGGHGGGGGGGGGGGGGGGGGGGGGGGGGGGGGGGGGGGGGGGGGGGGGGGGGGGGGGGGGGGGGGGGGGGGGGGGGGGGGGGGCCDGGGGGGGGGGGGGGGG?CEGEGEGGGGGGGGCEGGEGGGGGGGGGGGG??EGGDGEGGGGGGE
@M00151:18:000000000-A117B:1:1101:14286:2342/1
GCAAAATGAGACTCAAAAAGAGATTGCTGGCATTCAGTCGGCGACTTCACGCCAGAATACGANAGACCAGGTATATGCACAAAATGAGATGCTTGCTTATCAACAGAAGGAGTCTACTGCTCGCGTTGCGTCTATTATGGAAAACACCAATCTTTCCAAGCAACAGCAGGTTTCCGAGATTATGCGCCAAATGCTTACTCAAGCTCAAACGGCTGGTCAGTATTTTACCAATGACCAAATCAAAGAAATGA
+
AAAAABBBDEDEEEDDGGGGGGIIIIIIIIHIIIIIIGHHHHHHHHHIHIHIIHHIHHHIII#55CFHHIIFGGHIIIIIHHHHHHHHHHHHHHHHHHHHHHHHHHGHGGGG?FGGGGGGGGGGGGGGGGGGGGGGGGGGGGGGGGGGGGGGGGGGGGGGGGGGGGGGGGEGGGGGGGGGGGGGGGGGGGEGGGGGGGGGGGGGGGGGGGGGGGGGGGGGGGGGGGGGGGGGEEGGGGGGGGGGGGGGGGE
@M00151:18:000000000-A117B:1:1101:18975:2342/1
GTTAAGGTACTGAATCTCTTTAGTCGCAGTAGGCGGAAAACGAACAAGCGCAAGAGTAAACANAGTGCCATGCTCAGGAACAAAGAAACGCGGCACAGAATGTTTATAGGTCTGTTGAACACGACCAGAAAACTGGCCTAACGACGTTTGGTCAGTTCCATCAACATCATAGCCAGATGCCCAGAGATTAGAGCGCATGACAAGTAAAGGACGGTTGTCAGCGTCATAAGAGGTTTTACCTCCAAATGAAG
+
?????BBBBDDDDDDDGGGGGGIIIHHGHHIIHIHHHHHIIHHIHHIIIHHHHHFHIHIIII#5AAFFHHIIGHHHHHHHHFHHHHHHHHHGGGGGGGGGGGEEGGGGGGGGEEEGGGGGEGGGGGGEGGGGGGGGGGGGGGGGGGDEGGGGGGGGGGGGGGGGGGGEGGGGGGEC?EEEGGGGEEGGGGGGGGDGGGGGGGGG:CEGGGEGGG?EGGGGGEGCEEGEGEGGG1?CEEGCG?CGCEECCCC
@M00151:18:000000000-A117B:1:1101:15538:2345/1
AGTAATCACGTTCTTGGTCAGTATGCAAATTAGCATAAGCAGCTTGCAGACCCATAATGTCAATAGATGTGGTAGAAGTCGTCATTTGGCGAGAAAGCTCAGTCTCAGGAGGAAGCGGAGCAGTCCAAATGTTTTTGAGATGGCAGCAACGGAAACCATAACGAGCATCATCTTGATTAAGCTCATTAGGGTTAGCCTCGGTACGGTCAGGCATCCACGGCGCTTTAAAATAGTTGTTATAGATATTCAAA
+
??AAABBBDDDDDDEEGGGGGFHIIIIIIIIIIIIIIIIIIIIIIIIIIIIIIIIIIHIHIIIIIIHIIHHIHHIIIHFHHHIIIIIFHIHHHHHIHHIHHHFHHHHHHHHHHHHHHHGGGGGGGGGGGGGEGGGGHGGGGGGGGGGGGGGGGGGGGGGGGGGGGGGGGGGGGGGGGGGGGGGGGGGGGGGGGEEGEEGGGEGGGGGGGGGGGGGGGGGGGGGGGGGGGGGGGCEGEGGGGGGCEGGGGG?
@M00151:18:000000000-A117B:1:1101:12053:2345/1
GCATTTCCTGAGCTTAATGCTTGGGAGCGTGCTGGTGCTGATGCTTCCTCTGCTGGTATGGTTGACGCCGGATTTGAGAATCAAAAAGAGCTTACTAAAATGCAACTGGACAATCAGAAAGAGATTGCCGAGATGCAAAATGAGACTCAAAAAGAGATTGCTGGCATTCAGTCGGCGACTTCACGCCAGAATACGAAAGACCAGGTATATGCACAAAATGAGATGCTTGCTTATCAACAGAAGGAGTCTA
+
AAAAABBBDDDDEDDDGGGGGGIHIIGHHHHHIIIFHIIIIHHIIIIIIHIIIIIIFHFHHIFHIIHHHHHHHHIHIIIIHHHHHHHHHHHHHHHHHHHHHHHHHHHGGGGGGGGGGGGGGGGGGGGGGGHGGGGGGGGGGGGGGGGGEEEGGGGGGGGGGGGEGGGGGGGEGGGGGGGGGGGGGGGGGGGGGGGGGGGGGGGGG:CCEGGGGGGGGGGGGGGGGGEGGGGGGGGGGGGGGGGGGGGGGE
@M00151:18:000000000-A117B:1:1101:15096:2346/1
GGCGAATAAGTACGCGTTCTTGCAAATCACCAGAAGGCGGTTCCTGAATGAATGGGAAGCCTTCAAGAAGGTGATAAGCAGGAGAAACATACGAAGGCGCATAACGATACCACTGACCCTCAGCAATCTTAAACTTCTTAGACGAATCACCAGAACGGAAAACATCCTTCATAGAAATTTCACGCGGCGGCAAGTTGCCATACAAAACAGGGTCGCCAGCAATATCGGTATAAGTCAAAGCACCTTTAGCG
+
?????@@?DDDDDDDDGGGGGGIHHHIIHIIIIIIIIHHHHHHIIIIIGH@AFHHHIHHHIIIIIIHHIHHAFFGHIHHHHHHHHHHHFHHHHHHHGGGGGGGGGGEGGGGGGGGGGGGGGGGGGGGGGHGGGGGGGGECECEG>>EGEGGCEGGGGGGGGGGGEEEGEGEGGGGGGGGGEEEEEGGDGDDGAGCCCGEGGGGGGGEGGGCCCGGGGGGGEEGGGGEG8?EEGEGEGGCCCGGCEGGGEGG
@M00151:18:000000000-A117B:1:1101:18834:2347/1
CATCATGGTAACGCTGCATGAAGTAATCACGTTCTTGGTCAGTATGCAAATTAGCATAAGCAGCTTGCAGACCCATAATGTCAATAGATGTGGTAGAAGTCGTCATTTGGCGAGAAAGCTCAGTCTCAGGAGGAAGCGGAGCAGTCCAAATGTTTTTGAGATGGCAGCAACGGAAACCATAACGAGCATCATCTTGATTAAGCTCATTAGGGTTAGCCTCGGTACGGTCAGGCATCCACGGCGCTTTAAAA
+
AAAAABBBDBDDDDDDGGGGGGHFHHIIHIHIIIIIHIIHIFHHIHHIHIIIIIHIFHGGHIFFHIIIFHHHIHHIIHFHDGHHIIF?FGFGIBGHFFFHGHHHIHHHHHHHHHHHHHHHHGGGGGGGGGGEGGGEEGGGGEGGGGGGGEGGCGGGGGGGGGGGGGGGGGGGGGGGGEGGGGGEGGGGGGGGGGGGGGGGGGGGGGGGGG?CCCEEEEGGGGCCGGDGGGGGGGGGGGGGGGGGGGGGGEC
@M00151:18:000000000-A117B:1:1101:11593:2347/1
TTTAACCTGACTATTCCACTGCAACAACTGAACGGACTGGAAACACTGGTCATAATCATGGTGGCGAATAAGTACGCGTTCTTGCAAATCACCAGAAGGCGGTTCCTGAATGAATGGGAAGCCTTCAAGAAGGTGATAAGCAGGAGAAACATACGAAGGCGCATAACGATACCACTGACCCTCAGCAATCTTAAACTTCTTAGACGAATCACCAGAACGGAAAACATCCTTCATAGAAATTTCACGCGGCG
+
?AA?ABBBDDDDDDEDGGGGGGIIIIHHIHIIHIHHHHFHIIIIHIIIIFHHIIIIHIIIIEGHFHEHHHIIFFHHGHHHHIIIHHHHHHHHHHHHHHHHHGEGEGGGGGGGGGGGGGGGGGCEGGGGGGGGG>CEEGGGGGCGGGGGGGGGGGGGGGAGGGGEGGGEGGGGGGGEEEGGGGGGGGEGGGEGGEGGGGGGGGEGGGGGGGGGGGCECG?EGGGCEGG:CCCGGGGEGGCCGGEGC?C<?GG
@M00151:18:000000000-A117B:1:1101:15961:2348/1
TCTTGCAAATCACCAGAAGGCGGTTCCTGAATGAATGGGAAGCCTTCAAGAAGGTGATAAGCAGGAGAAACATACGAAGGCGCATAACGATACCACTGACCCTCAGCAATCTTAAACTTCTTAGACGAATCACCAGAACGGAAAACATCCTTCATAGAAATTTCACGCGGCGGCAAGTTGCCATACAAAACAGGGTCGCCAGCAATATCGGTATAAGTCAAAGCACCTTTAGCGTTAAGGTACTGAAT
+
A?AA?BBBDDDDDDDDGGGGGGHCFFHIHHIIIHIIIIIHIHIIIIHIIIHHHICGFFHHIIIIIHIHIIIIIIIIIIHHIHHHHHHHHDFDDHHHHHHGGGGGGGGGGGGGGGGGGGGGGGGGGGGEGGGGGGGGGGGGGGGGGEGGGGGGGGGGGGGGGGGEGEGGGGGGGGGGGCEGGGGGGGGGGGGGGGG?CDGGGGGGGGGGGGG8CEEGGCEGGGGGGGEEGGGEGGCEGGGG:?EGGEEG
@M00151:18:000000000-A117B:1:1101:12949:2350/1
ATGAAAACATACAATTGGGAGGGTGTCAATCCTGACGGTTATTTCCTAGACAAATTAGAGCCAATACCATCAGCTTTACCGTCTTTCCAGAAATTGTTCCAAGTATCGGCAACAGCTTTATCAATACCATGAAAAATATCAACCACACCAGAAGCAGCATCAGTGACGACATTAGAAATATCCTTTGCAGTAGCGCCAATATGAGAAGAGCCATACCGCTGATTCTGCGTTTGCTGATGAACTAAGTCAA
+
??AAABBBDDDDDDEEGGGGFGH@EFFHHIHIHIIIHHHIHIIIIIIIIIIIIIIIIIHHIIIIHIIHHHIIIIIIIIHIHIHIIIIIIIIIIIHHGHGHHHHHHHHHHHHHHHGGGHGGGGHGGGGGGGGGGHGGGGGGGGGGGGGGGGGGHGHGGGGGGGGGGGGGGGGGGGGGGGGGGGGGGGGGGGEGGGGGGGGGGGGGGGGGGGGGGGGGGGGGGGGGGGGGGGGGGGGEGGGGGGGGGGGGGG
@M00151:18:000000000-A117B:1:1101:16705:2355/1
GACGTTTGGTCAGTTCCATCAACATCATAGCCAGATGCCCAGAGATTAGAGCGCATGACAAGTAAAGGACGGTTGTCAGCGTCATAAGAGGTTTTACCTCCAAATGAAGAAATAACATCATGGTAACGCTGCATGAAGTAATCACGTTCTTGGTCAGTATGCAAATTAGCATAAGCAGCTTGCAGACCCATAATGTCAATAGATGTGGTAGAAGTCGTCATTTGGCGAGAAAGCTCAGTCTCAGGAGGAAG
+
??????B?DDDDDDDDGGGGGGIIIIIIIIIIIIIIIIIIIIIHHIIIIIIIHHDHHIIIHIHHHIIIHHHHFHHHHHIHEEEEHIIHHHHHHHHHHHHHHHHHHHHHHHHHGGGGGHHGHGGGEEGGGGGGGGGGGGGGGGGGGGGGGGGGGGGGGGEGGGGGGGGGGGGGGGGGGGGGGGGGGGGGGGGGGGGGGGGGGGGGGGGGEEECCCCEGGGGGGGGGGGGGGGGGGGGGGGGGGGGGGGGGGC
@M00151:18:000000000-A117B:1:1101:19931:2358/1
AACGTGAGAGTGTCAAAAACGATAAACCAACCATCAGCATGAGCCTGTCGCATTGCATTCATCAAACGCTGAATAGCAAAGCCTCTACGCGATTTCATAGTGGAGGCCTCCAGCAATCTTGAACACTCATCCTTAATACCTTTCTTTTTGGGGTAATTATACTCATCGCGAATATCCTTAAGAGGGCGTTCAGCAGCCAGCTTGCGGCAAAACTGCGTAACCGTCTTCTCGTTCTCTAAAAACCATTTTT
+
??AA????DDDDDDDDGGGGGGIHHIIIIIHHHIIIIIIIIIHHIIIIIIIGHEHHHHIIIIIIIIIHHHHHIIIIIIHHHHIHHHHIHHHEHHHHHHHHHFFHHHGGGGGGGGGGGGGGGGGGGGGGGGGHGGGGGGGGGGGGGGGGGGGGG>EGGGGGGGGGGGGGGGGGGGGGGGGGCCCCEEGGGGGGGGGGGGGGGGGGGGGAGGEGGGEGGGGGGGGCEEGGGGGEGGGGGCEGGGGGGGGGGG
@M00151:18:000000000-A117B:1:1101:18671:2358/1
CACGTTCTTGGTCAGTATGCAAATTAGCATAAGCAGCTTGCAGACCCATAATGTCAATAGATGTGGTAGAAGTCGTCATTTGGCGAGAAAGCTCAGTCTCAGGAGGAAGCGGAGCAGTCCAAATGTTTTTGAGATGGCAGCAACGGAAACCATAACGAGCATCATCTTGATTAAGCTCATTAGGGTTAGCCTCGGTACGGTCAGGCATCCACGGCGCTTTAAAATAGTTGTTATAGATATTCAAATAACC
+
?AAA?BBADDDDDDDDGGGGGGIIIIIIIIIGIIIIIIIIIIIIIIIIIIIHHHIIIIIHHHHCGFFHHHIIHHHHHIIIIHHHHHHHHIIIIIIIIIIHHHHHHHHHHHHHHGGGGGGGGGGGGEGGGGGGGGGGEGGGHGGGGGGGGGGGGGGGGGGGGGGGGGGGGGGGGGEGGGGGGGGGGGGGGGGGGGGEGGGGGGGGGGGGGGGGGGGGGGGEGGGGGGGCCEEGGGGGGEGGGGGGGGGGGG
@M00151:18:000000000-A117B:1:1101:16155:2359/1
TCCCTAAGCATTTGTTTCAGGGTTATTTGAATATCTATAACAACTATTTTAAAGCGCCGTGGATGCCTGACCGTACCGAGGCTAACCCTAATGAGCTTAATCAAGATGATGCTCGTTATGGTTTCCGTTGCTGCCATCTCAAAAACATTTGGACTGCTCCGCTTCCTCCTGAGACTGAGCTTTCTCGCCAAATGACGACTTCTACCACATCTATTGACATTATGGGTCTGCAAGCTGCTTATGCTAATTTG
+
AAAAABBBDDDDDDDDGGGGGGFHHIIIIIHIIIIIIIIIHHIIIIIIIGIIIHIHHHHECCHHHHIIGHIIHHHHIHHEHHHHHHHHHHHHHHHHHHHHHHHHHHHHHGFGGGGGGGGGGGGGGGHGGGGGCGGGGGGGGHGGGGGGGGGEGGGGGGGGGGGEGGGGGGGGGGGGGGGGGGGGGGGGGGGGGEGGEGGGGGGGGGGGGGGGGGGEGGGGGG:*CGEEECGGGGGGGGGGGGGGGEGGGG*
@M00151:18:000000000-A117B:1:1101:17732:2359/1
TCAGTATGCAAATTAGCATAAGCAGCTTGCAGACCCATAATGTCAATAGATGTGGTAGAAGTCGTCATTTGGCGAGAAAGCTCAGTCTCAGGAGGAAGCGGAGCAGTCCAAATGTTTTTGAGATGGCAGCAACGGAAACCATAACGAGCATCATCTTGATTAAGCTCATTAGGGTTAGCCTCGGTACGGTCAGGCATCCACGGCGCTTTAAAATAGTTGTTATAGATATTCAAATAACCCTGAAACAAATG
+
???A?BBBDDDDDDDDFGGGGGIIIIIIHHIIIIIIIIHFGHCCGHFHHFHHGFHAFFGFHHIHHIHIIIIFHHHHHHGHFHIFFFHFHIHIHHHHGFFHHHHHHFFHHHHHGGBFGGGGGGGGHGGGGGGGEB6?CBGCEGGGGGGGGGGCEGGGGGGGEEEEGGGGGGGGGGCEEEGEEGGGEEGGGGGEGEGGGCECGGGGGGGGGGCEGEEGGGGGGEGGGGGGGGGCCECGEGEEEGEGGEGGGGE
@M00151:18:000000000-A117B:1:1101:17863:2360/1
AATTAGCATAAGCAGCTTGCAGACCCATAATGTCAATAGATGTGGTAGAAGTCGTCATTTGGCGAGAAAGCTCAGTCTCAGGAGGAAGCGGAGCAGTCCAAATGTTTTTGAGATGGCAGCAACGGAAACCATAACGAGCATCATCTTGATTAAGCTCATTAGGGTTAGCCTCGGTACGGTCAGGCATCCACGGCGCTTTAAAATAGTTGTTATAGATATTCAAATAACCCTGAAACAAATGCTTAGGGATT
+
AAAAABBBDDDDDDDDGGGGGGIIIHHIIIHIHIIIIIIIIHFHHHIHIIHHHHHHIIIIIHHHHHHHIHIIIIIHIIIIIIIIHHIIIHHHHHHHFHHHHHHHFHHHHGGGGGGGGGGGGGGGGGGGGGGGGGGGGGGGGGGGGGGGGGGGGGGGGGGGGGGGGGEEGGGGGG8CEGGGGGGGGGGGGGGGGGGGGEGEGGGGGGEEGGGGGGGGGGEEGGGCEGGGEGGGEEGGGGGGGGGGGGGGGGG
@M00151:18:000000000-A117B:1:1101:16452:2360/1
CTTCATTTGGAGGTAAAACCTCTTATGACGCTGACAACCGTCCTTTACTTGTCATGCGCTCTAATCTCTGGGCATCTGGCTATGATGTTGATGGAACTGACCAAACGTCGTTAGGCCAGTTTTCTGGTCGTGTTCAACAGACCTATAAACATTCTGTGCCGCGTTTCTTTGTTCCTGAGCATGGCACTATGTTTACTCTTGCGCTTGTTCGTTTTCCGCCTACTGCGACTAAAGAGATTCAGTACCTTAA
+
AAAAABBBEDDDDABDGGGGGGIIIIHIIHHHHHIIIIHHHHHHHHHIIIHHIIIIHHHHHIIIIIIIIIIIIIIIIIIIIHHHHIIHHHGHIIIHHHHHHHHHHHHHHEEEFFGGGGGFGGGGGGGGEGGGGGGHGGGGGGGGGGGGGGEGGGGGGGGGGGGGGGGGGGEEGGGGG:CEEGCEGEEGGGGGEGGGGGGGGEAGGGGGGGGGGGGGGEGGGGGG?EGAGD>CCCEGGGGGGEGEGGGGGE
@M00151:18:000000000-A117B:1:1101:15584:2360/1
TTTTATCACGAAGTCATGATTGAATCGCGAGTGGTCGGCAGATTGCGATAAACGGTCACATTAAATTTAACCTGACTATTCCACTGCAACAACTGAACGGACTGGAAACACTGGTCATAATCATGGTGGCGAATAAGTACGCGTTCTTGCAAATCACCAGAAGGCGGTTCCTGAATGAATGGGAAGCCTTCAAGAAGGTGATAAGCAGGAGAAACATACGAAGGCGCATAACGATACCACTGACCCTCAG
+
AAAA?BBBEDDDDDDDFFGGGGIIHIIIHHHEFHHHHHHHHIHIHHHHIHHIIHHHHHIIHIIHIIIHIIIIIIIIIHHHHHHHHHHHHHHHHHHHHHHHHGGGGGGGGGGHGDDGGGGGGGGGGGEGGGGGGGGGE:?EGGGGGGGGGGGGGGGGGGGGGEEGEGGADGGGGGGGGGGGGGEGGGEGGGGGCCEGCE??CEEGCEGGGGGGGGGGGEGGGGGGGGDDGGGEEGEGDEEGC*?EEEGCEG
@M00151:18:000000000-A117B:1:1101:13949:2360/1
TTATCACCTTCTTGAAGGCTTCCCATTCATTCAGGAACCGCCTTCTGGTGATTTGCAAGAACGCGTACTTATTCGCCACCATGATTATGACCAGTGTTTCCAGTCCGTTCAGTTGTTGCAGTGGAATAGTCAGGTTAAATTTAATGTGACCGTTTATCGCAATCTGCCGACCACTCGCGATTCAATCATGACTTCGTGATAAAAGATTGAGTGTGAGGTTATAACGCCGAAGCGGTAAAAATTTTAATTTT
+
AA?AABBBDDDDDDDDGGGGGGIIHIIIIIIIIIIHIIIHHHHHIIIICFHHHHHIIIIIIIGHHHHHIIIIIHHHHHHIFHFGHHHHFHHHBFHHHHHHHHHHHHHHHHHGGFFGGGGGGEGGEGGGGEEEGGGECCEGGGGGGGEGGEGGGGGGGGGGEGGGGGGGGGGGGGEGEGGGGGGGGGGGGGGGGGGGGGGCEGEGGGGGGGGCECEGGGEEEEEGGGGDDGA>AGGGGEE*?EEGEEEEGGG
@M00151:18:000000000-A117B:1:1101:16922:2361/1
ATACGAAAGACCAGGTATATGCACAAAATGAGATGCTTGCTTATCAACAGAAGGAGTCTACTGCTCGCGTTGCGTCTATTATGGAAAACACCAATCTTTCCAAGCAACAGCAGGTTTCCGAGATTATGCGCCAAATGCTTACTCAAGCTCAAACGGCTGGTCAGTATTTTACCAATGACCAAATCAAAGAAATGACTCGCAAGGTTAGTGCTGAGGTTGACTTAGTTCATCAGCAAACGCAGAATCAGCGG
+
AAAAA???DDDDDEBBFFGGGGIIIIIHIIIIHIIIIIHIIIIIIIHIIHFHIIIIIIHFHIHIIIHHHHHCFHHHHIIIIIHIHHHFHFHHHHHHHHHHHHFHHHHHHHGGGGGFGGGGGGGGGGGGGEGGGGGGGGGGGGGGEEGGGGGGGGGGGGGGGGGGGCGGGGGGGGGGGGGGGGEGGG*CCEGEGGGGGGGDDGGGGGGGGEGGE*9EEECEGGGEGGGGGGGECE*CCGGGGG<GGGGEEE2
@M00151:18:000000000-A117B:1:1101:17117:2363/1
GCGCTTTAAAATAGTTGTTATAGATATTCAAATAACCCTGAAACAAATGCTTAGGGATTTTATTGGTATCAGGGTTAATCGTGCCAAGAAAAGCGGCATGGTCAATATAACCAGTAGTGTTAACAGTCGGGAGAGGAGTGGCATTAACACCATCCTTCATGAACTTAATCCACTGTTCACCATAAACGTGACGATGAGGGACATAAAAAGTAAAAATGTCTACAGTAGAGTCAATAGCAAGGCCACGACG
+
AAAAAAABDDDDDDDDFFGGGGIIIIIIIIIHHIIHIIIIIIIHHIIIIIIIIIIIIIIIIHHIIIEFHHFFHIHHIIIIHHIIIIIIIIIHHHHHHHHHHHHHHHHHHHHHHHHHHHHHHHHHHGFGGGGGGGGGGGGGGGGEGGGGGGGGGGGGGGGGGGGGGGGGGGGGGGGGGGGGGGGGGGGGGGGGGEGGGGGGGGGGEGGGGG:CE?EEGGEGGGGGGGGEGGCCEEEGGGEE?CCEEGGGGG
@M00151:18:000000000-A117B:1:1101:18884:2363/1
ACCACTGACCCTCAGCAATCTTAAACTTCTTAGACGAATCACCAGAACGGAAAACATCCTTCATAGAAATTTCACGCGGCGGCAAGTTGCCATACAAAACAGGGTCGCCAGCAATATCGGTATAAGTCAAAGCACCTTTAGCGTTAAGGTACTGAATCTCTTTAGTCGCAGTAGGCGGAAAACGAACAAGCGCAAGAGTAAACATAGTGCCATGCTCAGGAACAAAGAAATGCGGCACAGAATGTTTATAG
+
??A?ABBBDDEDDDEDGGGGGGIHIIIIIIIIIIIHHEHHGHIHIHIIHHHHHHHIIIIIIIIIHIIFGHIIIIIHHEHHHHEDEGGGGGGGGGGGGGGGGGGGGGGGGGGGGGGGGGGGGGGEEEEEEGGCGGGGGGGGEGGGGGGGECEEGGGGGGGGGGGGGGGGGGGGGGGGGGGGGGGGGGGGGGGGGGGGGGGGGGGGGGCEEGGGGGGGGGGGGGGGGGGGEGGGCEDGGGGGEEGGGGEGGGG
@M00151:18:000000000-A117B:1:1101:11648:2365/1
ACGCGCAGGAAACACTGACGTTCTTACTGACGCAGAAGAAAACGTGCGTCAAAAATTACGTGCAGAAGGAGTGATGTAATGTCTAAAGGTAAAAAACGTTCTGGCGCTCGCCCTGGTCGTCCGCAGCCGTTGCGAGGTACTAAAGGCAAGCGTAAAGGCGCTCGTCTTTGGTATGTAGGTGGTCAACAATTTTAATTGCAGGGGCTTCGGCCCCTTACTTGAGGATAAATTATGTCTAATATTCAAACTGG
+
??A?AAABDDDDBDDDGGGGFGIIIIIIIIIHHHHHIIHIIIIHFHHHHHHHIIIIIIFHHHIIHHIHIHHCFGHHGHHHHHHHHHHHH@DHHHHHGGGGGGGGGGGGGGGGGGHGCGGGGGGGGGGGGEGGGGGGGCEGGGGGGGGGGGGGCGGGGGGGGGGGAGGGGGG8CEECGEG:CE?CEGGGGGGGGGGGGGGGGGGGGGGGGGGEDGGGEGGGECEGGEGGGGGGGGEGGGGGGGGGGGGGGGG
@M00151:18:000000000-A117B:1:1101:16338:2365/1
AAACATACAATTGGGAGGGTGTCAATCCTGACGGTTATTTCCTAGACAAATTAGAGCCAATACCATCAGCTTTACCGTCTTTCCAGAAATTGTTCCAAGTATCGGCAACAGCTTTATCAATACCATGAAAAATATCAACCACACCAGAAGCAGCATCAGTGACGACATTAGAAATATCCTTTGCAGTAGCGCCAATATGAGAAGAGCCATACCGCTGATTCTGCGTTTGCTGATGAACTAAGTCAAC
+
?A??ABBBDDDDDDDDGGGFFGHHIIIIIIIIHHHIHIIIIIIHHIIIIIIIIHHIIHIIIIIIIIIIIIIIIIIIHHHIIIIIIHHHHHHIGHHHHHHHHHHHHHHHHHHHHHHGGGGGGGGGGGGGGGGGGGGGHGGGGGGGEGGGGGGGGGGGGGGGGGGGGGGGGGGGGGEGGGEGGGGGGGGGGGGGGGGGGGGEGGGGGGGGGGGGEGGGGEGGGGGGGGGGGGGGGGGGGGEGEGEEGGE
@M00151:18:000000000-A117B:1:1101:17430:2365/1
AGTCAAAATAATCAGCGTGACATTCAGAAGGGTAATAAGAACGAACCATAAAAAAGCCTCCAAGATTTGGAGGCATGAAAACATACAATTGGGAGGGTGTCAATCCTGACGGTTATTTCCTAGACAAATTAGAGCCAATACCATCAGCTTTACCGTCTTTCCAGAAATTGTTCCAAGTATCGGCAACAGCTTTATCAATACCATGAAAAATATCAACCACACCAGAAGCAGCATCAGTGACGACATTAGAA
+
AAAAABBBEEEDDDDDGEGGGGIIIIIIIIIHAEHHIIIHIIHHIHHIIIIIIIHHIIIIIIHIHIIIIIIIHHHIHHIIHHIHIHIIHHHHHHHHHDFEHHHHHGGGGHGGGGGGGGEGGGGGGGGHHGGGGGGGGGGGGGHGGGGGGGGGGGGGGGGGGGGGGGGGGGGGGGGGGGGGGGGGGGGGGGGGGGGGGGGGGGGEGGGGGGGGGGGGGGGGGGGGGGGGGGGGGGGGGGGGGGGGGGEGGEG
@M00151:18:000000000-A117B:1:1101:18563:2365/1
GCGTGCTGGTGCTGATGCTTCCTCTGCTGGTATGGTTGACGCCGGATTTGAGAATCAAAAAGAGCTTACTAAAATGCAACTGGACAATCAGAAAGAGATTGCCGAGATGCAAAATGAGACTCAAAAAGAGATTGCTGGCATTCAGTCGGCGACTTCACGCCAGAATACGAAAGACCAGGTATATGCACAAAATGAGATGCTTGCTTATCAACAGAAGGAGTCTACTGCTCGCGTTGCGTCTATTATGGAAA
+
???????BDDDDDDDDGGGGGGIIIIIIIIEGHIIGHHHIHHHHHHHHIIHIIIIIIHIIIHHIIIIIIIIIIIIIIIIIIIIIIIHHHHHHHHHHHHHHHHHHHHGGGGGGGGGGGGGGGGGGHGGGGGGGGGGGGGGGGGGGHEGGGGGGGGGGGGGGGGGGGGGGGGGGGGGGGGE?CEGGGGGGGGGGGGGGGGGGGGGGGGGGGGGGGGGGGGGGGGGGGGGEGGGGG4<DEDDGGGGGGGGGGGG
@M00151:18:000000000-A117B:1:1101:19889:2366/1
CTCATTAGGGTTAGCCTCGGTACGGTCAGGCATCCACGGCGCTTTAAAATAGTTGTTATAGATATTCAAATAACCCTGAAACAAATGCTTAGGGATTTTATTGGTATCAGGGTTAATCGTGCCAAGAAAAGCGGCATGGTCAATATAACCAGTAGTGTTAACAGTCGGGAGAGGAGTGGCATTAACACCATCCTTCATGAACTTAATCCACTGTTCACCATAAACGTGACGATGAGGGACATAAAAAGTAA
+
AAA?ABBBDDDDDDDDGGGGCFHHHIHHHIIIIIIFHHHHHHHHIHIIIGHFHGHHHHIIIIIIIIIHIIIIIIIIIIHIIIHHHHHHHHHHHHHHHHHHHHHHFFHHHHGGFFGGGGGGGGGGGGGGGGGGGGGGGGGEEEGGGGGGGGGGEGGEEGEGGGGGGGGGD>>EEGEEEEGGGGGGGGGGGGGGGGGGGGEEEGGGGGGGGGGGGGGGGGGGGGGGGG?CCEGGGGEEGGGGCGEGEGGG:CG
@M00151:18:000000000-A117B:1:1101:17371:2366/1
AAGAGGTTTTACCTCCAAATGAAGAAATAACATCATGGTAACGCTGCATGAAGTAATCACGTTCTTGGTCAGTATGCAAATTAGCATAAGCAGCTTGCAGACCCATAATGTCAATAGATGTGGTAGAAGTCGTCATTTGGCGAGAAAGCTCAGTCTCAGGAGGAAGCGGAGCAGTCCAAATGTTTTTGAGATGGCAGCAACGGAAACCATAACGAGCATCATCTTGATTAAGCTCATTAGGGTTAGC
+
AAAAA?BBDDDEDEEEGGGGGGIIIIIIIIIIIIIIIIGEDGEHHHHIIIIIIHGHIIIIHIIIIIIIIIHIHHIIIIHHIIIIIIIIIIIIIIIIIIIIIIIIHHHHHHHHHHHHHHHHFFHHHHHHHHHHGGHGGGGGHGGGGGGGGGGGGGGGGGGGGGGGHGGGGGGGGGGGGGGGGGEGGGGGGGGGGGGGGGGGGGGGGGGGGGGGGGGGGGGGGGGGGGGGGGGGGGGGGGGGGGEGGGG
@M00151:18:000000000-A117B:1:1101:16796:2366/1
TGCTGCATTTCCTGAGCTTAATGCTTGGGAGCGTGCTGGTGCTGATGCTTCCTCTGCTGGTATGGTTGACGCCGGATTTGAGAATCAAAAAGAGCTTACTAAAATGCAACTGGACAATCAGAAAGAGATTGCCGAGATGCAAAATGAGACTCAAAAAGAGATTGCTGGCATTCAGTCGGCGACTTCACGCCAGAATACGAAAGACCAGGTATATGCACAAAATGAGATGCTTGCTTATCAACAGAAGGAGT
+
?AA??BBBDDDDDDDDGGGGGGIIIIIHIHIHHHFHIHIFHIIIIIIIIIIHHHIIIIIIEGFGHGHHIIHHHHHCDHHIHHHHHHHHHHHHHHHHHHHHHFHHHHHHGGGGGGGGGGGGGDEGGGGGGGGGGGGGGGGGGGGGGGGGGGGGGGGGGGGGGGGGGGGGGGGGGGGGGGGGGGGGGGGGGGGGGGGCEGGEGGGGGGGGG1CCGGGGGGGGGGGGGGGGGCEGGGGGGGGGGEGGGGGGGG0
@M00151:18:000000000-A117B:1:1101:15911:2369/1
TATCAACCACACCAGAAGCAGCATCAGTGACGACATTAGAAATATCCTTTGCAGTAGCGCCAATATGAGAAGAGCCATACCGCTGATTCTGCGTTTGCTGATGAACTAAGTCAACCTCAGCACTAACCTTGCGAGTCATTTCTTTGATTTGGTCATTGGTAAAATACTGACCAGCCGTTTGAGCTTGAGTAAGCATTTGGCGCATAATCTCGGAAACCTGCTGTTGCTTGGAAAGATTGGTGTTTTCCATA
+
AAAAABBBDDDDDEEEGGGGGGIIIIIHHHIHIHHHIIIIIIHIIIIIIIIIIIHHHHHHHHHHIHIHHIIHIIHIIIIIIHHHHHHHHHHHHHHHHHHHHHHHHHHHHGGGGGGHGGGGGGHGGGGGGGGGGGGGGGGGGGGGGGGGHGGGGGGGGGGGGGGGGGGGEGGGGEGGGEEGEEEGGGGGGGGGGGGGGGGCEGGGGGGGGGGGCGGGGGGGGGGCCEGGGGGGGGGGGGGGCCCCEGGGGGG
@M00151:18:000000000-A117B:1:1101:16384:2370/1
CAGAACGGAAAACATCCTTCATAGAAATTTCACGCGGCGGCAAGTTGCCATACAAAACAGGGTCGCCAGCAATATCGGTATAAGTCAAAGCACCTTTAGCGTTAAGGTACTGAATCTCTTTAGTCGCAGTAGGCGGAAAACGAACAAGCGCAAGAGTAAACATAGTGCCATGCTCAGGAACAAAGAAACGCGGCACAGAATGTTTATAGGTCTGTTGAACACGACCAGAAAACTGGCCTAACGACGTTTGG
+
??A?ABAABDDDDDDDGGGGGGIIG?FHIIHGHIIHHHHHHHHIIIGHIHIHIIHHHHHHHHHHHHHHHGGGGGGGGGEGGGGGEGGGGGGGEGGGGGGGGCEGGGGCEGGGGGGGGGGGGGEGGGGGGGGGGGGGGGGGGGGGGGGGGGGG<GGGGGGGGGGGGGGGGGGGGGGGGGGGGGGGGGGGGGGGGGGGGGCEGGGGGGGGEGGGGGEGGGGGGG?>ADGGEGGEGGGEECECGGGGAA8CEEC
@M00151:18:000000000-A117B:1:1101:13689:2370/1
GGCTTCCCATTCATTCAGGAACCGCCTTCTGGTGATTTGCAAGAACGCGTACTTATTCGCCACCATGATTATGACCAGTGTTTCCAGTCCGTTCAGTTGTTGCAGTGGAATAGTCAGGTTAAATTTAATGTGACCGTTTATCGCAATCTGCCGACCACTCGCGATTCAATCATGACTTCGTGATAAAAGATTGAGTGTGAGGTTATAACGCCGAAGCGGTAAAAATTTTAATTTTTGCCGCTGAGGGGTTG
+
?AA??BBBDDDDDDDDGGGGFGHHHHHHIIIIHFHIIIHHIIIIIIHHHHHHIIIIIIIHHHHIIIIIHIIIIHIIIIHIIIIIIIFHHHHHHHFHDFFFHHHHHFHHFHHGGGGGGGGFGGGGGGGGGGGGGGGGGGGGGHGGGGGGGEGGGGGGGGGGGGGGGGGGGGGGGGGGGGGGGGGGGGGGGGGGGGGGGGEGGGEEEEGGGCGGG?GGGDDGDCGGGGGGGGGGCGGG<CEGGGGEGCGGEDA
@M00151:18:000000000-A117B:1:1101:13731:2370/1
AACCCTGATACCAATAAAATCCCTAAGCATTTGTTTCAGGGTTATTTGAATATCTATAACAACTATTTTAAAGCGCCGTGGATGCCTGACCGTACCGAGGCTAACCCTAATGAGCTTAATCAAGATGATGCTCGTTATGGTTTCCGTTGCTGCCATCTCAAAAACATTTGGACTGCTCCGCTTCCTCCTGAGACTGAGCTTTCTCGCCAAATGACGACTTCTACCACATCTATTGACATTATGGGTCTGCA
+
?????BBBDDDDDDDDGGGGGGIIIIHIIIGIIEHHIIHIIHFHHHIIIIIIIIIHHHIIIIIIIIIIIIIIIIHHHHHHHHIHHHHIFHIHHHHHHHHHHHHHHHHHGGGGGGGGGGGGGEGGGGGGGGGGGGGEGGGGEGGEGGGGGGGGGGEGEGGGGGGGGGGGGGGGGGGGGGGGGGGGGGGGGGEEGGGGGGGGGCEGGGGGGGGGGGGGGGGGGGGGGEGGGGGGGGGEEGGGGGC?EEGGEGG
@M00151:18:000000000-A117B:1:1101:19321:2372/1
AAGCCTTCAAGAAGGTGATAAGCAGGAGAAACATACGAAGGCGCATAACGATACCACTGACCCTCAGCAATCTTAAACTTCTTAGACGAATCACCAGAACGGAAAACATCCTTCATAGAAATTTCACGCGGCGGCAAGTTGCCATACAAAACAGGGTCGCCAGCAATATCGGTATAAGTCAAAGCACCTTTAGCGTTAAGGTACTGAATCTCTTTAGTCGCAGTAGGCGGAAAACGAACAAGCGCAAGAGT
+
???AABBBDDBDDDDBFGGGGGIHIHHHIIGHHIIIIIHHDHHHHHHHIHHHHHHFHHGHHIIIIIIIHIIIIIIIIIIIIIIIIIIHHHHHHHHHHHHHHHHHHHGGGGGGGGGGGGGGGGGGGGGGGGGGGGGGGGEGGGGGGGGGGGGGGGGGGGGGGGGGEGGGGGGGCEGGGGEEGGGGGGGGGGGGGGGGGGCGGCEGEGGGGGGGGGGGGGGGGGGGCCEGGDGGGGGGEGGGGGGGGGGGGG0
@M00151:18:000000000-A117B:1:1101:15023:2373/1
CGTAAAGGCGCTCGTCTTTGGTATGTAGGTGGTCAACAATTTTAATTGCAGGGGCTTCGGCCCCTTACTTGAGGATAAATTATGTCTAATATTCAAACTGGCGCCGAGCGTATGCCGCATGACCTTTCCCATCTTGGCTTCCTTGCTGGTCAGATTGGTCGTCTTATTACCATTTCAACTACTCCGGTTATCGCTGGCGACTCCTTCGAGATGGACGCCGTTGGCGCTCTCCGTCTTTCTCCATTGCGTCG
+
??????BBDDDDDB@BGGGGGFHHHCFFFAEFFHHHHHHIIIIIHHIHIHIIHHHHIGHHHHHHIIIIFHHGGIHIIIIIIHHGFHHHHHHHHHHHHHHHHHHHHGGGGGGGGGGGGGGGGGGGHEGGGGGEGGGGGGGEGGGGGGGGGCEGGEEGGGEGG>GEGEEGGGGEGGGECCEEGGECGGGGGGGEGGGGGCGGGGGGGGGGCCGG?CEEGGGGGGGGGGEGEEEEEGGCCEEGGGGGECEG<><
@M00151:18:000000000-A117B:1:1101:14997:2374/1
AGCCGCTTAAAGCTACCAGTTATATGGCTGTTGGTTTCTATGTGGCTAAATACGTTAACAAAAAGTCAGATATGGACCTTGCTGCTAAAGGTCTAGGAGCTAAAGAATGGAACAACTCACTAAAAACCAAGCTGTCGCTACTTCCCAAGAAGCTGTTCAGAATCAGAATGAGCCGCAACTTCGGGATGAAAATGCTCACAATGACAAATCTGTCCACGGAGTGCTTAATCCAACTTACCAAGCTGGGTTA
+
AAAAAAAAEDDDDDDDGGGGGGIHIIIIIIHIHIFHIIIIIIIHHIIIHIIIIIIIIIFHFHHHHBFHHHHIIGHHIHIIHHIIIHHIIIICGHIIIIHIIHHHHHHHHHFHFHHHHHHHHHFHHHGGGGGGGGGEGGGGGGGGGGGCGGGGGGGGGGGGGGEGGGGGGEGGGGGGGGGGECGGGGGGCEGCGGGGGGGGGGGGGGGGGGEGGGGGGGGAG8CEGGGGGGGGGGGGGGGEECEEGGGGCC
@M00151:18:000000000-A117B:1:1101:18821:2374/1
GTTAACTTCTGCGTCATGGAAGCGATAAAACTCTGCAGGTTGGATACGCCAATCATTTTTATCGAAGCGCGCATAAATTTGAGCAGATTTGTCGTCACAGGTTGCGCCGCCAAAACGTCGGCTACAGTAACTTTTCCCAGCCTCAATCTCATCTCTCTTTTTGCGTTCTGCTTCAATATCTGGTTGAACGGCGTCGCGTCGTAACCCAGCTTGGTAAGTTGGATTAAGCACTCCGTGGACAGATTTGTCAT
+
A?AA?BBBDDDDDDDDGGGGGGIHHIHHIIIIIIIIIIIIHHGHHIIHHHHHIIIHIIIIHIIIIIHHHHHHHHHHHHHHHHHHHHHHHHHFFHHHGGGFGBFGGGGGGGGEGGGGGGGGGGGGGGGGGGGGGGGGGGGGGGGGGGGGGGGGGGGGGGGGGGGGD?GGGGGGGGGGGGGGGGG?EGGGCEEGGA<?GGGGGDEGGGGEEEEGEGCEEGGGEGEEGEEC:CECEEEECDCCEGE?CGGEGEG
@M00151:18:000000000-A117B:1:1101:15950:2374/1
AGAGTTTTATCGCTTCCATGACGCAGAAGTTAACACTTTCGGATATTTCTGATGAGTCGAAAAATTATCTTGATAAAGCAGGAATTACTACTGCTTGTTTACGAATTAAATCGAAGTGGACTGCTGGCGGAAAATGAGAAAATTCGACCTATCCTTGCGCAGCTCGAGAAGCTCTTACTTTGCGACCTTTCGCCATCAACTAACGATTCTGTCAAAAACTGACGCGTTGGATGAGGAGAAGTGGCTTAATA
+
?????BBBDDDEDDEEGGGGGGHHHHHIIHFHHIIIIIIIHHHHHIIIIIIHIHHIHHHHFHHIIIHIIIIIIIIIIIIIIIHIIIIIIIIIIIIIHHHHHHHC?CFHHHHHEHHHFFGGGGGGGGGGGGGGHGGGGEGGGGGGGGGGGGGGGGGGGGGGGGGGGGGGGGGGGGGGGGGGGGGGGGGGGGGGGGGGGGGGGGGGGGGGGGGEGGGGCEGCEEGGGGGGGGGGGGGGGGGGGGEEEGGGGG?
@M00151:18:000000000-A117B:1:1101:18439:2375/1
TCTGCCGTTTCTGATAAGTTGCTTGATTTGGTTGGACTTGGTGGCAAGTCTGCCGCTGATAAAGGAAAGGATACTCGTGATTATCTTGCTGCTGCATTTCCTGAGCTTAATGCTTGGGAGCGTGCTGGTGCTGATGCTTCCTCTGCTGGTATGGTTGACGCCGGATTTGAGAATCAAAAAGAGCTTACTAAAATGCAACTGGACAATCAGAAAGAGATTGCCGAGATGCAAAATGAGACTCAAAAAGAGAT
+
AAA?ABB?DDDDDDDDGGFFGGHIIHHHHFGHHEBHHIGIIFHEFDHFBFGGHIHHHHHHIIIHIIIIIIGHIIIHHIIHHHIIIGIGHHGHFHHHHHHHHHHHHHHFHHHHHHHFEHHFGGGGGGGGGGGGGGGGGGGGGGGGGGGGGGGGGGEEGGGGGG>DDGEGGGCEGEGGGGGGEEGGGGGGGGGGGGCGGGGGGGGGGGGGGGGGCECEGGGGGGGGGGGGGGGGGGEGEEGEGG?EEGEGGGG
@M00151:18:000000000-A117B:1:1101:18642:2376/1
CGGCTTTTTGACCGCCTCCAAACAATTTAGACATGGCGCCACCAGCAAGAGCAGAAGCAATACCGCCAGCAATAGCACCAAACATAAATCACCTCACTTAAGTGGCTGGAGACAAATAATCTCTTTAATAACCTGATTCAGCGAAACCAATCCGCGGCATTTAGTAGCGGTAAAGTTAGACCAAACCATGAAACCAACATAAACATTATTGCCCGGCGTACGGGGAAGGACGTCAATAGTCACACAGTC
+
AAAA?BBBDDDDDEDEGGGGGGIIIIIIIIIIIIIIIHHHHHIIIIIIIHIIIIIIIIIIIHHIHHHHHIIIIIHHHHHHHHHHHHHHHHHHHHHHHHGGGGFFGGGGGGGGGGGGGGGGGHGGGGHGHGGGGHGHGGGGGGGGGGGGGGGGGGGGGG>GGGGGGGGGGG?DGGECGGGGEEGGGGGGGGGGGCGGGGGGGGGGGEGGGGEGGGGGGG>DGGGGG>EEGGEG?EEGGEECEEGGGGECE
@M00151:18:000000000-A117B:1:1101:18795:2376/1
AAGTATCGGCAACAGCTTTATCAATACCATGAAAAATATCAACCACACCAGAAGCAGCATCAGTGACGACATTAGAAATATCCTTTGCAGTAGCGCCAATATGAGAAGAGCCATACCGCTGATTCTGCGTTTGCTGATGAACTAAGTCAACCTCAGCACTAACCTTGCGAGTCATTTCTTTGATTTGGTCATTGGTAAAATACTGACCAGCCGTTTGAGCTTGAGTAAGCATTTGGCGCATAATCTCGGAA
+
?????BB?DDDDDDDDGGGGGGIIIHHIIIGHHHHIIIIIIHIIGIIHHHHHDFHHIIIIIIHFGGHHHDHHIIIFHDGHGHIIIIHFHHHHHIHHHHHHHGHHHHHCFFHHGGGGGGEGGGGGGGEEGGEGGGGGGGGGGGGGGGEEEGGGGGGGGGGGGGGGGGGGGGG>CEGGGGGGGGGGGGGGGGGGGGGGGEGGGGGGGGGGGGEGGEGGGGGGGGGGGGGGGGGGGGGEG<CDGGEGGGGGGGG
@M00151:18:000000000-A117B:1:1101:14359:2377/1
CCATAAAAAAGCCTCCAAGATTTGGAGGCATGAAAACATACAATTGGGAGGGTGTCAATCCTGACGGTTATTTCCTAGACAAATTAGAGCCAATACCATCAGCTTTACCGTCTTTCCAGAAATTGTTCCAAGTATCGGCAACAGCTTTATCAATACCATGAAAAATATCAACCACACCAGAAGCAGCATCAGTGACGACATTAGAAATATCCTTTGCAGTAGCGCCAATATGAGAAGAGCCATACCGCTGA
+
?A??ABBBDDDDDDDDGGGGGGIFHFHHHHIIIHIIIFHIHIHIIIIIFHHHHHHGGGHIIIIGHHHHHHIIIIIIIFHHHIIIIIHHHHHHHHHHHHHHHHHHHHHHHHGGGGGGGGGGGGGGGEGGGGEEGEGGGGGGGGEEGGGGGGGGGGGGGGGGGGGGGGGGGGGGGGGGGGGGEGGGGEEGGGGGGGGGGGGAGGGGGEGGGGGGGGGGGCEEEEGDGGEAGGGGGGCCEGEEEGGGGGGGGG?
@M00151:18:000000000-A117B:1:1101:18395:2377/1
CGGACGCTCGACGCCATTAATAATGTTTTCCGTAAATTCAGCGCCTTCCATGATGAGACAGGCCGTTTGAATGTTGACGGGATGAACATAATAAGCAATGACGGCAGCAATAAACTCAACAGGAGCAGGAAAGCGAGGGTATCCTACAAAGTCCAGCGTACCATAAACGCAAGCCTCAACGCAGCGACGAGCACGAGAGCGGTCAGTAGCAATCCAAACTTTGTTACTCGTCAGAAAATCGAAATC
+
AAA?AAAADDDDDDDDGGGGGGIIIHHIIHIHHIHIIIIIHHHHHHHIIHIIIII?EHHIIIIIHHHIHIIIHGGDGHHHHHHHFHHFHHHHGGGGGGGGGGGGGGGGGEGGGGGGGGGHHGGGGGGGGGGGGGGGGGGCEGGGGGGGGGGGGGGGGGEGGGGGGGGGGGGGGGEGGGGGGGGGGG>GGGGDGGGGGEGEGDCAEGCGGGGGGGGGGGGGEGGGGGGGGGGGGGGGGGGGGEEEEG
@M00151:18:000000000-A117B:1:1101:19495:2378/1
CTTGATATTAATAACACTATAGACCACCGCCCCGAAGGGGACGAAAAATGGTTTTTAGAGAACGAGAAGACGGTTACGCAGTTTTGCCGCAAGCTGGCTGCTGAACGCCCTCTTAAGGATATTCGCGATGAGTATAATTACCCCAAAAAGAAAGGTATTAAGGATGAGTGTTCAAGATTGCTGGAGGCCTCCACTATGAAATCGCGTAGAGGCTTTGCTATTCAGCGTTTGATGAATGCAATGCGACAGG
+
??AA?BBBDDDDDDDDFGGGGGIIIIIHHHHHHHHHHHHHHHHHHHHIIHHAFFHIHHFHHGFEEHHHHGHHH:DHHHHHHHHHGGGGGGGGGGGGGGCGEGGGGGGGGGGGGGEGGGGEGGGGGGDGGGGG:CEGGGEGGEGGCGGCEEEGCCGCEEGGEGGCEGGGCECEGGGGCEGGGGGGGGGGGGGGGGGGGGGGGECCEG>GGGGEGGGGGGGGGGGGCGGCEGGGGGEEGCEEGGGGGEGGGE
@M00151:18:000000000-A117B:1:1101:16686:2378/1
TACGTTGCAGGCTGGCACTTCTGCCGTTTCTGATAAGTTGCTTGATTTGGTTGGACTTGGTGGCAAGTCTGCCGCTGATAAAGGAAAGGATACTCGTGATTATCTTGCTGCTGCATTTCCTGAGCTTAATGCTTGGGAGCGTGCTGGTGCTGATGCTTCCTCTGCTGGTATGGTTGACGCCGGATTTGAGAATCAAAAAGAGCTTACTAAAATGCAACTGGACAATCAGAAAGAGATTGCCGAGATGCAAA
+
AAAAABAAEEEEDDDDGGGGGGIIIHHHIHHIGHIIIHHIIIIHFHHIHIHHHHHIIHHIGHHIIIIHIIIIIHHHHEHHIIIIHIIHHFHHHHHHFFFHHHHHHHHHHHHHHHHGHGGGGGHGGGGGGGGGGGGGGGGGGEGGGGGEGGGGGGGGGGGGGGGGGGGGEGGGGEEEEEGGGGG?GGGGCEGGGGGGGGGGCEGGGGGGGGGGGGGGGGGGGGEGGGGGGGGGGGGGGEGGEDAGGGGGGGG
@M00151:18:000000000-A117B:1:1101:19243:2384/1
TGAATGCAATGAAGAAAACCACCATTACCAGCATTAACCGTCAAACTATCAAAATATAACGTTGACGATGTAGCTTTAGGTGTCTGTAAAACAGGTGCCGAAGAAGCTGGAGTAACAGAAGTGAGAACCAGCTTATCAGAAAAAAAGTTTGAATTATGGCGAGAAATAAAAGTCTGAAACATGATTAAACTCCTAAGCAGAAAACCTACCGCGCTTCGCTTGGTCAACCCCTCAGCGGCAAAAATTAAAAT
+
AAAAABBBEDDDDDEDGGGGGGHIIIIIIIIIIIIIIIIHHHHHHHIIIIIIIIIIIIHIHIIFFHHHHIIIIIIIIIIIFHIIIIIIIIIIIIIFGHHHHHHHHHHHHHHHHHHHHHGGGGGGGGGGGGGGHGGGGHGGGGGGGGGGGGGGHGGGGGGGGGGGGGEGGCGGCCGECEGEGGGGGGGEEGGGGGGGGGGGGGGGGGGGGGGGGGGGGGGGGGGEGGGGGGGGGECEEDDGGGGGGGGGGGG
@M00151:18:000000000-A117B:1:1101:13282:2384/1
ATATTAATAACACTATAGACCACCGCCCCGAAGGGGACGAAAAATGGTTTTTAGAGAACGAGAAGACGGTTACGCAGTTTTGCCGCAAGCTGGCTGCTGAACGCCCTCTTAAGGATATTCGCGATGAGTATAATTACCCCAAAAAGAAAGGTATTAAGGATGAGTGTTCAAGATTGCTGGAGGCCTCCACTATGAAATCGCGTAGAGGCTTTGCTATTCAGCGTTTGATGAATGCAATGCGACAGG
+
AAAAABBBDDDDDDEDGGGGGGIHHHHHHHHHHHHHHHHEHHHIIHICGHHIIIIIIIHHHHHHIIHHHHHHHHHHHEHHHHHGGGGGGGGGGGEGGGGGGGGGGGGGGGGGGGGGGGGEGGGGGGGGEGGGGGGGCCGGGGGGGGGGGGG?CEGGGGGGGGGGEE?CGGGGGGGGGGGGGCEGCEGGGGGGGGGGGEGEGGGGGEEGGGGGGGGEGGEGEGG?CGGEEGGGGEGGGGGCEEDGGG
@M00151:18:000000000-A117B:1:1101:16027:2386/1
CGGTCTGGAAACGTACGGATTGTTCAGTAACTTGACTCATGATTTCTTACCTATTAGTGGTTGAACAGCATCGGACTCAGATAGTAATCCACGCTCTTTTAAAATGTCAACAAGAGAATCTCTACCATGAACAAAATGTGACTCATATCTAAACCAGTCCTTGACGAACGTGCCAAGCATATTAAGCCACTTCTCCTCATCCAACGCGTCAGTTTTTGACAGAATCGTTAGTTGATGGCGAAAGGTCGCAA
+
??????BBDDDDDDDDGGGGGGIIIIIFHHIIIFHIIIIIIIIIIIIIIIIIIIIIIIIFHHHIIFHIIIIIHHHHHIIIIIIIHHIHIIIIHHHHHHHHHHHHHHHHHHHHHHHHHHHHHHHHGGGGGHGGGGGGGGGGGGGGGGGGGHGGGGGGGGGGGGGGGGGGGGGEGGGGGGEEGGGGGEGGGGGGGGGGGGGGGGGGGEGGGGGGEEGGGGGGGEGGGGGCEEGEGGGGGGEGG>GGGECAGGG
@M00151:18:000000000-A117B:1:1101:15569:2387/1
CCCTAATTTTGGTCGTCGGGTACGCAATCGCCGCCAGTTAAATAGCTTGCAAAATACGTGGCCTTATGGTTACAGTATGCCCATCGCAGTTCGCTACACGCAGGACGCTTTTTCACGTTCTGGTTGGTTGTGGCCTGTTGATGCTAAAGGTGAGCCGCTTAAAGCTACCAGTTATATGGCTGTTGGTTTCTATGTGGCTAAATACGTTAACAAAAAGTCAGATATGGACCTTGCTGCTAAAGGTCTAGGAG
+
AAA?ABBBDDDDDDDDFGGGGGHEHHHHIIFHHHHEHIHIIIIIIIIIIIIHIIHIIIGHHHIIIIIHIIHIIIHHHHHHHHHHHHHGHHHHHHGGGGGGGGGGGGGGGGGGGGGGGEGGGGGEGGGGGGGGGGCEEEEGEGGGEGGECECCGGGGGGDGGGGGGGGGGEGGGGGGGGEGGGGGEGCEEGGEGGGGEGGGGGEGGGGGEEGGGGGGGGGGGEGEGCEGGGGGGGGEG?CCEGGCCGCCCCC
@M00151:18:000000000-A117B:1:1101:19849:2388/1
GACAAGTAAAGGACGGTTGTCAGCGTCATAAGAGGTTTTACCTCCAAATGAAGAAATAACATCATGGTAACGCTGCATGAAGTAATCACGTTCTTGGTCAGTATGCAAATTAGCATAAGCAGCTTGCAGACCCATAATGTCAATAGATGTGGTAGAAGTCGTCATTTGGCGAGAAAGCTCAGTCTCAGGAGGAAGCGGAGCAGTCCAAATGTTTTTGAGATGGCAGCAACGGAAACCATAACGAGCATCAT
+
?????BBBDDDDDDDDGGGGGGIHHHHHIIIIIIIIHIIIIHIIIFHIHIIHIIIIIHHHIIIIIIIGHHHEHHHHIIIHIIGGHIHHIHHHHHHHHHHHHHHHHHHHHHHHHHHHHHHGGGGGGGGGGGGGGDDEGGGGGGGGGGGGGGGEEGGGGGGGGGGGGGGGEEGGGGGGGGGGGGGGGGGGGGGGGGGGGGGDGGGGGGGGGEECEEGGGGGGGGGGGGGGGGGGGGGGEEGGGGEGGGGGGGC
@M00151:18:000000000-A117B:1:1101:19875:2389/1
CTCCAAACAATTTAGACATGGCGCCACCAGCAAGAGCAGAAGCAATACCGCCAGCAATAGCACCAAACATAAATCACCTCACTTAAGTGGCTGGAGACAAATAATCTCTTTAATAACCTGATTCAGCGAAACCAATCCGCGGCATTTAGTAGCGGTAAAGTTAGACCAAACCATGAAACCAACATAAACATTATTGCCCGGCGTACGGGGAAGGACGTCAATAGTCACACAGTCCTTGACGGTATAATAA
+
AAAAABBADDEEEEEDGGGGGGHHHHHIIIIHIIIIHHHFHFHIIIIIIHHHHHHIIIIIIHIIHIHIIIIIIIIIIIHIIIIIIIHGHHHHHHFHHHHFHHHHHHHHHGGGGGHGGHGGGGGGGGGGGGGGGGGGHGGGGGGGGGGGGEEEGGGCGGGGEGGGGGGGGGGGGGEECCGGGGGGGGGGGCCGGGGGGGGGDG?<AGGGGGGGGGGGGGGCEEECCEGGGGGGGEGGGGGGGGCEGEGGGG
@M00151:18:000000000-A117B:1:1101:14197:2389/1
CATGAAACCAACATAAACATTATTGCCCGGCGTACGGGGAAGGACGTCAATAGTCACACAGTCCTTGACGGTATAATAACCACCATCATGGCGACCATCCAAAGGATAAACATCATAGGCAGTCGGGAGGGTAGTCGGAACCGAAGAAGACTCAAAGCGAACCAAACAGGCAAAAAATTTAGGGTCGGCATCAAAAGCAATATCAGCACCAACAGAAACAACCTGATTAGCGGCGTTGACAGATGTATCCA
+
AAAA?BBBDDEDEDDDFGGGGGIIIIIIHHHHHHHHHHHHHHHIHHHEHHIIHDGHHIIHHIHHFHHHIHHDFHHHHHHHHHHHHHHHHHHHGGGGGGGGGGGGGGGGGHGGHGGGGGGGGGGGGGG'4?DCEGGEGGGGGGGGGGGGGGGGGGGGGGGGGDGGGGGGGGGGGGGGGGGGGGECCEGGGGGGGGGGCEEGCCGGGGGGGGGGGGEGGGGGGGGGEEEEEEEGGGGAGGGGGGGGGECEGGE
@M00151:18:000000000-A117B:1:1101:14973:2390/1
GACTCCTTCGAGATGGACGCCGTTGGCGCTCTCCGTCTTTCTCCATTGCGTCGTGGCCTTGCTATTGACTCTACTGTAGACATTTTTACTTTTTATGTCCCTCATCGTCACGTTTATGGTGAACAGTGGATTAAGTTCATGAAGGATGGTGTTAATGCCACTCCTCTCCCGACTGTTAACACTACTGGTTATATTGACCATGCCGCTTTTCTTGGCACGATTAACCCTGATACCAATAAAATCCCTAAGCA
+
??AA?BBBDDDDDBDDGGGGGGHHHIIHHHHIIIGFHHHIIIIIIHIHGEFHEFHHCFHHHIIIHHFHHFHFHGHHFHHHHHHHHHHHGHHHHHHHHFFFHHGGGGGGGGGGGGHGGEGGGGEGGGEGGCEGGGGEGGGGGGGGEEGEE?CEGGEGGGGGGGGGGGGGGCAGGGGGGGGGEGGGGGGGEGGGGGEEEEGGGGGGGG8EECEGGGGGEGECCEGGECCGCEEEGGGC?EE*??E?CEGGGG*
@M00151:18:000000000-A117B:1:1101:14231:2390/1
CCTTTAGTACCTCGCAACGGCTGCGGACGACCAGGGCGAGCGCCAGAACGTTTTTTACCTTTAGACATTACATCACTCCTTCTGCACGTAATTTTTGACGCACGTTTTCTTCTGCGTCAGTAAGAACGTCAGTGTTTCCTGCGCGTACACGCAAGGTAAACGCGAACAATTCAGCGGCTTTAACCGGACGCTCGACGCCATTAATAATGTTTTCCGTAAATTCAGCGCCTTCCATGATGAGACAGGCCGTT
+
AAAA?BBBDDDDDDDDGGGGGGHIHHHHHHHHHIIHHHHHHHHHEHFHHHFHHHHHHHHHHHGGGFFGGGGGGGGGGGGGGGGGGGGGEEGGGHGGGEGGGGGGCGGGGGGGGGGGGGGGGGGGGGGGGGGGGGGEGGGGGGGGGGGGGGGGGGGGCEGGGGGGGGGGCGGGGEGGGGGGGGGGGGGGGGGGGGGGGGGGGGEEGGGGGGGGEGGGGEGGGGGG:CGGGGGGGGGGGGCEEGGGGGGGG.C
@M00151:18:000000000-A117B:1:1101:18575:2390/1
CAAGATGATGCTCGTTATGGTTTCCGTTGCTGCCATCTCAAAAACATTTGGACTGCTCCGCTTCCTCCTGAGACTGAGCTTTCTCGCCAAATGACGACTTCTACCACATCTATTGACATTATGGGTCTGCAAGCTGCTTATGCTAATTTGCATACTGACCAAGAACGTGATTACTTCATGCAGCGTTACCATGATGTTATTTCTTCATTTGGAGGTAAAACCTCTTATGACGCTGACAACCGTCCTTTA
+
?A???BBBDDDBDDBDFFFFFFHIHHHIHHIIIIIIIGHIIIIIHIIIIIIIIIIIIIIHHHEHHHHIHHHHIIIIIIIIIIFHHEHHHHIHHHHHHHHHHHHHHHHHHHHHHFFFFFFFFFFFFEFFFFFFFFFFFFFFFFFFFEFFFFFFFEEEFFFFFFFFFFEEEEFFFFFFFFFFFEFFDEEEEFFFFFFFEFFFFFFFFFFFFEFEEEEEFFFEFEFFFFFFFFCEEEEEFFEFADAEDEFEE
@M00151:18:000000000-A117B:1:1101:15304:2391/1
GATTGGTGTTTTCCATAATAGACGCAACGCGAGCAGTAGACTCCTTCTGTTGATAAGCAAGCATCTCATTTTGTGCATATACCTGGTCTTTCGTATTCTGGCGTGAAGTCGCCGACTGAATGCCAGCAATCTCTTTTTGAGTCTCATTTTGCATCTCGGCAATCTCTTTCTGATTGTCCAGTTGCATTTTAGTAAGCTCTTTTTGATTCTCAAATCCGGCGTCAACCATACCAGCAGAGGAAGCATCAGCA
+
AAAAABB?BDDDDEDDGGGGGGIHHHHHHHHHHHHIHIIHIIIIIIIIIIIIIIIIIIIIIIIIIIIIIIIIIIIIIIHIIIIIIIHHHHHHHHHHHHHHHHHHHHGGGGGHGGGGGGGHGGGGGGGGGGGGGGGHHGGCEGGGGGGGGGGGGGGGGGGGGGGGGGGGGGGGGGGGGGGGGGGGGGGGGGGGEGGGGGGGGGGGGGGGGGEGGGGGGGGGGGGGGGGGGGGGGGGGGGGGGGEEGGGGEG:
@M00151:18:000000000-A117B:1:1101:13720:2392/1
CGTGGATGCCTGACCGTACCGAGGCTAACCCTAATGAGCTTAATCAAGATGATGCTCGTTATGGTTTCCGTTGCTGCCATCTCAAAAACATTTGGACTGCTCCGCTTCCTCCTGAGACTGAGCTTTCTCGCCAAATGACGACTTCTACCACATCTATTGACATTATGGGTCTGCAAGCTGCTTATGCTAATTTGCATACTGACCAAGAACGTGATTACTTCATGCAGCGTTACCATGATGTTAT
+
??????BBBDDDDDDDEFEFEEHBEHHIIIIIIIFHGHHHIIIIIIIHIIFHHIIGHHHIHHFHGHIIIHHFEEHFGHIIIIIIIIIHHHHHHHHHHHHHHHHHHHHEFFFFFFFFFFFFFFFFFFFFFEFEEEFFFFFAEEEEFFFFFFFFFFFFFFFFFFEFFFEEFFFFFFFFEFFEFFFFFFFEEFFFFFFFFFFFFFFFFFEEFFEAACEFFFFFFFFEEFCCDEEEEFEEAEE:ACEF
@M00151:18:000000000-A117B:1:1101:17061:2395/1
CATGGTGGCGAATAAGTACGCGTTCTTGCAAATCACCAGAAGGCGGTTCCTGAATGAATGGGAAGCCTTCAAGAAGGTGATAAGCAGGAGAAACATACGAAGGCGCATAACGATACCACTGACCCTCAGCAATCTTAAACTTCTTAGACGAATCACCAGAACGGAAAACATCCTTCATAGAAATTTCACGCGGCGGCAAGTTGCCATACAAAACAGGGTCGCCAGCAATATCGGTATAAGTCAAAGCAC
+
AAAAABB?DDDDDEDDCFGGGGHHHIIIIIIIIIIIIIIIIIIIHHHHHIIHHIIIFGGHIIIIHIIIIIHIHHHHH@FHHHHHHHHHHHHHHHHGGGGGGGGGGGGGGGGGGGGGGGGGGHGGGGGGGGGGGGGGGGGGGGGGGGGGGGGAEGGGGGGGGGGEGGDGGGGGGGGGGGGGGEGGGGGGGGGGGGGGGGGG?CGGGGGGGGGGEGGE?CCGGGGGGGGGGGGGGGCCEGEGCGGGGGEEG
@M00151:18:000000000-A117B:1:1101:16719:2396/1
GATGTATCCATCTGAATGCAATGAAGAAAACCACCATTACCAGCATTAACCGTCAAACTATCAAAATATAACGTTGACGATGTAGCTTTAGGTGTCTGTAAAACAGGTGCCGAAGAAGCTGGAGTAACAGAAGTGAGAACCAGCTTATCAGAAAAAAAGTTTGAATTATGGCGAGAAATAAAAGTCTGAAACATGATTAAACTCCTAAGCAGAAAACCTACCGCGCTTCGCTTGGTCAACCCCTCAGCGG
+
?????BBBDEEDDDDDGGGGGGIIHIIIIIIHIIHHIIIIIIIIIIIIFIIHHHHHHHHIIIIHIIHIIIIIHHHHHIHIHIIIIIIIIIIIGHHIIIGHIHIIHHHGGHHHHBHHHHHHHGFGGGGGGGGGGBEEGGGGGGGGGGGGGGGGGGGGGGGCEGGGGGGGGGGGGGG>GGGGGGGGEEEGEGGGCCGGGGGGGGGGGGGEEGCE*CEEEEGGGGGGGGGGGDGEGGCCCGGGCGGGGGGGCD
@M00151:18:000000000-A117B:1:1101:14690:2396/1
CGCAAGCCTCAACGCAGCGACGAGCACGAGAGCGGTCAGTAGCAATCCAAACTTTGTTACTCGTCAGAAAATCGAAATCATCTTCGGTTAAATCCAAAACGGCAGAAGCCTGAATGAGCTTAATAGAGGCCAAAGCGGTCTGGAAACGTACGGATTGTTCAGTAACTTGACTCATGATTTCTTACCTATTAGTGGTTGAACAGCATCGGACTCAGATAGTAATCCACGCTCTTTTAAAATGTCAACAAGAG
+
??A??B?ADDDDDDDEGGGDGGHHHHIHHHHHIHHHHHIHHIIIIIIIIIGIIIIIIHHIIIHIHHHHHHHHHHFHHHHHHHHHHHGEEEGGGGGGGGGGGGGGGGGGGGGGGGGGGGGGGGGGGGGGGGGGGGGGGGCDGGGGGGGGCEGGGGGGGGGGGGGGGGGGGGGGGGGGEGGGGGGGGGGGGGGGGEGGGGGGGGGGGGGGGGGGGGGGGGGGGGGGGGGGGGGGGGGGGGGGGGGGGGGGGGC
@M00151:18:000000000-A117B:1:1101:17261:2396/1
TAAGGCTGCTTCTGACGTTCGTGATGAGTTTGTATCTGTTACTGAGAAGTTAATGGATGAATTGGCACAATGCTACAATGTGCTCCCCCAACTTGATATTAATAACACTATAGACCACCGCCCCGAAGGGGACGAAAAATGGTTTTTAGAGAACGAGAAGACGGTTACGCAGTTTTGCCGCAAGCTGGCTGCTGAACGCCCTCTTAAGGATATTCGCGATGAGTATAATTACCCCAAAAAGAAAGGTATTA
+
AAAA?BBBDDDDDDDDGGGGGCHIIHFHHFHIFHIIIHHHHHIIGHHHHHHIHIIIFHHHIIIIFHHIHHHIGFHIIHIIHIIHIIIHHHHHIHIHIHIIIIIIIHHHHHHHHHHHHHHHHHHGGGGGGGGGGE@EGGGGGG:CEGGGEGEGGGGGGGCEGGGGCEGGGGGGEGGGGGGGGGGGGGGGGEGGGGGECEEGGGGGGGEEGEGEGGCCEGGDGGGCEEEGGGGGGGGGGGGGGEEGEG:CEGG
@M00151:18:000000000-A117B:1:1101:15652:2396/1
TGGTTCGCTTTGAGTCTTCTTCGGTTCCGACTACCCTCCCGACTGCCTATGATGTTTATCCTTTGGATGGTCGCCATGATGGTGGTTATTATACCGTCAAGGACTGTGTGACTATTGACGTCCTTCCCCGTACGCCGGGCAATAATGTTTATGTTGGTTTCATGGTTTGGTCTAACTTTACCGCTACTAAATGCCGCGGATTGGTTTCGCTGAATCAGGTTATTAAAGAGATTATTTGTCTCCAGC
+
?????BAADDDDDDDDGGGGGGIHHHHHHHHHHIHHHHHHHHHHHIIIHIIHHHHHHFHFFHIIIIHIHHEGHHHEHFGHFH@FHEFHHHHHFFHEFHHHHHGGGGGGFGGGGGGGGDEGGGGGGGGGGGGGGGGGGGGGGGGEEGGCGGGGGGGGGCEGEGCEGGGGGGEGGGGGGGGG?CEGGGGGGGGGGCEG>AA8>EGGCEC?EGG?CCGGGCE?CEGGGGGEGGEGEEGGGGGGEGGEGG
@M00151:18:000000000-A117B:1:1101:13653:2397/1
ATAATCATGGTGGCGAATAAGTACGCGTTCTTGCAAATCACCAGAAGGCGGTTCCTGAATGAATGGGAAGCCTTCAAGAAGGTGATAAGCAGGAGAAACATACGAAGGCGCATAACGATACCACTGACCCTCAGCAATCTTAAACTTCTTAGACGAATCACCAGAACGGAAAACATCCTTCATAGAAATTTCACGCGGCGGCAAGTTGCCATACAAAACAGGGTCGCCAGCAATATCGGTATAAGTCAAAG
+
?AAAABBBDDBDDDDDGGGGGFHHHHHHHHIIIIIIIIIIIIIHHFHIHHHHHIIIHIHIIHHHIIHFFEFHFHHHHHHHHH@DFHHHHHHHHEHFFGFFGGGGGGGGGGGGGEGGEEGGGGGGGGGGGGGGGGGGGGGGGGGGGGGGGGGGGGG>>CCEGGGEGGGGGGGGGGGGGGGGGGGGGGGGGGGGEGGGGGGGGGGGGEGGGGGGGGGGGGGGGGE?EGGGGGEGGGGGGGGCEGGGGCGGGG?
@M00151:18:000000000-A117B:1:1101:17233:2397/1
TGTTGAACACGACCAGAAAACTGGCCTAACGACGTTTGGTCAGTTCCATCAACATCATAGCCAGATGCCCAGAGATTAGAGCGCATGACAAGTAAAGGACGGTTGTCAGCGTCATAAGAGGTTTTACCTCCAAATGAAGAAATAACATCATGGTAACGCTGCATGAAGTAATCACGTTCTTGGTCAGTATGCAAATTAGCATAAGCAGCTTGCAGACCCATAATGTCAATAGATGTGGTAGAAGTCGTCAT
+
?????BBBBDDDDDDDFGGGFGIHHIIIIIEHHECHHHHHFGFGHIIIIIIIHIHIIHGHFDGHHGHIIIIIHHHIIFHHHIHHHHHFCFHHFFFHHHHFHE+@DEDDGGGEGGGGGGGGGCECGGGGGEGGGGGGGGGGGGGGGGCGGGGGGGCEEGGGGGGGGGGGEEGE?EGGEGGGGGGEGGGGGGGGGGGGGGGGGGGGGGGGGEGGGEEGGGGEGGGGGEGGGEGGEEECEGEGE?EGEGEGCGG
@M00151:18:000000000-A117B:1:1101:18237:2398/1
CCAGATATTGAAGCAGAACGCAAAAAGAGAGATGAGATTGAGGCTGGGAAAAGTTACTGTAGCCGACGTTTTGGCGGCGCAACCTGTGACGACAAATCTGCTCAAATTTATGCGCGCTTCGATAAAAATGATTGGCGTATCCAACCTGCAGAGTTTTATCGCTTCCATGACGCAGAAGTTAACACTTTCGGATATTTCTGATGAGTCGAAAAATTATCTTGATAAAGCAGGAATTACTACTGCTTGTTTA
+
?????BBBDDDDDDDDGGGGGGHHHIHHHIHHIIHHHHIIHHHIIIHHFHHHFFGHHHHDGGHHHH@FCFHHHHFEHBEGGGGGGGGGDGGGGGGG=EGGGGGGGGGGGGGGGGGGGGGGGGGGGGGGEEGGGGGGGGGGGGGGGGGGGGGGGCEGGGGGGGEGGGGGEGGGGGGGGGGGGGEGGGGGGGGGGGGGGGGGGGGGGGGGEGGGGGGGGGGGGGGGGGGGGGGGEEEGGGGGGGGGGGEGGG
@M00151:18:000000000-A117B:1:1101:15424:2398/1
AAATGCTTAGGGATTTTATTGGTATCAGGGTTAATCGTGCCAAGAAAAGCGGCATGGTCAATATAACCAGTAGTGTTAACAGTCGGGAGAGGAGTGGCATTAACACCATCCTTCATGAACTTAATCCACTGTTCACCATAAACGTGACGATGAGGGACATAAAAAGTAAAAATGTCTACAGTAGAGTCAATAGCAAGGCCACGACGCAATGGAGAAAGACGGAGAGCGCCAACGGCGTCCATCTCGAAGGA
+
A??AABBBDDEDDDDDGFGGGGFHIIIIIIHFHIIIIFHIIIIFHIIHHIHHHHHIICGHIIIIIIIIIIGHIHHIHIHIHHHIHHHBEHHHFEFFHHHHHHHHHHHHGGGGGGGGGGGGGGGGGGGGGGGGGGGGGGGGGGGGEGGEG?EGGGGGGGGGGGG?CG?CGGGGGGGGGGGGGGGGGGGGGGGGGGGGGGEEGGGGGGGGGGGGGGGGGEGGGGG>GGEDGGGDGC>DG>DDGGGGGGGGGDC
@M00151:18:000000000-A117B:1:1101:14502:2399/1
GACCTTTCGCCATCAACTAACGATTCTGTCAAAAACTGACGCGTTGGATGAGGAGAAGTGGCTTAATATGCTTGGCACGTTCGTCAAGGACTGGTTTAGATATGAGTCACATTTTGTTCATGGTAGAGATTCTCTTGTTGACATTTTAAAAGAGCGTGGATTACTATCTGAGTCCGATGCTGTTCAACCACTAATAGGTAAGAAATCATGAGTCAAGTTACTGAACAATCCGTACGTTTCCAGACCG
+
????ABBBDDDDDDDDGGGGGGHIIIIIIIIGHIIHIIIIHHHHHHHGHIIHFGHHFHHHHHIIIIIIIIIHIHHIIIHIIIHHHHHHHHHHHHFFHHHHHHHHHHHGGGGGGGGGGGGGGGGGHGEEEGEGGGGGGGGGGGGGGHGCCEGEEEEGGEAGGEEGGGGGGGECGGGGGGGGGGGGGGGGGGGGG?CGEECCE?CCEGEEGGGGGGGEEGGEEGEGCEGGGGGGGEGGCCGGGGEGGGG
@M00151:18:000000000-A117B:1:1101:14858:2399/1
AAGGCTAATGATTCACACGCCGACTGCTATCAGTATTTTTGTGTGCCTGAGTATGGTACAGCTAATGGCCGTCTTCATTTCCATGCGGTGCACTTTATGCGGACACTTCCTACAGGTAGCGTTGACCCTAATTTTGGTCGTCGGGTACGCAATCGCCGCCAGTTAAATAGCTTGCAAAATACGTGGCCTTATGGTTACAGTATGCCCATCGCAGTTCGCTACACGCAGGACGCTTTTTCACGTTCTGGTTG
+
?????BBBDDDDDDDDGGFGGGHHHHHHIHIIIGDGHIIIHHHHFHIIIHHHHIGHGFGHGGHIIHIIIIHHHIHHIIIIHIHIHHHHHHHHHHHHHHHHHHDHGGGHGGGGGGGGGEEGGGGGGGGGGHGGGGGGGEGGDGGGGEDEGGGGGGGGGGGGGGECGGGGGEGGGGGGGGGGGGGGEGGGGGGGGGGGGGGG?EGEGGGGGGEEGGECEGGGGGGGGGGDGCGADGGGGGGGGGGGGGGG:?E
@M00151:18:000000000-A117B:1:1101:17367:2399/1
ATTAAGGATGAGTGTTCAAGATTGCTGGAGGCCTCCACTATGAAATCGCGTAGAGGCTTTGCTATTCAGCGTTTGATGAATGCAATGCGACAGGCTCATGCTGATGGTTGGTTTATCGTTTTTGACACTCTCACGTTGGCTGACGACCGATTAGAGGCGTTTTATGATAATCCCAATGCTTTGCGTGACTATTTTCGTGATATTGGTCGTATGGTTCTTGCTGCCGAGGGTCGCAAGGCTAATGATTCACA
+
???AABBBEDDDBBBDGGGGGGIIIIIIIHHHIIIIIIIIIIIIIIIHIHHHHHHHHIIIIIIIIIIIIIHHHHHIHIIIIHHIIIIIHHHHHHGFHHHHHHHHHHHHHHGGGGGGGGGGGGGGGGGGGGGGGGGEGGGGGGGGGGGGG8>EGGGGGGG8<DCEGGGGGGGGGGGGGGGGGGGGGDGGEGGGGGGGGGGEGGGGGGGG>AGEGGGGGEGGGGGGEGAGGGEGGGGGGGGGGGGGGGEGGGC
@M00151:18:000000000-A117B:1:1101:19894:2400/1
AAGGTAAACGCGAACAATTCAGCGGCTTTAACCGGACGCTCGACGCCATTAATAATGTTTTCCGTAAATTCAGCGCCTTCCATGATGAGACAGGCCGTTTGAATGTTGACGGGATGAACATAATAAGCAATGACGGCAGCAATAAACTCAACAGGAGCAGGAAAGCGAGGGTATCCTACAAAGTCCAGCGTACCATAAACGCAAGCCTCAACGCAGCGACGAGCACGAGAGCGGTCAGTAGCAATCCAAA
+
????<BBBDDDDDDDDGGGFGGIHHHHHIIIIIHHHHHHEHHHHHHHHHHHHHHHHHHHHHHHGHHHHHHHHHHGGGGGGGGGGGGGGGGGGGGGEEBEGGGGGGCEGGGGGGGGGGGGGGGGGGGGGGGGGGGGGGGGGGGEGGGEEGGGGGGGGGGGGGGGGGGGGGGG8?CEGGEGGGEEEGGGGGGCEGGGGGGGGGGGGGGGGGGGGGGDDGGGG>DGGGGGGGEGGGG8>EGECGGGCGGGGEC
@M00151:18:000000000-A117B:1:1101:14555:2401/1
AGCTCAGGAAATGCAGCAGCAAGATAATCACGAGTATCCTTTCCTTTATCAGCGGCAGACTTGCCACCAAGTCCAACCAAATCAAGCAACTTATCAGAAACGGCAGAAGTGCCAGCCTGCAACGTACCTTCAAGAAGTCCTTTACCAGCTTTAGCCATAGCACCAGAAACAAAACTAGGGACGGCCTCATCAGGGTTAGGAACATTAGAGCCTTGAATGGCAGATTTAATACCAGCATCACCCATGCCTA
+
?????BBBDDDDDDDEGGGGGGIIIHIIIIIHHHEHHIIIIIIIIIIIIIIIHEEHHHHIIIHHHIHIIIHHHHIIIHHHHIIIHIIIHHHHHHHHHHHHHHHHHHGGGGGGGGGGGGGGGHGGGGGGGGGGGGGGGGGGGGHHGGGGGGGGGGGEGGGGGGGGGGGGGGGGGGGGGGGGGGGGGGGGGGGGGGG?CEGEGGGGGGGCGGGGGGGGGGGGGGGGGGGGGGGGGGGGEGGGGGEGGEGGGG
@M00151:18:000000000-A117B:1:1101:15005:2402/1
CTTGGTGGCAAGTCTGCCGCTGATAAAGGAAAGGATACTCGTGATTATCTTGCTGCTGCATTTCCTGAGCTTAATGCTTGGGAGCGTGCTGGTGCTGATGCTTCCTCTGCTGGTATGGTTGACGCCGGATTTGAGAATCAAAAAGAGCTTACTAAAATGCAACTGGACAATCAGAAAGAGATTGCCGAGATGCAAAATGAGACTCAAAAAGAGATTGCTGGCATTCAGTCGGCGACTTCACGCCAGAATA
+
?AAA?B??DDDDDDDDGGGGGGHIIIIIIIIIIIIIIIIIHFHHHIIIIIIIIIHHIIIIIIIIIIIIIIIIIIIIIIIIHIHIHHHHHIIIFHHHHHHHHHHHHHHHHHHHHHHHHHGGGGGGGHGGEGGGGGGGEGGGGGGGGGGGGGGGGGGGGGGGGGGGGGGGGGGGGGGGGGGGGGGGGGGGGGGGGGGGGGGGGGGGGGGGGGGGGGGGGGGGGGGGGGGGGGGGGGGGGGGGGGGGGGCEGG
@M00151:18:000000000-A117B:1:1101:16141:2402/1
CAGTAACAGATACAAACTCATCACGAACGTCAGAAGCAGCCTTATGGCCGTCAACATACATATCACCATTATCGAACTCAACGCCCTGCATACGAAAAGACAGAATCTCTTCCAAGAGCTTGATGCGGTTATCCATCTGCTTATGGAAGCCAAGCATTGGGGATTGAGAAAGAGTAGAAATGCCACAAGCCTCAATAGCAGGTTTAAGAGCCTCGATACGCTCAAAGTCAAAATAATCAGCGTGACATTCA
+
?????BBBDDEEEDDDGGGGGGIIHHHHHHIIHIIIHIIIIIIIHHIIIHHHHHHIHIHIHIIIIIIIIIIIIIIHHIIIIHEHHHHHHHHHHHHHHHHHHHHHGGGGGGGGGGGGGHGGGGGGGGGGEEGGGGGGGGGGGHHGGGGGGGGGGGGGGGGGGGGGGGGGCEGEGGEEGGGGGGGGGGGGCCGGGGGGGGGGGGECGGGGGGGGGGGGGGGGGGGGGGGEECGEGGGGEEEGEGEGGGGGGGE
@M00151:18:000000000-A117B:1:1101:13436:2403/1
TGGCATTCAGTCGGCGACTTCACGCCAGAATACGAAAGACCAGGTATATGCACAAAATGAGATGCTTGCTTATCAACAGAAGGAGTCTACTGCTCGCGTTGCGTCTATTATGGAAAACACCAATCTTTCCAAGCAACAGCAGGTTTCCGAGATTATGCGCCAAATGCTTACTCAAGCTCAAACGGCTGGTCAGTATTTTACCAATGACCAAATCAAAGAAATGACTCGCAAGGTTAGTGCTGAGGTTGA
+
?????BBBDDDDBDDDGGGEFGHHHHHHHIIIIIHIHHHIIIIIFCGHHHHIHHHIHHIHHHIIHIIIIIIIIIIIIHHHIGHHHFHFHHHHHHHHHHCDGGGEGGGEEGGGGCEEGGEEGGGGEGGGEGGGGGEGGGGGGGGCCEEGEEGGGGGEGGGGGGGGGGGGGGGGGGGGGGGEEEEEGDGDGGGGGEGCCEGGCGGGGGEEGGGGGGGGGGEEGGGGGGGEGGGDE:CEGCCEGGCCE1CEE
@M00151:18:000000000-A117B:1:1101:18348:2403/1
AGTAAGCATTTGGCGCATAATCTCGGAAACCTGCTGTTGCTTGGAAAGATTGGTGTTTTCCATAATAGACGCAACGCGAGCAGTAGACTCCTTCTGTTGATAAGCAAGCATCTCATTTTGTGCATATACCTGGTCTTTCGTATTCTGGCGTGAAGTCGCCGACTGAATGCCAGCAATCTCTTTTTGAGTCTCATTTTGCATCTCGGCAATCTCTTTCTGATTGTCCAGTTGCATTTTAGTAAGCTCTTTTT
+
?????BBBDEDDDDDDGGGGGGIFHIHIHIIGIIIIIIIIIIIHFHHHHHIIIEFFHIIIIHHIIIIIIIHHHHHCCHHHHHHDFHHHHHHHHHHHHHHGGGGGGGGGGGGGGGGGGGGGGGGGGGGGGGGGGCEEGGGGGGGGGGGGEGGGEGGGGGGGGGGGGGGGGEGGGGGGGGGGGGGGGGGGGGGGGGGGEGGGGGGGGGGGGGEGGGGGGGGGGGGGGGGGCEEGGGGGGECCGGGGGEEGGGE
@M00151:18:000000000-A117B:1:1101:17774:2403/1
ATTCAAACGGCCTGTCTCATCATGGAAGGCGCTGAATTTACGGAAAACATTATTAATGGCGTCGAGCGTCCGGTTAAAGCCGCTGAATTGTTCGCGTTTACCTTGCGTGTACGCGCAGGAAACACTGACGTTCTTACTGACGCAGAAGAAAACGTGCGTCAAAAATTACGTGCAGAAGGAGTGATGTAATGTCTAAAGGTAAAAAACGTTCTGGCGCTCGCCCTGGTCGTCCGCAGCCGTTGCGAGGTA
+
AAAA?BBBDDDDDDDDGGGGGGIIIIIHHIHHHCHIIIIIIHHHHHIHIIIIIIIIIIIHHHHHHHHHHHHHHHHHHHHHHHHGGGGGGGGGGGGGGGGGGGGGGEGEGGGGGGGGGGGGGGGGGGGGGGGGGGGGGGGGGGGGGGGGGGGGGGEGGGGGGGGGGGGGGGGGGGGGGGGGECEEGGEGGGGGGGGGGGGEGGGEGGGGCEGGGGGGGGGGGGGGGGGGGGGGGGGGDGGCGGGG<DG?C
@M00151:18:000000000-A117B:1:1101:16804:2404/1
GATGAGTTTGTATCTGTTACTGAGAAGTTAATGGATGAATTGGCACAATGCTACAATGTGCTCCCCCAACTTGATATTAATAACACTATAGACCACCGCCCCGAAGGGGACGAAAAATGGTTTTTAGAGAACGAGAAGACGGTTACGCAGTTTTGCCGCAAGCTGGCTGCTGAACGCCCTCTTAAGGATATTCGCGATGAGTATAATTACCCCAAAAAGAAAGGTATTAAGGATGAGTGTTCAAGATTG
+
?????BBBDDBDDDDDGGGGGGHIIIIIIIIIHICFGHIIIIHIIIIIIIIIIIIIIHHIIIIIIHHHHHIIIIIIIIIIIIIIIIIIIIIIIIIIHHHHHHHDHHHHHHHGGGGGGGGG>DGGGGGGGGGGGGGGGGGGGGEGECEEGGEGGGGGGGGGGGGGGGGGGGGGGGGGGGGGGGGEGGGGGGGGGGGGDDCEE?CEEGGGGGGGGGGGGGGCEGGGCCEGGGGGGGGGGEECEGGEEGCGG
@M00151:18:000000000-A117B:1:1101:16049:2406/1
GAACAGCATCGGACTCAGATAGTAATCCACGCTCTTTTAAAATGTCAACAAGAGAATCTCTACCATGAACAAAATGTGACTCATATCTAAACCAGTCCTTGACGAACGTGCCAAGCATATTAAGCCACTTCTCCTCATCCAACGCGTCAGTTTTTGACAGAATCGTTAGTTGATGGCGAAAGGTCGCAAAGTAAGAGCTTCTCGAGCTGCGCAAGGATAGGTCGAATTTTCTCATTTTCCGCCAGCAGTC
+
AAAAABBBDDDDDDDDGGGGGGIHHIIIIIHHHHIIIIIIIIIIGGHHIIIFHHIIHIIIIHHIIIIIIIIIIIIHGHHIIIIIIIHHHIIHIACEHHGGHFHHHHHHHHHHHHHHHHHGGGGFFGGGGEEGGGGGGGGGGGGGGGGGGECEGGGGGGGGGGGGGGEGGEGEEEGGGGGD<EGGGGGGGAE?CEGGGGGGGGGGGEEDGGAADGGGGCEGGCEGGGGGGGGGGGGGEEEGGEEG8CGGGG
@M00151:18:000000000-A117B:1:1101:19030:2406/1
CATTCAGTCGGCGACTTCACGCCAGAATACGAAAGACCAGGTATATGCACAAAATGAGATGCTTGCTTATCAACAGAAGGAGTCTACTGCTCGCGTTGCGTCTATTATGGAAAACACCAATCTTTCCAAGCAACAGCAGGTTTCCGAGATTATGCGCCAAATGCTTACTCAAGCTCAAACGGCTGGTCAGTATTTTACCAATGACCAAATCAAAGAAATGACTCGCAAGGTTAGTGCTGAGGTTGACTTAG
+
?AAA?BBBDDDDDDDDGGGGGGIHHIIIIIIIIHHIIIIIIAFHIIIHIIIIIFHHHGFGHIIHIIIIIIIIIIIIIIIIIIFHHHHHHHHHHHHHHGGGGGGGGHGHGGGGGGGGEGGGGGGGGGGGGGGGGGGGGGGGCEGGGG?DGGGGGGGGGGGGGGGGGGEGGGGGGGGGGGGGGGGGGG?EEGEGGGGGGGGGGGGGGGGGGGGGGGGGGGGGGGGGGGGGGGCEGGEGGGGGGGCEGGGGGGG
@M00151:18:000000000-A117B:1:1101:16904:2407/1
CAATCCGTACGTTTCCAGACCGCTTTGGCCTCTATTAAGCTCATTCAGGCTTCTGCCGTTTTGGATTTAACCGAAGATGATTTCGATTTTCTGACGAGTAACAAAGTTTGGATTGCTACTGACCGCTCTCGTGCTCGTCGCTGCGTTGAGGCTTGCGTTTATGGTACGCTGGACTTTGTAGGATACCCTCGCTTTCCTGCTCCTGTTGAGTTTATTGCTGCCGTCATTGCTTATTATGTTCATCCCGTCAA
+
A???ABAADDDDDDDDGGGGGGHHHIIIIIIIIIIHIIIIIIHHIIHHIIIIIIIIIHHHIIHHHIHIHIIIHHHHHHHHIIIIIHHHHHHHHHHHHHHHHHHHFFHFGGGGGGGGGGGGGGGHGGHGGGGGGGGGGGGGGGGGGGGGGGGGGGGGGGGGGGGGEGGGGGGGEGGGGGGGGGGGGGGGGGGGGGGGGGGGGGGGGGGEGECEGGGGGGGGGGGGGGGGGGGGGGGGGGGGGGGGECGGGEE
@M00151:18:000000000-A117B:1:1101:12616:2407/1
GGAAAACGAACAAGCGCAAGAGTAAACATAGTGCCATGCTCAGGAACAAAGAAACGCGGCACAGAATGTTTATAGGTCTGTTGAACACGACCAGAAAACTGGCCTAACGACGTTTGGTCAGTTCCATCAACATCATAGCCAGATGCCCAGAGATTAGAGCGCATGACAAGTAAAGGACGGTTGTCAGCGTCATAAGAGGTTTTACCTCCAAATGAAGAAATAACATCATGGTAACGCTGCATGAAGTAAT
+
AAAAABBBDDDDDDDDGGGGGGHHIIIHIIIHIIIIIIIFHHIIHIIIIIHIHHHHBHHHHHHHIIIIHHIHHHHHHHHHHHHHHHHHHHHHGGGGGFGGGGGGGGGGGEGGGGGGGGGGGGGGGGGGGGGGGGEGGGGGEGGGGGGGGGGGGGGGGGGGGGGGGGGGGGEEGGGEEGGGEGGGGGGGGGGGGGGGEGG:CEGGGGGGGGGGGGGGGGGGGGGGGGGGGGGGGGGGGGGGGGEE?C?CGG
@M00151:18:000000000-A117B:1:1101:18201:2409/1
CGAGCATCATCTTGATTAAGCTCATTAGGGTTAGCCTCGGTACGGTCAGGCATCCACGGCGCTTTAAAATAGTTGTTATAGATATTCAAATAACCCTGAAACAAATGCTTAGGGATTTTATTGGTATCAGGGTTAATCGTGCCAAGAAAAGCGGCATGGTCAATATAACCAGTAGTGTTAACAGTCGGGAGAGGAGTGGCATTAACACCATCCTTCATGAACTTAATCCACTGTTCACCATAAACGTGACG
+
A?AAAABBDDDEEEEDGGGGGGIHHIIIIIIIHIIIIIHHHIHHHHHHIIIIIIHHIFHHBHHHIHFHHIHIIHHHHHHIIIHHHHHHHHHHHHHHHHHHHHHHHHHHHGGGGHGGGGGGHGGGDEGGGGGGEGEGGGECGGGGGGGGGGGGGGGGGGGCGGGGGGGGGGGGGGGGGGGGGGGGGGGGGGGCGGGGGGGGCEECEGGGGGGGGGGGGGGGGGGGGGGGGGGGGGGGGGGGGGE?CECEGGC
@M00151:18:000000000-A117B:1:1101:18951:2409/1
GTGAAATTTCTATGAAGGATGTTTTCCGTTCTGGTGATTCGTCTAAGAAGTTTAAGATTGCTGAGGGTCAGTGGTATCGTTATGCGCCTTCGTATGTTTCTCCTGCTTATCACCTTCTTGAAGGCTTCCCATTCATTCAGGAACCGCCTTCTGGTGATTTGCAAGAACGCGTACTTATTCGCCACCATGATTATGACCAGTGTTTCCAGTCCGTTCAGTTGTTGCAGTGGAATAGTCAGGTTAAATTTAAT
+
?????BBBDDDDDDDDGGGGGFHIIIIHFFHIIIEFHHIIIIHIIIIIHHHIIIIIIGHIIIIIHIHHHIIFHHHHIIHIIIIIHHHHHHIIFDFHHHIIIHHHHHHHHHHHHHHHHHHHHHHHHHHGGGGGGGGGGGGEEGGGGGGGGGGGGGEEGGEGGGGEEEGGGGGGGGGGEGGGGEGEGECECEEGGGGGGGGEGGEGGGGEGEGGGGGGGECGGGGGGECCEGECEGG?CEGGEEGGGGGGGGE
@M00151:18:000000000-A117B:1:1101:19430:2409/1
AGAAGAGCCATACCGCTGATTCTGCGTTTGCTGATGAACTAAGTCAACCTCAGCACTAACCTTGCGAGTCATTTCTTTGATTTGGTCATTGGTAAAATACTGACCAGCCGTTTGAGCTTGAGTAAGCATTTGGCGCATAATCTCGGAAACCTGCTGTTGCTTGGAAAGATTGGTGTTTTCCATAATAGACGCAACGCGAGCAGTAGACTCCTTCTGTTGATAAGCAAGCATCTCATTTTGTGCATATAC
+
AAA??BBBDDDDDDDDGGGGGGIIHHHHHHIIIHIIIIIIIIIHIIIIIIIIIIIIIIHIIIIHHHHHHIIHHIIIIIIIIIIIIEHIIIIIGHHHHHHHHHHHHHHHHHHHHHHGGGGGGHFGEGGGHGHGGGGGGGGGGGGGGGGGGGGGGGGGGGGGGGGGEGEGGGGGG:CCCGGGGGGGGGGGGGGGGGGGGGGGGGEEEGGGGGGGGGGGEEGGGGCEGGGGGGGGGGGGGGGCEGGGGGGGG
@M00151:18:000000000-A117B:1:1101:15545:2410/1
TCACCTCACTTAAGTGGCTGGAGACAAATAATCTCTTTAATAACCTGATTCAGCGAAACCAATCCGCGGCATTTAGTAGCGGTAAAGTTAGACCAAACCATGAAACCAACATAAACATTATTGCCCGGCGTACGGGGAAGGACGTCAATAGTCACACAGTCCTTGACGGTATAATAACCACCATCATGGCGACCATCCAAAGGATAAACATCATAGGCAGTCGGGAGGGTAGTCGGAACCGAAGAAGA
+
AAAAABBBDDDDDD?BGGGGGGIIIIHIFHHIIIIIIHIIIIHIIFFHIIIIIHHHHDHIGIHIIEHHHHHHIIIIHHHIHHDEHHHFFFFFHHHHHHGGGDFGGGGGGGGGGGGGGGGGGGGGGGGGGG8>GGGGDDGGGGGGGGGGGGGEGGEGGGGGGGGGGGGGDCEEEEEEEGECEGGGGEEGGE>AGAGGGGGGGGGEGGGGGGE?EEEGGGGGEEGGG<DAD8CECCEGGEAG8AD<CCCE
@M00151:18:000000000-A117B:1:1101:17148:2410/1
TACTGAGAAGTTAATGGATGAATTGGCACAATGCTACAATGTGCTCCCCCAACTTGATATTAATAACACTATAGACCACCGCCCCGAAGGGGACGAAAAATGGTTTTTAGAGAACGAGAAGACGGTTACGCAGTTTTGCCGCAAGCTGGCTGCTGAACGCCCTCTTAAGGATATTCGCGATGAGTATAATTACCCCAAAAAGAAAGGTATTAAGGATGAGTGTTCAAGATTGCTGGAGGCCTCCACTATGA
+
AAAAABBBDDDDDDDDGGGGGGIIIGIFHIIIIIIIIIIIIIIHIIIIHHHHHIIIHHHHHIIIIIIIIIIIIIIIIIIHHHHHHHEHHHHHHHHDHHGGFGGFGGGGGGGGHGGGGGGGGGGGGEGGGGGGGEGGGGGGGGGGGGGGGGGGGGGGGGGGGGGGGGGGGGGGGGGGGGGGGGGG:CEGGGGGGGGGGCEGEGGGGEG1?CGEGGGECEEGCEEGGGGGEGGGGGGGEGGGGGGEGGGGGGG
@M00151:18:000000000-A117B:1:1101:13396:2410/1
CAAACAGGCAAAAAATTTAGGGTCGGCATCAAAAGCAATATCAGCACCAACAGAAACAACCTGATTAGCGGCGTTGACAGATGTATCCATCTGAATGCAATGAAGAAAACCACCATTACCAGCATTAACCGTCAAACTATCAAAATATAACGTTGACGATGTAGCTTTAGGTGTCTGTAAAACAGGTGCCGAAGAAGCTGGAGTAACAGAAGTGAGAACCAGCTTATCAGAAAAAAAGTTTGAATTATGG
+
?A???BB?DDDDDDDDGGGFFGFHHHHHHIIHIIIIIIIIIHIIIIIIIIEIHIIHHHHIHIIFHIIIIHHHHECHHHHHHHHDFHHGGGFGGGGGGGGGGGGGGGGGGGGGGGGGGGGGGGGGGGGGGGGGGGGGGGGEEGGGGGGGGGGGEEGGGGEEGEEGGGGGGGGCEGGGGGGGGGGGGE:C:C>GGGGGGGGGGGGCCCEGGGGGEEGGGGCCEEGGEGGGGCEGGGGGGG:CEEGGGEEGGC
@M00151:18:000000000-A117B:1:1101:17694:2410/1
AGCGAGGGTATCCTACAAAGTCCAGCGTACCATAAACGCAAGCCTCAACGCAGCGACGAGCACGAGAGCGGTCAGTAGCAATCCAAACTTTGTTACTCGTCAGAAAATCGAAATCATCTTCGGTTAAATCCAAAACGGCAGAAGCCTGAATGAGCTTAATAGAGGCCAAAGCGGTCTGGAAACGTACGGATTGTTCAGTAACTTGACTCATGATTTCTTACCTATTAGTGGTTGAACAGCATCGGACTCAG
+
???AAAABABDDDDDDGGGGGGIIIIHHHHIIIIIIIHHHHHIIIIHHIHHHHHEHHHHHHCHHEHDHHHHEEDGFFGGGGFGGGGGGGGGGGGGGGGEGGGGGGGGGGGGEGGGGGGGGGGGGGGGGGGGGGGEGGGGGGGGGGGGGGGGGGGGGGGGGGGGGGGGGGGGGGGGGGGGGGGGGGGGGGGGGGGGGECECEGEGCEGGGGGGGGGGGGGGGGGGGGGEEGGGGGGGGGGGGGGGGGGGGG?
@M00151:18:000000000-A117B:1:1101:17393:2411/1
ATGCGCCTTCGTATGTTTCTCCTGCTTATCACCTTCTTGAAGGCTTCCCATTCATTCAGGAACCGCCTTCTGGTGATTTGCAAGAACGCGTACTTATTCGCCACCATGATTATGACCAGTGTTTCCAGTCCGTTCAGTTGTTGCAGTGGAATAGTCAGGTTAAATTTAATGTGACCGTTTATCGCAATCTGCCGACCACTCGCGATTCAATCATGACTTCGTGATAAAAGATTGAGTGTGAGGTTATAACG
+
??????AAEEDDDDDEGGGGGGIIIIIIIIIIIIIIIIIIIIIIIIIIIFHIIHHIIIIHIIIIHHHHHIIFHFFHIIIHIIHFHIIHHHHHHHHHHHHHHHHHHHGHGGGHGGGGGGGGGGGGGGGGGGGGGGGGGGGEGGGGGGGGEEGGGGEEGGGGGGGEEGGGGGGGGGGGGGGGGGGGGGGGGGCGGGGGGGGGGEGDGGGGGGGGGGEEGGGGGEGGCEEEEGGGEGGE?EC?CEEECGGGGC8
@M00151:18:000000000-A117B:1:1101:18110:2411/1
ACTATCAAAATATAACGTTGACGATGTAGCTTTAGGTGTCTGTAAAACAGGTGCCGAAGAAGCTGGAGTAACAGAAGTGAGAACCAGCTTATCAGAAAAAAAGTTTGAATTATGGCGAGAAATAAAAGTCTGAAACATGATTAAACTCCTAAGCAGAAAACCTACCGCGCTTCGCTTGGTCAACCCCTCAGCGACAAAAATTAAAATTTTTACCGCTTCGGCGTTATAACCTCACACTCAATCTTTTATCA
+
??AAABBBDDDDEEEEGGGGGGHIHIFFHIIIIIIIHIIHIIIIIIIIIIIDFHHHHGHHHIHIHIHIIHIIIIIIIFGHHHHIIIIIIIHIIIIIIIHHHHHCFHHHHHHHHGGGGHGGGGGGGGGGCEEEEGGEEGGGGGGGGGGGGGGGGGGGEGGGGGGGGGGGGGGGGGGEEGGEEGGEEGGGGGCEGDDGGGGGGGGGGGGGGEEEEGEGAEEDGGG>GGGGGCGGGGGGGEGGGGGGGGGGGGE
@M00151:18:000000000-A117B:1:1101:13146:2411/1
CGACCAGAAAACTGGCCTAACGACGTTTGGTCAGTTCCATCAACATCATAGCCAGATGCCCAGAGATTAGAGCGCATGACAAGTAAAGGACGGTTGTCAGCGTCATAAGAGGTTTTACCTCCAAATGAAGAAATAACATCATGGTAACGCTGCATGAAGTAATCACGTTCTTGGTCAGTATGCAAATTAGCATAAGCAGCTTGCAGACCCATAATGTCAATAGATGTGGTAGAAGTCGTCATTTGGCGAGA
+
A?AAAABBBDDDDDDDGGGGGGHHHHHIHHFHFFGHIHIIIIIIIIIIIIHHFH@FGHHHHHHHIIFHHFHFHHHHHHIIIIIFGHIHHHHHHHHHHHFHHHGGGGGGGGGGGGGGEGGGGGGGGGGGGGGGGEGGGGGGEGGGGGGGGGGGGGGGGGGGEGGGGGGGGGGEGECGGGGGGGGGGGGGGGGGGGGGGGGGGGGGGEGGEGGGGEGGGGGGGGGGGGGEGGGGEGGGEGGGGCCECEGGGGG
@M00151:18:000000000-A117B:1:1101:15637:2413/1
TCATTGGTAAAATACTGACCAGCCGTTTGAGCTTGAGTAAGCATTTGGCGCATAATCTCGGAAACCTGCTGTTGCTTGGAAAGATTGGTGTTTTCCATAATAGACGCAACGCGAGCAGTAGACTCCTTCTGTTGATAAGCAAGCATCTCATTTTGTGCATATACCTGGTCTTTCGTATTCTGGCGTGAAGTCGCCGACTGAATGCCAGCAATCTCTTTTTGAGTCTCATTTTGCATCTCGGCAAT
+
AA?AABBBDDDDDDDDGGGGGGIIHHHIHIIIIIIHHHGHHHHHIIIIIHHHHHIIIIIIIHIHIIIHIIIIIHIIIIHGHHHHIIIICFFHHHHHHHHHHHHHHHHHHHGGGGGGGGGGGGGGGGGGHGGGGEGGGGGGGGGGGGGGGGGGGGGGGGGGGGGGGGGGGGGGGGGGGGGGGGGGGGGGGGGGGGGGGGGGGGGGGGGGGEGGGGGGGGGG?CECCGGGGGGGGGGGGGGGEEGDG
@M00151:18:000000000-A117B:1:1101:19668:2413/1
GAACCAGCTTATCAGAAAAAAAGTTTGAATTATGGCGAGAAATAAAAGTCTGAAACATGATTAAACTCCTAAGCAGAAAACCTACCGCGCTTCGCTTGGTCAACCCCTCAGCGGCAAAAATTAAAATTTTTACCGCTTCGGCGTTATAACCTCACACTCAATCTTTTATCACGAAGTCATGATTGAATCGCGAGTGGTCGGCAGATTGCGATAAACGGTCACATTAAATTTAACCTGACTATTCCACTGCA
+
AAAAAB??DDDDDDDDGGGGGGHFHHIIIIIIIIIIHHHHHIHIHIIIFHHIHHIHIHIHIHIIIIIIIIIIHFHIFHIIHHHIIIHHHHHHHHHHHHGFFGGGGGGGGDDGGGGGGGGGGGGGGGGGGGGGGGGGGGGGGGGGGGGGGGGGGGGGGGGGGGGGGGGGGGGGGGGGEEGGGGGEEGGGGGGGGGDGGEGGDGGAEGGGGEAGGGGGGGGGEGGGGGGEGGGGEEGGGGEGGGGGGGCEEGG
@M00151:18:000000000-A117B:1:1101:16752:2414/1
CAACAACTGAACGGACTGGAAACACTGGTCATAATCATGGTGGCGAATAAGTACGCGTTCTTGCAAATCACCAGAAGGCGGTTCCTGAATGAATGGGAAGCCTTCAAGAAGGTGATAAGCAGGAGAAACATACGAAGGCGCATAACGATACCACTGACCCTCAGCAATCTTAAACTTCTTAGACGAATCACCAGAACGGAAAACATCCTTCATAGAAATTTCACGCGGCGGCAAGTTGCCATACAAAACAG
+
AA?AAAABEDDDEEBDGGGGGGIHIIIIHHIIIIIIIIIIEHHHHHHHIFHHGFEHHHHHIIIIHIIIIIIIIIIIHIIHHCHHHHHHHHHHHGGGGGGGGGGGGGGGGGGGAEGGGGGGGGGGGGGGGGGGGGGGGGGGGGGGGGGGGGGGGGGGGGGGGGGGGGCGGGGGGGGGGGGGGGEGGG<EGGGGGGGGGGGCEGGGGGGGGGGGGGGCGGGGGGGGGGD><AAAG<EEGGGGGEGGGGGGGGG
@M00151:18:000000000-A117B:1:1101:15957:2415/1
TTCGCTTGGTCAACCCCTCAGCGGCAAAAATTAAAATTTTTACCGCTTCGGCGTTATAACCTCACACTCAATCTTTTATCACGAAGTCATGATTGAATCGCGAGTGGTCGGCAGATTGCGATAAACGGTCACATTAAATTTAACCTGACTATTCCACTGCAACAACTGAACGGACTGGAAACACTGGTCATAATCATGGTGGCGAATAAGTACGCGTTCTTGCAAATCACCAGAAGGCGGTTCCTGAATGA
+
AAAAAAAADDDDDDDEGGGGGGHHHHHIIIIIIIIHIIIIIIIIHHHHHHHHHHHHIIIHHIIIHIHIIHHHHHHHHHHHHHHHHHFHHHHHHHFFGFGGGGGGGGGGGGGGGGGGGGGGGGGGGGGGEGGGGGGGGGGGGGGGGGGGGGGGGGGGGGGGGGGGGGGGGGGGGGGGGGGGGGGGGGGGGGGEGGGEEGGCEEGGDGGGGGCEGEAGDGGGGGGGGGG:?EGGGCEGGEDG8?EGGEEGCEC
@M00151:18:000000000-A117B:1:1101:12248:2416/1
TCAATCTTTTATCACGAAGTCATGATTGAATCGCGAGTGGTCGGCAGATTGCGATAAACGGTCACATTAAATTTAACCTGACTATTCCACTGCAACAACTGAACGGACTGGAAACACTGGTCATAATCATGGTGGCGAATAAGTACGCGTTCTTGCAAATCACCAGAAGGCGGTTCCTGAATGAATGGGAAGCCTTCAAGAAGGTGATAAGCAGGAGAAACATACGAAGGCGCATAACGATACCACTGAC
+
?A?AABBBEEEEEEDDGGGGGGIIIIIHIIIIIIHHHHIIHHHHHHHIIIIHHDHHHIIHHHHEHHIIIIIIIIIIIIIHHHHHHHHHHHHHHHHHHHHHHHHHGGGGGGGHHGGGGHGGGGGGGGGGHGGGCGGGGGGGGGGEEGEGGGGGGGGGGGGGGGGGGGGGGGGGGGGGGGGGGGGECEGGGGGGGGGGGGGGGGGGCCEEGEGGEGGGGGGGGGGGGGGGGGGADGGGGGEGGEGGGGEGGG
@M00151:18:000000000-A117B:1:1101:17558:2416/1
TTTGTAGGATACCCTCGCTTTCCTGCTCCTGTTGAGTTTATTGCTGCCGTCATTGCTTATTATGTTCATCCCGTCAACATTCAAACGGCCTGTCTCATCATGGAAGGCGCTGAATTTACGGAAAACATTATTAATGGCGTCGAGCGTCCGGTTAAAGCCGCTGAATTGTTCGCGTTTACCTTGCGTGTACGCGCAGGAAACACTGACGTTCTTACTGACGCAGAAGAAAACGTGCGTCAAAAATTACGTG
+
?????BBBDDDDDEEDCDGGGGIIIIIIIIIIIGFHHHHIGHIIIFHHHHHHHHFHIIIIIIIHHHIIHHIIHHHHHIIIIIHFHIEEHHHFHHHHHHHHHHFHHHHHHHHHGGGGGGGEGGGGDGGGGGGGGGGGCEGGGGGGE8>GGGGGDGGGGGGGDGGGGGGEGGG?AG8>GGGGGGGGGDGGGGGDGGGGDGEGGGGGGGGGGGGGGGGGGGGCGG>AGGEGGEE>9?C28<EEEEEECGG8:?
@M00151:18:000000000-A117B:1:1101:15189:2417/1
CCGTCAAACTATCAAAATATAACGTTGACGATGTAGCTTTAGGTGTCTGTAAAACAGGTGCCGAAGAAGCTGGAGTAACAGAAGTGAGAACCAGCTTATCAGAAAAAAAGTTTGAATTATGGCGAGAAATAAAAGTCTGAAACATGATTAAACTCCTAAGCAGAAAACCTACCGCGCTTCGCTTGGTCAACCCCTCAGCGGCAAAAATTAAAATTTTTACCGCTTCGGCGTTATAACCTCACACTCA
+
?AA?A??BDDDDDDDDGGFGGGIHHHHIIHHHGHHIIIIIIIIHFHIIIIIIIIIIIIFHGHHHHHHIIIIIIIIIIIIIHIIIIIIIIIIIIIIIHHHHHHHHHHHHHHFFGGGGGGGGGGGGGGGGGGGGGGECGGGGGGGGGGGEGGGGGGGGGGGGGGGGGGGGGGGGGGGGGGGGGGGGGGGGGGGGGGGGGCEEGGGGGEGEGGEGEGGGGGGGGEGGGGGCDGDDGGGGGGGGEGEGGGG
@M00151:18:000000000-A117B:1:1101:16290:2417/1
ACAGCATCGGACTCAGATAGTAATCCACGCTCTTTTAAAATGTCAACAAGAGAATCTCTACCATGAACAAAATGTGACTCATATCTAAACCAGTCCTTGACGAACGTGCCAAGCATATTAAGCCACTTCTCCTCATCCAACGCGTCAGTTTTTGACAGAATCGTTAGTTGATGGCGAAAGGTCGCAAAGTAAGAGCTTCTCGAGCTGCGCAAGGATAGGTCGAATTTTCTCATTTTCCGCCAGCAGTCCA
+
?A???BBBDDDDDDDDGGGGGGIIIFHIHHHHIIIIIIIIIIGHIIIHHFHFHHIIIIIHHIHHHHHHGHIIIGFHHHHIHIIIIIIIIIIIIIIIIIBGHHHHHHFHHHHHHHHHHHHHGGGGGGGGGGGGGGGGGGGGGEGGGGGGEGGGGGGGGGEGGGGGGGGGGGGGGGGGGGGGGGGDDAG8EGGGGGCCCEGGGGGGGGGGGGGGGCGGEGEGGDDCEGGGGGGGGGGGEG8CGG>EE?CEGG
@M00151:18:000000000-A117B:1:1101:19000:2417/1
GAAACAAATGCTTAGGGATTTTATTGGTATCAGGGTTAATCGTGCCAAGAAAAGCGGCATGGTCAATATAACCAGTAGTGTTAACAGTCGGGAGAGGAGTGGCATTAACACCATCCTTCATGAACTTAATCCACTGTTCACCATAAACGTGACGATGAGGGACATAAAAAGTAAAAATGTCTACAGTAGAGTCAATAGCAAGGCCACGACGCAATGGAGAAAGACGGAGAGCGCCAACGGCGTCCAT
+
?????BABDDDDEDDDGGGFGGHHIIHFFHIIIIIFFFHHIIFFHHIIIHHIIIIHHHHHIGFHHHHIIIIIIIIHIIHHIIIIIFHGHHHHHHHHHHHHHGHHHHHHHGGGGGGGGGGGGEEGGGGGGGEGGGGGGGGGGGEGGGGGGCGGGGGGEGEEGGGGGGEEGGGEEGGGGGGGGGGGGECEEGGCEGGGGGCEGEEGGGGGDGGGGDGGECCEGGCCECEC<AEG>ADGGGC>>>DGGGG
@M00151:18:000000000-A117B:1:1101:14324:2418/1
CGATGTAGCTTTAGGTGTCTGTAAAACAGGTGCCGAAGAAGCTGGAGTAACAGAAGTGAGAACCAGCTTATCAGAAAAAAAGTTTGAATTATGGCGAGAAATAAAAGTCTGAAACATGATTAAACTCCTAAGCAGAAAACCTACCGCGCTTCGCTTGGTCAACCCCTCAGCGGCAAAAATTAAAATTTTTACCGCTTCGGCGTTATAACCTCACACTCAATCTTTTATCACGAAGTCATGATTGAATCGCG
+
?????BBBDDEEDDE?FGGGGGIIIIIIIICFHIHHHHHIIIIIIIIIHIIIHIIIFHIIIHIIIIIIIIIIIIIIIIIHHHGHHIIIIIIHHHHHHHCEHHHHHHHFGGGGGGGGGGGGGGGGGGGGGGGGGGGGGGGEGGGGGGGGGGGGGGEGGGGGGGEGGGGGGEGEGGGDGGGGGGEGGGGGGGGEEGGGGGGEGGDGGGGEGGGGGGGGGGGGGGEGGGGGGGGGEGGEGGGGGGGGGGECEGG
@M00151:18:000000000-A117B:1:1101:14148:2418/1
CCACCATGATTATGACCAGTGTTTCCAGTCCGTTCAGTTGTTGCAGTGGAATAGTCAGGTTAAATTTAATGTGACCGTTTATCGCAATCTGCCGACCACTCGCGATTCAATCATGACTTCGTGATAAAAGATTGAGTGTGAGGTTATAACGCCGAAGCGGTAAAAATTTTAATTTTTGCCGCTGAGGGGTTGACCAAGCGAAGCGCGGTAGGTTTTCTGCTTAGGAGTTTAATCATGTTTCAGACTTTTAT
+
AAAAAABBDDDDDEEEGGGFFGIIIIIIHIIHHGHIIIIIHHIIIIFGHHIIIIHHHGHHIIIIHIIIIIIHHIIIHFHIIIIIHHHHIIHHIHHHHHHHHHHHHHHHHHHGHHGGGGFGGEEEGGGGGGGGGGGGGGEEEGGEGGGGGGGGGGGGGGGGGGGGGGGGGGGGGGGGGGGGGGGGGGGGG?<DGGGGGGGGGGGGGGGGCDEGECGGGGGGGGGGEGGEEEGGGGGGGEGGGGGGGGGGGCG
@M00151:18:000000000-A117B:1:1101:19304:2418/1
TACGAAAGACCAGGTATATGCACAAAATGAGATGCTTGCTTATCAACAGAAGGAGTCTACTGCTCGCGTTGCGTCTATTATGGAAAACACCAATCTTTCCAAGCAACAGCAGGTTTCCGAGATTATGCGCCAAATGCTTACTCAAGCTCAAACGGCTGGTCAGTATTTTACCAATGACCAAATCAAAGAAATGACTCGCAAGGTTAGTGCTGAGGTTGACTTAGTTCATCAGCAAACGCAGAATCAGCGGT
+
AAAAAAAAEEEDDDBDGGGGGGIIIHHIIHIHIHIIIIIIIIIIIIIIIIIIIHIIIIIHIIIIIHHHHHHHHEHHIIIIIIIHIIIIHHHHHHHHHHHHHHHHHHHHHHGGGDFGGGGGGGGGGGGGGGGGGGGGGGGGGGGGGGGGGGGGGGGGGGGEGGGGGGGGGGGGGGGGGGGGGEGGCGGGGGGGGGGGGGGGGGGEGGGGGGGGGGGGGGGGGGGGCGGGGGGGGGGGGEGGGGGGGGEGGG.
@M00151:18:000000000-A117B:1:1101:14932:2419/1
AACAGGGTCGCCAGCAATATCGGTATAAGTCAAAGCACCTTTAGCGTTAAGGTACTGAATCTCTTTAGTCGCAGTAGGCGGAAAACGAACAAGCGCAAGAGTAAACATAGTGCCATGCTCAGGAACAAAGAAACGCGGCACAGAATGTTTATAGGTCTGTTGAACACGACCAGAAAACTGGCCTAACGACGTTTGGTCAGTTCCATCAACATCATAGCCAGATGCCCAGAGATTAGAGCGCATGACAAGTA
+
AAAAAAABDDDDDDDEGGGGGGHCFHHHHFHHIIIGHIIIIIHHIHHHHIHHFGHHIIIIIIIIIIIIGIHHHEEGHIIHHDHHHHHHHHHGGGGGGGGGGGGGGGEGGGCCGGGGGGGGGGGGGGGGGGGGGGGGGGGGGGGGGGGEGGGGGGGEEGGGGGGGGGGGGGGGGGGGGGGGGGEGGGGGGGG8CEEGEGGGGGGGEGEGGGGGGGGGEEGGGGGGEEEEEGGGGGGGGGGGGAGGGEEEEEG
@M00151:18:000000000-A117B:1:1101:13909:2419/1
AAGTATCGGCAACAGCTTTATCAATACCATGAAAAATATCAACCACACCAGAAGCAGCATCAGTGACGACATTAGAAATATCCTTTGCAGTAGCGCCAATATGAGAAGAGCCATACCGCTGATTCTGCGTTTGCTGATGAACTAAGTCAACCTCAGCACTAACCTTGCGAGTCATTTCTTTGATTTGGTCATTGGTAAAATACTGACCAGCCGTTTGAGCTTGAGTAAGCATTTGGCGCATAATCTCGGAA
+
A????BBADDDDDDDDGGGGGGIIHHHIIIIIGIIIIIIHIHIIHIIHHIIIIIIIIIIIIIIIIIHHIHHHHIIIIIIHIIIIIIIIIIHHHIHHHHHHHHHHHFHHHHHHGGGGGEEGBGGGGGEGGGGGGGGGGGGGGGGGGGGGGGGGGGGEGGGGGGGGGGGGGGGGGGGGGGGGGGEGGGGEGEEGGEGGGGGGGGGGEGGGEEGGGGGGEGGGGGECEEGGEGEGGGG?CGGGGGGGGGGGG2C
@M00151:18:000000000-A117B:1:1101:14840:2420/1
CCTTAACGCTAAAGGTGCTTTGACTTATACCGATATTGCTGGCGACCCTGTTTTGTATGGCAACTTGCCGCCGCGTGAAATTTCTATGAAGGATGTTTTCCGTTCTGGTGATTCGTCTAAGAAGTTTAAGATTGCTGAGGGTCAGTGGTATCGTTATGCGCCTTCGTATGTTTCTCCTGCTTATCACCTTCTTGAAGGCTTCCCATTCATTCAGGAACCGCCTTCTGGTGATTTGCAAGAACGCGTACTTA
+
AAAAABBAEDDDDDD?FFGGGGIIIIIIIIIHHCHHHIIIHIHECHHHIHIIIIHHHHIGHIHIIIHIIHDHEDHHHHHHHHHHHHGFGGGGGGFGGGGGGGGGGGGGGGGGGGEGGGGGGGGGGEEEGGGGGEGGGGGEEEGGGGGGGGGGGGGGGGGGGGGGGGEGGGGGGGGGGGGGGGEGGGGGGGGGGGGGGGGGEEGGGGGGGGGGG::CEGGGGGGGGGGEEEGGGGGGGGGGGGGGGGGGGGC
@M00151:18:000000000-A117B:1:1101:16568:2420/1
AGGATAAATTATGTCTAATATTCAAACTGGCGCCGAGCGTATGCCGCATGACCTTTCCCATCTTGGCTTCCTTGCTGGTCAGATTGGTCGTCTTATTACCATTTCAACTACTCCGGTTATCGCTGGCGACTCCTTCGAGATGGACGCCGTTGGCGCTCTCCGTCTTTCTCCATTGCGTCGTGGCCTTGCTATTGACTCTACTGTAGACATTTTTACTTTTTATGTCCCTCATCGTCACGTTTATGGTGAA
+
??A?ABBBEEDDDDDDGGGGGGHFHHIIIIIHHHHHHHHHHHIIIHHHHHIIIIIIIIIIIIIIIHHHIHIIHIHHHIHIIHHHHHHFHHCHHHHHHHHHHHHHHHGGGGGGGHGGEGGGGGGGGGGGGGGGGGGGGEGGGGGGGGGGD?GGGGGGGGGGGGGGGGGGGGGGGGGGGDGGDCEAGGGGGGGGGCEGGGGGGGGGGGGGGGGGGGGGGGGGGGGEGGGGGGEGGGCCEGEGGGGG:CCCEG
@M00151:18:000000000-A117B:1:1101:18619:2420/1
ACCGCCTCCAAACAATTTAGACATGGCGCCACCAGCAAGAGCAGAAGCAATACCGCCAGCAATAGCACCAAACATAAATCACCTCACTTAAGTGGCTGGAGACAAATAATCTCTTTAATAACCTGATTCAGCGAAACCAATCCGCGGCATTTAGTAGCGGTAAAGTTAGACCAAACCATGAAACCAACATAAACATTATTGCCCGGCGTACGGGGAAGGACGTCAATAGTCACACAGTCCTTGACGGTATA
+
???AAA??DDDDDDDDGGGGGGIIIIIHHHHGHHIHIIIHIIIFHIIIIIHHGFHHHHHIIIIHHIIIIFHHIIIIIIFHIHHHHHHHHHHHFHHHHHHFHHHGGGGGFGGGGGGGGGGGGGGGGGGGGGGGGGGGGGGGGEGGGGGDGGGGGGGEGGGGE>EGECCEGEGGGEGEGGCGGGGGGGGGGGGGGEGEGGEGGGCEGGGG<>DDGGGGGCGGC>CCEGGGECEEGGGGGCGEEGGGGGG)8?E
@M00151:18:000000000-A117B:1:1101:20011:2420/1
GTGCTCGTCGCTGCGTTGAGGCTTGCGTTTATGGTACGCTGGACTTTGTAGGATACCCTCGCTTTCCTGCTCCTGTTGAGTTTATTGCTGCCGTCATTGCTTATTATGTTCATCCCGTCAACATTCAAACGGCCTGTCTCATCATGGAAGGCGCTGAATTTACGGAAAACATTATTAATGGCGTCGAGCGTCCGGTTAAAGCCGCTGAATTGTTCGCGTTTACCTTGCGTGTACGCGCAGGAAACACTGA
+
?????B?@DBDDDDDDGGGGGGHIHIHHHHIIIHFGHHHFHGDHHIIIFGHIHIHIIIDFCEHIHHIIHHIHHIHHHHGH@FGHHHHHHHHHCDHDFGFGGGGGFGGGGGGGGGGGDDEGGGGGGGGGGGGGGGGGGGGGEGGGGGGCEEEGGGGGGGGGGGGEGGGA?EGEGGGGGGGGGGGGGGD>CDDGGGGGGGGGGGCDDGGGGGGGGEGCGADG>EGGEGEEG<E?CCGDDG<DDEECEEGGGG
@M00151:18:000000000-A117B:1:1101:16125:2420/1
TGTGGCTAAATACGTTAACAAAAAGTCAGATATGGACCTTGCTGCTAAAGGTCTAGGAGCTAAAGAATGGAACAACTCACTAAAAACCAAGCTGTCGCTACTTCCCAAGAAGCTGTTCAGAATCAGAATGAGCCGCAACTTCGGGATGAAAATGCTCACAATGACAAATCTGTCCACGGAGTGCTTAATCCAACTTACCAAGCTGGGTTACGACGCGACGCCGTTCAACCAGATATTGAAGCAGAACGCAA
+
?A?A??BBEDDEEEDDGGGGGGHIHCFHHHGHIIIIIIHIIIHIIIIIIIHBGHIIIIHHHIIHFHIFHHHHIHIIIIIIIIHHIIEHIIFFHFFHIIHHHHHHHHHHHHHHHHHHHHHHHHHHGGGHGGGGGGGGGGGGGGGGGGGGGGGGGGGGGEGGGGGGGGGGGGGGGGGGGGG>>EGGGGGGGGGGGGGGGGGGG?ECEGGCEEGGGGG>DGGGGGGDEGGGGGGGEGEGGGGGGGGGGGGGGGG
@M00151:18:000000000-A117B:1:1101:16713:2420/1
TTTTACCTTTAGACATTACATCACTCCTTCTGCACGTAATTTTTGACGCACGTTTTCTTCTGCGTCAGTAAGAACGTCAGTGTTTCCTGCGCGTACACGCAAGGTAAACGCGAACAATTCAGCGGCTTTAACCGGACGCTCGACGCCATTAATAATGTTTTCCGTAAATTCAGCGCCTTCCATGATGAGACAGGCCGTTTGAATGTTGACGGGATGAACATAATAAGCAATGACGGCAGCAATAAACTCAA
+
AAAAABBBDDDDDDDDGGGGGGHIHHIHIIIHIIIIFHHIIIIIHHIHHHHHHIIIHIHIIHHHHHEHIIIIIIIHIHIHIHIIIIIHHIHHHHEHHHHHGGGGDEGGGGGGGGGGGGGGGGGGGGDGGGGGGGGGGDGEGGGGGGGGEEGGGGGGGEGGGGGEEGGGGGGGGGGGGGGGGGGGGGGGGGGGEGGGG>EEGGGGGGGGGEGGG?8CCGGGGGGGGEGGGGGGGGGGGGGGEECEGGGEEGE
@M00151:18:000000000-A117B:1:1101:16845:2421/1
CAAAATGAGACTCAAAAAGAGATTGCTGGCATTCAGTCGGCGACTTCACGCCAGAATACGAAAGACCAGGTATATGCACAAAATGAGATGCTTGCTTATCAACAGAAGGAGTCTACTGCTCGCGTTGCGTCTATTATGGAAAACACCAATCTTTCCAAGCAACAGCAGGTTTCCGAGATTATGCGCCAAATGCTTACTCAAGCTCAAACGGCTGGTCAGTATTTTACCAATGACCAAATCAAAGAAATGA
+
??AA?BBBDDDDDEDDGGGGGGIIHIIIIHIIIIIHHHHHHHHHHHHFHIIIHCFHIIIFHHH@FHHHHIAEHHHHIHIIHHHHHHHHHHHHHHHHHHHHHHHHHHGGGGGFGGGGGEGGGGGGGGGGGEGGGGGEGGGGGGGGGGGGGGGGGGGGGGGGGGGGEGGGGCEGGGGEGGGGGGGGGGGEGGGGGGGGGEGGGGGGGGGGGGGGGGEGGGGCEGGGGGGGGGGGGGGGEGEGEGCCEE?:?E
@M00151:18:000000000-A117B:1:1101:11960:2421/1
AGCAATAAACTCAACAGGAGCAGGAAAGCGAGGGTATCCTACAAAGTCCAGCGTACCATAAACGCAAGCCTCAACGCAGCGACGAGCACGAGAGCGGTCAGTAGCAATCCAAACTTTGTTACTCGTCAGAAAATCGAAATCATCTTCGGTTAAATCCAAAACGGCAGAAGCCTGAATGAGCTTAATAGAGGCCAAAGCGGTCTGGAAACGTACGGATTGTTCAGTAACTTGACTCATGATTTCTTAC
+
AAAAABBBDEDDDEEEGGGGGGIIHHIIIHHHHHCFHIIHIIIIIHHIIIIIHHHHIIIIIIHHHHHHHHHHIIIHHHDHHHHHHGGGGGEEDGGGB;BEGEGGCEGGGGECGGGGGGGGGGEGGCEGGEGEEGGGGGECGGGGGGGGGGCGGGGGGGGGGGGGGGGGGGGGGGGGGGEGGGGGGGG?EGEEGGGGEGGD8>EEGEGGGG9?EGGEGGGCEGGGGGEECCCE?*:CGC?EECEEGC?
@M00151:18:000000000-A117B:1:1101:18902:2421/1
CCATTAATAATGTTTTCCGTAAATTCAGCGCCTTCCATGATGAGACAGGCCGTTTGAATGTTGACGGGATGAACATAATAAGCAATGACGGCAGCAATAAACTCAACAGGAGCAGGAAAGCGAGGGTATCCTACAAAGTCCAGCGTACCATAAACGCAAGCCTCAACGCAGCGACGAGCACGAGAGCGGTCAGTAGCAATCCAAACTTTGTTACTCGTCAGAAAATCGAAATCATCTTCGGTTAAATCCAA
+
?????BBBDDDEBDDDGGGGGEFHIIIIIGHHHHHFHIIIIHHDGHHIIIIHEHHHIIIGHHHIHHHHHHEHDGHHHIIIIHIHIHFHIHHHHHHFFHFHHHHHHHGGGGGGGDDDGGGGGEEGGGEEGGGGGGGGGGEGGGGGGGGGGGGGGGGGGGGGGGGGCGGGGGAGGGGGGDGGGAEDGDEGDGGGGGGEGGCEEGGECGCEEGEGGGGEGEGGCEGEEGGGGGGEEGGEGGGCEGCECEEGCGG
@M00151:18:000000000-A117B:1:1101:15765:2422/1
TGATTGGCGTATCCAACCTGCAGAGTTTTATCGCTTCCATGACGCAGAAGTTAACACTTTCGGATATTTCTGATGAGTCGAAAAATTATCTTGATAAAGCAGGAATTACTACTGCTTGTTTACGAATTAAATCGAAGTGGACTGCTGGCGGAAAATGAGAAAATTCGACCTATCCTTGCGCAGCTCGAGAAGCTCTTACTTTGCGACCTTTCGCCATCAACTAACGATTCTGTCAAAAACTGACGCGTTGG
+
?A??ABBBDDDDDDDEGGGGGGIHHFHHIHIIIHIIHIHIHHIHHHHHIIIHHIIHIIIIIHHHHHIIIIFHHHHHIIIHFHHHHIHHHHHHHHHHHHHHHHHHHHHHHHHHHGGGGGGGGGGGGGGGGGGGGGGGGEGGGGGGGGGGGGGGGDGGGEECEGGGGGGGGGGGGGGGGGGAGGGGGGGDGGGEGGGGGGGGGGGGDGGGGGGGGGGGGGGEGEGCGEGGGGGEGGEEGGGGGGCGECA8><0
@M00151:18:000000000-A117B:1:1101:12917:2422/1
GATTGCTACTGACCGCTCTCGTGCTCGTCGCTGCGTTGAGGCTTGCGTTTATGGTACGCTGGACTTTGTAGGATACCCTCGCTTTCCTGCTCCTGTTGAGTTTATTGCTGCCGTCATTGCTTATTATGTTCATCCCGTCAACATTCAAACGGCCTGTCTCATCATGGAAGGCGCTGAATTTACGGAAAACATTATTAATGGCGTCGAGCGTCCGGTTAAAGCCGCTGAATTGTTCGCGTTTACCTTGCGTG
+
???AABBBDDDDDDDDGGGGGGIIIIHHHHHHGHHDEHHIIHIIHIHHHHGIGHFGHHHHHHHIIIIIGHHHHHHHHHHHCDFHHFHHFDFGGGGFFDFEGGGGGGGGGEGGGGGGGGGGGGEGGGGGGGGGGGGGGGGGGGGGGGGGGGGGGGGGGGGGGGGGGGGGGGGGGGGGGGGGGGGGGGGGGGGGGGEGGGGEGEGEGGADEGDEGGGA>EGGEEGGGGDEEEGGEEGGGGG>>EEGEG?EG8?
@M00151:18:000000000-A117B:1:1101:15848:2422/1
ACCGAAGATGATTTCGATTTTCTGACGAGTAACAAAGTTTGGATTGCTACTGACCGCTCTCGTGCTCGTCGCTGCGTTGAGGCTTGCGTTTATGGTACGCTGGACTTTGTAGGATACCCTCGCTTTCCTGCTCCTGTTGAGTTTATTGCTGCCGTCATTGCTTATTATGTTCATCCCGTCAACATTCAAACGGCCTGTCTCATCATGGAAGGCGCTGAATTTACGGAAAACATTATTAATGGCGTCGAGCG
+
?AAA?@B?DDDDDDDDGGGGGGIIIIHIHHIIIIIIFHHHHHIIHHIIIIIIIIIHHHHIIHHDFHHHEHHHHHHHEHCFHHHHHHHHHHHHHFGDDFGGGEGEGGGGGGGGGHGGGGGGGEEGGGGGHGGGGGGGGGGGGGEGGGGGGGEGGGGGGGGGGGGGGGGGGGGGGGGGGGGGGGGGGGGGGGGGEGGGGGGGGGGGGGGEEEEGGGGGDGEGGGEGGGGGGGGGGGGGGGGGGEGDGDGDGE4
@M00151:18:000000000-A117B:1:1101:17057:2423/1
ACGACGCGACGCCGTTCAACCAGATATTGAAGCAGAACGCAAAAAGAGAGATGAGATTGAGGCTGGGAAAAGTTACTGTAGCCGACGTTTTGGCGGCGCAACCTGTGACGACAAATCTGCTCAAATTTATGCGCGCTTCGATAAAAATGATTGGCGTATCCAACCTGCAGAGTTTTATCGCTTCCATGACGCAGAAGTTAACACTTTCGGATATTTCTGATGAGTCGAAAAATTATCTTGATAAAGCAGGA
+
AAAAAAAADDDEEDDDGGGGGGIIIIIIIIHHIHIIIIHHHHHIIHIHHHHHIIHHHIGHHHHFHHHHHHHHDFHFHFHHHFHGGGGBGGGGGGGGGGDGGGGGGGEGGGGGGGGGGGGGGGEGEGGGGGGGGGGGGGGGGGGGGGGGGGGGGGGGGGGGGGGGGGGGGG:8:CEGGGGGGGGGGGGCEGGEGGAEEEGGGGGGGGGGGGCEEGGGGGGGEGG?EEGEEEGEEGEEGGGCCGEGECGCCGE
@M00151:18:000000000-A117B:1:1101:17241:2423/1
TCCAAAACGGCAGAAGCCTGAATGAGCTTAATAGAGGCCAAAGCGGTCTGGAAACGTACGGATTGTTCAGTAACTTGACTCATGATTTCTTACCTATTAGTGGTTGAACAGCATCGGACTCAGATAGTAATCCACGCTCTTTTAAAATGTCAACAAGAGAATCTCTACCATGAACAAAATGTGACTCATATCTAAACCAGTCCTTGACGAACGTGCCAAGCATATTAAGCCACTTCTCCTCATCCAACGCG
+
??A?AB?BDBBDDDDDGGGGGGIIIIIHHIIIIFHGFFHHIIHHEEFFHFHGHHHIFFHHHHHHDHHHFHHIFHHHFGHIIIIHHHHHHHHHHHHFHHHFHCFHFEHHHHHGGGG@DDEGGGEEEEDEGGGGGGGEGEGGGGGEGGGGEGGGGGEEEEEGGCEGGGGGGGG?CEEGEGGGC?EGGGGEGGGGCCGCGGCCECCEGGGEEGGDDCCEGGGGGGC:CEGEEGGGEGGGGGGGGGEGGGEGC<'
@M00151:18:000000000-A117B:1:1101:16635:2423/1
AAAAATTACGTGCAGAAGGAGTGATGTAATGTCTAAAGGTAAAAAACGTTCTGGCGCTCGCCCTGGTCGTCCGCAGCCGTTGCGAGGTACTAAAGGCAAGCGTAAAGGCGCTCGTCTTTGGTATGTAGGTGGTCAACAATTTTAATTGCAGGGGCTTCGGCCCCTTACTTGAGGATAAATTATGTCTAATATTCAAACTGGCGCCGAGCGTATGCCGCATGACCTTTCCCATCTTGGCTTCCTTGCTGGT
+
AAAAABBBEEDDDDDEGGGGGGHHFHHIIIIIIIIIIIIGHHHHIHHHIIIIIIIHHHHHHHHHIIHHHHIHHHHHHHHHHHHHEHGDFGGGGGGHGGGGGGGGGGGGGGHGGGGGGGGGGEEEGEGGG:CEEEGGGGGGGGGGGGGGGGGGGGGGGG>GGGGGGGGGGGGGGGGGGGGGGGGGEGEGGGGGGGGGGGGEGGGGGGGGGG>EGGGGGGGGGGGGGGGGGGGGGGGGEGCEGGGGGGGGGG
@M00151:18:000000000-A117B:1:1101:18691:2424/1
ATTTTAGTAAGCTCTTTTTGATTCTCAAATCCGGCGTCAACCATACCAGCAGAGGAAGCATCAGCACCAGCACGCTCCCAAGCATTAAGCTCAGGAAATGCAGCAGCAAGATAATCACGAGTATCCTTTCCTTTATCAGCGGCAGACTTGCCACCAAGTCCAACCAAATCAAGCAACTTATCAGAAACGGCAGAAGTGCCAGCCTGCAACGTACCTTCAAGAAGTCCTTTACCAGCTTTAGCCATAGCAC
+
?AAAABBBDDDDDDDDGGGGGGIHIIIHIIIIHHHHHHHHIIHIIIIIHHIHIIIIIHHGHIIEGHHHIHHIIHHHHHIHHHHHHHHHHHHHHHFFHHHHHHHGGGGGGGGGEGGGGGGGGGGGGGGGGGGGGGGGGGGGGGGGGGGGGGGGGGGGEGEGGGGGGGGEGGGGGEGGGGGGGGGGGGGGGEGGGGGG:CEEGGGGECGGGGGEEGGGEGGEEEGE?EGGGGGGGGGGECEGGGGGGGGGGG
@M00151:18:000000000-A117B:1:1101:15218:2424/1
CCTGATGAGGCCGTCCCTAGTTTTGTTTCTGGTGCTATGGCTAAAGCTGGTAAAGGACTTCTTGAAGGTACGTTGCAGGCTGGCACTTCTGCCGTTTCTGATAAGTTGCTTGATTTGGTTGGACTTGGTGGCAAGTCTGCCGCTGATAAAGGAAAGGATACTCGTGATTATCTTGCTGCTGCATTTCCTGAGCTTAATGCTTGGGAGCGTGCTGGTGCTGATGCTTCCTCTGCTGGTATGGTTGACGCCGG
+
???A?BBBDDDDDDBDGGGGGGIIHIHHIIIIFFHHIIIIHIIIHHIIIIHHIIFHHHIHHHIHEGHFFHHHIIFHIHIHIIHHHIIIHIDGHHDEHHHHDFHHFHHHHHHHFHHHFHHGGGGGGGBBDGEDD>DEGGGGGGGGGGGGGGGGGGGGGGGGGGGGGGGGGGGGGG?CGEEGGGGGGGGGGGCCEGEEGGGGGGEGCECEDGGGGGGEGEGGEGGGGEGGGGGGGGCCCCGGGCCCEGGGG><
@M00151:18:000000000-A117B:1:1101:18980:2425/1
CGCTGATAAAGGAAAGGATACTCGTGATTATCTTGCTGCTGCATTTCCTGAGCTTAATGCTTGGGAGCGTGCTGGTGCTGATGCTTCCTCTGCTGGTATGGTTGACGCCGGATTTGAGAATCAAAAAGAGCTTACTAAAATGCAACTGGACAATCAGAAAGAGATTGCCGAGATGCAAAATGAGACTCAAAAAGAGATTGCTGGCATTCAGTCGGCGACTTCACGCCAGAATACGAAAGACCAGGTATATG
+
AAA?AABBDDDDDDDDGGGGGGIHIIIIIIIIIIIIIIIIIIIIIIIIIHHHHIIIIHIIIIHHIIIHHHHHIIIHHIIIIIIIIIHIIIIIIIIIFGHHHHHHHHHHHHHBGGGGGGGGGGGGGEGGCGGGGEGGGGGGGGGGGGGGGGGGEGGGGEGGGGGGGGGGGGGGGGGGGGEGGGGGGGGGGCEGGGGGGGGGGGEGGGGGGGGGGGGGGDDGGGGGGGGGGGGGGGGGGEGGGGGGGCCGGGE
@M00151:18:000000000-A117B:1:1101:15140:2425/1
TGAAACAAATGCTTAGGGATTTTATTGGTATCAGGGTTAATCGTGCCAAGAAAAGCGGCATGGTCAATATAACCAGTAGTGTTAACAGTCGGGAGAGGAGTGGCATTAACACCATCCTTCATGAACTTAATCCACTGTTCACCATAAACGTGACGATGAGGGACATAAAAAGTAAAAATGTCTACAGTAGAGTCAATAGCAAGGCCACGACGCAATGGAGAAAGACGGAGAGCGCCAACGGCGTCCAT
+
?AAAABBADDDDDDDDGGFGGGIIHIIHCFHIHIHIFHHHHIIFFHIIHHHIIIIIHHHHHIIHIIIIIIIIIHIIHHIHHGHIIIIIHIHHHHEHHHHHFHHHHHHHHGGGGGGGGHGGGGGGGGGGGGGGGGGGGEGGGGHGHGGGGGCEGGGGGGGGGGGGGGGGGGGGEGGGGGGGGGGGGGGGGGGGGGGGGGGGGGGGGGGGGGGGGGGGGGGGEGGGGGGGEDAGGGGGGGGEGGDDGGGE
@M00151:18:000000000-A117B:1:1101:17207:2426/1
ACATCCTTCATAGAAATTTCACGCGGCGGCAAGTTGCCATACAAAACAGGGTCGCCAGCAATATCGGTATAAGTCAAAGCACCTTTAGCGTTAAGGTACTGAATCTCTTTAGTCGCAGTAGGCGGAAAACGAACAAGCGCAAGAGTAAACATAGTGCCATGCTCAGGAACAAAGAAACGCGGCACAGAATGTTTATAGGTCTGTTGAACACGACCAGAAAACTGGCCTAACGACGTTTGGTCAGTTCCAT
+
?A??ABBBDDDDDDDEGGGGGGIIHHHHHHHHIIIIIIIIIIIIIIIIIIHHHHHHHHHHHHHHHHHDHHHHHGGGGGGGGGGGGGGGGGEGGGGG=CEGGGGGGGGGGGHGGGHGGGEGGGGGGGGGGGGGGGGGGGGGGGGGGGGGGGGGGGGGGGGGGGGGGGGGGGGGGGGGGGGGGGGGGGGGGGGEEGGGGGGEGGGGGGGGGGGGGGGGGGGGGGGGGGGGGGGGGGGDGGGGGEGECEGGGG
@M00151:18:000000000-A117B:1:1101:13646:2426/1
GTTGACAGATGTATCCATCTGAATGCAATGAAGAAAACCACCATTACCAGCATTAACCGTCAAACTATCAAAATATAACGTTGACGATGTAGCTTTAGGTGTCTGTAAAACAGGTGCCGAAGAAGCTGGAGTAACAGAAGTGAGAACCAGCTTATCAGAAAAAAAGTTTGAATTATGGCGAGAAATAAAAGTCTGAAACATGATTAAACTCCTAAGCAGAAAACCTACCGCGCTTCGCTTGGTCAAC
+
?????BBBDDDDDDDDGGGGGGIIIIIIIIIIIIIIIIHIIHIIIIIIIIIIIIIIIIGHHHHIIIIIIIIIIIIIIIIHIIIIIHHHIIIHIIIIIIIIIIIHHHFHHHHHHHFHHHHHHHGGGGGGGGGGGGGGGGGGDEEGGGGGGGGGGHGGGGGGGGGGGG?CGGGGGGGGGGGGGGGEGCGGGG?:CGGGGGCECEGGGGGG?CEGGGGCEEGGGGGCEGGEGGGGGGGGGGGGCECCEGG
@M00151:18:000000000-A117B:1:1101:17364:2426/1
TGTAGCTTTAGGTGTCTGTAAAACAGGTGCCGAAGAAGCTGGAGTAACAGAAGTGAGAACCAGCTTATCAGAAAAAAAGTTTGAATTATGGCGAGAAATAAAAGTCTGAAACATGATTAAACTCCTAAGCAGAAAACCTACCGCGCTTCGCTTGGTCAACCCCTCAGCGGCAAAAATTAAAATTTTTACCGCTTCGGCGTTATAACCTCACACTCAATCTTTTATCACGAAGTCATGATTGAATCGCGAGT
+
AAAAABBBEDDDBDDDGGGGGGIIIIICFHHHHHHHIIIIIIFHHHIHIIIIIGHIHHIIIIIIIIIIIIIIIIIIHHHFGHIIIIGIIIIHHHHHHHHHHHHHFHHHGGGGGGGGGGGGGGGGGGHGGGGGGGGGGGGGGHGGGGGGGGGGGGGGGGGGGGGGGGGGGGDGGGGGGGGGGGGGGGGGEGGGGGGGGGGGGGGGGGGGGGGGGGGGGGGGGGGGGGGGGGGGGEGGGGGGGGGGGGGGGG'
@M00151:18:000000000-A117B:1:1101:18451:2427/1
GTCAGTGTTTCCTGCGCGTACACGCAAGGTAAACGCGAACAATTCAGCGGCTTTAACCGGACGCTCGACGCCATTAATAATGTTTTCCGTAAATTCAGCGCCTTCCATGATGAGACAGGCCGTTTGAATGTTGACGGGATGAACATAATAAGCAATGACGGCAGCAATAAACTCAACAGGAGCAGGAAAGCGAGGGTATCCTACAAAGTCCAGCGTACCATAAACGCAAGCCTCAACGCAGCGACGAGCA
+
?????BBBDDDDDDDDGGGGGGIHHHHHIEFHHHHHHHHEHIIIHIIIHHHHHIIIIIHHHHHHDEGGGGGGGGGGGGGGGGEEGGGGGGGGGGGGGGGGGGGGGGGGGGGGGGGGGGGGGG>GEGGGGGGGGGGGGGGGGGGGGGGGGGGGGGGGGGGGGGGGGGGGGEGGGGGGGG?CEGEEEGGGGGGGGGGDCC:CEGGGGGGECEGGGGGCEGGGGGGGGGGGGGGGGGGGGGGGGGGGGGGGGG
@M00151:18:000000000-A117B:1:1101:16871:2428/1
AAGGCGCATAACGATACCACTGACCCTCAGCAATCTTAAACTTCTTAGACGAATCACCAGAACGGAAAACATCCTTCATAGAAATTTCACGCGGCGGCAAGTTGCCATACAAAACAGGGTCGCCAGCAATATCGGTATAAGTCAAAGCACCTTTAGCGTTAAGGTACTGAATCTCTTTAGTCGCAGTAGGCGGAAAACGAACAAGCGCAAGAGTAAACATAGTGCCATGCTCAGGAACAAAGAAACGCGG
+
???AAAAADEDDDDDDGGGGGGHHIIIIIIIIIIIIIIIIIIIIIIIIIIHHHHHIIIIIIIIHHHHHIIIIIIIHIIIIIIIIIIIHHHHHHHHGGGGGGGGGGHGGGGGGGGGGGGGCGGGGGGGGGGGGGGGEGGGGGGGGGGGGGGGGGGGGGGGGGGGGCEGEGGGGGGGGGGGGGGGDGGCEGGGGGGGGGGGGGGGGGGGGGGGGGEGGGGGGGGEGEGGGGGGGGGGGGGGGGEGGGGGGGG
@M00151:18:000000000-A117B:1:1101:14178:2429/1
AGAATGTTTATAGGTCTGTTGAACACGACCAGAAAACTGGCCTAACGACGTTTGGTCAGTTCCATCAACATCATAGCCAGATGCCCAGAGATTAGAGCGCATGACAAGTAAAGGACGGTTGTCAGCGTCATAAGAGGTTTTACCTCCAAATGAAGAAATAACATCATGGTAACGCTGCATGAAGTAATCACGTTCTTGGTCAGTATGCAAATTAGCATAAGCAGCTTGCAGACCCATAATGTCAATAGATG
+
?A???BBBDDDDDDBBGGGGGGIIIIHHHHHIIIIIIIHIIIIIIIHHHHHIHHHHHIIIIIIIIIHIIHIIIIIIHIHHIHIIIIIIHHHHHHHHHHHHHHHHHHHHGGGGGGGGGGDEGGGGGGGGGGGGGGGGGEGGGGGGGGGGGGGGGGEGGGGGGGGGGGGGGEEGGGGGGGGGGGGGGGGGGGGGEEGGGGGGGGGGGGGGGGGGGGGGGGGGGCGGGGGGGGGGGGGGGGEEEGGGGGGGGGG
@M00151:18:000000000-A117B:1:1101:18821:2430/1
CTATTCCACTGCAACAACTGAACGGACTGGAAACACTGGTCATAATCATGGTGGCGAATAAGTACGCGTTCTTGCAAATCACCAGAAGGCGGTTCCTGAATGAATGGGAAGCCTTCAAGAAGGTGATAAGCAGGAGAAACATACGAAGGCGCATAACGATACCACTGACCCTCAGCAATCTTAAACTTCTTAGACGAATCACCAGAACGGAAAACATCCTTCATAGAAATTTCACGCGGCGGCAAGTTGC
+
AAAAABBBDDBDDDDDGGGGGGIIHEHHIHFHHIIIIFHHHHIIIIIIIIHCFEFHHHDHIFAFGEHEHHHIIIIIIIIIIHHIHHHHHHHHCAFGGFGGGGGGGHGGGGGGGGGGGGEEGGGACEGGGGGGGGEGGGGGGGGGGGEGGGGGGGGGGGGGGGGGGGGGGGGGGGGGGGGGGGEGGGGGGGGGEGGGD>GGGGGGCEGGEEGGGEGGGGGGGCEGGEEGGGGGGGGEG8<ADGGGAGCGGG
@M00151:18:000000000-A117B:1:1101:15902:2431/1
AAAATTAGGGTCAACGCTACCTGTAGGAAGTGTCCGCATAAAGTGCACCGCATGGAAATGAAGACGGCCATTAGCTGTACCATACTCAGGCACACAAAAATACTGATAGCAGTCGGCGTGTGAATCATTAGCCTTGCGACCCTCGGCAGCAAGAACCATACGACCAATATCACGAAAATAGTCACGCAAAGCATTGGGATTATCATAAAACGCCTCTAATCGGTCGTCAGCCAACGTGAGAGTGTCAAAAA
+
??A??BBBDDDDDDDDGGGGGGIHHIIIIFFHHIHHHHHHIIIDGHIIIHHHHHIIIIIIHHHIIHHHHHIIHHIIIHHIHIIHHHHHHHFHHHHHHHHHHHHHHHHGGGGGFGGGGG@E?EGGGGGGGGGGGGGGGGGGGGGGGEGGGGGGGGGGGGGGGEGGGGGGGGGGGGGGGGGGGGGGGGGGGGGGGGGGGGEGGGGGGGGGGGGGGDGGGEGGGEGEGGGGGGGGGGCECGEGGG?CCCCEGEE
@M00151:18:000000000-A117B:1:1101:17604:2431/1
CATAATCATGGTGGCGAATAAGTACGCGTTCTTGCAAATCACCAGAAGGCGGTTCCTGAATGAATGGGAAGCCTTCAAGAAGGTGATAAGCAGGAGAAACATACGAAGGCGCATAACGATACCACTGACCCTCAGCAATCTTAAACTTCTTAGACGAATCACCAGAACGGAAAACATCCTTCATAGAAATTTCACGCGGCGGCAAGTTGCCATACAAAACAGGGTCGCCAGCAATATCGGTATAAGTCAAA
+
???A?BBBDDDBBDDDGGGGGGHHIHHHHHHIIIIIIIIII?FHIIHHHIHHEHHIIIIIIIHHHHHHIGHIHHHHHHHHHHH@DFHHHHHHHHDFFGGGGGGGGGGGGGGGGHGHGGGGGGCGGGGGGEGGGGEGGGGGGGGGGGGGGGGGGGGGGDGGGGGGGGGGGGGEDGGGGGGGGGGGEC?CGGGGGGGGGGG>GGG>AGGGGGGGGGGGGEGGGGGGEG<ACCGGGGGEGGGGCCGEE?CEGG:
@M00151:18:000000000-A117B:1:1101:15375:2433/1
TCAATAGTCACACAGTCCTTGACGGTATAATAACCACCATCATGGCGACCATCCAAAGGATAAACATCATAGGCAGTCGGGAGGGTAGTCGGAACCGAAGAAGACTCAAAGCGAACCAAACAGGCAAAAAATTTAGGGTCGGCATCAAAAGCAATATCAGCACCAACAGAAACAACCTGATTAGCGGCGTTGACAGATGTATCCATCTGAATGCAATGAAGAAAACCACCATTACCAGCATTAACCGTCAA
+
??A??BB?BDDDDDDDGGGGGGIHHEFFHIIIIIIHIHIIHHIIIIHHHHHIIIIIIIHHIIIIIIIIIIIIIIHHIIHHHEHHHCFHHHHHHHCFGGGGGGGGGGGGGGGEGGGGGGGGGGGGGGGGGGGGGGGGGGEEGGGGGGGGGGGGGGGGGGGGGGGGGGGGGGGGGGGGEGGGGGGGGDDGAAGAEEGGGGG:CEGGGGGGEGGGGGCGGEG:CGGGGGGGGGGGGGGGGGGGEEGGEGGEGGG
@M00151:18:000000000-A117B:1:1101:17901:2433/1
CGGATTTGAGAATCAAAAAGAGCTTACTAAAATGCAACTGGACAATCAGAAAGAGATTGCCGAGATGCAAAATGAGACTCAAAAAGAGATTGCTGGCATTCAGTCGGCGACTTCACGCCAGAATACGAAAGACCAGGTATATGCACAAAATGAGATGCTTGCTTATCAACAGAAGGAGTCTACTGCTCGCGTTGCGTCTATTATGGAAAACACCAATCTTTCCAAGCAACAGCAGGTTTCCGAGATTATG
+
????AABBEDDEDDDDGGGGGGIIIIIIIIIIIIIIIIHHIIIIIIIIIIIGIIIIIIIIIHHHHHHIIIIIHHHHHIIIIIIHHHHIIIIIIIIHHHHHHHHHHHHHHGGGGGGGEGGGGGGGGGGGGGGGGGGGGEGGGGGGGGGGGGGGGGGGGGGGGGGGGGGEGGGGGGGGGGGCEGGGGGGGGGGDGGE?<AEGGGGGGGGGGGGGGGGGGGGGGGGGGEGGGGGGGGGGCEEGEEGGGGGGGE
@M00151:18:000000000-A117B:1:1101:18430:2434/1
CAAGCATTGGGGATTGAGAAAGAGTAGAAATGCCACAAGCCTCAATAGCAGGTTTAAGAGCCTCGATACGCTCAAAGTCAAAATAATCAGCGTGACATTCAGAAGGGTAATAAGAACGAACCATAAAAAAGCCTCCAAGATTTGGAGGCATGAAAACATACAATTGGGAGGGTGTCAATCCTGACGGTTATTTCCTAGACAAATTAGAGCCAATACCATCAGCTTTACCGTCTTTCCAGAAATTGTTCCAA
+
???AABBBDDDDDDDDGGGGGGIIFHFHHHHHIIIIHHHHHIIIIIIIIIHICGHIHIHHHIIIHHHHHIHIHHIIIFHIIIIHIIIIIIIHEEHHHHHHHHHHHHH?DHFHHHHFFGGGGGEGGGGGGGGGGGGGGGGGGGGGGGGGGEGGGGGGEEGGGGGGGGGGGGGG?C<EEGEEGGGGEGG?EGEGGGGGGGGGEGGGGGGGGGGGGGGGGGGGGGGGGEECEG?EGGGGGEGCEGGCECEEGE:
@M00151:18:000000000-A117B:1:1101:13998:2434/1
TTCTGCTTCAATATCTGGTTGAACGGCGTCGCGTCGTAACCCAGCTTGGTAAGTTGGATTAAGCACTCCGTGGACAGATTTGTCATTGTGAGCATTTTCATCCCGAAGTTGCGGCTCATTCTGATTCTGAACAGCTTCTTGGGAAGTAGCGACAGCTTGGTTTTTAGTGAGTTGTTCCATTCTTTAGCTCCTAGACCTTTAGCAGCAAGGTCCATATCTGACTTTTTGTTAACGTATTTAGCCACATAGAA
+
A????BBBDDDDDDDDGGGGGGIIIHHHHHHHHHHHHIIHIIHIIIIIHGHIHGHIIHHIIIIIIIIIIHHHHHHHHFHHHHHHHHHHDFHHHHHHGGGGGGGGGGGGGGGGGGGDGGGGGGGGGGGGGGGGGGGGGGGGGGGGGGGGGGGGGGGGGGGGCCECGCECEGEEGGGGGGCEGGGGGEEGGGGGGGGGGGGGGGGGGGGCGGEEECGGGGGGEGGGGGGGGGGGGGCECGGECC:EGGGGGGE
@M00151:18:000000000-A117B:1:1101:17445:2435/1
TATGGCCGTCAACATACATATCACCATTATCGAACTCAACGCCCTGCATACGAAAAGACAGAATCTCTTCCAAGAGCTTGATGCGGTTATCCATCTGCTTATGGAAGCCAAGCATTGGGGATTGAGAAAGAGTAGAAATGCCACAAGCCTCAATAGCAGGTTTAAGAGCCTCGATACGCTCAAAGTCAAAATAATCAGCGTGACATTCAGAAGGGTAATAAGAACGAACCATAAAAAAGCCTCCAAGATTT
+
?A???ABBDDDDEDDDGGGGGGIIIIIIIGIIIIIIIIHIHHHHHIIIIIIIIIEHHHHIIIIIIIIIIIIIIHHIHIIFHHIIDHDEHHHHHHHHHHHHHHHHHHHHHGGGGGGGGGGGGGGGHGGGGGGGGGGGGGGGGGGGEGGGGGGEGGGGGGGG?CEGGGCEGGGGGGGGGGGGGGGGGEGGGGGGGGGGGGGEEGGGGGGGGGGGGGGEEGGCEEGGGGGGGGGGGGGGGGCEGGGGEGGGEG:
@M00151:18:000000000-A117B:1:1101:17314:2436/1
AAATAACCCTGAAACAAATGCTTAGGGATTTTATTGGTATCAGGGTTAATCGTGCCAAGAAAAGCGGCATGGTCAATATAACCAGTAGTGTTAACAGTCGGGAGAGGAGTGGCATTAACACCATCCTTCATGAACTTAATCCACTGTTCACCATAAACGTGACGATGAGGGACATAAAAAGTAAAAATGTCTACAGTAGAGTCAATAGCAAGGCCACGACGCAATGGAGAAAGACGGAGAGCGCCAACGG
+
??AAABBBEDDDEDDDGGGGGGIIIIIIIIIIIIIIIEGHIIIIIHHIIIHIHIIIHIIIIIIHIHHHHHIIFHHFHHIIIIIIIHHIHFFGHHGHHDHHHHHHHHHHHFGGGGGGGGGGGEGGGGGHGGGGGGGGGGGGGGGGGGEGGGHGGGGGGGGGGGGGGGGGGGGGGGGGGGGGGCCGEGGEEEGGGGGGGGEGGGGGGGGGGGGGEGGGGGGGGGGGEGEGGCEGGEGGGGGGGGGA?GGEC<
@M00151:18:000000000-A117B:1:1101:15971:2437/1
CGTCAACATTCAAACGGCCTGTCTCATCATGGAAGGCGCTGAATTTACGGAAAACATTATTAATGGCGTCGAGCGTCCGGTTAAAGCCGCTGAATTGTTCGCGTTTACCTTGCGTGTACGCGCAGGAAACACTGACGTTCTTACTGACGCAGAAGAAAACGTGCGTCAAAAATTACGTGCAGAAGGAGTGATGTAATGTCTAAAGGTAAAAAACGTTCTGGCGCTCGCCCTGGTCGTCCGCAGCCGTTGCG
+
?A???ABBDDDDEEEDGGGGGGIIIIIIIIIIIIIHIHHGHHHIIIIIHHHHHIIIIIIIIIIIIFHHHHHHEHEEHHHHBEHHHHHHGGGHEGGGGGGGGGGGHGGGGGGGGGEEGGGGGGGGGGGGGGGGGGGGGEGGGGGGGGGGGGGGGGGGGGGGGGGGGEGGGGGGGGGGGEGEGGGGGGGGCEEGGGGGGGGGGGGGGGCEGGEGGGGGGGGEGEDGGGGGGGGGGCCDGGGADGGGGGCGGGG
@M00151:18:000000000-A117B:1:1101:16830:2437/1
GAAGGTGATAAGCAGGAGAAACATACGAAGGCGCATAACGATACCACTGACCCTCAGCAATCTTAAACTTCTTAGACGAATCACCAGAACGGAAAACATCCTTCATAGAAATTTCACGCGGCGGCAAGTTGCCATACAAAACAGGGTCGCCAGCAATATCGGTATAAGTCAAAGCACCTTTAGCGTTAAGGTACTGAATCTCTTTAGTCGCAGTAGGCGGAAAACGAACAAGCGCAAGAGTAAACATAGTG
+
???A?<BBDD<BDDDDGGGFFFHIHIIIHHGHHHHHHIHHHIHHIIIIIIHIIIIIIHIHIIIIIIIIIHIIIHIIIEHHFHHIIIHHHHEHEHHHHHHHFHHHHHGGGGGGGGGGGGGGGGGGGGGGCGEEGGGGGGGGGGGGGGEGGDGGGGGGGGGGG>8?CCGECEEGGGGEGGGGEEGGG8?EGGG?CEGGGGGGGEGGGGG:CEGGGCEGEGGGAGGEEGGGGGGGGEGGGGEECECCEGGGGC?
@M00151:18:000000000-A117B:1:1101:15611:2437/1
CGAGAAATAAAAGTCTGAAACATGATTAAACTCCTAAGCAGAAAACCTACCGCGCTTCGCTTGGTCAACCCCTCAGCGGCAAAAATTAAAATTTTTACCGCTTCGGCGTTATAACCTCACACTCAATCTTTTATCACGAAGTCATGATTGAATCGCGAGTGGTCGGCAGATTGCGATAAACGGTCACATTAAATTTAACCTGACTATTCCACTGCAACAACTGAACGGACTGGAAACACTGGTCATAATCA
+
??????BBEEDDDBDDGGGGGGIIIIIHIIHIIIHIIIIIHHIIIIHHHHHHHHHHHHHHHHIHHHHIIIHH@EHHIHHHHHHHHHHHHHHGHHHHHHHGGGGGGGGGGGGGGGGEGGGGGGGGGGGGGGGGGGGGGGGGGGGGGGGGGGGGGGGGGGGGGGGGGGGGGGGGGGGGEEGGGGGGGCGGGGGGGGGGGEEGGGGGGGGGGGGGGGGGGGGGGGGGGGGGGGGGGGGGGGGGGGEGGGGGGGC
@M00151:18:000000000-A117B:1:1101:19632:2439/1
TGAAGGTACGTTGCAGGCTGGCACTTCTGCCGTTTCTGATAAGTTGCTTGATTTGGTTGGACTTGGTGGCAAGTCTGCCGCTGATAAAGGAAAGGATACTCGTGATTATCTTGCTGCTGCATTTCCTGAGCTTAATGCTTGGGAGCGTGCTGGTGCTGATGCTTCCTCTGCTGGTATGGTTGACGCCGGATTTGAGAATCAAAAAGAGCTTACTAAAATGCAACTGGACAATCAGAAAGAGATTGCCGAGA
+
??A??BBBDDDDBDDDFEFFEEHIIIIIIHIHHHIIIIGIIIIHHIIIIHFHHIFIHHHHHHGHHI?FEHHHIDHFHHIHHHHEHHIIIHHHHHHFHHHHHHHHHHHHHHHHHHFFFFFFFFFFFFFFFFFFFFFFFFFFFEFFFEEEEEFFFFFFFEEFCAEFFFFFFFFFFFEEFFF?CEEEEED>D<EEECCECEFFFFFFFEEFFFEEFFFEFFFFFFFFFFFFEEFEFFFFFFFFFFFFFCEDDD8
@M00151:18:000000000-A117B:1:1101:15451:2440/1
ATTGCTGCCGTCATTGCTTATTATGTTCATCCCGTCAACATTCAAACGGCCTGTCTCATCATGGAAGGCGCTGAATTTACGGAAAACATTATTAATGGCGTCGAGCGTCCGGTTAAAGCCGCTGAATTGTTCGCGTTTACCTTGCGTGTACGCGCAGGAAACACTGACGTTCTTACTGACGCAGAAGAAAACGTGCGTCAAAAATTACGTGCAGAAGGAGTGATGTAATGTCTAAAGGTAAAAAACG
+
AAAAABBBDDDDDDEDGGGGGGIIIHIHIIIIIHIHHHIIIIIIIIIHHHHHIIIIIIIHIIIIHIHHIHHHHHIIIIIIHHHHHHHHHHHHHHHHHHHHHHGGGGGGGGGGEGGGHHGGGGHGGGGGGGGGGGGGGGGGGGGGGGDGEGGGGGGGGGGGGGGGGGGGGGGGGGGGGGGGGGGGGGGGGGGGGGGGGCAGGGGGGGGGGEGEEGCGGGGGECCCECCEGGGGEGGGGGCEGGGGGGG
@M00151:18:000000000-A117B:1:1101:14288:2440/1
AACCAAACAGGCAAAAAATTTAGGGTCGGCATCAAAAGCAATATCAGCACCAACAGAAACAACCTGATTAGCGGCGTTGACAGATGTATCCATCTGAATGCAATGAAGAAAACCACCATTACCAGCATTAACCGTCAAACTATCAAAATATAACGTTGACGATGTAGCTTTAGGTGTCTGTAAAACAGGTGCCGAAGAAGCTGGAGTAACAGAAGTGAGAACCAGCTTATCAGAAAAAAAGTTTGAATTAT
+
AAAAAAAADDDDDDDDGGGGGGIHIFFHHHHHIIIIIIHFHHHHIIIHIIIIHHHHHIIHHIIHIHHHIIIIHHHHHHHHHHHHGGFGGGGGGGGGGGGEGGGGGGGGGGGGGGGGGGGGGGGGGGGGGGGGGGEGGGGGGGGGGGGGGGGGGGGGGGGGGGGGGGGGGGGGGGEEEGGGEGGGGGGGGCCCGGGGGGGGGGGGGGGGGGGGGGGCCGGGGEEGGGGEGGEGGGGGGGGGG1?EGGEGGG:
@M00151:18:000000000-A117B:1:1101:16146:2440/1
ACTGCGACTAAAGAGATTCAGTACCTTAACGCTAAAGGTGCTTTGACTTATACCGATATTGCTGGCGACCCTGTTTTGTATGGCAACTTGCCGCCGCGTGAAATTTCTATGAAGGATGTTTTCCGTTCTGGTGATTCGTCTAAGAAGTTTAAGATTGCTGAGGGTCAGTGGTATCGTTATGCGCCTTCGTATGTTTCTCCTGCTTATCACCTTCTTGAAGGCTTCCCATTCATTCAGGAACCGCCTTCTGG
+
???AAAAADDDDEEDDFGGGGGIIIIHIIHHHHHHIIHBFHIIIIGIIIIIIIIHHHHHIHIHHIHHHHHHIIGHIIIFGHHHHHHHHHHHHHHHEGGGEGGGGGGGEGGGGGGGGGGCGGGGGGGGGGGGEEGGGGGGGGGGGGGGEGGGGGGGGGGGGGGGG?EEGEEGCCEEGGGEGGGGGGGGGGEGGGGGGGGGGGGGGGGGGGGGGGGGGGGCGGGGGGGGGGGGGGGGGGGGGGGGGGGGGGGE
@M00151:18:000000000-A117B:1:1101:17686:2440/1
AGATGCCCAGAGATTAGAGCGCATGACAAGTAAAGGACGGTTGTCAGCGTCATAAGAGGTTTTACCTCCAAATGAAGAAATAACATCATGGTAACGCTGCATGAAGTAATCACGTTCTTGGTCAGTATGCAAATTAGCATAAGCAGCTTGCAGACCCATAATGTCAATAGATGTGGTAGAAGTCGTCATTTGGCGAGAAAGCTCAGTCTCAGGAGGAAGCGGAGCAGTCCAAATGTTTTTGAGATGGCAG
+
?AAA?BBBDDDDDDDDGGGGGGHHHIIIIIHHHHHHIIHHHFCHHHIHHEHHIIIHHIIIHHHIIIIIIIIIHHHHIIIFHHIIFHHHHFDGGGHHHHEHHHGHHHHFHHHGGGGGGGGGGGGGEEEEEGGEGGGGGGGGGGGGGGGGGGGGGGGEEEGEEGGGGEGGGGGGGEGGEGGCCEEGGGGGGGGGEEGG>AGGGGGGGGEEGGGGGGGGGGEGGGGADGGCCCCCEGE?EGGGGGGECCCGGE
@M00151:18:000000000-A117B:1:1101:18309:2441/1
TCAGTATTTTACCAATGACCAAATCAAAGAAATGACTCGCAAGGTTAGTGCTGAGGTTGACTTAGTTCATCAGCAAACGCAGAATCAGCGGTATGG
+
?AAA?BBBDDDDDDDDGGGGGGHIIHIIIIIIIIIIIIIHHHHIGHHHGHHIHGHHFHHIIIIIIIIIIIIIIIIIIIHHHHHIIIIIIHHEHHHH
@M00151:18:000000000-A117B:1:1101:18550:2441/1
ACCATGAAACCAACATAAACATTATTGCCCGGCGTACGGGGAAGGACGTCAATAGTCACACAGTCCTTGACGGTATAATAACCACCATCATGGCGACCATCCAAAGGATAAACATCATAGGCAGTCGGGAGGGTAGTCGGAACCGAAGAAGACTCAAAGCGAACCAAACAGGCAAAAAATTTAGGGTCGGCATCAAAAGCAATATCAGCACCAACAGAAACAACCTGATTAGCGGCGTTGACAGATGTAT
+
AAAA?BBBDEEEDDDDGGGGGGIIIIIIIIHHHHFHHHHHHHHHHFHHHHHHHIFGHHHIIHHHIIIIIIIHHDHHHHHHHHHHHHHHHHHHHGEGGGGGGGGGGGGGGGHGGGGGGGGGGGGGGGGGG>GGGECEEGGGGGGGGGGGGGGGGGGGGGEGGGGAAGGGGGEGGGGGGGGGGGGGEEEEGGGGGGGGGGGGGGGGGGGGGGGGGGGGGGGGGGGGGGGGGEC:CGD<AG>2CEGEGEGCEG
@M00151:18:000000000-A117B:1:1101:15262:2441/1
ATGAAAAATATCAACCACACCAGAAGCAGCATCAGTGACGACATTAGAAATATCCTTTGCAGTAGCGCCAATATGAGAAGAGCCATACCGCTGATTCTGCGTTTGCTGATGAACTAAGTCAACCTCAGCACTAACCTTGCGAGTCATTTCTTTGATTTGGTCATTGGTAAAATACTGACCAGCCGTTTGAGCTTGAGTAAGCATTTGGCGCATAATCTCGGAAACCTGCTGTTGCTTGGAAAGATTGGTGT
+
???A?BBBDDDDDDDDGGGGGGIIIIIIHIHHHIHEGFHHIHHHIIIIHHDGHIIIIIHIIHEGGHHHHHHIHHIHHHIIHIIIIIIIIHHHHHHHHHFHHHHHHHHHGGGGGGGGGGGGGGGGGGGGGGGGGGGGGGGGGGGGGGGGGGGGGGEGGGEGGGGEGEGEEGGGGGGGGGGGGGGGGGGGGGGGGEGGGGCCEGGGGGGGGGGGGGCGECEGEGGGGGGEGEE?EEGGGGG?ECCCEGGG?CC
@M00151:18:000000000-A117B:1:1101:16927:2442/1
AATAAAAGTCTGAAACATGATTAAACTCCTAAGCAGAAAACCTACCGCGCTTCGCTTGGTCAACCCCTCAGCGGCAAAAATTAAAATTTTTACCGCTTCGGCGTTATAACCTCACACTCAATCTTTTATCACGAAGTCATGATTGAATCGCGAGTGGTCGGCAGATTGCGATAAACGGTCACATTAAATTTAACCTGACTATTCCACTGCAACAACTGAACGGACTGGAAACACTGGTCATAATCATGGTG
+
???A?B?BDDDDDDDDGGGGGGIIIIIIIIIIHIIIIHIIIHIIIIHBBHHHHHHHIIHIHHIIIHHIHHHHHHHHHHHHHHHHHHHHHHHHHHHHHGGGGGGGGGGGGGGGGGGGGGGGGGGGGGGGGGGGGGGGGGGGGGGGGGGGGGGGGGGEGGGGGGGGGGGGGGGGGGGGCEEGGGGGGGGGGGGGGGGGGGGGGGGGGGGGGGGGGGGGGGGGGGGGGGGGGGGGGGEGGGGGGGEGGGGEE:C
@M00151:18:000000000-A117B:1:1101:18739:2442/1
AAGACAGAATCTCTTCCAAGAGCTTGATGCGGTTATCCATCTGCTTATGGAAGCCAAGCATTGGGGATTGAGAAAGAGTAGAAATGCCACAAGCCTCAATAGCAGGTTTAAGAGCCTCGATACGCTCAAAGTCAAAATAATCAGCGTGACATTCAGAAGGGTAATAAGAACGAACCATAAAAAAGCCTCCAAGATTTGGAGGCATGAAAACATACAATTGGGAGGGTGTCAATCCTGACGGTTATTTCCTA
+
?????BBBEEEDDDDDGGGGGGHIIIIIIIHHHHHFHHIIIIIIIIIIIIIIIIIIIIIIIIIHIHIHIIHIHIIHIIGGHHHIIHIIIIIIIIIIHHHHHHHHHHFHHHHHHHHHHHHGGGGGGGGGGGGEGGGGGGGGGGGGGGGGGGGGGGGGGGGGG9?CGGEGGGGGGGGGGGGGGGGGEGGGGGGGGGGGGGGGGGGGGGGEGGGGGGGGGGGGGGEGAG?CDGGGGEGGCEGEG?CCGGGGGG?
@M00151:18:000000000-A117B:1:1101:16116:2443/1
CTACGCGATTTCATAGTGGAGGCCTCCAGCAATCTTGAACACTCATCCTTAATACCTTTCTTTTTGGGGTAATTATACTCATCGCGAATATCCTTAAGAGGGCGTTCAGCAGCCAGCTTGCGGCAAAACTGCGTAACCGTCTTCTCGTTCTCTAAAAACCATTTTTCGTCCCCTTCGGGGCGGTGGTCTATAGTGTTATTAATATCAAGTTGGGGGAGCACATTGTAGCATTGTGCCAATTCATCCATTAA
+
AAA?AAAADDDDDEEEFFGGGGHIIIIIHIIIIIIIIHIIIIIIIIIIIIIIIIIIIIIIIIIIIHHHH>EFHIIIIIIIIIHIHDHHHHHHHHHHHFHHHHHGEGGGGGGGGGGGGGGGHGHGGHGGGGGGGGEGGGGGGGEEGGGEGGGGGGGGGGGGGGGGGGGGGGGGGGGGGGGGDGG8?G8?EEGGGCE:CEGGGGGGCEGGG?CEGGGGAGGGEGGGEECEEGEGGEGEGEGEG?CCCGEGGGE
@M00151:18:000000000-A117B:1:1101:19699:2443/1
GGTGATAAGCAGGAGAAACATACGAAGGCGCATAACGATACCACTGACCCTCAGCAATCTTAAACTTCTTAGACGAATCACCAGAACGGAAAACATCCTTCATAGAAATTTCACGCGGCGGCAAGTTGCCATACAAAACAGGGTCGCCAGCAATATCGGTATAAGTCAAAGCACCTTTAGCGTTAAGGTACTGAATCTCTTTAGTCGCAGTAGGCGGAAAACGAACAAGCGCAAGAGTAAACATAGTGCCA
+
??5<?BBBDDDDDDDDGGGGGGIIHHHHIHHHHHIFHEFFHIIIHHHFHHHIIIIIIIIIIIIIIIIIIIIHFGHCEFEHHIHIIIHHHGHHHHHHHHHHHHHHHHHGGGGGGGGGGGGGGGGGGEGGGGGGGGGGGGGGGGGEG<DGGGGGGGGGGGGCCGGGGGCEGGGEGGGGGGEGCDEEGEEECCGGGGEEEGEGGGGGGEEGGGEGGGGDG>>>CEGGC>GGGGGGGGGGGGG?EGGGGGCCGGE
@M00151:18:000000000-A117B:1:1101:18515:2444/1
TTATAGGTCTGTTGAACACGACCAGAAAACTGGCCTAACGACGTTTGGTCAGTTCCATCAACATCATAGCCAGATGCCCAGAGATTAGAGCGCATGACAAGTAAAGGACGGTTGTCAGCGTCATAAGAGGTTTTACCTCCAAATGAAGAAATAACATCATGGTAACGCTGCATGAAGTAATCACGTTCTTGGTCAGTATGCAAATTAGCATAAGCAGCTTGCAGACCCATAATGTCAATAGATGTGGTAGA
+
AAAAABBBDDDDDDDDGGGEGGHHIIIIIIIIHHHFHHIHHHHHHIHHFGHHHHGIIHIIHHIHFHIHIIIIIIIHHIIIIIIIHHIHHHHHHHHHHHHHHHHHHHHGGGGDDEEGGGGGGGGGGGGGGGEEGGGGGGGGGGGGGGGGGGGGGGGGGGGGGGEEEGEGGGGGEGGGG?CGGGGEGCCGGGGGGGEGCEGGGGGGGGGCGGGGGCGGEGGGGGGGGEGGGEEGGGGGGGGGGGGGCEGGGGG
@M00151:18:000000000-A117B:1:1101:14730:2444/1
CCATGCCGCTTTTCTTGGCACGATTAACCCTGATACCAATAAAATCCCTAAGCATTTGTTTCAGGGTTATTTGAATATCTATAACAACTATTTTAAAGCGCCGTGGATGCCTGACCGTACCGAGGCTAACCCTAATGAGCTTAATCAAGATGATGCTCGTTATGGTTTCCGTTGCTGCCATCTCAAAAACATTTGGACTGCTCCGCTTCCTCCTGAGACTGAGCTTTCTCGCCAAATGACGACTTCTACCA
+
?AAA?BB@DDDDEDEDGGGGGGHIIHIIIIIIIIIIIIIIIIIIIIIIIIIHHHIIIHHHIIIHIHFFHHIIIHHIIIIIIIIIIIIIIIIIIIIIIIIHHHHHHHHHHHHHHHHGGHGGGEGGGGGGGGGGGGGGGGGGGGGGGGGGGGGGGGGGGGGGGGGGGEEGGGGGGGGGEGGGGGGGGGGGGGGGGGGGGGGGGGGGGGGGGGGGGGGGGGGGGGGGGGGGGGEGDGGGGGGGEEGGGGGGGGE
@M00151:18:000000000-A117B:1:1101:17384:2445/1
GGTATAATAACCACCATCATGGCGACCATCCAAAGGATAAACATCATAGGCAGTCGGGAGGGTAGTCGGAACCGAAGAAGACTCAAAGCGAACCAAACAGGCAAAAAATTTAGGGTCGGCATCAAAAGCAATATCAGCACCAACAGAAACAACCTGATTAGCGGCGTTGACAGATGTATCCATCTGAATGCAATGAAGAAAACCACCATTACCAGCATTAACCGTCAAACTATCAAAATATAACGTTGACG
+
?????BBBDDDDDDDEGGGGGGIHHHHHIIIIIIIHHIIIIHIIIIIIIIIHHIIHHH=DHH?FHIHEHHHHIHEHHEHFHFHHHHHHHHGGGGGGGGGGGGGGGGGGGGGGGGEGGGGGGGGGGGGGGGGGGGGGGGGGGCGGGGGGGGGGGGGGGGGGGGGGGGGGGGGGGGGE:?EGGGGGGGGGGEGGEGEGGGGGGGGGGGGGEGGGGGGGEGGGGGGGEEGGGGGGGGGGGEEEGEGGGGGEGGC
@M00151:18:000000000-A117B:1:1101:17260:2446/1
CGATAAACGGTCACATTAAATTTAACCTGACTATTCCACTGCAACAACTGAACGTACTGGAAACACTGGTCATAATCATGGTGGCGAATAAGTACGCGTTCTTGCAAATCACCAGAAGGCGGTTCCTGAATGAATGGGAAGCCTTCAAGAAGGTGATAAGCAGGAGAAACATACGAAGGCGCATAACGATACCACTGACCCTCAGCAATCTTAAACTTCTTAGACGAATCACCAGAACGGAAAACATCCTT
+
??????BBDDBDDDBDGGGGGFHHHHHHHHHIHIIIIIIIHFHHHHIHHHHIHIEHHHIIHIIIIFGHHHHIIIIIIIIIIFHHIHHHHHHH7DFHHHHHHHHHHHHHHHHGGGGGGGGHGG@EGGGGGGGGCEEGGGGGGGGGGGGGGGGGG???CEGGGEGGCEEEEGGGGGCEEGGGGGGGGGGEGGEDGGGGGGGGGGGGGGGGGEGGGGGEEGGGGGGGGGGDEEEEGGEEGGGGCEGGGGEGGGC
@M00151:18:000000000-A117B:1:1101:19881:2447/1
TCCCAATGCTTTGCGTGACTATTTTCGTGATATTGGTCGTATGGTTCTTGCTGCCGAGGGTCGCAAGGCTAATGATTCACACGCCGACTGCTATCAGTATTTTTGTGTGCCTGAGTATGGTACAGCTAATGGCCGTCTTCATTTCCATGCGGTGCACTTTATGCGGACACTTCCTACAGGTAGCGTTGACCCTAATTTTGGTCGTCGGGTACGCAATCGCCGCCAGTTAAATAGCTTGCAAAATACGTGG
+
AAAAABBBDDDDDDDBEEGGGGHHIIEFFFHHHIIIHHHFHHHIHHHHIHIIIHHHECFH>FEEHHHIHHIIIIHHIHHHHHHHHHHHDGGGFGGGGFDDEGGGGGGBDEGEGGGEGGGGGGGGGGGGGGGGGGGGGECEEGGGGGGGGGGGGGGGGGGGGGGGGGGGGGGGGGGGGGGGEGEGGGGGGGGGGGGGGEGC>CGGGGGGGCDGGGGGGGEGGGGGGAEGEGGGGGGEGGEECCGGGGGGGG
@M00151:18:000000000-A117B:1:1101:17567:2447/1
AAAATGCAACTGGACAATCAGAAAGAGATTGCCGAGATGCAAAATGAGACTCAAAAAGAGATTGCTGGCATTCAGTCGGCGACTTCACGCCAGAATACGAAAGACCAGGTATATGCACAAAATGAGATGCTTGCTTATCAACAGAAGGAGTCTACTGCTCGCGTTGCGTCTATTATGGAAAACACCAATCTTTCCAAGCAACAGCAGGTTTCCGAGATTATGCGCCAAATGCTTACTCAAGCTCAAACGG
+
AAAAABBBDDDDDDDDGGGGGGIHIHIFIIIIIHHHHIIIIIDEGHIIIIIIIHIIHHHHHHHIIIIIHHHHIFFFGHHHHHHHHHHHHHHHHHHHHHHGFEGGHGHGGEGGGGGGGGGHGGGGGGEGGGGGGGGGGGGGGGGGGGGGGGEGGGGGGGGGGGGGGGGGAGGGGGGGGGCCEGGGGGGGGGGGGGGGGEEEGGGGGGGGEEEGGGGGGGGGGGGGGGGGGGGGGGGGGEGGGGGGGGGGGG
@M00151:18:000000000-A117B:1:1101:15658:2447/1
TATGAAGGATGTTTTCCGTTCTGGTGATTCGTCTAAGAAGTTTAAGATTGCTGAGGGTCAGTGGTATCGTTATGCGCCTTCGTATGTTTCTCCTGCTTATCACCTTCTTGAAGGCTTCCCATTCATTCAGGAACCGCCTTCTGGTGATTTGCAAGAACGCGTACTTATTCGCCACCATGATTATGACCAGTGTTTCCAGTCCGTTCAGTTGTTGCAGTGGAATAGTCAGGTTAAATTTAATGTGACCGTTT
+
??AA?BBBDDDDDDDDGGFGGGIIFHIIIIHIHIIIIIIIIHIIIHHIGIIIIFFHHEHFHFGHEGHIHFHIIHGHHHHHIIFHHIEGHHIIIIIIIIIHHHHHHHHHHHHHHHHHHHHHHHHHHGGGGGGHGGGGGGGGHGGGEEGGGGGGGEGCCGGGGGGGGGGGGGGGGGGGGGGGGGGGGGGGGGGECEGGGGGEEGGEGECCCEGEEGGGGEGGEECGGEGGGGEEGGGGGECEGGEGCECACCC
@M00151:18:000000000-A117B:1:1101:13086:2447/1
TGTGAGGTTATAACGCCGAAGCGGTAAAAATTTTAATTTTTGCCGCTGAGGGGTTGACCAAGCGAAGCGCGGTAGGTTTTCTGCTTAGGAGTTTAATCATGTTTCAGACTTTTATTTCTCGCCATAATTCAAACTTTTTTTCTGATAAGCTGGTTCTCACTTCTGTTACTCCAGCTTCTTCGGCACCTGTTTTACAGACACCTAAAGCTACATCGTCAACGTTATATTTTGATAGTTTGACGGTTAATG
+
????ABBBDDDDDDDDGGGGGGHHHHIIIIIIIIHHHIIIIHIIHHHHFHIHHHHHIIIIIIIHHHHHHHHHEGDFFFGGGGGGGGGGGGGDEEGGGGGGGGGGGGGGGGGGGGHGGGGGEGGGGGGGGGGGEGGGGGGGGGGGGGGGGGGGEGEGGGGGGGGGGGGGGGGGGGGGGGGGG8CGGGGGGGGGGGGGGGGGGGGGGGGGGGGGGGGGGGGGGEEGGGGGGGGEGGGEGGEEGGGCCCGGG
@M00151:18:000000000-A117B:1:1101:13234:2447/1
TGGGAGGGTGTCAATCCTGACGGTTATTTCCTAGACAAATTAGAGCCAATACCATCAGCTTTACCGTCTTTCCAGAAATTGTTCCAAGTATCGGCAACAGCTTTATCAATACCATGAAAAATATCAACCACACCAGAAGCAGCATCAGTGACGACATTAGAAATATCCTTTGCAGTAGCGCCAATATGAGAAGAGCCATACCGCTGATTCTGCGTTTGCTGATGAACTAAGTCAACCTCAGCACTAACCTT
+
A?????@BDDDBDDDDGGGGGGHHIHHIIIIIHIHIIIIIIIIIIIIIIIIIIIIIIIIFHHHIIHIHHIIIIIIIIIIIIGHIIIIIFFHHHHHHHHFHHHHHHHGHHHHHHHHHGGGGGGHGGGGGGGGGGGGGGGGGGGGGGGHGEEGGGGGGGGGGGGGGGGGGGGGGGGGEEGGGGGGGGGGGGGGEGGGGEECEGGEGGGGGGGGGGGGGGGGGGCGGGGGGGGGCEEGGGGGGGGGGGGGGGG?
@M00151:18:000000000-A117B:1:1101:19747:2448/1
AACGATACCACTGACCCTCAGCAATCTTAAACTTCTTAGACGAATCACCAGAACGGAAAACATCCTTCATAGAAATTTCACGCGGCGGCAAGTTGCCATACAAAACAGGGTCGCCAGCAATATCGGTATAAGTCAAAGCACCTTTAGCGTTAAGGTACTGAATCTCTTTAGTCGCAGTAGGCGGAAAACGAACAAGCGCAAGAGTAAACATAGTGCCATGCTCAGGAACAAAGAAACGCGGCACAGAATGT
+
??AAA??BDDDDDDDDGGGGGGIIIIIIIHIIIIIIIIIIIHHHIHIIIIHIHIHHHHHIIIIHIIIIIHHHIIIHIIHGHHIHHHHGGGGGGGGGGGGGGGGGGGGGCECEGDGGGGEGGGGGGG8CEGGEEGGGGEGEGGGGGGGGGEGGCEG*?CEEGGGEEGGGGGGEGGGGG8CEEEGGAGGECDGGGGGGGGGGDGGGCEEGGGGGGEGGGGGGGGCEGGGGGGGGGGGGGGAGGGDAGGGGGGC
@M00151:18:000000000-A117B:1:1101:14201:2449/1
GCTTCGGCGTTATAACCTCACACTCAATCTTTTATCACGAAGTCATGATTGAATCGCGAGTGGTCGGCAGATTGCGATAAACGGTCACATTAAATTTAACCTGACTATTCCACTGCAACAACTGAACGGACTGGAAACACTGGTCATAATCATGGTGGCGAATAAGTACGCGTTCTTGCAAATCACCAGAAGGCGGTTCCTGAATGAATGGGAAGCCTTCAAGAAGGTGATAAGCAGGAGAAACATACGAA
+
AAAA?AABDDDDEEDDGGGGGGIIIIIIHIIIIHIIIIHHHHFHIIIIIIIIIIIIIHHHCHHFHHHHHHHHHHHHHHHHHHHHDHHGGGGGGGGGGGGGGGGGGGGGGGGGGGGGGGGGGGGGGGGGGGGGGGGGGGGGGGGGGGGGGGGGGGGEGGGGGGGGGG?EGGGGDGGGGGGGGGGGGGGGGEGGGGGG<GGGGGGGGGGGGGGGGGGGGGGEGGEEGGG:?EGGGGGGGGEGGGGGGGGGGG?
@M00151:18:000000000-A117B:1:1101:14897:2449/1
ACCTGTGACGACAAATCTGCTCAAATTTATGCGCGCTTCGATAAAAATGATTGGCGTATCCAACCTGCAGAGTTTTATCGCTTCCATGACGCAGAAGTTAACACTTTCGGATATTTCTGATGAGTCGAAAAATTATCTTGATAAAGCAGGAATTACTACTGCTTGTTTACGAATTAAATCGAAGTGGACTGCTGGCGGAAAATGAGAAAATTCGACCTATCCTTGCGCAGCTCGAGAAGCTCTTACTTTG
+
?AAAABBBDDDDDDDDGGGGGGIHIHIIHIHHFHBHHHHHHIIHIHHIIIIHDCE>FEHHIHGFHIIIIIIHGHHIIIIIHHHHHHHHHHHHHHBHHGGDFGGGGGGGGGGEGGGGGGEEEGGGGGGGGGGGGGGGGGGGGEGGGEGEGEGGGGEGGGGGGGGGGGGGGGGGGGGGGGGGGGGGGGEGEGGGGGGGGAGGGGGGGCEGGECGGCEGGGGGGGGGGGGGGGGGEGGGGGGGGGGGGGGGGG
@M00151:18:000000000-A117B:1:1101:18183:2450/1
AACAGCTTTATCAATACCATGAAAAATATCAACCACACCAGAAGCAGCATCAGTGACGACATTAGAAATATCCTTTGCAGTAGCGCCAATATGAGAAGAGCCATACCGCTGATTCTGCGTTTGCTGATGAACTAAGTCAACCTCAGCACTAACCTTGCGAGTCATTTCTTTGATTTGGTCATTGGTAAAATACTGACCAGCCGTTTGAGCTTGAGTAAGCATTTGGCGCATAATCTCGGAAACCTG
+
AAAAABBBDDDDDDDDGGGGGGIIIIIIIIIIIIHIIHHIHIIIIIIIIIIIIHIIIHHHHHIHIIIIIIIHIIIIIIIIHGGHHHHHHHIIIHIHHHHHHHHHHHHHHHHHHHGGGGGEGGGGGGGGGGGGGGGGGGGGGGHGGGGEGGGGGGHGGGGGGGGGGGGGGGGGGGGGGGGGGGGGGGGGGEGGGGGGGGGGGGGCEGGGGGGGGGGGGGGGGGGGGCEGGGEGGGGGGGGDGGGGGE
@M00151:18:000000000-A117B:1:1101:15923:2451/1
ATGATGAGACAGGCCGTTTGAATGTTGACGGGATGAACATAATAAGCAATGACGGCAGCAATAAACTCAACAGGAGCAGGAAAGCGAGGGTATCCTACAAAGTCCAGCGTACCATAAACGCAAGCCTCAACGCAGCGACGAGCACGAGAGCGGTCAGTAGCAATCCAAACTTTGTTACTCGTCAGAAAATCGAAATCATCTTCGGTTAAATCCAAAACGGCAGAAGCCTGAATGAGCTTAATAGAGGCCAA
+
?AAAABBBDDDDDDDDGGGGGGHIHHIIIHHHHHHIHIIIIIIIIIIIIHIIHHHHHHHIIIIIIIIIIIIIIIHIIIIIHIHHHHHHHHCFHHHHHHGGGGGGGGGGGEGGGGGGGGGGGGGGGGGGGGGGGGGGGGGGGGGGGGGGGAEGGGGGGEEEGEGGGGGGGGGGGGGEGGGGGGGGGGGGGGGGGGGGGGGGGGGGGGGGGGGGGGGGGGGGGGGGGGEGGGGGGGGGGGGEEGGCECEGGGG
@M00151:18:000000000-A117B:1:1101:15497:2452/1
GTCAGTTCCATCAACATCATAGCCAGATGCCCAGAGATTAGAGCGCATGACAAGTAAAGGACGGTTGTCAGCGTCATAAGAGGTTTTACCTCCAAATGAAGAAATAACATCATGGTAACGCTGCATGAAGTAATCACGTTCTTGGTCAGTATGCAAATTAGCATAAGCAGCTTGCAGACCCATAATGTCAATAGATGTGGTAGAAGTCGTCATTTGGCGAGAAAGCTCAGTCTCAGGAGGAAGCGGAGCAG
+
?AAAABBBDDDEDDDDGGGGGFHIIIIHIIIIIIIIIIIHIIIIHHHHHIHIIIHHHIIHHHHGHHHHHIHIHHHHIIIHGHIHFHIHIHHHHHHHHHHHHHHHHHHHHHHHHHHFFGGGGGGGGGHGGGGEGGGHGGGGGGGGGGGGGGGHGGGGGGGGGGGGGGGGGGGGGGGGGGGGGGGGGEEGGGGGGGGGGGEEEGEGGGGCEGGGGGGGGGGDDGGGGGGGGEEGGGGG?CE?CEEGGGGDGGE
@M00151:18:000000000-A117B:1:1101:19379:2452/1
GCTTTCCTGCTCCTGTTGAGTTTATTGCTGCCGTCATTGCTTATTATGTTCATCCCGTCAACATTCAAACGGCCTGTCTCATCATGGAAGGCGCTGAATTTACGGAAAACATTATTAATGGCGTCGAGCGTCCGGTTAAAGCCGCTGAATTGTTCGCGTTTACCTTGCGTGTACGCGCAGGAAACACTGACGTTCTTACTGACGCAGAAGAAAACGTGCGTCAAAAATTACGTGCAGAAGGAGTGATGTAA
+
??AA?BBBEDDDDDDDGGFGGFHIIHIIHIHHHEHHFGGHIIIIIFHHIHHIIIIIGFHHHIIIIIHIIIHHHHHIIHIHHIIHHHIHIIHIHHDHHHHHHHHHHHHHHHHGGGGGGGGGGGGGGGGGGGGGGGGGGGGGGGGGGGGCEGEGEGGG>GGGGGGGEEEGG>EEGGGGGGAADEEGGEGECGGGGEGGGGGGGGGGGGGDGEGGGGGG9CEGGGGGGGEEGGGGGGGEECECEGEC?CEGEGC
@M00151:18:000000000-A117B:1:1101:17994:2452/1
CCTGCTTTATCAAGATAATTTTTCGACTCATCAGAAATATCCGAAAGTGTTAACTTCTGCGTCATGGAAGCGATAAAACTCTGCAGGTTGGATACGCCAATCATTTTTATCGAAGCGCGCATAAATTTGAGCAGATTTGTCGTCACAGGTTGCGCCGCCAAAACGTCGGCTACAGTAACTTTTCCCAGCCTCAATCTCATCTCTCTTTTTGCGTTCTGCTTCAATATCTGGTTGAACGGCGTCGCGTCGTA
+
AA?AABBBDEDDDDDDGGGGGGIIHIHHHIFHHHIIIIIIIIHHHHHHHIHHHIIIHIHIHHHHHIIIIIIHHIHHIIIIIIIIIIHFHIHIIHHHHHHHGHHHHHHHHHHHHGGGGGGGGGHGGGGGGGGGGGGGGGEGGGGGGGGGGCEGGGGGGGGGGGGGGEGGGGGGGGGGGGGGGGGGGGGGGGGGGEGGGGGGGEGGGGGGCG<CGGGECEGGEGGGGGGGGGGECGGGGCGDG?DD?GGGGGE
@M00151:18:000000000-A117B:1:1101:19792:2453/1
CATTTGGCGCATAATCTCGGAAACCTGCTGTTGCTTGGAAAGATTGGTGTTTTCCATAATAGACGCAACGCGAGCAGTAGACTCCTTCTGTTGATAAGCAAGCATCTCATTTTGTGCATATACCTGGTCTTTCGTATTCTGGCGTGAAGTCGCCGACTGAATGCCAGCAATCTCTTTTTGAGTCTCATTTTGCATCTCGGCAATCTCTTTCTGATTGTCCAGTTGCATTTTAGTAAGCTCTTTTTGA
+
AAAA?BBBDDDDEDEEGGGGGGHIIIIIIIIIIIIIIHFHHHIIIIICFHHIIIIIIIIIIHHIHHHHHHHHHHHHHHHFHHHHHHHHHHHFHHHHHHHGGGGGHGGGGGGGGGGGGGGGGGGGGGGGGGGGGGGGGHGGGGGGGGGGGGGGGGGGGGGGGGGGGGGGGGGGGGGGGGGGGGGGGGGGGGGGGGGGGGGGGGGGGGGGGGGGGGGGGGGGEGGEGGGGGGGEGGGGGGGGGGGGGGG
@M00151:18:000000000-A117B:1:1101:14844:2453/1
TAATAACCTGATTCAGCGAAACCAATCCGCGGCATTTAGTAGCGGTAAAGTTAGACCAAACCATGAAACCAACATAAACATTATTGCCCGGCGTACGGGGAAGGACGTCAATAGTCACACAGTCCTTGACGGTATAATAACCACCATCATGGCGACCATCCAAAGGATAAACATCATAGGCAGTCGGGAGGGTAGTCGGAACCGAAGAAGACTCAAAGCGAACCAAACAGGCAAAAAATTTAGGGTCGGCA
+
A??A?BBBDDDDDEEEGGGGGGIIIIIIHIHHHHHIIIIHHIIHHFHHHHGHIFFHHHHHDHHIIIIIHIIIHHHHHHHHHHHHHHHHHHHHGAGEEGGGGHGGEEGGEGGGGGCEGGGGGGGGGGGGGGGGCCGGGGGGGGGGGGGGGEGGGGDGDDEGGGGGGGGGGGGGGGGGGGEGGGGCEGGGDGDG0?CCGGGGGDGG<A8CCC?CCEECC?CEGGAGGGGG?CEGGGCGEG?EEEGGECC?DGA
@M00151:18:000000000-A117B:1:1101:19292:2453/1
AGTAGTGTTAACAGTCGGGAGAGGAGTGGCATTAACACCATCCTTCATGAACTTAATCCACTGTTCACCATAAACGTGACGATGAGGGACATAAAAAGTAAAAATGTCTACAGTAGAGTCAATAGCAAGGCCACGACGCAATGGAGAAAGACGGAGAGCGCCAACGGCGTCCATCTCGAAGGAGTCGCCAGCGATAACCGGAGTAGTTGAAATGGTAATAAGACGACCAATCTGACCAGCAAGGAAGCCAA
+
??????BBDDDDDDDDGGGGGGHHHHFHHHIHIIIIIHHHIIIIIIIIIIIIIIIIIIIIIIIHIIIIIIIIIIIHHIHIHIHIIIIHHIHHGHHHHH?DFHHHHHHHGHHHHFHHHHFGFGGGGGGGGGEEEGEGEGGGGGEGGGGGGEGGGGGGGGGGGGGGGGGGGDAGEGGGGGGGGGGGCC>AEEGGADGEGGCGGAD0?EEGGGGGGGG1?CEGGGGCE>DDGGGCEGGGGEGEGGGGGECCCE:
@M00151:18:000000000-A117B:1:1101:17215:2454/1
CAATAGCACCAAACATAAATCACCTCACTTAAGTGGCTGGAGACAAATAATCTCTTTAATAACCTGATTCAGCGAAACCAATCCGCGGCATTTAGTAGCGGTAAAGTTAGACCAAACCATGAAACCAACATAAACATTATTGCCCGGCGTACGGGGAAGGACGTCAATAGTCACACAGTCCTTGACGGTATAATAACCACCATCATGGCGACCATCCAAAGGATAAACATCATAGGCAGTCGGGAGGGTAG
+
AAAAABBBDDDDDDD-ACGGGGIIIIIIIIIIIFHHHHIHIHHHIHHHHIHIIIIIIIIIIIIIIIIIIIHIIHHHHHIIIIIIHIHHHHHHHHHEFFHHG@DFGGBFEDGGGGGGGGCEGGGGGGGGGCCCEGGGGGGEGEGGGGGGD>DDGGGGGGGGGGGECGGGGECEGGCECEGGGGGGGGGGCECEGGGGGGGEEECGECCGGAGGDGGGGGGGECEGGGGGGGGGGGGGGGGCEGGGDGGG8?C
@M00151:18:000000000-A117B:1:1101:19903:2454/1
AGTTTTATCGCTTCCATGACGCAGAAGTTAACACTTTCGGATATTTCTGATGAGTCGAAAAATTATCTTGATAAAGCAGGAATTACTACTGCTTGTTTACGAATTAAATCGAAGTGGACTGCTGGCGGAAAATGAGAAAATTCGACCTATCCTTGCGCAGCTCGAGAAGCTCTTACTTTGCGACCTTTCGCCATCAACTAACGATTCTGTCAAAAACTGACGCGTTGGATGAGGAGAAGTGGCTTAATATG
+
?????BBBDDDDDDDDGGGGGGHHHHHFFHIIHIIIIIHHHHHHIIIIIFHIIIHHHIIHHIIIFGHIIIIIIHHIIIIIHHHIIIHIIIIIIIIHHHHHHFHHHHHHHHHHHHHHHGGGGGGHGGGGGGGGGGGGGGGGGGGGGGGGGGGEGGGGGGGGGGGGGGEEGGGGGGGGGGGGGGGGGGGGGGGGGGGGGGGGGGGGGGGGGEEGGGGGGGGGGGGGGGGG?CCECEGGGGGCGGGGGGGGGG:
@M00151:18:000000000-A117B:1:1101:16439:2455/1
CAGAAACAACCTGATTAGCGGCGTTGACAGATGTATCCATCTGAATGCAATGAAGAAAACCACCATTACCAGCATTAACCGTCAAACTATCAAAATATAACGTTGACGATGTAGCTTTAGGTGTCTGTAAAACAGGTGCCGAAGAAGCTGGAGTAACAGAAGTGAGAACCAGCTTATCAGAAAAAAAGTTTGAATTATGGCGAGAAATAAAAGTCTGAAACATGATTAAACTCCTAAGCAGAAAACCTAC
+
????ABBBEDDDDDDDGGGGGGHHHHIIIIHGHHHIIIIIIIIIIGIIIIIIHHIIIIIHHHHHIIIIIIIIIIIIIIIIHHHHHHHHHHHHHHHHHHHHHHHHHGHGFGGEGGGGGGDGGDEGGGHGGGHGGGGGCEGGGGGGGGGGGGGGGCEEGGGEGGGGGGGGGGGGGGGGGGGGGGGGGGGGCEGGGGGGGGGGGGGGDEGGGGGGGCCEGGGGGGGGGGGGGGGGGGEGEGGGGGGGGGGEGG
@M00151:18:000000000-A117B:1:1101:14020:2455/1
GGAAACCTGCTGTTGCTTGGAAAGATTGGTGTTTTCCATAATAGACGCAACGCGAGCAGTAGACTCCTTCTGTTGATAAGCAAGCATCTCATTTTGTGCATATACCTGGTCTTTCGTATTCTGGCGTGAAGTCGCCGACTGAATGCCAGCAATCTCTTTTTGAGTCTCATTTTGCATCTCGGCAATCTCTTTCTGATTGTCCAGTTGCATTTTAGTAAGCTCTTTTTGATTCTCAAATCCGGCGTCAACCA
+
?????BBBDEEDDDDDFFFEFFHHFHHIIACEEHIIIIIIIIIHHHHEEHHHHHHHHHIHHHIIFHIIIIIIIIGGHIHHGHHHHHHHFGHHHHHHHHHHHHHHHHHHHHFFFFFEFFFFFFFFFEEEEFFFFEEEEEEDDFFFEFEEFFFFFFFFFFFFFDEEEEEFFFFFFFFFFFFFFFFDDFFFFFFFFFEEFFFFEFEFFFEFFFFFFFEEFEFFFFFFFFFDEFEFFFFFFFFEE?DDDDEEFF?
@M00151:18:000000000-A117B:1:1101:18599:2455/1
TTCTCACTTCTGTTACTCCAGCTTCTTCGGCACCTGTTTTACAGACACCTAAAGCTACATCGTCAACGTTATATTTTGATAGTTTGACGGTTAATGCTGGTAATGGTGGTTTTCTTCATTGCATTCAGATGGATACATCTGTCAACGCCGCTAATCAGGTTGTTTCTGTTGGTGCTGATATTGCTTTTGATGCCGACCCTAAATTTTTTGCCTGTTTGGTTCGCTTTGAGTCTTCTTCGGTTCCGACTAC
+
?????BBBDDDDDDDDGGGGGGHHIIIIIHHHHHIIIIIIIHDHHIIIIIIIHHIIIHIIIHHHIHIHHHHIHIIIHHEIHIHHHIHIHHDHEHHIHHHHDFHHHH@DHDHHHFHHHHHHHGGGGGGGGGGGGGGGGGGGGGEGGGGGBBEGGGGGECGCCGGGGGGGGGGGEGGEE?EGGGGGGGGEGGGCEGDDGGDGGGGGGEGGGGGGGGEGEGGGGGGGGGGGEGGGCEGGGCGEEGGCEGAG<C
@M00151:18:000000000-A117B:1:1101:18891:2456/1
AGAAACATACGAAGGCGCATAACGATACCACTGACCCTCAGCAATCTTAAACTTCTTAGACGAATCACCAGAACGGAAAACATCCTTCATAGAAATTTCACGCGGCGGCAAGTTGCCATACAAAACAGGGTCGCCAGCAATATCGGTATAAGTCAAAGCACCTTTAGCGTTAAGGTACTGAATCTCTTTAGTCGCAGTAGGCGGAAAACGAACAAGCGCAAGAGTAAACATAGTGCCATGCTCAGGAACAA
+
AAAAABBBEEEDDDDDGGGGGGIHHIHHIIIIIHIIIIIIIIIIIIIIIIIIIIIIIIIHIHFHHHIIIIIIIIHHHHHIIIHHHHHHHHHHHHHHHHHHHHHHGGGGGGGGEEGGGGGGGGGGGGGGGGGGGGGGGGGGGGGGGGCGGGEGGGGGGGGGGGGGGGGGGGGGGGGEGGGGGGGGGGGGGGECGGGAEGGCEGGGGGGGGGGEDGEGGG<28AEGGGGGGEGGGEEEGGGGGGGGGGGGGGE
@M00151:18:000000000-A117B:1:1101:17083:2458/1
TGCTTAGGGATTTTATTGGTATCAGGGTTAATCGTGCCAAGAAAAGCGGCATGGTCAATATAACCAGTAGTGTTAACAGTCGGGAGAGGAGTGGCATTAACACCATCCTTCATGAACTTAATCCACTGTTCACCATAAACGTGACGATGAGGGACATAAAAAGTAAAAATGTCTACAGTAGAGTCAATAGCAAGGCCACGACGCAATGGAGAAAGACGGAGAGCGCCAACGGCGTCCATCTCGAAGGAGT
+
AAAAABBBEDDDDDDDGGGCCFFCFHIEHFHIIIFHHHIIIIIIIIIHHHHHIHFHHHIIHHIIIIIIHIGFCFHHIIIGFHHHDHHHHHHHHHHHHHHHHHHHHHHGGGGGGGGGGGGGGGGGGGGGEGGGGGGGGGGGGCGGGGEGGGEGGGGGGGGGGEE?CEGGGGGEEEGGGGGGGGGEGGGGGGGGGGGGGGGGGGGGDGGGGGGEGGGGEGGGGGGGGGGGDGGAGDDGGGGGGGGGGGGGGC
@M00151:18:000000000-A117B:1:1101:17302:2459/1
CGTTCTGGCGCTCGCCCTGGTCGTCCGCAGCCGTTGCGAGGTACTAAAGGCAAGCGTAAAGGCGCTCGTCTTTGGTATGTAGGTGGTCAACAATTTTAATTGCAGGGGCTTCGGCCCCTTACTTGAGGATAAATTATGTCTAATATTCAAACTGGCGCCGAGCGTATGCCGCATGACCTTTCCCATCTTGGCTTCCTTGCTGGTCAGATTGGTCGTCTTATTACCATTTCAACTACTCCGGTTATCGCTGG
+
AA??AABBDDDDDDDDGGGGGFHHIHHHHHHHHHHHHHHHHEHHIIIIIIIIIIIHEHHHHHHHHHHCCEHHHFG?DFGFGGGBDEEEGGGGGGGGGGGGGGGGGGEGGGGGGGGGGGGGGGGGGEGGGGGGGGGGGGEGGGEGGGGGGGGGGGGGGGGGGGGG<EGGGGGGGGGGGGGGGEGGGGGGGGGGEEGGGGGGGGGEEGEGGGGGCEGDGGEGGGGGGGGCGECGGGGGGEGGG<AGGGGGGG2
@M00151:18:000000000-A117B:1:1101:13853:2459/1
CATCATGGTAACGCTGCATGAAGTAATCACGTTCTTGGTCAGTATGCAAATTAGCATAAGCAGCTTGCAGACCCATAATGTCAATAGATGTGGTAGAAGTCGTCATTTGGCGAGAAAGCTCAGTCTCAGGAGGAAGCGGAGCAGTCCAAATGTTTTTGAGATGGCAGCAACGGAAACCATAACGAGCATCATCTTGATTAAGCTCATTAGGGTTAGCCTCGGTACGGTCAGGCATCCACGGCGCTTTAAAA
+
AAAAABBB?BDDDDDDCGGGGGIFHHIIIIHIIIIIIIIIIIIIHHIIIIIIIIIIIIHHIIIIIIIIIIIIIIIIIIHHHIFHHIIIIIHHIHIIIIIIIHIHHHHHHHHHHHHHHHHHHHGGGGGGGGGGGGGGGGGEGGEGGGGGGGGGCEGGGGGGEGGGGGGGGGGGGGGGGGGGGGGGGEGGGGGGGGGGGGGGGGGGGGGGGEGG:CEEECGGGGCEGGGCCCECECECECECGGGGGGGGGEC
@M00151:18:000000000-A117B:1:1101:12541:2460/1
AAAACATTATTAATGGCGTCGAGCGTCCGGTTAAAGCCGCTGAATTGTTCGCGTTTACCTTGCGTGTACGCGCAGGAAACACTGACGTTCTTACTGACGCAGAAGAAAACGTGCGTCAAAAATTACGTGCAGAAGGAGTGATGTAATGTCTAAAGGTAAAAAACGTTCTGGCGCTCGCCCTGGTCGTCCGCAGCCGTTGCGAGGTACTAAAGGCAAGCGTAAAGGCGCTCGTCTTTGGTATGTAGGTGGT
+
AAAAAABBEDDDDEDDGGGGGGHHHHHHHHHHHIIIIHHHHHHHGHHHIHHHHHHHIIIFHHIHEHHHHHHHHGGGGGGGEGGGEGGEEGGGGGGGHGGGGGGGGGGGGGGGGGGEGGGGGGGGGGGGGGGGEGGGGGEGGGGCEEGGGGGGGGGGCEGGGGGGGCGGGGGGGGGGGGGGAGE?CGGGGGGGGGGDEEGGGGGGECEGGGGGGGGGGGGCEGGGGGGGGG88CEEGGG?CEE??CE*:C8
@M00151:18:000000000-A117B:1:1101:19418:2460/1
AGTGTCCGCATAAAGTGCACCGCATGGAAATGAAGACGGCCATTAGCTGTACCATACTCAGGCACACAAAAATACTGATAGCAGTCGGCGTGTGAATCATTAGCCTTGCGACCCTCGGCAGCAAGAACCATACGACCAATATCACGAAAATAGTCACGCAAAGCATTGGGATTATCATAAAACGCCTCTAATCGGTCGTCAGCCAACGTGAGAGTGTCAAAAACGATAAACCAACCATCAGCATGAGCCTG
+
?????BB?DDDDDDDDFGGGGGHHHHIIIIIIIIIIIHHHHHIIIHIIIHHIIIHIIIIIIIIFFHIHIIIIIIIIIIIIIIIIHHEHHHHHHHHHHHHHGGGGGGGGGGGGGGGGGGGGEGGGGGGGGGGGGGGGGGGGGGGGGGGCGGGGGGGGGGGGGGGGGEGGGGEGGGGGGGGCEGGGGGGGGGGGGGGGGGGGGGGGGGGGGGGGGGEGGGGGGGGGGGGGGEGGGGGEGGGGGGEGGGGGGGE
@M00151:18:000000000-A117B:1:1101:15186:2460/1
GGAGGCATGAAAACATACAATTGGGAGGGTGTCAATCCTGACGGTTATTTCCTAGACAAATTAGAGCCAATACCATCAGCTTTACCGTCTTTCCAGAAATTGTTCCAAGTATCGGCAACAGCTTTATCAATACCATGAAAAATATCAACCACACCAGAAGCAGCATCAGTGACGACATTAGAAATATCCTTTGCAGTAGCGCCAATATGAGAAGAGCCATACCGCTGATTCTGCGTTTGCTGATGAACTAA
+
?????AABDDDDDDDDGGGGGFHHIIHHHEFCHHHHIIGHIHHHHHHGHIIIIIFHDGHIFIHFGHHIHIIIIIIIFHHHIIIHHIHFHIIIHHHHHHHGHHFHHHHHHHHHHHHHGGGGGGGGGGGGGGGGGGGGEEGGGGGGGGGGGGGGGGGGGGGGGGGGGGGGGEG?CEGGGEGGGGGGGGGGGGGGGGGGCEGGGGGGGGGEGGGGGEECEGGGG?EGGGGGGGGEGGGGEGGGGGGGGGGGGG?
@M00151:18:000000000-A117B:1:1101:14482:2460/1
GAAAACCTACCGCGCTTCGCTTGGTCAACCCCTCAGCGGCAAAAATTAAAATTTTTACCGCTTCGGCGTTATAACCTCACACTCAATCTTTTATCACGAAGTCATGATTGAATCGCGAGTGGTCGGCAGATTGCGATAAACGGTCACATTAAATTTAACCTGACTATTCCACTGCAACAACTGAACGGACTGGAAACACTGGTCATAATCATGGTGGCGAATAAGTACGCGTTCTTGCAAATCACCAGAAG
+
???<?B?BDDDDDDDDGGGGGGIHIIIIIIHHIHIIHHHGHHIIIIIIIIFHHHHIIIIHHHHHHHGHDEHHHHHHHHHGGGGGGGGGGGGGEGGGGGGGGEEGGGGGGGGGGGGGGGGGGGGGGGGGGGGGGGGGGGGGGGGCCCGCEGGGEGGGGGGGGGGGGGGGGGGGGGGGGGGGGCECGGGGGGGGGGGGGCEEGGGGGGGGGGGGG??ECED<><EGGCCEGGGAGGGGGGGGGCEGGGGCGEG
@M00151:18:000000000-A117B:1:1101:17192:2461/1
TTGGTCATTGGTAAAATACTGACCAGCCGTTTGAGCTTGAGTAAGCATTTGGCGCATAATCTCGGAAACCTGCTGTTGCTTGGAAAGATTGGTGTTTTCCATAATAGACGCAACGCGAGCAGTAGACTCCTTCTGTTGATAAGCAAGCATCTCATTTTGTGCATATACCTGGTCTTTCGTATTCTGGCGTGAAGTCGCCGACTGAATGCCAGCAATCTCTTTTTGAGTCTCATTTTGCATCTCGGCA
+
???AABBBDDDBBBDDGGGGGGIIHHIIHHHHHHIGIHFHHHHHHIIIIIHHHHEHHHHIHFGHHHHHIIFFFHIIHHFFGHHHGHHHIHIIHFFHFHHHHHDFHHFHHHHHHGGGGGGGGGGEGGGGGGGGGGGEGGGGGGGGGGGGGGGGGGGGGGG*:CCGGGGGGGGG:CCEEEGEEGGGECEGDGGGCEGGGGGGGGAGEEGCCEGGGGEGGGGEGGGGA0?EEGGEEEEGGGGGGGEEGED
@M00151:18:000000000-A117B:1:1101:18949:2461/1
TTGATGGAACTGACCAAACGTCGTTAGGCCAGTTTTCTGGTCGTGTTCAACAGACCTATAAACATTCTGTGCCGCGTTTCTTTGTTCCTGAGCATGGCACTATGTTTACTCTTGCGCTTGTTCGTTTTCCGCCTACTGCGACTAAAGAGATTCAGTACCTTAACGCTAAAGGTGCTTTGACTTATACCGATATTGCTGGCGACCCTGTTTTGTATGGCAACTTGCCGCCGCGTGAAATTTCTATGAAGGAT
+
?AA??BBBDDDDDDDDGGGGGGHHHIIIIIIIIIIIIIHIGHHHHIIIIIIIIHIIIFHIIIIHIHIIIHHHIHHHHHHIIIIHHHHHHHHHHHHHHHHHHHHHHHHHHHGGGGFGGGGGGGGGECEGGEGGGGGGGGGGGGGDEEGGGGGGGGGGGGGGGGGEGGGGGGGGGGGGGGGGEGGGGGGGGGGGGGGGGGGGGGGGGGGGGGGGGGGEEEEGGGGEGGGGDGGGDGCEEGGGEEGEGEECEG?
@M00151:18:000000000-A117B:1:1101:16943:2461/1
CCTTGACGGTATAATAACCACCATCATGGCGACCATCCAAAGGATAAACATCATAGGCAGTCGGGAGGGTAGTCGGAACCGAAGAAGACTCAAAGCGAACCAAACAGGCAAAAAATTTAGGGTCGGCATCAAAAGCAATATCAGCACCAACAGAAACAACCTGATTAGCGGCGTTGACAGATGTATCCATCTGAATGCAATGAAGAAAACCACCATTACCAGCATTAACCGTCAAACTATCAAAATATAA
+
AAAAABB?DDDDDDDDGGGGGGIIIIIIIIHHHHHIIIIIIGIIIIIIIIIHIIIIIIIHHIHHHEHHHEFEFHHHHHHHHHHHHHHFFGGGGGFGGGGGGGGGGGGGGGGGGGGGGGGGGGGGGGGGGGGGGGGGEGGGGGGGGGGGGGEGGGGGGGGEGGGGGGGGGGGGGGGGGGGGECGEEGGGGGGGGGGGGGGGGGGGEGGGGGGGGGGGGGGGGGGEGGGGGGGGGGGGGGGGGGGCGGGGGG
@M00151:18:000000000-A117B:1:1101:15098:2461/1
TGTTCCTAACCCTGATGAGGCCGTCCCTAGTTTTGTTTCTGGTGCTATGGCTAAAGCTGGTAAAGGACTTCTTGAAGGTACGTTGCAGGCTGGCACTTCTGCCGTTTCTGATAAGTTGCTTGATTTGGTTGGACTTGGTGGCAAGTCTGCCGCTGATAAAGGAAAGGATACTCGTGATTATCTTGCTGCTGCATTTCCTGAGCTTAATGCTTGGGAGCGTGCTGGTGCTGATGCTTCCTCTGCTGGTATGG
+
????ABBBEEDDDEDDGGGGGGDHHHHIIHGHIIIHHIIIIFAEGHIIIIIIIIIIHIIIHIIIGIHHIIHHHHHHIIFGHHHHHHFHFHHIHHHHHHHHHHHHHHHHHHHHHHHFFHGGGGDFGGGGEGGGEEGGGGGGGGGGGGGGGGGGGGGGGGGGGGGGEEEEGGGGGGGGGGGGGGGGEEGGGGGGGGGGGGGGGGGGGGGGGGGGGEGGGG2<EEGEGEEGGGCEEGGGGGGGGGGGEG?EEGE
@M00151:18:000000000-A117B:1:1101:19243:2461/1
AGATATTGAAGCAGAACGCAAAAAGAGAGATGAGATTGAGGCTGGGAAAAGTTACTGTAGCCGACGTTTTGGCGGCGCAACCTGTGACGACAAATCTGCTCAAATTTATGCGCGCTTCGATAAAAATGATTGGCGTATCCAACCTGCAGAGTTTTATCGCTTCCATGACGCAGAAGTTAACACTTTCGGATATTTCTGATGAGTCGAAAAATTATCTTGATAAAGCAGGAATTACTACTGCTTGTTTACGA
+
AAAAABBBEDDDDDDDGGGGGGIIHIIIHIFHIIIHHFHHIIHIHHFHHHHFFHHHHGGEEGHHBCCFHIFHGEHHHHGGGGGEDGEGGEGEEGECECEGGGGGGGGEGCEEEDGGGGGGGGGGGGGGGGGEGGGGGGGGCECCEEG?EEGCECGGGEGGEGEGGGGGGGGGGGGGCEGGGGGGGGGGGEGGGGGGGGEGGGEEGGCCEGEGGGGGGGGGGGGGGGGGGCGGGGGEEGGGGGGGCEGEGGE
@M00151:18:000000000-A117B:1:1101:12315:2461/1
ACGGAGTGCTTAATCCAACTTACCAAGCTGGGTTACGACGCGACGCCGTTCAACCAGATATTGAAGCAGAACGCAAAAAGAGAGATGAGATTGAGGCTGGGAAAAGTTACTGTAGCCGACGTTTTGGCGGCGCAACCTGTGACGACAAATCTGCTCAAATTTATGCGCGCTTCGATAAAAATGATTGGCGTATCCAACCTGCAGAGTTTTATCGCTTCCATGACGCAGAAGTTAACACTTTCGGATATTT
+
?AAAAA?BDDDDDDDDGGGGGGIIIIIIGIIHIHIIHHHHHHHGHHHHHHIIHHIHIIIIIHIIHHHHHHHHHHHHHHHHGGGGGGGGEGGGGGGGEGGGGGGGHGCEGGGGGEEGGGGGGGGGGEGGGDGGGGGGGGGGGGGGGGGGGGGGGGGGGGGGGGGGEGGGGGGGGGGGGGGGGGGGGGGGGGGDGGGGGGGGGGGGGGCCEGGGGGGGGGGGGGGGCCDGGGGGGGGGGGEEGGGAGGGGGG
@M00151:18:000000000-A117B:1:1101:19045:2462/1
TGGCGACCATCCAAAGGATAAACATCATAGGCAGTCGGGAGGGTAGTCGGAACCGAAGAAGACTCAAAGCGAACCAAACAGGCAAAAAATTTAGGGTCGGCATCAAAAGCAATATCAGCACCAACAGAAACAACCTGATTAGCGGCGTTGACAGATGTATCCATCTGAATGCAATGAAGAAAACCACCATTACCAGCATTAACCGTCAAACTATCAAAATATAACGTTGACGATGTAGCTTTAGGTGTCTG
+
?????ABADDDDDDDDGGGGGGHHIHIIIHIIIHHIEHH=CHH@FF?FHHHHHIHHHHGHHHIIHIIIHHHHHHHHHHHHHHGGGGGHGGGGEGGGEEGBGGGGGGGGGGGGGGGGGGGGGGGGGGGGGGGGGGGGGGGGGGGGGGGGGGGGGGGGGCEGEGGGGGGCGGGGGGGGEGGGGGGGGEGGGGEGGGGGEGGGGG?EDEGEGGGGGGGGEGGGGGGGGGEGGGGGGEGGGGGEGGEGG?CGGGG
@M00151:18:000000000-A117B:1:1101:14460:2462/1
CCAACAGAAACAACCTGATTAGCGGCGTTGACAGATGTATCCATCTGAATGCAATGAAGAAAACCACCATTACCAGCATTAACCGTCAAACTATCAAAATATAACGTTGACGATGTAGCTTTAGGTGTCTGTAAAACAGGTGCCGAAGAAGCTGGAGTAACAGAAGTGAGAACCAGCTTATCAGAAAAAAAGTTTGAATTATGGCGAGAAATAAAAGTCTGAAACATGATTAAACTCCTAAGCAGAAAAC
+
???AA?BBDDEDDDDDFGGGGGIHHHHHHHIIIIIIIIIIIIIIIIIIIIIIIIIIIIHIHHIIHIIHIIIIIIFHIHHIIIHHHEHHHHHHHHHHHHHHHHHHHGGGGHGGGGGGGGGGGGHEGEGGGGGGGGGGGGGGCEEGGGGAEEGEGGEGGGEGGGGGGGGGGGGGGGGGGGGGGGGGGGGGGGGG?CEGGGGGGGGGGGGGDEGGCCEGGCEGGGGGGGEGGGGGGGGGGGGGGGGCCECGGG
@M00151:18:000000000-A117B:1:1101:16750:2463/1
ACATACGAAGGCGCATAACGATACCACTGACCCTCAGCAATCTTAAACTTCTTAGACGAATCACCAGAACGGAAAACATCCTTCATAGAAATTTCACGCGGCGGCAAGTTGCCATACAAAACAGGGTCGCCAGCAATATCGGTATAAGTCAAAGCACCTTTAGCGTTAAGGTACTGAATCTCTTTAGTCGCAGTAGGCGGAAAACGAACAAGCGCAAGAGTAAACATAGTGCCATGCTCAGGAACAAAGAA
+
AAAAABBAEDDDDDDEGGGGGGHHIIIIIIIIIGIIIIHIIIIIIIIIIIIIIIIIIHHDFHHIIHIIIIHHHHHIIIIIIIHHHHHHHHHHHHHHHHHHHGGGGGGGGGGGGGGGGGGGGGGGGGGGGGGGGGGGGGGGGGEGGGGGGGGGGGGGGGGGGGGGGGGGGGG:CGGGGGGGGGGGGGGGGGGGGGGGGGGGGGGGGGGGGGGGGGGGGGEGGGGGGGGGGEEGGGGGGGGGGGGGGGEGGEG
@M00151:18:000000000-A117B:1:1101:16231:2464/1
CAAATAATCTCTTTAATAACCTGATTCAGCGAAACCAATCCGCGGCATTTAGTAGCGGTAAAGTTAGACCAAACCATGAAACCAACATAAACATTATTGCCCGGCGTACGGGGAAGGACGTCAATAGTCACACAGTCCTTGACGGTATAATAACCACCATCATGGCGACCATCCAAAGGATAAACATCATAGGCAGTCGGGAGGGTAGTCGGAACCGAAGAAGACTCAAAGCGAACCAAACAGGCAAAAAA
+
AAAAABBBDDDEDEEEGGGGGGIIIIIIIIHHHHHIIIIIIHHHHHHHIIIIGFDGHDEFHIIHHHIIIIIIIIIIHHHHHHHFHHHHHHHHHHHHHHHHHHHGGGEGGGGGGGGEGGGGGEGGGGGGGGGEGGGGGGGGGGGGGEGGGGGGGGGGGGGGGGGGEGGDGGGEGGGGGGGGGEGGGGGGGGGEGGEGGGGDG?DGG8CC:?EGGGAGG?A<EGEEGGGGGG*?CCAGGGGGCECEEEGGGGG
@M00151:18:000000000-A117B:1:1101:13709:2465/1
CGACCATCCAAAGGATAAACATCATAGGCAGTCGGGAGGGTAGTCGGAACCGAAGAAGACTCAAAGCGAACCAAACAGGCAAAAAATTTAGGGTCGGCATCAAAAGCAATATCAGCACCAACAGAAACAACCTGATTAGCGGCGTTGACAGATGTATCCATCTGAATGCAATGAAGAAAACCACCATTACCAGCATTAACCGTCAAACTATCAAAATATAACGTTGACGATGTAGCTTTAGGTGTCTGTAA
+
?A??ABBBDDDDDDDDGGGGGGIIIIIIIIHIIHHHHHHHFHEHFHHHHHIHHHEEHFHIIIIIIHIHHHHHHHHHHHHHHHHHHGGGGG=DGEGGGGGGGGGGGGGEGGGGGGGGGGGGGGGGGGGGGGGGGGGGGGGG?DDGGAGGGGGGGGC?CEGGGGGGGGGGGGGGEGGCCEEGGGGGGGGGGGGGGGGGGGGGGGGGEGGGEGGGGGGGGGGGGGGGGEEGGGGGEG:CGGGGGE??CCEEEEG
@M00151:18:000000000-A117B:1:1101:16396:2465/1
GGCATCAAAAGCAATATCAGCACCAACAGAAACAACCTGATTAGCGGCGTTGACAGATGTATCCATCTGAATGCAATGAAGAAAACCACCATTACCAGCATTAACCGTCAAACTATCAAAATATAACGTTGACGATGTAGCTTTAGGTGTCTGTAAAACAGGTGCCGAAGAAGCTGGAGTAACAGAAGTGAGAACCAGCTTATCAGAAAAAAAGTTTGAATTATGGCGAGAAATAAAAGTCTGAAACATGA
+
?????BBBDDDDDDDDGGGGGGIIIIHIIIIIIIIIHIIHHIIIIHHHHHHHFHHGFFGHHIIIIIIIIFHIIIIIHFGHIIIHHHHHHHFFHDHHFFHHHHHHHHGGGGGGGGGGGGGEGGGGGEGGGGGCGGGGGGGGGGGGGGGEGGGGGGCGEGGGGGGCEGGG>GCEEEGGGGGGGGGGGGEGCEGGEGGGEGGGGGGGEEGEGGGGGG:?CCGGGGGGGGGGDDGE?CGGGGE1?CEEGGGGGC:
@M00151:18:000000000-A117B:1:1101:19549:2467/1
CAGCCTTATGGCCGTCAACATACATATCACCATTATCGAACTCAACGCCCTGCATACGAAAAGACAGAATCTCTTCCAAGAGCTTGATGCGGTTATCCATCTGCTTATGGAAGCCAAGCATTGGGGATTGAGAAAGAGTAGAAATGCCACAAGCCTCAATAGCAGGTTTAAGAGCCTCGATACGCTCAAAGTCAAAATAATCAGCGTGACATTCAGAAGGGTAATAAGAACGAACCATAAAAAAGCCTCCA
+
?????BBBDDDEDDDDGGGGGGIIIIHHHIIHIIIIIIIHHIHHIIHHHHHIIHHIIIHHHHHIHHIIIIIHIIIHIIIIIIII.CFHHHHHHHHHHHFHHHHHHHHHHHGGGHFGGGGEGGGGGGGGGGEGGCEEGGGGGEGEGEGGGGEGCEGGGGEGGGGGGGEEGGGEGEGGGGGGGGGGGGGGE?CCCEGGGGGGGGGGGGEEGGGGGGCGEEGGGCCEECGGGGGGEGGGGEGGGEGGEEGGGGG
@M00151:18:000000000-A117B:1:1101:16981:2467/1
TTGCTTGATTTGGTTGGACTTGGTGGCAAGTCTGCCGCTGATAAAGGAAAGGATACTCGTGATTATCTTGCTGCTGCATTTCCTGAGCTTAATGCTTGGGAGCGTGCTGGTGCTGATGCTTCCTCTGCTGGTATGGTTGACGCCGGATTTGAGAATCAAAAAGAGCTTACTAAAATGCAACTGGACAATCAGAAAGAGATTGCCGAGATGCAAAATGAGACTCAAAAAGAGATTGCTGGCATTCAGTCGG
+
A?A??BBBDDDDDDDDGGGGGGICFHHIIHHHIHHGHHHHFHHHIHHIHHHHHHHIHIHHIGIHHIHHHHIIIIIIIHHFIHHIIHIHIIHIHIIIIIHHHHHHHHHHHHFFHHGGGGGGGGGGGGHGGGHEEGGGGGGGGGGGGGDGGGGGGEEGGGGGGGGGGGGGGGGGGGGGGGGEGEGGGGGGGGGGGGGGGGEECGGGGGGGGGGGGGGGCEGGGGGGGGGGEGGGGGEGGGGGGGGGEGCGGG
@M00151:18:000000000-A117B:1:1101:18370:2467/1
TAGCGGTAAAGTTAGACCAAACCATGAAACCAACATAAACATTATTGCCCGGCGTACGGGGAAGGACGTCAATAGTCACACAGTCCTTGACGGTATAATAACCACCATCATGGCGACCATCCAAAGGATAAACATCATAGGCAGTCGGGAGGGTAGTCGGAACCGAAGAAGACTCAAAGCGAACCAAACAGGCAAAAAATTTAGGGTCGGCATCAAAAGCAATATCAGCACCAACAGAAACAACCTGATTA
+
?????B?@DDDDDDDDGGGGGGHIIIIIIIIIIHIIIIIIIIIIIIIIIIHHHHFHHHHHHHHHHIIHHHHHHHHFHHHHHHHHHHHHHHHGGDGGGGGGGGHGGGGGGGGGGGGGGGGGGGGGGGGGGGGGGGGGGGGGGGGGEGGGGGGGG?CGEEGGGGGGGGGGGGEGGGGGGGGGGGGAGGGGGGGGGGGGGGGGGGGGGGEGGGGGGGGGGGGGGGGGGGGGGGGGGGGGGGGGGGGEGGEGGGC
@M00151:18:000000000-A117B:1:1101:19868:2468/1
CCAGAAAACTGGCCTAACGACGTTTGGTCAGTTCCATCAACATCATAGCCAGATGCCCAGAGATTAGAGCGCATGACAAGTAAAGGACGGTTGTCAGCGTCATAAGAGGTTTTACCTCCAAATGAAGAAATAACATCATGGTAACGCTGCATGAAGTAATCACGTTCTTGGTCAGTATGCAAATTAGCATAAGCAGCTTGCAGACCCATAATGTCAATAGATGTGGTAGAAGTCGTCATTTGGCGAGAAAG
+
???A?BBBDDDDDDDDGGGGGGHHH?EFFFHIFGHIIIHHIHIHIIIHHHGFHIHGHIHFFHFHHIIHIHHHCHHHHHFHHHIDGHFFHDEHHHHHHHHHHHGGGGGGGDDDGGGGGGGGGGGGGGGGGGGGGGGGGGGGEEGCGGGGGGGGGGGGGGGGGGGGGGGGGGCGGGGGGGGGGGGGGGEGGCEEGGGGGGGGGGEEGEGGGGGGGEEEGGGGEGGCGGEGGGGGEEGEGGGGEGCE>ADDGGC
@M00151:18:000000000-A117B:1:1101:14628:2469/1
CCTGAATGAGCTTAATAGAGGCCAAAGCGGTCTGGAAACGTACGGATTGTTCAGTAACTTGACTCATGATTTCTTACCTATTAGTGGTTGAACAGCATCGGACTCAGATAGTAATCCACGCTCTTTTAAAATGTCAACAAGAGAATCTCTACCATGAACAAAATGTGACTCATATCTAAACCAGTCCTTGACGAACGTGCCAAGCATATTAAGCCACTTCTCCTCATCCAACGCGTCAGTTTTTGACAGAA
+
??A??BBBDDDDEDDDGGGGGGIIIHIHHHFHHFHHIIIHCFHHHEHHIHIIIHBGGHHIIIIFHIIHIIIIIIIIHHIIIIIHFGHGFHHHIIIIHGHHHHHHHHHHHHHFFHHHHHHGGGGFGGGGGGGGHGGGGGHGGGGGGGGGGGGGGGGGGGGGGGGGGGGGGGGGGGGGGGGGGGGGGCGGGGGGGGGGGEEGGGGGGGGGGGGGGEGGGGGGGEGGGGGGGGGGGDGGGGGCEEGGGGGGGG:
@M00151:18:000000000-A117B:1:1101:14747:2470/1
ATTTCACGCGGCGGCAAGTTGCCATACAAAACAGGGTCGCCAGCAATATCGGTATAAGTCAAAGCACCTTTAGCGTTAAGGTACTGAATCTCTTTAGTCGCAGTAGGCGGAAAACGAACAAGCGCAAGAGTAAACATAGTGCCATGCTCAGGAACAAAGAAACGCGGCACAGAATGTTTATAGGTCTGTTGAACACGACCAGAAAACTGGCCTAACGACGTTTGGTCAGTTCCATCAACATCATAGCCAGA
+
?A?AABBADDDDDDDDGGGGGGIIIIIIIIIIIIIHFFHHHHHHFHIIHHHHCFHHHHHHHHHFHHHHHHHGGGGGGGGGG;DEGGGGGGGGHGGGGCGGGGGEGGGGGGDGGGGGGGGGGGGGGGGGGGGGGGGGGGGCEEGGGGGGGGGGGGGGGGGGGGGGGGGGGGGGGGGGECGGGGGGEEGGGEGGGGGGCGGGGGGGGGGEGCEEGGGGGGGGAEGGEEGEE?CEGGGGGGGGGGGGGGGGGG?
@M00151:18:000000000-A117B:1:1101:12158:2470/1
CACGTAATTTTTGACGCACGTTTTCTTCTGCGTCAGTAAGAACGTCAGTGTTTCCTGCGCGTACACGCAAGGTAAACGCGAACAATTCAGCGGCTTTAACCGGACGCTCGACGCCATTAATAATGTTTTCCGTAAATTCAGCGCCTTCCATGATGAGACAGGCCGTTTGAATGTTGACGGGATGAACATAATAAGCAATGACGGCAGCAATAAACTCAACAGGAGCAGGAAAGCGAGGGTATCCTACAAAG
+
?AAA?BBADDDDDDDDGGGGFGIIIIIIIIIHHHHHIIIIIIIHIHIHIHIHIIIIIIHHHHHHHIHHHHHHFHHHHHHHHGGGGGGGGGGGGGEGGGGHHGGGGGGGGGDGGGGGGGGGGGGGGGGGGGGGGGGGGGGGGEGGGGGGGGGGGGGGGGGGGGGGGGGGGGGGGGGGGGGGGGGGGGGGGGGGGGGGGGGGGGGGGDGGGGGGGGEGGGGEEEEGGGGGGEEGEGEE?DG8?CEGGEGG:C1
@M00151:18:000000000-A117B:1:1101:14813:2470/1
TATTAAGGATGAGTGTTCAAGATTGCTGGAGGCCTCCACTATGAAATCGCGTAGAGGCTTTGCTATTCAGCGTTTGATGAATGCAATGCGACAGGCTCATGCTGATGGTTGGTTTATCGTTTTTGACACTCTCACGTTGGCTGACGACCGATTAGAGGCGTTTTATGATAATCCCAATGCTTTGCGTGACTATTTTCGTGATATTGGTCGTATGGTTCTTGCTGCCGAGGGTCGCAAGGCTAATGATTCA
+
AAAAABBBDDDDDDDDGGGFGGIIIIIIIIIHHIIIIHIIIIIIIIIIHIHHHCEHHHIHIIIIIIIIIIIHHHHHIIIIIIIIIHHHIHHHHHHHHHHHHHHHHHHHHHHGEGGGGGGEGGGGGGGGGGGGGGHGGGGGGGGGGEGGGG<DGGGGGGGGGGGGGGGGGGGGEGGGGGGGGGGGGGDEGGGGGGGGGGGGGGGGGGGGEG<EGGGGGGGGGGGGGGGGGGGGGGGDGGGGGCEEGGGGGE
@M00151:18:000000000-A117B:1:1101:17452:2470/1
CTGACGGTTATTTCCTAGACAAATTAGAGCCAATACCATCAGCTTTACCGTCTTTCCAGAAATTGTTCCAAGTATCGGCAACAGCTTTATCAATACCATGAAAAATATCAACCACACCAGAAGCAGCATCAGTGACGACATTAGAAATATCCTTTGCAGTAGCGCCAATATGAGAAGAGCCATACCGCTGATTCTGCGTTTGCTGATGAACTAAGTCAACCTCAGCACTAACCTTGCGAGTCATTTCTTTG
+
AAAAAAA?DDDDDEEEGGGGGGIIIIIIIIIIIHIIIIIIIIIIIIIIIHIHIIIIIIIIIIIIIHIIIIIIHHIIHHHHHIIIIIIIIIIIHHIHHIHHHHHHHHHHHHHHHHHHHHHHGGGGGGGHGGGGEGGGGGGGHGGGGGGGGGGGGGGGGGGGGGGGGGGGGGGGGGGGGGGGGGGGGGGGGGGGGGGGGGGGGGGGGGGGGGGGGGGGGGGGGGGGGGGGGGGGGGGGGGGGGGGGGGGGGGG
@M00151:18:000000000-A117B:1:1101:13172:2471/1
TCAAATCCGGCGTCAACCATACCAGCAGAGGAAGCATCAGCACCAGCACGCTCCCAAGCATTAAGCTCAGGAAATGCAGCAGCAAGATAATCACGAGTATCCTTTCCTTTATCAGCGGCAGACTTGCCACCAAGTCCAACCAAATCAAGCAACTTATCAGAAACGGCAGAAGTGCCAGCCTGCAACGTACCTTCAAGAAGTCCTTTACCAGCTTTAGCCATAGCACCAGAAACAAAACTAGGGACGGC
+
AAAAABBBDDDDDDDDGGGGGGIIHIIIIIIHIHHIIIIHFHIIHFHHIHHHHHIHIHIIIIIIGHIIIIIIIHIIHHHHHHHHHHHHHHHHHHHEHEFGGGGGGGGGGGGGGGEGGGGGGGGGEGEGGGGGGGGGEGGGGGGGGGGGGGGEGGGGGGGGGGCEGGADDGGGCEGGGGGGGGGGGGGCEGGGGGGC?CEGGGGGEGGGGGGGGGGGGGGGGGGGGGGGGGGGGGGGGGGGG:?CEGGG
@M00151:18:000000000-A117B:1:1101:16134:2472/1
TGATTAAACTCCTAAGCAGAAAACCTACCGCGCTTCGCTTGGTCAACCCCTCAGCGGCAAAAATTAAAATTTTTACCGCTTCGGCGTTATAACCTCACACTCAATCTTTTATCACGAAGTCATGATTGAATCGCGAGTGGTCGGCAGATTGCGATAAACGGTCACATTAAATTTAACCTGACTATTCCACTGCAACAACTGAACGGACTGGAAACACTGGTCATAATCATGGTGGCGAATAAGTACGCGTT
+
?AAAABBBDDDDDEEDGGGGGGIIHIIIIHHHHHHHCFHIIEHHFHIIHHIHIEGFHHHHHIHIIIIIIIIIIHHHHHHHHHHHHGEGGGGGGGGHGGEGGGGGGGGGGHGGGGGGGGEEEGGGGGGGGGGGGGGD?ACGEEDGGGGGGGGGGGGGGGGGCGGGGGGGGGGGGGGGGGGGGGGGGGGGGGGGGGGGGGGGGGGGGGGGGGGGGGGGGGEEGEEGGGGGGGGEECEEAAGGEGGCCGGGG?8
@M00151:18:000000000-A117B:1:1101:18394:2472/1
ATCTGCTCAAATTTATGCGCGCTTCGATAAAAATGATTGGCGTATCCAACCTGCAGAGTTTTATCGCTTCCATGACGCAGAAGTTAACACTTTCGGATATTTCTGATGAGTCGAAAAATTATCTTGATAAAGCAGGAATTACTACTGCTTGTTTACGAATTAAATCGAAGTGGACTGCTGGCGGAAAATGAGAAAATTCGACCTATCCTTGCGCAGCTCGAGAAGCTCTTACTTTGCGACCTTTCGCCAT
+
???A?BBBDDDDDDDDGGGEGGHHHHIIIHIIIIIHHIIIIHHHHIIIIIHIIIIIHHHHIIIIIIHIIHIIIIIIEHHHHHHFGHHHHHHHHHHHHEHHFGGGGGFGFFFGGGGGGGGGGGGGGGGGGGGGGGGGGGGGGGGGGGGEGGGGGGGEEGGGGGGGGGGEGGEEGGGGGGGGGEDGDGGGGGGGGGCEGGGGGGGGGGGGGGGGGGGGGGGGGGGGGGGGGGGGGGGGGGGGGGCGGGGGGG
@M00151:18:000000000-A117B:1:1101:18271:2472/1
ATTGGGAGGGTGTCAATCCTGACGGTTATTTCCTAGACAAATTAGAGCCAATACCATCAGCTTTACCGTCTTTCCAGAAATTGTTCCAAGTATCGGCAACAGCTTTATCAATACCATGAAAAATATCAACCACACCAGAAGCAGCATCAGTGACGACATTAGAAATATCCTTTGCAGTAGCGCCAATATGAGAAGAGCCATACCGCTGATTCTGCGTTTGCTGATGAACTAAGTCAACCTCAGCACTAAC
+
??AAAA??DDBDBDDDGGGGGGHHHHIHIIIHHIHIHHIHIIIIIIHHIIIIIIIIIIIHIIIIIHIHHHIIIHIIIIIIIIIEHHIIHIEDGHHHHHHHHHHHHHHHFHHHHHHGGGGGGGGGGGGGGGGGGGGGGGGGGGGHGGGGHGEEGGGGGGGGGGGGGGGGGGGGGGEGGEGGGGGGGGGGGGGGGEGGGGGGGGGEEGGDEGGGGGGGEGGGGGGGGGGGEGGGGCCEGEGCCCCEGGGGCE
@M00151:18:000000000-A117B:1:1101:14918:2472/1
CTCAGGAACAAAGAAACGCGGCACAGAATGTTTATAGGTCTGTTGAACACGACCAGAAAACTGGCCTAACGACGTTTGGTCAGTTCCATCAACATCATAGCCAGATGCCCAGAGATTAGAGCGCATGACAAGTAAAGGACGGTTGTCAGCGTCATAAGAGGTTTTACCTCCAAATGAAGAAATAACATCATGGTAACGCTGCATGAAGTAATCACGTTCTTGGTCAGTATGCAAATTAGCATAAGCAGCTT
+
AAAAABBBDDDBDDDDFFFFEFHHIIIIIIHHIIIIIIIGHIIIIIIIIIHHHHHHIIHIIIFHHHIIIIHHHHHHHHHHHHHHHHHHHHHHFFFFFFFFFFFEEFFFFFFFFFFFFFFFFFEEDEEFFFFFFEFFFFFFDDEFDEFFFFEEEEEFFFFFFFFFFFFFFFFFFFFFFFFFFFFFFFFFFFFFFEEEFEDEEDFFFEFFCCEFFFFEEFFEFFFFFFFFFFFFFFFFFFFFFFFEFFFFFF?
@M00151:18:000000000-A117B:1:1101:19092:2473/1
AGTCAACCTCAGCACTAACCTTGCGAGTCATTTCTTTGATTTGGTCATTGGTAAAATACTGACCAGCCGTTTGAGCTTGAGTAAGCATTTGGCGCATAATCTCGGAAACCTGCTGTTGCTTGGAAAGATTGGTGTTTTCCATAATAGACGCAACGCGAGCAGTAGACTCCTTCTGTTGATAAGCAAGCATCTCATTTTGTGCATATACCTGGTCTTTCGTATTCTGGCGTGAAGTCGCCGACTGAATGCCA
+
????ABBBDDDDDDDDGGGGGGIIHHHHHIIIHHHIIIIHIIIIDHHIIIIHHIIIIIIHIHIIIIIIHHHIHIIIIIIHIHHGIHIIIIIIIHHHHHHHHHHHHHHHHHHHHHGGGGGGGGG?DGGGGGGG7DDCGGGGGGGHGGGGGGHGGGGGGGGGGGEGGGGGGGGGGGGGGGGGGGGGGGGGGGGGGGGGGGGGGGGGGGGGGGGGGGGGGGGGGGGGGGGGGGGGGGEGGGGGGGGGGGGGGGC
@M00151:18:000000000-A117B:1:1101:12365:2473/1
TGCTGCATTTCCTGAGCTTAATGCTTGGGAGCGTGCTGGTGCTGATGCTTCCTCTGCTGGTATGGTTGACGCCGGATTTGAGAATCAAAAAGAGCTTACTAAAATGCAACTGGACAATCAGAAAGAGATTGCCGAGATGCAAAATGAGACTCAAAAAGAGATTGCTGGCATTCAGTCGGCGACTTCACGCCAGAATACGAAAGACCAGGTATATGCACAAAATGAGATGCTTGCTTATCAACAGAAGGAGT
+
?????BBBDDDDDDDDGGGGGGIIIIIHHFHHHEHHHHIEHHGHFHHIIIIHHIIHEGGH5CDGHHHHHIHHHHHHHHIIHIFHHHHHHHHHFHFHHHHHHHHHHHFHGFFGGGGFGGGGGGGGGGGGEEGGGEGGGCEEEGGGGGGGGCEEGGGGGGGGGEEEGCGGGCEGCCGCGGGGDAGGGGGGEGGEDGGEEEEGGGGGEGGGG:?CCEECCEGGGEGGGCECEECGGGEECGEEGGCGGGGGGG0
@M00151:18:000000000-A117B:1:1101:13607:2474/1
AAAGCGCCGTGGATGCCTGACCGTACCGAGGCTAACCCTAATGAGCTTAATCAAGATGATGCTCGTTATGGTTTCCGTTGCTGCCATCTCAAAAACATTTGGACTGCTCCGCTTCCTCCTGAGACTGAGCTTTCTCGCCAAATGACGACTTCTACCACATCTATTGACATTATGGGTCTGCAAGCTGCTTATGCTAATTTGCATACTGACCAAGAACGTGATTACTTCATGCAGCGTTACCATGATGTTAT
+
AAA???@BDDDDDDDDGGGGGGHHHHIHHHHHIIIGHHIIHGHHHHHIHHHHHIHHHHHHGHFGHEHHHIIGHHIIHHHHHHHHHHHFFHHHHHHEHHHGGGGGGGGGGEGGGGGGGGGGGGGGGGGGGGGGGGGGGGGGGGGGGGGGGGGGGGGECEGGGGEGGGGGGGGGGEGEGGGGGGGGGGGGGGGGGGGGGGGGECEGEEEGEEGEGGGECC8??EGGGGGGGGGEGEGGEGECGGEGECEGGGG
@M00151:18:000000000-A117B:1:1101:18747:2474/1
CGTTATAACCTCACACTCAATCTTTTATCACGAAGTCATGATTGAATCGCGAGTGGTCGGCAGATTGCGATAAACGGTCACATTAAATTTAACCTGACTATTCCACTGCAACAACTGAACGGACTGGAAACACTGGTCATAATCATGGTGGCGAATAAGTACGCGTTCTTGCAAATCACCAGAAGGCGGTTCCTGAATGAATGGGAAGCCTTCAAGAAGGTGATAAGCAGGAGAAACATACGAAGGCGCAT
+
?????ABBDDDDEEDDGGGGGGIIIIIIIHIHHHHIIIIIIIIIHIIIIIHGHHHHHIHHHHHIIIIIHHIHHIIHHHHHHHHHHHHHHHHHHHHHHHHHHHHHGGGGGGGGGGGGGGGGGGGGGGGGGGGGGGGGEGGGGGEGGGGGCEGGGGGGGGG?CGGGGDGGGGGGGGGGGGGGGGGGGGGGG>DGGGGGGGGGGGGGGGGGGGGGGGGGGGGGC?EEGG?CGCGEGGGGGGGGGGGGGGGGGGC
@M00151:18:000000000-A117B:1:1101:13552:2474/1
ATTTTACCAATGACCAAATCAAAGAAATGACTCGCAAGGTTAGTGCTGAGGTTGACTTAGTTCATCAGCAAACGCAGAATCAGCGGTATGG
+
AAAAABBBDDDDDDDDGGGGGGHIIIIIIHIFHIHBEEHHGHHGHIIHFHHHFHIIIIIFIHIIIIIIIHHIIHHHHHHHIIIIHHEHHHH
@M00151:18:000000000-A117B:1:1101:17572:2475/1
CAATCGCCGCCAGTTAAATAGCTTGCAAAATACGTGGCCTTATGGTTACAGTATGCCCATCGCAGTTCGCTACACGCAGGACGCTTTTTCACGTTCTGGTTGGTTGTGGCCTGTTGATGCTAAAGGTGAGCCGCTTAAAGCTACCAGTTATATGGCTGTTGGTTTCTATGTGGCTAAATACGTTAACAAAAAGTCAGATATGGACCTTGCTGCTAAAGGTCTAGGAGCTAAAGAATGGAACAACTCACTAA
+
AA??AAAADDEDDDDDGGGGGGIIIIIIIIIIIHHIHHHIIHHIIIIGIIIIIIGHHHHIIHHHHHIIIHHHHIIHHHCHHHHHHHHHHHHHHHGGGGGGGGGGEGGGGGGGGGGGGGGGGGGGGGCECCEGGGGGGGGGGGGGGCGGGGGGGEEGGGEEGGEEGGGGGGGGGGGCEEGGGGCEGGGGGGGGC?CEGECEGEEEEGGGGGGGGCEGGGGCECCEEGGEGEEGGGGEGGEGEEECEEGGGGG
@M00151:18:000000000-A117B:1:1101:18135:2478/1
GAAAAGACAGAATCTCTTCCAAGAGCTTGATGCGGTTATCCATCTGCTTATGGAAGCCAAGCATTGGGGATTGAGAAAGAGTAGAAATGCCACAAGCCTCAATAGCAGGTTTAAGAGCCTCGATACGCTCAAAGTCAAAATAATCAGCGTGACATTCAGAAGGGTAATAAGAACGAACCATAAAAAAGCCTCCAAGATTTGGAGGCATGAAAACATACAATTGGGAGGGTGTCAATCCTGACGGTTATTT
+
AAAAABABDEEEEEEEGGGGGGHIIIIIIIIIIHHHHHIIIIIIIIIIIIIIGIIIIIIIIIIIIIHIHIHIHIIIHIHIIFGHHHHIIIHIIIIIHHHHHHHHHHHHHFHHHHHHHHHHGGGGGGGGGGGGGHGEGGHGGGGGGHGGGGGGGGGGHGGGGGGGEEGGGGGGGGGGGGGGGGGGGGGEGGGGGGGGGGGGGGGGGGGGGGGGGGGGGGGGGGGGGGGGGCEGGEEEGGGGGGGGEEGGGG
@M00151:18:000000000-A117B:1:1101:16843:2478/1
GTTTGAGCTTGAGTAAGCATTTGGCGCATAATCTCGGAAACCTGCTGTTGCTTGGAAAGATTGGTGTTTTCCATAATAGACGCAACGCGAGCAGTAGACTCCTTCTGTTGATAAGCAAGCATCTCATTTTGTGCATATACCTGGTCTTTCGTATTCTGGCGTGAAGTCGCCGACTGAATGCCAGCAATCTCTTTTTGAGTCTCATTTTGCATCTCGGCAATCTCTTTCTGATTGTCCAGTTGCATTTTAGT
+
???A?BABEDDDDDDDGGGGGGIIIHHHHHIIIHIIIHIHIIIIIIHIIIIIIHHHIIIIHHIICFFHIIIIIIIIIIIIIHHHHHHHHHHHHHFHHGGGGGGGGGGGGGGGGGGGGGGGGGGGGHGGGHGGGGGGGGGGGGGGGGGGGGGGGGGGGGGGGGGGGGGGGGGGGGGGGGGGGGGGGEEEGGGGGGGGGGGGGGGGGGGGGGGGGGGGGGGGGGGGGGGGGGGGGGGGGGGGGGGGGGGGGG0
@M00151:18:000000000-A117B:1:1101:15694:2479/1
GATTCTGCGTTTGCTGATGAACTAAGTCAACCTCAGCACTAACCTTGCGAGTCATTTCTTTGATTTGGTCATTGGTAAAATACTGACCAGCCGTTTGAGCTTGAGTAAGCATTTGGCGCATAATCTCGGAAACCTGCTGTTGCTTGGAAAGATTGGTGTTTTCCATAATAGACGCAACGCGAGCAGTAGACTCCTTCTGTTGATAAGCAAGCATCTCATTTTGTGCATATACCTGGTCTTTCGTATTCTGG
+
A??AABBBDDDDDDDDGGFGGGIIIIIHHIIIHIIHIHIIIHHIIIFFHHDHHIIIHIIIIHHIIIIIIIIIIIHHHFHDHHIHIHHHIFHIHEEHEHFGHHHFFHHHGHHHHHHHHHHGGGGHGGGGGGGGGEGGGGGGGGGGHGG>CEGEGGGGGGGGGGGGGGGGGECEGEGGGGGGGG>DGGGGGGGGGGGGGGGGGEECGGGGGGGGGGGGGGGGGGGGCEGGGGGEEGGG?EEGGGEECGGGGE:
@M00151:18:000000000-A117B:1:1101:11493:2480/1
CAAGTCTGCCGCTGATAAAGGAAAGGATACTCGTGATTATCTTGCTGCTGCATTTCCTGAGCTTAATGCTTGGGAGCGTGCTGGTGCTGATGCTTCCTCTGCTGGTATGGTTGACGCCGGATTTGAGAATCAAAAAGAGCTTACTAAAATGCAACTGGACAATCAGAAAGAGATTGCCGAGATGCAAAATGAGACTCAAAAAGAGATTGCTGGCATTCAGTCGGCGACTTCACGCCAGAATACGAAAGAC
+
?????BBBDDDDDDBDFGGGGGIIIIHIHFHHECEEHHFGFFGGHIHFHGFFHHIIIIHGHHHIFGHIHHHIHIHIHHDECFHIEFEGGFHHHHIHHHHHFFHHH@FHFHCFHFFHHGGGEEGGGEGGGGGGGEGGGGGGGGEGGEGGGGGGCEEGGGCEGGEGGGGEGEEECECE?CDGGGGGGGGGGGGEGGEGEGEGEEEEGGGGCEGGGEGGGEGGEEEDAGGGGGGGGGG8CAGEGGGGGGGECE
@M00151:18:000000000-A117B:1:1101:19495:2480/1
GTGTGAATCATTAGCCTTGCGACCCTCGGCAGCAAGAACCATACGACCAATATCACGAAAATAGTCACGCAAAGCATTGGGATTATCATAAAACGCCTCTAATCGGTCGTCAGCCAACGTGAGAGTGTCAAAAACGATAAACCAACCATCAGCATGAGCCTGTCGCATTGCATTCATCAAACGCTGAATAGCAAAGCCTCTACGCGATTTCATAGTGGAGGCCTCCAGCAATCTTGAACACTCATCCTTAA
+
?????BBBDDEEDDDDGGGGGGHHHIIHHIHHHIIHIIIIIIIIIIHHHIHIHGFHHHHHHFHIHIHHHHHHHHHHHHHHHHHHHHHHHHHHHHHHGGGGGGGGGGGGGGGGGGGGHGGEGGGGGCEGGGGGGGGGGGGGGGGGGGGGGGGGGGGGGGGGGGGGGGGGGGGGGGGGGGGGGGGGGGEGGGGGGGGGGGGGGEGGGGGGGGGGGEGEGGGGGGGCEGGGGGGEGGGEEGGGGGGGGGGGGG:
@M00151:18:000000000-A117B:1:1101:14676:2481/1
CTGCCGTTTCTGATAAGTTGCTTGATTTGGTTGGACTTGGTGGCAAGTCTGCCGCTGATAAAGGAAAGGATACTCGTGATTATCTTGCTGCTGCATTTCCTGAGCTTAATGCTTGGGAGCGTGCTGGTGCTGATGCTTCCTCTGCTGGTATGGTTGACGCCGGATTTGAGAATCAAAAAGAGCTTACTAAAATGCAACTGGACAATCAGAAAGAGATTGCCGAGATGCAAAATGAGACTCAAAAAGAGATT
+
?A???@??DDDDDDDDGFGGGGHIFHIIIIEFHHHGHIIIAFHIIIIHHHGHHHHHHHIIHHIHHHIIIHHIIIHHDFDFHHHIIIIIIIIIIIHHHHHHHHHHHHHHHHHHHHHHHHHGHGGGGGGGGGGGGGGGGGHGGGGGGGGGEGGGGCEGGGGGGGGAEGGGGGGGGGGGGGGGGGGGGGGGGGGGGGGGGGGGGGGEGGGGGGGGGGEGEGGGEDGDGGGGGGGGGEGGGEGGGGGGGGGGGE*
@M00151:18:000000000-A117B:1:1101:15655:2481/1
TTATTGGTATCAGGGTTAATCGTGCCAAGAAAAGCGGCATGGTCAATATAACCAGTAGTGTTAACAGTCGGGAGAGGAGTGGCATTAACACCATCCTTCATGAACTTAATCCACTGTTCACCATAAACGTGACGATGAGGGACATAAAAAGTAAAAATGTCTACAGTAGAGTCAATAGCAAGGCCACGACGCAATGGAGAAAGACGGAGAGCGCCAACGGCGTCCATCTCGAAGGAGTCGCCAGCGATAA
+
AA??ABBBBDDDDDDBFGGGGGFHHIIIIIIHIIHHHHHHHHHIIIIIIIIIIIHGHHHFHHIFHHHHHHHHHHHHHHHBDFHHHHHHHHHHFHHHHHHHHHHHHHHHHGGGGGGFFFFGGGGHGGGGGEGGGGGGGGGGGGGGGGGCEEGGGGEGGGGGGGGGGE?ECGGGGGGGGGGGGGGGGGEGGGGA<DGGGGGGGGGGGGGEGDCEGGGGGGEDG?<?ACGGGGGCGGG?E?EDGGGGGGDGEG
@M00151:18:000000000-A117B:1:1101:18217:2481/1
GAACGAACCATAAAAAAGCCTCCAAGATTTGGAGGCATGAAAACATACAATTGGGAGGGTGTCAATCCTGACGGTTATTTCCTAGACAAATTAGAGCCAATACCATCAGCTTTACCGTCTTTCCAGAAATTGTTCCAAGTATCGGCAACAGCTTTATCAATACCATGAAAAATATCAACCACACCAGAAGCAGCATCAGTGACGACATTAGAAATATCCTTTGCAGTAGCGCCAATATGAGAAGAGCCATA
+
????A??BDDDEDDDDGEGGGGIIIIIIIII@EHHHHHFHIFHHFHIHIHHHFHHIHDHDACGHIIIIIIHHHHHHHFHHHHHHFHHBDHHHHHFFFFFHHHHHHGGGGGHGGGGGEEGGGGGGGEGGGGGECEGGGGECEGGCBEGGGGGGGGGGGGGGGGGGGGCCGGGGGGGGGGGGEGGGGEGGGGGGEEGGGGC??CEEGGGGGGCEECGGGGGGGGCGGG?EEEGGGG<EGG:CCEGGE9CEEG:
@M00151:18:000000000-A117B:1:1101:20018:2482/1
GATATTAATAACACTATAGACCACCGCCCCGAAGGGGACGAAAAATGGTTTTTAGAGAACGAGAAGACGGTTACGCAGTTTTGCCGCAAGCTGGCTGCTGAACGCCCTCTTAAGGATATTCGCGATGAGTATAATTACCCCAAAAAGAAAGGTATTAAGGATGAGTGTTCAAGATTGCTGGAGGCCTCCACTATGAAATCGCGTAGAGGCTTTGCTATTCAGCGTTTGATGAATGCAATGCGACAGG
+
AAAAABBBDDDDDDDDGGGGGGIIHHHHHHHHHHHHHHHHCHHHIHIIGHIHIIFHHHHIHHHHHIHHHHDFHHHHHHEHHHFGGGGGEGGGGGGGGGGGGGGGGGGGGGGGGGGGGGGGGGGGGGEGGEGGGGGGGGGGGGGGGGGGGGGG*?EGGGGGGGEEGGEEGGGGGGGEGGGGGGGGGGGGGGGGGGGGGGGGEEGDGGGEGEGGGGGGCGGGGGGG?C>EGEGEGEGGGGGGGGEGGGG
@M00151:18:000000000-A117B:1:1101:19298:2482/1
TATTTTGCAAGCTATTTAACTGGCGGCGATTGCGTACCCGACGACCAAAATTAGGGTCAACGCTACCTGTAGGAAGTGTCCGCATAAAGTGCACCGCATGGAAATGAAGACGGCCATTAGCTGTACCATACTCAGGCACACAAAAATACTGATAGCAGTCGGCGTGTGAATCATTAGCCTTGCGACCCTCGGCAGCAAGAACCATACGACCAATATCACGAAAATAGTCACGCAAAGCATTGGGATTATCA
+
A??A?BBBEEDDDDDDGGGGGGIIHHHHHHIGHHHHHIIHHHHHHHHIIIIIHHHHFHHHHHHHHHHHHFHHFFGGBFFGGDEGGGGGGCEGGGGGGGGGGEGGGGGGGGGGGGGGGGGGGGGEGGGGGGGGGGGGGGGGGGGGGGGGGGGGGGGGGGEGGGGGGGGGGGGGGGGGEGGGGGGGGGGGGGGGGGGGEEEEEGGGGGGGGGGGGGGGGGGGGEGGGGGCEGGGGG<DGGGCEEGEECEGEEC
@M00151:18:000000000-A117B:1:1101:15620:2482/1
GAACTGCGATGGGCATACTGTAACCATAAGGCCACGTATTTTGCAAGCTATTTAACTGGCGGCGATTGCGTACCCGACGACCAAAATTAGGGTCAACGCTACCTGTAGGAAGTGTCCGCATAAAGTGCACCGCATGGAAATGAAGACGGCCATTAGCTGTACCATACTCAGGCACACAAAAATACTGATAGCAGTCGGCGTGTGAATCATTAGCCTTGCGACCCTCGGCAGCAAGAACCATACGACCAATA
+
?????BB?DDDDDDDEGGGGGGHIIIIIIHIFHIIHFHIIIIIIIHIIIIIIIIIIHGHHHHHHHHIIIHHHHHHHHHHGGGGGGGGGGGGGEGGGGGGGGGGGGCEGGGGGEGGGGGGGGGGGGEGGGGGGGGGGGGGEGGGGGGGGGDGGGGEGGGGGGGGGGEGGGGEGGGEGGGEGGGGGGGGGGGEGGGGG?>DGGGCGGGEGCGGGCEEGGEGGDGGGGGDGGGGECC:??EGGGGGGEGGGC:?
@M00151:18:000000000-A117B:1:1101:17179:2483/1
ATAACACTATAGACCACCGCCCCGAAGGGGACGAAAAATGGTTTTTAGAGAACGAGAAGACGGTTACGCAGTTTTGCCGCAAGCTGGCTGCTGAACGCCCTATTAAGGATATTCGCGATGAGTATAATTACCCCAAAAAGAAAGGTATTAAGGATGAGTGTTCAAGATTGCTGGAGGCCTCCACTATGAAATCGCGTAGAGGCTTTGCTATTCAGCGTTTGATGAATGCAATGCGACAGGCTCATGCTGAT
+
AAAA?BBBDDDDDDDDGGGGGGHHHHHHHHHHHHHHHIIHIEFHHIIIIIIIIHHHHHIIIHHDFHHHHHHEHHHHHHHGGGGGGGGGGGGGGGGGGGGGGGGGGGGGGGGGGGGGGGGGGGGGGGGGGGGEGEGGGGGGGGGEG:CEEGGGGEGGGGCECGGGEEGGGGGGGGGGGGGGGGEGGGGGGGGGEGGGGDDGGGGGGGGGGGGGGGGGE?EGGGGGGGGGGGGGGGGGGGGGGEGGEGGGEC?
@M00151:18:000000000-A117B:1:1101:12188:2483/1
GTGCCGAAGAAGCTGGAGTAACAGAAGTGAGAACCAGCTTATCAGAAAAAAAGTTTGAATTATGGCGAGAAATAAAAGTCTGAAACATGATTAAACTCCTAAGCAGAAAACCTACCGCGCTTCGCTTGGTCAACCCCTCAGCGGCAAAAATTAAAATTTTTACCGCTTCGGCGTTATAACCTCACACTCAATCTTTTATCACGAAGTCATGACTGAATCGCGAGTGGTCGGCAGATTGCGATAAACGGTCA
+
????A@@@BDDDDDDDGGGGGGIIHIIEFFIHIIHIIHIIIHIIHHHIIIHHHGGHIHIIIHIIIIHHHHEHGFHIIHEFHDFHHHHGHHFHFHHHHBFHHHHHHHHHGGGGGGFGGGGGEGGEGECGGGGGGGGGGGGGEGGGGGGGGGGGGGGGGGGGGGGGC>DEGGGG8>DEGEGGGGGGGGGGGGGGECCGGGGGEGEGGGEGGGGGGGGEEEGGGGGGDGGEGDGDGGGGGEGGG?CGGGGGEGC
@M00151:18:000000000-A117B:1:1101:18832:2484/1
AAACTGGCCTAACGACGTTTGGTCAGTTCCATCAACATCATAGCCAGATGCCCAGAGATTAGAGCGCATGACAAGTAAAGGACGGTTGTCAGCGTCATAAGAGGTTTTACCTCCAAATGAAGAAATAACATCATGGTAACGCTGCATGAAGTAATCACGTTCTTGGTCAGTATGCAAATTAGCATAAGCAGCTTGCAGACCCATAATGTCAATAGATGTGGTAGAAGTCGTCATTTGGCGAGAAAGCTCAG
+
?A???BB?DDDDDDDDGCGGFECFHIIIIIIIIIIIHIIIIIIIIIIIHIIIIIIIHIHHIIIIHHHHHHIIIIGHHIIFHIIHHDFHHHHHHHHHHHHHHHHGFFGGGGGGGGGGGGGGGGGGGGGGGGGGGGGGEEGGGGGGGGGGGGGGEGGGGGGEGGGEGGGGGGGGGGGGGGGGGGGGGGGGGGGGEGGGGGGGGGGGGGGGCEGGGGGGGGEEGEGGGGGGGEEGEGGGGGGGGGGGGGGGGG?
@M00151:18:000000000-A117B:1:1101:18478:2484/1
GATACGCTCAAAGTCAAAATAATCAGCGTGACATTCAGAAGGGTAATAAGAACGAACCATAAAAAAGCCTCCAAGATTTGGAGGCATGAAAACATACAATTGGGAGGGTGTCAATCCTGACGGTTATTTCCTAGACAAATTAGAGCCAATACCATCAGCTTTACCGTCTTTCCAGAAATTGTTCCAAGTATCGGCAACAGCTTTATCAATACCATGAAAAATATCAACCACACCAGAAGCAGCATCAGTGA
+
????????DDDDDBDDGGFGGGHHIIHHEHHIHIIIIIIGHHHEFFHIIIIIFHHIHHHHHHIIIHHIIIIIIIIIIIIIIIIHHHHHHFHHHHHHHHHFHHHHHHHBDFEGEGGGGGGGGGGCGGGGGGGGGGGGGGGGGGGGGGGGGGGGGGGGGGGGGGGGGGEEGGEGGEGGGGGGGGGGGGGGECEGEGGGGGGGGGGEGGGGGGGEGGGGGGGGGGGGEGGGEEGGEGEGGGGGGGGGGGGE1CC
@M00151:18:000000000-A117B:1:1101:17932:2484/1
CATGACAAGTAAAGGACGGTTGTCAGCGTCATAAGAGGTTTTACCTCCAAATGAAGAAATAACATCATGGTAACGCTGCATGAAGTAATCACGTTCTTGGTCAGTATGCAAATTAGCATAAGCAGCTTGCAGACCCATAATGTCAATAGATGTGGTAGAAGTCGTCATTTGGCGAGAAAGCTCAGTCTCAGGAGGAAGCGGAGCAGTCCAAATGTTTTTGAGATGGCAGCAACGGAAACCATAACGAGCAT
+
?????BBBDBDDDDDDFFFEFFCHIIIHHHHIIIIFIIFHHIIIIFHHHHHIIHHHFHFHIIIIIHIHIIGGHHHHHHHIIIHIHGGHIIIIHFHHHHHHHHHHFHHHHHHHHHHHHHHFFFFFFFFFFFFFFFFFFFFFFFFFFFFFFFFFEEFFFFFFFEFEFFFFFFFFFDDDDEFFFFFFFFFFFFFEEFEEFFFDDDDDFFEFFFFFFE?EFFFDEFEFFFFEEEFFFDDEEDFEFFEFFEEEDD:
@M00151:18:000000000-A117B:1:1101:14479:2484/1
AAGCAGAAAACCTACCGCGCTTCGCTTGGTCAACCCCTCAGCGGCAAAAATTAAAATTTTTACCGCTTCGGCGTTATAACCTCACACTCAATCTTTTATCACGAAGTCATGATTGAATCGCGAGTGGTCGGCAGATTGCGATAAACGGTCACATTAAATTTAACCTGACTATTCCACTGCAACAACTGAACGGACTGGAAACACTGGTCATAATCATGGTGGCGAATAAGTACGCGTTCTTGCAAATCAC
+
?AAAABBBDDDDDDDDGGGGGGHHHHIIHHHHIIHHHIHIHHHHHHHIIIIIIIIIIHIIIIIIHHHHHHHHHHHHHHHGGGGGGGGGGGGGGGGGGEGGGGGEGGGGGGGGGGGGHGGGGGGGGGGGGGGGGGGGGGGGGGGGGGGGGGEGGGGGGGGGGGGGGGGGGGGGGGGGGGGGGGGGGGGGGGGGGGGGGGGGGGGGGGGGGGGGGGGGGEE:?CE<>DGGGG?CEGGGGDGGGGGGEGECGG
@M00151:18:000000000-A117B:1:1101:18713:2485/1
GGTAAAAATTTTAATTTTTGCCGCTGAGGGGTTGACCAAGCGAAGCGCGGTAGGTTTTCTGCTTAGGAGTTTAATCATGTTTCAGACTTTTATTTCTCGCCATAATTCAAACTTTTTTTCTGATAAGCTGGTTCTCACTTCTGTTACTCCAGCTTCTTCGGCACCTGTTTTACAGACACCTAAAGCTACATCGTCAACGTTATATTTTGATAGTTTGACGGTTAATGCTGGTAATGGTGGTTTTCTTCATT
+
?????BBBDDDDDDDEGGGGGGHHHHHIIHEEFHHIIIHIIHHHHHHHHHEFHIIHIIIIHIIIIIIIHFFHHHHHHFHHHHHHHHHHFHHHHHHHHHGGGGGGGGGGGGGGGGGGGGGGGGGGGGGGGGGGEGGGGGGGGGGGGGGGGGGEGGGGGGGGGGGGGGGEEGGGGGGGGGGGGGGGGGGGGGEGEEEEGGE0?ECGGGGGGEGGG?CEGGGGDECEEGGGGGGCCEEGGEGG?CCEGGGGGGC
@M00151:18:000000000-A117B:1:1101:18030:2485/1
CCAAACCATGAAACCAACATAAACATTATTGCCCGGCGTACGGGGAAGGACGTCAATAGTCACACAGTCCTTGACGGTATAATAACCACCATCATGGCGACCATCCAAAGGATAAACATCATAGGCAGTCGGGAGGGTAGTCGGAACCGAAGAAGACTCAAAGCGAACCAAACAGGCAAAAAATTTAGGGTCGGCATCAAAAGCAATATCAGCACCAACAGAAACAACCTGATTAGCGGCGTTGACAGATG
+
???????AEDDDDDDDGGGGGGIIIIIIIIIIIIHHHHHHHHHHHHHHHIIHFHHHHIHHHHHHIHHFHIIHGHHHHDHHHHHHHHHHHHHHGGGGGGDGGGGGGGGGHGGGGGGGGGGGGHGGGGGGGEGGGGGGGCEGEEGGGGGGG<>DGGGGGGGGGGGGGGGGGGGGGGGGGEGGGGGEGGGGGGEGGGGGGGGGGGGGGGCGCEGEEGGGGGGGGGGGGGGGGGGGGGGECAGGGDDGGGGGGGG
@M00151:18:000000000-A117B:1:1101:14609:2486/1
CTCAATCTCATCTCTCTTTTTGCGTTCTGCTTCAATATCTGGTTGAACGGCGTCGCGTCGTAACCCAGCTTGGTAAGTTGGATTAAGCACTCCGTGGACAGATTTGTCATTGTGAGCATTTTCATCCCGAAGTTGCGGCTCATTCTGATTCTGAACAGCTTCTTGGGAAGTAGCGACAGCTTGGTTTTTAGTGAGTTGTTCCATTCTTTAGCTCCTAGACCTTTAGCAGCAAGGTCCATATCTGACTTTTT
+
??A??BBBDDDDDDDDGGGGGGIHHHHIIIIIIIIIIIIIIHHHHIIIIHHGCEBHDHEHHIIHIIDHHHHHHGHHHHHHHHHHHHHHHHHHHGFGGEGGGDEGGGGGGGGGEGGGGGGGGGGGGGGGGEEGGGGGGGGGEGGGGGGGGGGGGGGGGGGCEGEGGGGEGGGGGGGGGGDGGGGGCEEGGGGGGGGCEGEGEECEGGGGGGGGGGGGGGGGGGGGGEGGGGGGGGGGGEEGEGGG:CEGGGE
@M00151:18:000000000-A117B:1:1101:16154:2486/1
CAAGCAACAGCAGGTTTCCGAGATTATGCGCCAAATGCTTACTCAAGCTCAAACGGCTGGTCAGTATTTTACCAATGACCAAATCAAAGAAATGACTCGCAAGGTTAGTGCTGAGGTTGACTTAGTTCATCAGCAAACGCAGAATCAGCGGTATGG
+
?AA??BBBDBDDDDBDFFFEEDHHHIIIIEEHHHIIIIIIIIIIIIHHHHHHFGHHHHHE=EDHHHHHIIIIIHIFFFHIIIIIIIIIFHHHHDFHHHHHHHHHHFHFFFFFFFFFFEDEFFFFFDDEFFFFFFEFFFEEEEEFEFFEEEDE?EEE
@M00151:18:000000000-A117B:1:1101:13143:2487/1
TGATGAGTTTGTATCTGTTACTGAGAAGTTAATGGATGAATTGGCACAATGCTACAATGTGCTCCCCCAACTTGATATTAATAACACTATAGACCACCGCCCCGAAGGGGACGAAAAATGGTTTTTAGAGAACGAGAAGACGGTTACGCAGTTTTGCCGCAAGCTGGCTGCTGAACGCCCTCTTAAGGATATTCGCGATGAGTATAATTACCCCAAAAAGAAAGGTATTAAGGATGAGTGTTCAAGATTG
+
?????BBBDDDBDDDDGGGGGFHHIHIIHIIHIIHFGHIHHIHIHHHFIIIGHIIIIIIIIIIIHIHHHHHIIIIIIIIHHHIIHHIIGHIIIHHHIHHHHHHHHHHHHHHGGGGGGGGGGEGGGGGGGGGEGGGGGEGGGGGCEEGGGGGGGGGGGGDGGGGGGGGGGGGGGGG?EGAGGGGECEEGEGGGGGGGG<AGGG:?CEEGGGEEEGGGGGGGGGGGG1?CGGGGGGGGGE?CC?CGEGGGGE
@M00151:18:000000000-A117B:1:1101:13327:2488/1
AGAAAAAAAGTTTGAATTATGGCGAGAAATAAAAGTCTGAAACATGATTAAACTCCTAAGCAGAAAACCTACCGCGCTTCGCTTGGTCAACCCCTCAGCGGCAAAAATTAAAATTTTTACCGCTTCGGCGTTATAACCTCACACTCAATCTTTTATCACGAAGTCATGATTGAATCGCGAGTGGTCGGCAGATTGCGATAAACGGTCACATTAAATTTAACCTGACTATTCCACTGCAACAACTGAACGGA
+
?????BBADDDDDDDDGGGGGGIHHHHHIIIIIIIEDGHHHIGHIIHIIIHIHHFGHHHFFHIFFGHHHHHHIHHHHHHHHHHHHHFFHHHHHHHGGFFGGGGGHCGGGGGGGGGGGGGGGEGEGGGGGGGGGGGGGGGGGGGGGGGGGGGGGGGGGGGGGGGGGGGEGGGGGGGGGGGGGDEGEGGGGGDEEEEEGGGGGGGCGGGEGGGGGGGGGGGGGGGGGGGGGEGGGGGGGCEGGGGEEGEGCE8
@M00151:18:000000000-A117B:1:1101:19894:2488/1
GCATTAACCGTCAAACTATCAAAATATAACGTTGACGATGTAGCTTTAGGTGTCTGTAAAACAGGTGCCGAAGAAGCTGGAGTAACAGAAGTGAGAACCAGCTTATCAGAAAAAAAGTTTGAATTATGGCGAGAAATAAAAGTCTGAAACATGATTAAACTCCTAAGCAGAAAACCTACCGCGCTTCGCTTGGTCAACCCCTCAGCGGCAAAAATTAAAATTTTTACCGCTTCGGCGTTATAACCTCACA
+
???A?BBBDDDDDDDDGGGGGGIIIIIIIIHIIHIIHHHHEGHIIIIIIIHIHIIIFHHIIFHHI5EGHHHHHHIIIIHIHHCFGFHHHIIEGHGFHHHHHHHHHHHHHHHHHHGGG>DGGGGGGGGGGGGGGEEEEECGGG>CEGEGGEGEGGEGEGEEEEGGGGGGGGGGGGGGGGGGG>DGGGGGGGGGGGGGGGGGGGGGGEGGGGGGGGGGGGGGGGGGEGGCEG<CEDC>DGAGGGECEGGGGG
@M00151:18:000000000-A117B:1:1101:19257:2489/1
AAAAATATCAACCACACCAGAAGCAGCATCAGTGACGACATTAGAAATATCCTTTGCAGTAGCGCCAATATGAGAAGAGCCATACCGCTGATTCTGCGTTTGCTGATGAACTAAGTCAACCTCAGCACTAACCTTGCGAGTCATTTCTTTGATTTGGTCATTGGTAAAATACTGACCAGCCGTTTGAGCTTGAGTAAGCATTTGGCGCATAATCTCGGAAACCTGCTGTTGCTTGGAAAGATTGGTGTTTT
+
AAAAABBBEDDDDDDDGGGGGGIIIIIIIIIIIHIIHIHHHIIIIIIIIIIIIIIIGHIHHHHHHHHHIIIIHIIIIIIIIIIIIIHHHHHHHHHHHHHHHHHHHHHHHGGGGGGGGHGGGGGHGGGGGGGGGGGGGGGGGGGGGGGGGGGGGGGGGGGGGGGGGGGGGGGGGGGGGGGGGGEGGGGGGGGGGGGGGGGGGGGGGGGGGGGGGGGGGGGGGGGGGGGGEGGGGGGGEEEEGGGGGCC?CEC
@M00151:18:000000000-A117B:1:1101:17623:2489/1
GTTCCTAACCCTGATGAGGCCGTCCCTAGTTTTGTTTCTGGTGCTATGGCTAAAGCTGGTAAAGGACTTCTTGAAGGTACGTTGCAGGCTGGCACTTCTGCCGTTTCTGATAAGTTGCTTGATTTGGTTGGACTTGGTGGCAAGTCTGCCACTGATAAAGGAAAGGATACTCGTGATTATCTTGCTGCTGCATTTCCTGAGCTTAATGCTTGGGAGCGTGCTGGTGCTGATGCTTCCTCTGCTGGTATGGT
+
?????BBBDDDDDDDDGGGGGGEHHHHGHFHIHHIIIIHHIEDHHHHHHHHIIIIIIIIFHHGHHFFFHHIIIHIIICGHHFHHHIIIHIIHHHHHHHHHHHHDEHHHHFHHHHEFFHGGGFFGGGGEGGBDEEGGGEGGEGGGGGGGGG-AEGEEEGGGGGGGGGEEGGGGGGGGGGGGGGGGGGGGGGGGGGGGGGGEGGGGGGGGGGGGGGEEEGAGGGCCCCEECEEGGGGGGGGGGGGGG:CEGGC
@M00151:18:000000000-A117B:1:1101:19335:2489/1
AATCGCGAGTGGTCGGCAGATTGCGATAAACGGTCACATTAAATTTAACCTGACTATTCCACTGCAACAACTGAACGGACTGGAAACACTGGTCATAATCATGGTGGCGAATAAGTACGCGTTCTTGCAAATCACCAGAAGGCGGTTCCTGAATGAATGGGAAGCCTTCAAGAAGGTGATAAGAAGGAGAAACATACGAAGGCGCATAACGATACCACTGACCCTCAGCAATCTTAAACTTCTTAGACGAA
+
???AAAAADDDDDBDDGGGGGGIIHHIHHIIHHHHHIIIIGIIIIIIIIIIIIIIIIIIIDHHIIIIHIIIIIIIIIHHHHHHHHHHHHHHHHHHHHHHGGGGGFGGGGHGGHHGGGGGGGGGGGGGGGGGGGGGGGGGGGGGGGAGGGGGGGGGGGGGGGGGGGGGGGGGGGGGGCEGGGGGGGGGGGGGGGGGGGGGGGGGGGGGGGGGGGGGGGGGCEGGGGGGGGGGGGGGGGGGGGGGGGGGGGG2
@M00151:18:000000000-A117B:1:1101:17509:2490/1
CGATGGGCATACTGTAACCATAAGGCCACGTATTTTGCAAGCTATTTAACTGGCGGCGATTGCGTACCCGACGACCAAAATTAGGGTCAACGCTACCTGTAGGAAGTGTCCGCATAAAGTGCACCGCATGGAAATGAAGACGGCCATTAGCTGTACCATACTCAGGCACACAAAAATACTGATAGCAGTCGGCGTGTGAATCATTAGCCTTGCGACCCTCGGCAGCAAGAACCATACGACCAATATCACGA
+
AAAA?AABDDDEEDEDGGGGGGIIHIIIIHFHHIIIIIIIIIIIIIIIIIIIIIHHHHHHIIIHHHHIHHHHHHHHDGGGGGGEGGGGGGGGGGGGGEGGGGGGGGGEGGGGGGGGGGGEGGGGGGGGGGGEGGGGGGGGGGGGGGGGGGGGGGGGGGGGGGGGGGGGGGGGGGGGGGGGGGGGGGGGGGGGGGAGEGGGGGGGGGEEGCGGGGGGGGEGDEGGGGGGGEEGGGEGGEEEGGGCECEGEEE
@M00151:18:000000000-A117B:1:1101:11585:2491/1
GTGCTGGTGCTGATGCTTCCTCTGCTGGTATGGTTGACGCCGGATTTGAGAATCAAAAAGAGCTTACTAAAATGCAACTGGACAATCAGAAAGAGATTGCCGAGATGCAAAATGAGACTCAAAAAGAGATTGCTGGCATTCAGTCGGCGACTTCACGCCAGAATACGAAAGACCAGGTATATGCACAAAATGAGATGCTTGCTTATCAACAGAAGGAGTCTACTGCTCGCGTTGCGTCTATTATGGAAAA
+
?????BBBDDDBDDDDGGGGGGF?FFFFEHFGHHHHIG@DFCHCEEHHIHIIIIIHIIIHFHFGHHIIIHHIIIHIIIIIGHIIIIIIHHHHHHFHHHHHHEHEHGGGGGDFFGGGEGGGGEGEGGGGGGGGGGGGEGGGGGGGGGGGGGGGGGGGGGGGGGGGGGGEEGGCEEGGGEEEGGCEGGGGEEGGGGGGGGGGGGGGEEGGGGGGGGGGGGGCGGGGGGGGGDGGGGGGGGEGGGGGGGEGGG
@M00151:18:000000000-A117B:1:1101:15826:2492/1
GAGGCATGAAAACATACAATTGGGAGGGTGTCAATCCTGACGGTTATTTCCTAGACAAATTAGAGCCAATACCATCAGCTTTACCGTCTTTCCAGAAATTGTTCCAAGTATCGGCAACAGCTTTATCAATACCATGAAAAATATCAACCACACCAGAAGCAGCATCAGTGACGACATTAGAAATATCCTTTGCAGTAGCGCCAATATGAGAAGAGCCATACCGCTGATTCTGCGTTTGCTGATGAACTAAG
+
??????BBDDDDDDDDGGGFGGIIGIHHHIHIHIIIIFGGHHHHIHHIIIIIHDGHHIHIHH=EGHIIIHHIIIIIHIHHHIIHIHHHIIIIIHHHHHHHHGHHHHHHFHHHDCHHGGGGGGGGGGGGGGEGEGEGGGGGGGGGGGGGGGGGGGGGGGGGGGGGEEGG?EEGGGGGGGGGCGGGGGGGCCEGGGG?C?CDGGG<CEEG?EGGGCEGGEG?CEEGGGGGGGGGGG0CDGGGGEGGGEGGGGC
@M00151:18:000000000-A117B:1:1101:15086:2492/1
CTTATTATGTTCATCCCGTCAACATTCAAACGGCCTGTCTCATCATGGAAGGCGCTGAATTTACGGAAAACATTATTAATGGCGTCGAGCGTCCGGTTAAAGCCGCTGAATTGTTCGCGTTTACCTTGCGTGTACGCGCAGGAAACACTGACGTTCTTACTGACGCAGAAGAAAACGTGCGTCAAAAATTACGTGCAGAAGGAGTGATGTAATGTCTAAAGGTAAAAAACGTTCTGGCGCTCGCCCTGGT
+
AAAAABBBEDDDDEEEGGGGGGIIIIIIIIIHHHHHIIHIIIIIHIHIIIIHHHHHHHIIIIIIHHEHHHIHIIHIHIIIIIIHHHHHHHHHHHGGGGGGGGGGGGGGGGGGGGGGGGGGGGGGGGGGGGGGGGGGGGGGGGGGGGGGGGGGGGGGGGGGGGGGGGGGGGGGGGGGGEGGGGGGGGGGGGGGGGGGGGGGGGGECCCCEEEGGGGGGGCGGGEEGGGGGGD?EGGGGGDC<EGGGGGGG?
@M00151:18:000000000-A117B:1:1101:17133:2492/1
AGAAGGAGTGATGTAATGTCTAAAGGTAAAAAACGTTCTGGCGCTCGCCCTGGTCGTCCGCAGCCGTTGCGAGGTACTAAAGGCAAGCGTAAAGGCGCTCGTCTTTGGTATGTAGGTGGTCAACAATTTTAATTGCAGGGGCTTCGGCCCCTTACTTGAGGATAAATTATGTCTAATATTCAAACTGGCGCCGAGCGTATGCCGCATGACCTTTCCCATCTTGGCTTCCTTGCTGGTCAGATTGGTC
+
AA???BB?BBBDDBDDGGGGGGIHHIAFHIHHHHHFHIIIHIHHHHHHHHHHIEFFHHHECEHHIHEEHHHHEHDFHHHHHHHHGGGGD=DEGEGGBEEGGGGGGGGG;CEEAEGG?EGCEGEEGGGGEGGGGGGGGGGGGGGGGGG>GGGGGEGGGGGGEEGGGGGGGGGCEGGGGGGGGGEGCGGEGGGDGGGGG>EGEECDGGGGGGGGGCEGGGGGGGGGG?CEGGGGGGGG?EGEGGGGGCC
@M00151:18:000000000-A117B:1:1101:19429:2492/1
CGGTACCGATTCATTTCCATGCGGTGCACTTTATGCGGACACTTCCTACAGGTAGCGTTGACCCTAATTTTGGTCGTCGGGTACGCAATCGCCGCCAGTTAAATAGCTTGCAAAATACGTGGCCTTATGGTTACAGTATGCCCATCGCAGTTCGCTACACGCAGGACGCTTTTTCACGTTCTGGTTGGTTGTGGCCTGTTGATGCTAAAGGTGAGCCGCTTAAAGCTACCAGTTATATGGCTGTTGGTTT
+
??????B?DDDDDDDDGGGGGGHHHHHIIIIIIIIIHHHHHIIIIIIFHHIIGHFHHHHHIIIIIIIIIIIIHFHHHHHHH?DHEHHHHGGGHGGGGGEEGGGGGGGGGGGGGGGGGGGGGGGGGGGGGGGGGGGGGGGGGGGGGGEGGGEGGGGGGGGGGGGGGGGGGGGGGGGGGECGEEEEGGGGCEGEEGGGEC:?CEGGGGEGGGG1:CEGGGDDGGGEEEGCEGGG:CEGGCEGGGGCEGEC?C
@M00151:18:000000000-A117B:1:1101:19467:2493/1
TGCTAAAGGTGAGCCGCTTAAAGCTACCAGTTATATGGCTGTTGGTTTCTATGTGGCTAAATACGTTAACAAAAAGTCAGATATGGACCTTGCTGCTAAAGGTCTAGGAGCTAAAGAATGGAACAACTCACTAAAAACCAAGCTGTCGCTACTTCCCAAGAAGCTGTTCAGAATCAGAATGAGCCGCAACTTCGGGATGAAAATGCTCACAATGACAAATCTGTCCACGGAGTGCTTAATCCAACTTACCA
+
AAAAABBBD<?DDDDDGGGGGGIIIIIIIIIIIIIIIIIIIFHHHEHHHFHHHFGHIIIIIIHIIIHHIHIHIIIHGHHHGHIIIIHHHHHHGHHIIGHHHHFGHHHHHHHFHHHHHHFHHHFHGGGGGGFGGGGGGGGGGGGGGGGGGGGGGGGGGGGGGGGGGGEGGGGGGEEGEGGGGGGGGGGGDGGGGGGG>GEEGGEECGEEGGGGGGGGGGGCEGGEGECEED>DCCEGGEGGEGGGEGGGCEE
@M00151:18:000000000-A117B:1:1101:19914:2493/1
AAAAAGAGCTTACTAAAATGCAACTGGACAATCAGAAAGAGATTGCCGAGATGCAAAATGAGACTCAAAAAGAGATTGCTGGCATTCAGTCGGCGACTTCACGCCAGAATACGAAAGACCAGGTATATGCACAAAATGAGATGCTTGCTTATCAACAGAAGGAGTCTACTGCTCGCGTTGCGTCTATTATGGAAAACACCAATCTTTCCAAGCAACAGCAGGTTTCCGAGATTATGCGCCAAATGCTTA
+
?A?????BDDDDDDDDGGGGGGHIHHIIIIIIHIHIIIIIHIIIIIHHCHHIIHIIIHIIHHIIHHHIIIIHIHHHIIIGIHHIHIIIHDFHHHHHHHHHHHHGGGGFGGGGGGGGGGGGGGGACCGGGGGGGGGGGGEEEGEGGGGGGGGGGGGGGGGGGGGGGGGGGGGGCGGGG<DGEDGGGGGGGGGGEECCEEEGGGEGGGGGGGGGGEGGGCGEGGCEEEEEC<DGECECCEEGEDGGEGGGG
@M00151:18:000000000-A117B:1:1101:12894:2494/1
TTTCTGATAAGTTGCTTGATTTGGTTGGACTTGGTGGCAAGTCTGCCGCTGATAAAGGAAAGGATACTCGTGATTATCTTGCTGCTGCATTTCCTGAGCTTAATGCTTGGGAGCGTGCTGGTGCTGATGCTTCCTCTGCTGGTATGGTTGACGCCGGATTTGAGAATCAAAAAGAGCTTACTAAAATGCAACTGGACAATCAGAAAGAGATTGCCGAGATGCAAAATGAGACTCAAAAAGAGATTGCTGG
+
AAAAABBBDDDDDDDDGGFGGGIIIIHHIHIIIIGIHIIIIHHIIIIHHHHHIIIIIIIHIIIHIIIIIHFFHIHIIIIIIIIHIIIIIIIIIIIHHFHHHHHHHHHHHHHHHHHHEGGGGFFFGGEEGGGGGGGGGEGGGGEGGGGGEEEGGGGGGGGGGGEEGGGGGGGGG?8?CEEGGGGGGGGEGGGGGGGGGGGGGGGGGGGGGGGGCCCDGDGGGGGEGEGGGCGGGGGGGGGCEEGG?CEGGG
@M00151:18:000000000-A117B:1:1101:14052:2494/1
CCTGCAGAGTTTTATCGCTTCCATGACGCAGAAGTTAACACTTTCGGATATTTCTAATGAGTCGAAAAATTATCTTGATAAAGCAGGAATTACTACTGCTTGTTTACGAATTAAATCGAAGTGGACTGCTGGCGGAAAATGAGAAAATTCGACCTATCCTTGCGCAGCTCGAGAAGCTCTTACTTTGCGACCTTTCGCCATCAACTAACGATTCTGTCAAAAACTGACGCGTTGGATGAGGAGAAGTGG
+
??AAABBBDBDDDDDDGGGGGGIIIHIHHHHHIIHHIIIIIIIIIHHHHHIIIHI/AFFDGGHHHIHHIIIIIGHIIHHHIIIIIIIHIHIHHIIHHHHHHHHHHHHH?6?CFHHHHHGGGFGGGGGGGGGGGGGGGGGGGGGGGGGGGGGEGGGGGGGGGEGGGGGGGGGGGGGGGGCEGGGGGGGGGGGGGGGGGGGGGGGGEGGCGGGGGGGGGGGCEGEGGGGGGGDDGGGGCECEGGGGGGCEE
@M00151:18:000000000-A117B:1:1101:15484:2494/1
AATACCAGCATCACCCATGCCTACAGTATTGTTATCGGTAGCAAGCACATCACCTTGAATGCCACCGGAGGCGGCTTTTTGACCGCCTCCAAACAATTTAGACATGGCGCCACCAGCAAGAGCAGAAGCAATACCGCCAGCAATAGCACCAAACATAAATCACCTCACTTAAGTGGCTGGAGACAAATAATCTCTTTAATAACCTGATTCAGCGAAACCAATCCGCGGCATTTAGTAGCGGTAAAGTTAGA
+
AAAAABBBDDDEEDDEGGGGGGIIIHEHHIIHIIIHIHHIHHHIHHIHIHIIIIIIIIIIHHHIIIHHHHHHHHHHHFHHHHHHHHGGGGGGGGGGGGGGGGGEEGGGGGGGGGGGGGEGCEGGGGGGGEECE?ECAGGGGGGGGGEGGGGGGGGGEGGGGGGGCGGGGGGGG?CCGEEGGGGGGGGGGGCEEGGGCECEGGGGGGGGGGGGGGGG>>GGGGG?C?AGDGGGGGGEGCEDG?>GGC:CEGE
@M00151:18:000000000-A117B:1:1101:11820:2495/1
CCCAACTTGATATTAATAACACTATAGACCACCGCCCCGAAGGGGACGAAAAATGGTTTTTAGAGAACGAGAAGACGGTTACGCAGTTTTGCCGCAAGCTGGCTGCTGAACGCCCTCTTAAGGATATTCGCGATGAGTATAATTACCCCAAAAAGAAAGGTATTAAGGATGAGTGTTCAAGATTGCTGGAGGCCTCCACTATGAAATCGCGTAGAGGCTTTGCTATTCAGCGTTTGATGAATGCAATGCGA
+
AAAAA?BBDDDDDDDDGGGGGGIIIIHIIIIIHFHHHHHHHHHEHHFHCEDHHIIHFGHHHHHHHIIIHHHHHHHHHHEFHHHHHGGGGGFFGGGEGBEGGEEEGGGGGGGGGGGGGGGEGGGGGGGGGCE>DGCGGGCCGGGGGGGGGEGCGEEGGGGG:?EEGGEGCECGC:CEEGEEGEGGEGGGCCCCCGGGGGGGGGEGGGGGGGGDGG8CCCEGGGGGGGGGGEGGGGGGGGGCEEGEGGGEGE)
@M00151:18:000000000-A117B:1:1101:17011:2495/1
AGGGTAGTCGGAACCGAAGAAGACTCAAAGCGAACCAAACAGGCAAAAAATTTAGGGTCGGCATCAAAAGCAATATCAGCACCAACAGAAACAACCTGATTAGCGGCGTTGACAGATGTATCCATCTGAATGCAATGAAGAAAACCACCATTACCAGCATTAACCGTCAAACTATCAAAATATAACGTTGACGATGTAGCTTTAGGTGTCTGTAAAACAGGTGCCGAAGAAGCTGGAGTAACAGAAGTGAG
+
????<??BDD=DBDDDGGDGGGIHIIIIIFHHH=FHIIIIIIHIFHHIIHIIIIIIHHIHHHHHHHHHHHHHHHHHHFHHHHHFHHGGGGGGGFGGGGGGGGGGG<BEGGGEGEGEGGGGGGGGGGGGGGGGGGGGGGGGGGEGGGGGGGGGGGGGEGGGGGGGGDEGGGGGGCEGGGGGGGGGGGGGGCEGEEGGGGGEGGGGGGGGGEGGGGGGGGGGGEGEEDG4<CGEEGGCC?CEGG:??EEEGE:
@M00151:18:000000000-A117B:1:1101:14639:2496/1
ATCAAAGAAATGACTCGCAAGGTTAGTGCTGAGGTTGACTTAGTTCATCAGCAAACGCAGAATCAGCGGTATGG
+
AAAA?BBBDDDDEEDDGGGGGGFFHIIHIIIGHIFHIIIIIIGGHHHIIIIIIHHIHHHHHIIIIIIHHHHIIH
@M00151:18:000000000-A117B:1:1101:16441:2496/1
AAAATTTTTACCGCTTCGGCGTTATAACCTCACACTCAATCTTTTATCACGAAGTCATGATTGAATCGCGAGTGGTCGGCAGATTGCGATAAACGGTCACATTAAATTTAACCTGACTATTCCACTGCAACAACTGAACGGACTGGAAACACTGGTCATAATCATGGTGGCGAATAAGTACGCGTTCTTGCAAATCACCAGAAGGCGGTTCCTGAATGAATGGGAAGCCTTCAAGAAGGTGATAAGCAGGA
+
?????BBBEEEDDDDDGGGFGGHHIHIIIIIHHIIIIIIIIIIIIHIIHHHHHHHHHIHIIIHGHHIIIHHHHGHHHHHHHHHHHHHHGGGGGGGGGGGGGGGEGGGGGGGGGGGGGGGGGGGGGGGGGGGGGGGGGGGGEEGGGGCEGGCGGGGGGGEGGGGGGGGECEEDGDGGGGGEGEGGGGGGGGGGGGEGGGGGGGGGGGGGGGGGGGEEGGGGEGCEGGGGGGGGGEGCEGECCGEGCGGGEG?
@M00151:18:000000000-A117B:1:1101:17200:2497/1
GCTCGCCCTGGTCGTCCGCAGCCGTTGCGAGGTACTAAAGGCAAGCGTAAAGGCGCTCGTCTTTGGTATGTAGGTGGTCAACAATTTTAATTGCAGGGGCTTCGGCCCCTTACTTGAGGATAAATTATGTCTAATATTCAAACTGGCGCCGAGCGTATGCCGCATGACCTTTCCCATCTTGGCTTCCTTGCTGGTCAGATTGGTCGTCTTATTACCATTTCAACTACTCCGGTTATCGCTGGCGACTCCTT
+
AAAAAAAADEEDDDDDGGGGGGIHHHHHHHHHFHIIIIIIIIIIIIEFHHHHIIHHDHHEHHHHHHFHHHHHHH4DFDFHHHGGGGGGGGGGGGGGGGHGGGGGGGGGGGGGGGGGGGGGGGGGGGGGGEGGGGGGGGGGGGGGCGGGGGAGGGGAGGGGGGGGGGGGGGGGGGGGGGGGGGGEGGGGECEGGEEGGEGEGGGGGGGGGGGGGGGGGGGGGGGGGGGGGGGGGAGGGGGGGGGGGGGGGE:
@M00151:18:000000000-A117B:1:1101:13537:2498/1
TAGAAGTCGTCATTTGGCGAGAAAGCTCAGTCTCAGGAGGAAGCGGAGCAGTCCAAATGTTTTTGAGATGGCAGCAACGGAAACCATAACGAGCATCATCTTGATTAAGCTCATTAGGGTTAGCCTCGGTACGGTCAGGCATCCACGGCGCTTTAAAATAGTTGTTATAGATATTCAAATAACCCTGAAACAAATGCTTAGGGATTTTATTGGTATCAGGGTTAATCGTGCCAAGAAAAGCGGCATGGTCA
+
????ABBBDDDDDDDDGGGGGGHIIIFFHHIIIIIIIIIHHHHIHGEHHIHDGHHIIFHHHHIIHDDHIHIIIHEFHIHHEHHHHHHHHHHHHGGGGGGGGGGGGGGGGGGGGGGGGGGGGGGGGGGGGEGGGACEGEGEGGGGGGE>GGGGGGGGCGGEGECGGCGGCEEGGGGGGGGGGGGGGGGGGGEEGGGGGGGGGGEECGGGGEECECCEGGGEC*9CEGGGGGEGEG?EEGCCG?>GG>EECEE
@M00151:18:000000000-A117B:1:1101:16639:2499/1
ATGGGAAAGGTCATGCGGCATACGCTCGGCGCCAGTTTGAATATTAGACATAATTTATCCTCAAGTAAGGGGCCGAAGCCCCTGCAATTAAAATTGTTGACCACCTACATACCAAAGACGAGCGCCTTTACGCTTGCCTTTAGTACCTCGCAACGGCTGCGGACGACCAGGGCGAGCGCCAGAACGTTTTTTACCTTTAGACATTACATCACTCCTTCTGCACGTAATTTTTGACGCACGTTTTCTTCTG
+
AAAAABBADEDDDDDDGGGGGGIHHIHHHIHHHHHHHIIIIIIIIIIHIHIIIIIIHIIIHIIIIHHIIIIHHHHHHHHHHHHHHHHGGGGGGGGGFGEEGGGGGGGGGGGHGGGGHGGGGGGGGGGGGGGGGGGGGGGGGGGGGGGGGGGGGGGGGGGGGGGGGGGGGGGGGGGGGGGGGGGGGGEGEGGGGGEGGGGGGGGGGGGGGGGGEGGGGGGEGGGECEGGEGGG<EEGGGGGCEEGGCEEGE
@M00151:18:000000000-A117B:1:1101:16302:2499/1
AGTGTTTCCAGTCCGTTCAGTTGTTGCAGTGGAATAGTCAGGTTAAATTTAATGTGACCGTTTATCGCAATCTGCCGACCACTCGCGATTCAATCATGACTTCGTGATAAAAGATTGAGTGTGAGGTTATAACGCCGAAGCGGTAAAAATTTTAATTTTTGCCGCTGAGGGGTTGACCAAGCGAAGCGCGGTAGGTTTTCTGCTTAGGAGTTTAATCATGTTTCAGACTTTTATTTCTCGCCATAATTCAA
+
?????BBBDDDDDDDDGGGGGGHHIHIIIHIIIIIIHFHHHHHHHIIIIIHHIHHHHGHEHHIHIIHHHHHHHDGHHHHHHIIIFHHHHHHHHHHHHFHHHHHHHHHHHHGGGFGGGGGFGGDEGGGEGGGGGGGGGEGEGGGGAGGGCCGGGGEEGGGGGGGGGGGGGGGGGGGGGGGCCEGEGGGDGGGG8CECCEGGGGGGGGGEGGEEGGEGGCGGGGGGGGGGGGGEGGGGEGGCEGGGGEGEEGG
@M00151:18:000000000-A117B:1:1101:17226:2500/1
CAAGGATAGGTCGAATTTTCTCATTTTCCGCCAGCAGTCCACTTCGATTTAATTCGTAAACAAGCAGTAGTAATTCCTGCTTTATCAAGATAATTTTTCGACTCATCAGAAATATCCGAAAGTGTTAACTTCTGCGTCATGGAAGCGATAAAACTCTGCAGGTTGGATACGCCAATCATTTTTATCGAAGCGCGCATAAATTTGAGCAGATTTGTCGTCACAGGTTGCGCCGCCAAAACGTCGGCTACAGT
+
??AAABBBDDDDDDDDGGGGGGIIIIIIIHHHHHIIIIIIIIIIIIIIHIIIIIIIHHIIHIIIIIIFHHEGHIIIIIIIIIIIIIIIIIIHIIIIIIHHIHHHHHHHHHHHHHHHHHHHHGGGGGGGGHGGGGGGGGGGGGGGHGGGGGGGGGGGGGGGGGE?EDGGGGGGGGGGGGGGGGGGGGGGGGGGGGGGGGGGGGGGGGGGGGGGGGGGGGGGGGGGGGGGGGGGGGGGGGGG?E?DGGGGGG0
@M00151:18:000000000-A117B:1:1101:15933:2500/1
ATGCCTACAGTATTGTTATCGGTAGCAAGCACATCACCTTGAATGCCACCGGAGGCGGCTTTTTGACCGCCTCCAAACAATTTAGACATGGCGCCACCAGCAAGAGCAGAAGCAATACCGCCAGCAATAGCACCAAACATAAATCACCTCACTTAAGTGGCTGGAGACAAATAATCTCTTTAATAACCTGATTCAGCGAAACCAATCCGCGGCATTTAGTAGCGGTAAAGTTAGACCAAACCATGAAACCA
+
?????BBBDDDDDDDDGGGGGGFFHHIIHHIIIIIIIIIIIIIHHHIIIIHHHHHHHHHHHHIIHHIIHHHHHFHHHHHHHHHHHGGGFGGGGGGGGGGGGGGGGGGGGGGGGGGGGGGGGGGGGGGGGGGGGGGGGGGGGGGGGGGGGGGGGGGGG?CGGEGGGGGGGGGGGGGGEGCEGGGGGGGGGGGGGGGGGGGGDAGGGGGGGGGGGGGGGGGEEEGGAEGGGECCCCE?CEGGGGGGGGGGGGG
@M00151:18:000000000-A117B:1:1101:13238:2501/1
AGACCCATAATGTCAATAGATGTGGTAGAAGTCGTCATTTGGCGAGAAAGCTCAGTCTCAGGAGGAAGCGGAGCAGTCCAAATGTTTTTGAGATGGCAGCAACGGAAACCATAACGAGCATCATCTTGATTAAGCTCATTAGGGTTAGCCTCGGTACGGTCAGGCATCCACGGCGCTTTAAAATAGTTGTTATAGATATTCAAATAACCCTGAAACAAATGCTTAGGGATTTTATTGGTATCAGGGTTAAT
+
???AAA?BDDDDDDDDGGGGFGFHHFFHHFHFGEFHIIIIIHIHHHHHIHIIIIIIIIIIIIHIHHHHIHHHHHIIIHIIIIHIHHHHHHEHHHHHHHHEHHHHGGGGGGGGHGGEGGGGGGGGGGGGGEGGGGGGGGEGGGGGGGEEGGGGGGCEGGGGGGGGGGGGGGGGDGGGGGGGGGGGGGEEGGGGGGGGGGGGGGGGGGGGGGGGGEGGGGGGGGGEGCCEGGGGGGGGGGEEGCECGGGEGGC
@M00151:18:000000000-A117B:1:1101:17782:2501/1
ATGGAAGGCGCTGAATTTACGGAAAACATTATTAATGGCGTCGAGCGTCCGGTTAAAGCCGCTGAATTGTTCGCGTTTACCTTGCGTGTACGCGCAGGAAACACTGACGTTCTTACTGACGCAGAAGAAAACGTGCGTCAAAAATTACGTGCAGAAGGAGTGATGTAATGTCTAAAGGTAAAAAACGTTCTGGCGCTCGCCCTGGTCGTCCGCAGCCGTTGCGAGGTACTAAAGGCAAGCGTAAAGG
+
?A?A?BBADDEDDDDDGGGGGGHHHIIIIIIIIIIIIHIHHHHHHHHHHHHHHHHIIIIIHHHHHHHHHHHHHHHEHHGGGGGGGG@EEGGGGGGGEGEGGGGGGGGGGEGGGGGGGGGGGGGGGGGGGGGGGCECAEGGGGGGGGEEGEGGGGGGGGGG:CEGE?EGGGEGGGGGGG??CGGGGEGEGGGGGGGGGGGGGGGGGGEGGEEDGGGGGGEEGGGGGG??EGEEGEGGGGGGGEGGGGG
@M00151:18:000000000-A117B:1:1101:12549:2502/1
GAGCGCATGACAAGTAAAGGACGGTTGTCAGCGTCATAAGAGGTTTTACCTCCAAATGAAGAAATAACATCATGGTAACGCTGCATGAAGTAATCACGTTCTTGGTCAGTATGCAAATTAGCATAAGCAGCTTGCAGACCCATAATGTCAATAGATGTGGTAGAAGTCGTCATTTGGCGAGAAAGCTCAGTCTCAGGAGGAAGCGGAGCAGTCCAAATGTTTTTGAGATGGCAGCAACGGAAACCATAACG
+
AAAAAA@?DDEDEDDDGGGGGGHHHHHHIHIIHHHHGIIIHIIHHHIIIIIIIIIIIIIIHIIIIIIIIIIIIIIFGHIHHHHHIIHHHHHHHHHHHHHHHHHHHHHHHHHHGGGGGGGGGGGHGGGGGGGGGGGGGHHGGGGGGGGGGGGGGGEEGEGGGGGGGGGGGGGGGGGGGGGGGGGGGGGGGGGGGGGGGGGGGGGGGGGGGGGGGGGGGGG?EGGGGGGGGGGGGGGGGGGGGGGGGGGGGG?
@M00151:18:000000000-A117B:1:1101:14033:2503/1
TTCTGGTGTGGTTGATATTTTTCATGGTATTGATAAAGCTGTTGCCGATACTTGGAACAATTTCTGGAAAGACGGTAAAGCTGATGGTATTGGCTCTAATTTGTCTAGGAAATAACCGTCAGGATTGACACCCTCCCAATTGTATGTTTTCATGCCTCCAAATCTTGGAGGCTTTTTTATGGTTCGTTCTTATTACCCTTCTGAATGTCACGCTGATTATTTTGACTTTGAGCGTATCGAGGCTCTTAAA
+
?????B?BBDDBDDDDGGGGGGIIIHHCFFHHGHHHHHIIHHHHHHHHHHHHIHIIIIIIHIIFHIGHHHIHIHHEFHIHHHIHHIICGFHFHFGHHFHHHHHHHHHHHHHHHHHHHHHHHGGGFFGGGFGGGGGGGGEGGGEEEEEGGGGGGGGGGGGGGGGGGGGGGGGGGGGGGGGGGG?EGGGGGGGGGGGCCGGGGEEGGGGGGEGGGGGGECEGGGEEEEEEGCCEE>>?EE?EEDDEEGGEEC
@M00151:18:000000000-A117B:1:1101:19569:2504/1
AACACTACTGGTTATATTGACCATGCCGCTTTTCTTGGCACGATTAACCCTGATACCAATAAAATCCCTAAGCATTTGTTTCAGGGTTATTTGAATATCTATAACAACTATTTTAAAGCGCCGTGGATGCCTGACCGTACCGAGGCTAACCCTAATGAGCTTAATCAAGATGATGCTCGTTATGGTTTCCGTTGCTGCCATCTCAAAAACATTTGGACTGCTCCGCTTCCTCCTGAGACTGAGCTTT
+
AAAAABBBDDDBDDDDGGGGGGHHIIIHHHHIIIIIIIIIIHHIIHHIIIIIHIIIIIIHIIIIIIIIIIIIIIIIIIHIIIIIIIEFFGHIIHHHIIIIIIIHHHHHHHHHHHHHHHHHHHGEGGGGHGGGGGGGGGEEGGGGGGGGGGGGGGGGGGGGGGGGGGGGGGGGGGGGGGGGGGGGGEGEEGGEGGGGGGGGGGGGGGGGGGGGGGGGGGGGEEGGGGGGGGGGGGGGGGGGGGGGGGG
@M00151:18:000000000-A117B:1:1101:17709:2505/1
CTCTAATCGGTCGTCAGCCAACGTGAGAGTGTCAAAAACGATAAACCAACCATCAGCATGAGCCTGTCGCATTGCATTCATCAAACGCTGAATAGCAAAGCCTCTACGCGATTTCATAGTGGAGGCCTCCAGCAATCTTGAACACTCATCCTTAATACCTTTCTTTTTGGGGTAATTATACTCATCGCGAATATCCTTAAGAGGGCGTTCAGCAGCCAGCTTGCGGCAAAACTGCGTAACCGTCTT
+
??AAABBBEDDEDDEDGGGGGGHFHHHHHEGGHHIIIIHHHIHHIIIIIHHHIIIIIIIHHHIIIIIIIIHHHIIIIIIIIHIIHHHHHHHHHHHHHHHHHHHHGGGGGGGGGGGGGGGEGGGGGGGGGGGGGGGGGGGGGGGGGGGGGGGGGGGGGGGEGGGGGGGGGGGGDGGGGGGGGGGGGGGGGGGGGGGEGGGGEEGGGGGDAGEGGGGGGGGGGGGGGGGGGGGGGEGGGGGGGGEGGG
@M00151:18:000000000-A117B:1:1101:17084:2505/1
TGTTACTGAGAAGTTAATGGATGAATTGGCACAATGCTACAATGTGCTCCCCCAACTTGATATTAATAACACTATAGACCACCGCCCCGAAGGGGACGAAAAATGGTTTTTAGAGAACGAGAAGACGGTTACGCAGTTTTGCCGCAAGCTGGCTGCTGAACGCCCTCTTAAGGATATTCGCGATGAGTATAATTACCCCAAAAAGAAAGGTATTAAGGATAAGTGTTCAAGATTGCTGGAGGCCTCCACTA
+
???AABBBDDDDDDDDGGGGFGHIIIHIHIIIIIIIIIIIIIIHGHIIIIIHHHHHIIIIIHHIIIIIIHIIHHHIHIIIIIHHHHHHHHHHHHHHHHHHHGGGGGDFEGGGHGGGGGGGGGGGGGGGEGGGGGGGEGGGGGGGGGGGGGGGGGEGGGGGGGGGGGGGGGGGGGGEEGGGGGGGGEG?EGEGGGGEGEEGGGGGGGECEG:CCCEEGGGG*:CC??EGGGGGGGGGGGGGGGGGGGGGGGC
@M00151:18:000000000-A117B:1:1101:15400:2506/1
CAAAAAGAGCTTACTAAAATGCAACTGGACAATCAGAAAGAGATTGCCGAGATGCAAAATGAGACTCAAAAAGAGATTGCTGGCATTCAGTCGGCGACTTCACGCCAGAATACGAAAGACCAGGTATATGCACAAAATGAGATGCTTGCTTATCAACAGAAGGAGTCTACTGCTCGCGTTGCGTCTATTATGGAAAACACCAATCTTTCCAAGCAACAGCAGGTTTCCGAGATTATGCGCCAAATGCTTA
+
??AAAAA?DDDDDDDDGGGGGGIIIIIIIIIIIIIIIIIIIIIIIIIIHHHHHIHHIIIIIIHIIIIIIIIIHHIHHHIIIIIHIIIIHFFGEHHHHHHHHHGGGGGGGGGGGGGGGGGGGEGGCCEGGGGGGGGGGGGGGGGGGGGGEGGGGGGGGGGGGGGGGGGGGGGGEGGGGGGGGGGAGGGGGGGGGGGGGGGGGGGGGGGGGGGGGGGGGGGGGGGCEGEGGGGGGGGGGGGGGGGGGGGGGG
@M00151:18:000000000-A117B:1:1101:14289:2507/1
CTGAGTATGGTACAGCTAATGGCCGTCTTCATTTCCATGCGGTGCACTTTATGCGGACACTTCCTACAGGTAGCGTTGACCCTAATTTTGGTCGTCGGGTACGCAATCGCCGCCAGTTAAATAGCTTGCAAAATACGTGGCCTTATGGTTACAGTATGCCCATCGCAGTTCGCTACACGCAGGACGCTTTTTCACGTTCTGGTTGGTTGTGGCCTGTTGATGCTAAAGGTGAGCCGCTTAAAGCTACCAGT
+
AAAA?BBBDDDDDDDDGGGGGGIIHHHIIIIIIIIIIIIIHHHHHIIIIIIIHIHHHHEHIIIIIIIIIIIIIIHHHHIHIIIHIHHHHHHDGHEHDHHFEGGGGGGGGGGGGGGGGGGGGGGGGGGGGGGGGGGGGGGGGGGGGGGGCEGGGGGGGGGGGGGGGGGGGGGGGGGGGGGGGGGGGGGGGGGGGGGGEGGGGGGGGGEEEGGGGGGGECCEGCCEGGGGC00?CGGG><EEGEEEECCEEGE
@M00151:18:000000000-A117B:1:1101:17296:2508/1
AAAGAGCTTACTAAAATGCAACTGGACAATCAGAAAGAGATTGCCGAGATGCAAAATGAGACTCAAAAAGAGATTGCTGGCATTCAGTCGGCGACTTCACGCCAGAATACGAAAGACCAGGTATATGCACAAAATGAGATGCTTGCTTATCAACAGAAGGAGTCTACTGCTCGCGTTGCGTCTATTATGGAAAACACCAATCTTTCCAAGCAACAGCAGGTTTCCGAGATTATGCGCCAAATGCTTA
+
??A??BBBDDDDDDDDGGGGGGIIHHHIHIIIIIIIHIIHHIIIIHHHHIIHIHIIIIIIIIHIIIIHIHHHHIIIHHIIHIIIIIIIIHHHHHHHHHHHHHHGGGGGGGGGGGGGGGGGGCCGGGGGGGHGGGGGGGGGGGGGGGGGGGGGGGGGGGGGGGGGGGGGGGGGGGGGGGGGDGGGGGGGGGGGGGGGGGGGGGEGGGGGGGGGGGGGGGGG9CEEGGEGGGGGGGCEGGGGGGGGGGG
@M00151:18:000000000-A117B:1:1101:12354:2508/1
ACTTCACGCCAGAATACGAAAGACCAGGTATATGCACAAAATGAGATGCTTGCTTATCAACAGAAGGAGTCTACTGCTCGCGTTGCGTCTATTATGGAAAACACCAATCTTTCCAAGCAACAGCAGGTTTCCGAGATTATGCGCCAAATGCTTACTCAAGCTCAAACGGCTGGTCAGTATTTTACCAATGACCAAATCAAAGAAATGACTCGCAAGGTTAGTGCTGAGGTTGACTTAGTTCATCAGCAAA
+
?AAAABB?DDDEEDDDGGGGGGIIIIIIFHIIFHIIIIIIIIIFHHIIIIIIIIIIIHIIIGHIIIIIIHIHIIIIIIIHHHEHHHHEHHHHHHHHHHHHHHHHHHGGGGGHGGGGGHHGGGGGGEGEGGGGGEGGGHGGGHGGGGGGGGGGGGGGGGGGGGGGEGGGGGGDG?CEGEGGGGGGGGGGGGGGGGGGGGGGGEGGGGGGGGGGGGGGGEEGGEGGEECEGEEGGGGGGGEEGGGGGGGGGG
@M00151:18:000000000-A117B:1:1101:18792:2508/1
TTCAAGGCTCTAATGTTCCTAACCCTGATGAGGCCGTCCCTAGTTTTGTTTCTGGTGCTATGGCTAAAGCTGGTAAAGGACTTCTTGAAGGTACGTTGCAGGCTGGCACTTCTGCCGTTTCTGATAAGTTGCTTGATTTGGTTGGACTTGGTGGCAAGTCTGCCGCTGATAAAGGAAAGGATACTCGTGATTATCTTGCTGCTGCATTTCCTGAGCTTAATGCTTGGGAGCGTGCTGGTGCTGATGCTTC
+
AAAAABBAEDDDDDBDFGGGGGIIIIHFHHHHHHHHCFHHIIIIIIIDFHIIIHFFFHHHIFFHHIIIIIIHHHHHIIIIIIIHIIHHIIIAEGEHIFHGHHHHHHHHHHHHHHHHHHGGGGFFGGGGGGGGGGGGGGGGGGEGGGGGGGGGGGGGGGGGGGGGGGGGGGEGGGGGGGGGGGGGGGGCGGGGGEGGGGGGEEGGGGEGGGGGGGGEEEEGGGGGGGCEGGGGDGGGGCEEEGGGGGGGGG
@M00151:18:000000000-A117B:1:1101:18268:2508/1
TTAAGCTCATTAGGGTTAGCCTCGGTACGGTCAGGCATCCACGGCGCTTTAAAATAGTTGTTATAGATATTCAAATAACCCTGAAACAAATGCTTAGGGATTTTATTGGTATCAGGGTTAATCGTGCCAAGAAAAGCGGCATGGTCAATATAACCAGTAGTGTTAACAGTCGGGAGAGGAGTGGCATTAACACCATCCTTCATGAACTTAATCCACTGTTCACCATAAACGTGACGATGAGGGACATAAAA
+
??A?ABBBBDDDDDDDGGFFGGIHHEHHHHIHHIIHHIIIHHFHEAFHHIFEGHHFHHFCGHHHIFHIHIIIHIIIIIIIIIHFHHHHGH.@FHHHHDFFHHHHHHHHFFFGGGFGGBEEGGGGDGGGEGGGGGEEGGGGDGGGEGGGGCGGGGGGGGGE:CGEGGGGGGGGGGDGGGGGGEECEGGGGGGGGGGGGGGGGGGEECCCEGGEGEE?CEGGGGGGGGGGGGGEEEGGEGGEGGGGEGGGGGG
@M00151:18:000000000-A117B:1:1101:11423:2508/1
TCCAAGTATCGGCAACAGCTTTATCAATACCATGAAAAATATCAACCACACCAGAAGCAGCATCAGTGACGACATTAGAAATATCCTTTGCAGTAGCGCCAATATGAGAAGAGCCATACCGCTGATTCTGCGTTTGCTGATGAACTAAGTCAACCTCAGCACTAACCTTGCGAGTCATTTCTTTGATTTGGTCATTGGTAAAATACTGACCAGCCGTTTGAGCTTGAGTAAGCATTTGGCGCATAAT
+
?????BBBDDDDDBDDFFFFFFIIIIIIHHIHHHHIIIIIIIIIIIHHIIHHIIIIIIIIIIIIIIIIIIHIHEHIIIIHIIIFHIIIIIIIIGHHHHHHHHHHHHHHHHHHHFFFFFFFEEEEEFFFFFFEEEEEFFFFFFFFFFFFFEFFCFFFFFFFFFFFFFFFFFFDEDDFFFFFFFFFFFFFFFEFFFFFFFFFEFFFFFFFFFEFEEFDEEFEFFFFFF?CCEFFFFFFFEEFDEDEEFF
@M00151:18:000000000-A117B:1:1101:17320:2508/1
GCGAGTGGTCGGCAGATTGCGATAAACGGTCACATTAAATTTAACCTGACTATTCCACTGCAACAACTGAACGGACTGGAAACACTGGTCATAATCATGGTGGCGAATAAGTACGCGTTCTTGCAAATCACCAGAAGGCGGTTCCTGAATGAATGGGAAGCCTTCAAGAAGGTGATAAGCAGGAGAAACATACGAAGGCGCATAACGATACCACTGACCCTCAGCAATCTTAAACTTCTTAGACGAATCA
+
?A?AA@??BBDDDDDDGGGGGGIHHIHEHFHHGHHHIIFGHIIIIIIIIIIIIHHIIIIHIIIIIHHHHHIHIHHHHIIIIIHHHFHHGGHHHHHHHHHHFHHHHGGGGGG>DGGGGGGGGGGGGGGGGGGGGGGGGGGGGAAGGGGGGGGGEGGGGGGGGGGGGGGGGGGGCCEGGGEGGGGGGGGEGGGGGGGGGAEGGGEGGGGGEGGGGGEGGGGGGGGGGGGGGGGEGGGGGGGGGGGGGG<CGG
@M00151:18:000000000-A117B:1:1101:18474:2509/1
TATTGCCCGGCGTACGGGGAAGGACGTCAATAGTCACACAGTCCTTGACGGTATAATAACCACCATCATGGCGACCATCCAAAGGATAAACATCATAGGCAGTCGGGAGGGTAGTCGGAACCGAAGAAGACTCAAAGCGAACCAAACAGGCAAAAAATTTAGGGTCGGCATCAAAAGCAATATCAGCACCAACAGAAACAACCTGATTAGCGGCGTTGACAGATGTATCCATCTGAATGCAATGAAGAAAA
+
?AAAABBBDDED@BDDGGGGGGHIIHHHHHHHHGHHHIIHIGHHIIIIGFHCFHHIHIIIIIIHHHHIHFHHHHHHHHHHHHHGGGGGGGGGGGGGGGGGGGDECGG<EGB?CEEEGGGGDGGGGGGGGGGGGGGGGGGGGGGGGGGGGGGEEGGGGGGGGGGGCCDGGGGGGGGGGGGGGGGGGGGGGGGGGGGGGEEGGGCEGGGGGGGGGGGGGGGGGGGGE?CEGGGGGGGGGGGGEGEGGGGGGEC
@M00151:18:000000000-A117B:1:1101:14980:2509/1
ATTGCGTACCCGACGACCAAAATTAGGGTCAACGCTACCTGTAGGAAGTGTCCGCATAAAGTGCACCGCATGGAAATGAAGACGGCCATTAGCTGTACCATACTCAGGCACACAAAAATACTGATAGCAGTCGGCGTGTGAATCATTAGCCTTGCGACCCTCGGCAGCAAGAACCATACGACCAATATCACGAAAATAGTCACGCAAAGCATTGGGATTATCATAAAACGCCTCTAATCGGTCGTCAGCCA
+
AAAAAA@?DDDDDDDEGGGGGGIIIIIIHIIIIHHHHHIIIHHHIHHIGHHFHEHHHHIIFFHHIIHHHHHHHHHHHHHHHHHHHHHGGGGGGGGEEGGGGGGGGGGGGGGGGGGGGGGGGGGGGGGGGGGGGGGGGDEGGGGGGGGGEGGGGGGGGGGGGGGEGGGGGGCEGGGGGGEGGEGGGGGGGGGGGGEDGGGEGGGGGGGGGGGEECCCGCCEGGGGGGGGGDGGGGGEGGEGGGGGAGEGGGC
@M00151:18:000000000-A117B:1:1101:13074:2509/1
TAATGGATGAATTGGCACAATGCTACAATGTGCTCCCCCAACTTGATATTAATAACACTATAGACCACCGCCCCGAAGGGGACGAAAAATGGTTTTTAGAGAACGAGAAGACGGTTACGCAGTTTTGCCGCAAGCTGGCTGCTGAACGCCCTCTTAAGGATATTCGCGATGAGTATAATTACCCCAAAAAGAAAGGTATTAAGGATGAGTGTTCAAGATTGCTGGAGGCCTCCACTATGAAATCGCGTAGA
+
A??AABBBDDDDDDDDGGGGGGIIHHIIIIIIIIIIHHHHHHIIIIIHHHHHHHIIIHHIIIIFHIFHHHHHHHHEHHHHHHDHHHHHHFHHCFFHGFGGGGGGGGGGEGGGGGEGGGHGGGCEEGGGGGGGGGGGGGGGGGGGGGGGG>DGGGGGEGGGGGGGEGGGGGGEGEGEGGGGGGGGGGGGGGGGGGGGCEEEEEGGGGGGGCGGGGEGGGGGGGGEGCGGGGGGGGGGGGEGGGCEGEGDGGC
@M00151:18:000000000-A117B:1:1101:18875:2511/1
TTTAAAATAGTTGTTATAGATATTCAAATAACCCTGAAACAAATGCTTAGGGATTTTATTGGTATCAGGGTTAATCGTGCCAAGAAAAGCGGCATGGTCAATATAACCAGTAGTGTTAACAGTCGGGAGAGGAGTGGCATTAACACCATCCTTCATGAACTTAATCCACTGTTCACCATAAACGTGACGATGAGGGACATAAAAAGTAAAAATGTCTACAGTAGAGTCAATAGCAAGGCCACGACGCAATG
+
??A??BBBDDDDDDDDGGGGGGIIIHIIHIHIIIIIHIIIIIIIIIIIIIFHFHIIHHHIIIGHIIIIIIIHIIIIIHHIIIIHIIIIHIHHHHHHHCGHHHHHHHHHHHHHHHHHHHHHHHHHHGGGGGGGGGGGGGGGGGHGHGGGGGGGHGGGGGGGGGGGGGGGGGGGGGGGGGGGGGGG98CEGGGGGGGGGGGGGGGGGGEGEGGGGGGGGGGGGCEEGGGGGGGGGGGCECCGEG<G>GGGGGG
@M00151:18:000000000-A117B:1:1101:18969:2512/1
TGCAAGCTATTTAACTGGCGGCGATTGCGTACCCGACGACCAAAATTAGGGTCAACGCTACCTGTAGGAAGTGTCCGCATAAAGTGCACCGCATGGAAATGAAGACGGCCATTAGCTGTACCATACTCAGGCACACAAAAATACTGATAGCAGTCGGCGTGTGAATCATTAGCCTTGCGACCCTCGGCAGCAAGAACCATACGACCAATATCACGAAAATAGTCACGCAAAGCATTGGGATTATCATAAGA
+
????ABABEDDEDDDDGGGGGGHHHIHHHHHHIIHGHHFHHHIIIIHGHFFFHHHHGHHHHHGFFFHHHHHDFFFGGGGGGGGGEGGGGGGG<EGGGGGGGGGGGGGEGDGGGGGGGGGGGGEGGGGGGGGCCGGGGGGGGGGGGGGGGGGGGGGGGGG<??CGGGGGGGGGGGGGEGGGGGGGGGGEDGGGGGGGGGGGGGEEGGAGGEGGGEGEEE?EGGCECGGGGGGGGGGGGGEGCGCEGGGGGGC
@M00151:18:000000000-A117B:1:1101:15594:2512/1
CCGACGACCAAAATTAGGGTCAACGCTACCTGTAGGAAGTGTCCGCATAAAGTGCACCGCATGGAAATGAAGACGGCCATTAGCTGTACCATACTCAGGCACACAAAAATACTGATAGCAGTCGGCGTGTGAATCATTAGCCTTGCGACCCTCGGCAGCAAGAACCATACGACCAATATCACGAAAATAGTCACGCAAAGCATTGGGATTATCATAAAACGCCTCTAATCGGTCGTCAGCCAACGTGAGAG
+
?????ABBDDDDDDDDGGGGGGIIHHHHHIIIGGHIHIIFGGHIHGHEHIII?EHIIHHHHHHHFHHHIIIHIHHHHHHHFHFHHHHFHHHHHHHHGGGGGGGGGGGGGGGGGEGGGGGGGEGGGGGDGCEGGGGGGGGGGGGGGGGGGGGGGGGGGGGGGGGGGGGGGEGGGGGGGGGGGGGGGGGGGGGGGGGEGGGGGGGGGGCEEGGGGGGGGGGEGGGGGGGGGGGGEGA?GGEGGGGGG?EGGEG
@M00151:18:000000000-A117B:1:1101:16490:2512/1
GTCAGCGTCATAAGAGGTTTTACCTCCAAATGAAGAAATAACATCATGGTAACGCTGCATGAAGTAATCACGTTCTTGGTCAGTATGCAAATTAGCATAAGCAGCTTGCAGACCCATAATGTCAATAGATGTGGTAGAAGTCGTCATTTGGCGAGAAAGCTCAGTCTCAGGAGGAAGCGGAGCAGTCCAAATGTTTTTGAGATGGCAGCAACGGAAACCATAACGAGCATCATCTTGATTAAGCTCATTAG
+
?????B??DDDDBDDDGCFGGGIIIIHIIIIIHIIIIIIIIIIIIIIIIFEHFFHHHHIIHHHBFGHHGHIHFHHIIIIGHGHFHIHHIHIIIIHHHIIIIIHHHHHHHHHHHHHHHHHHHHHHHHHGGGGDFGDFFFEGGGDEDEGGGGGGGGGGGGGGGGGG?CEGGGGGGGGGGGGGDG2CECEGCGGGC1?:CEGGGGGGGGGGGGGGGGGGGGCCCEEGEGG?GCCEGEGGEGGGGGGGGGEGGGG
@M00151:18:000000000-A117B:1:1101:17355:2512/1
GATAAGTTGCTTGATTTGGTTGGACTTGGTGGCAAGTCTGCCGCTGATAAAGGAAAGGATACTCGTGATTATCTTGCTGCTGCATTTCCTGAGCTTAATGCTTGGGAGCGTGCTGGTGCTGATGCTTCCTCTGCTGGTATGGTTGACGCCGGATTTGAGAATCAAAAAGAGCTTACTAAAATGCAACTGGACAATCAGAAAGAGATTGCCGAGATGCAAAATGAGACTCAAAAAGAGATTGCTGGCATTCA
+
???AABBBDDDEEDDBGGGGGGHFCFHIIHHHIFHIHHIHHHHHHBEHHIHHIIIIIHHHIIIIHHHHHIIIIIIHHIHHFHIIIIIIHIHIIIIHIIHHHHHHHHHHHHHHHHHGGFGFGFGGGGGGGGGGGGGGGDEGGGCCGEGGGGGGGEGGGEGGGGGGGGGGGGGGGGGGGGGGGGGGGGGEGGGGEGGGGGGGEGEGGGGGGGGGGGGGGGGCEGGGGGGGGGGGGGGGEGCEGGGGGGGGGGE
@M00151:18:000000000-A117B:1:1101:17035:2512/1
CCACGCTCTTTTAAAATGTCAACAAGAGAATCTCTACCATGAACAAAATGTGACTCATATCTAAACCAGTCCTTGACGAACGTGCCAAGCATATTAAGCCACTTCTCCTCATCCAACGCGTCAGTTTTTGACAGAATCGTTAGTTGATGGCGAAAGGTCGCAAAGTAAGAGCTTCTCGAGCTGCGCAAGGATAGGTCGAATTTTCTCATTTTCCGCCAGCAGTCCACTTCGATTTAATTCGTAAACAAGCA
+
AAAAA???DDDEDDDDGGGGGGIIIIIIIIIIIIIIIIFHHIHHFHHIIIFHHHIIIIIIIIIIIIIIIIIIIIIIIHIHHHIIHIIIIIIIHIIIIHIIHHHHHHHHHHHHHHHHHHHGGGGGGGGGGGGGGGCCGGGGGEGGGGGGGGGG>D>EGEGGGGGGGGGGGGGGGGGGGGEGGGGGGGGGGGGGGGGCEGGGGGGGGGGGGGGGGGGGGGDGEGGGGGGGGGGEGGGGGGGGGGGGGGGGGG:
@M00151:18:000000000-A117B:1:1101:14121:2513/1
AACTACTCCGGTTATCGCTGGCGACTCCTTCGAGATGGACGCCGTTGGCGCTCTCCGTCTTTCTCCATTGCGTCGTGGCCTTGCTATTGACTCTACTGTAGACATTTTTACTTTTTATGTCCCTCATCGTCACGTTTATGGTGAACAGTGGATTAAGTTCATGAAGGATGGTGTTAATGCCACTCCTCTCCCGACTGTTAACACTACTGGTTATATTGACCATGCCGCTTTTCTTGGCACGATTAACCCTG
+
AAAAABBBEDDBDDDDGGGGGGHHHHHIIIIIIIIIIIIIHHHHFHHIIHHHHHHIGDHIHIIHHHHHHHHHEHHHHHGGFGGGFGGGEGGGGGGGGEBEGGGGGGGGGGHGGGGGGGGGGGGHGGGGGGGGGGGGGGGGGGEGGGGGEGGGGGGGGGGGGGGEGGGGGGGEEEEGGGGGGGGGGGGGGGGGGGGGGEGEGGGGGGGGCCCEGGGGG:CGGEGGGGGGGGGGGGGGEGGGGGGGGECEEGC
@M00151:18:000000000-A117B:1:1101:13585:2513/1
ACATACAATTGGGAGGGTGTCAATCCTGACGGTTATTTCCTAGACAAATTAGAGCCAATACCATCAGCTTTACCGTCTTTCCAGAAATTGTTCCAAGTATCGGCAACAGCTTTATCAATACCATGAAAAATATCAACCACACCAGAAGCAGCATCAGTGACGACATTAGAAATATCCTTTGCAGTAGCGCCAATATGAGAAGAGCCATACCGCTGATTCTGCGTTTGCTGATGAACTAAGTCAACCTCAG
+
?????BBBDDDDDDDDGEFFGGIHHIHIHHHHHIHIHIHHIIIGHHHHIHHHFGHIIHFGHIHIIIIIIIIIIIHFHIHHIIIIIIIFHI?EFHHGHDGGHHHHHHHFHHHHHHGGFFGGGGGGGGGGEGGGGGGGGEEEGECGEGGGGGGGGGGGGEEGGGGGGGGGGGEGEGGEGGGGGEGGGGEEDGGGGGGGGEGGGGGGGGEGCCCEGGGGEGGGGGGGGGGGGEGGGG?CEGGGEECCCEGGCE
@M00151:18:000000000-A117B:1:1101:18383:2513/1
CGATAAACCAACCATCAGCATGAGCCTGTCGCATTGCATTCATCAAACGCTGAATAGCAAAGCCTCTACGCGATTTCATAGTGGAGGCCTCCAGCAATCTTGAACACTCATCCTTAATACCTTTCTTTTTGGGGTAATTATACTCATCGCGAATATCCTTAAGAGGGCGTTCAGCAGCCAGCTTGCGGCAAAACTGCGTAACCGTCTTCTCGTTCTCTAAAAACCATTTTTCGTCCCCTTCGGGGCGGTGG
+
AAA???BBDDDDDDDDGGGGGGHIIIIIIIHHHHHIIIIIIIIIIIIIHHHHHIIHIIIIIHIIIIIIIIHHHHIIIIIIHGHHHHHHHHHHHHHHHHHHHHHHHHHHGGGGGGGGGGGGGGGGGGGGHGGGGG>CGGGGGHHGGHGGGGGGGGGGGGGGGGGGGGGGGGGGGGGGGGGGGGGGGGGGGGGGGGGGGGGGGGGGGGGGGGGGGEGGGGGCEEGGGGGGGGGGDGGEGGGGGGG8ADGG<DC
@M00151:18:000000000-A117B:1:1101:17390:2514/1
TAACCTGACTATTCCACTGCAACAACTGAACGGACTGGAAACACTGGTCATAATCATGGTGGCGAATAAGTACGCGTTCTTGCAAATCACCAGAAGGCGGTTCCTGAATGAATGGGAAGCCTTCAAGAAGGTGATAAGCAGGAGAAACATACGAAGGCGCATAACGATACCACTGACCCTCAGCAATCTTAAACTTCTTAGACGAATCACCAGAACGGAAAACATCCTTCATAGAAATTTCACGCGGCGG
+
A???ABBBDDDDDDDDGGFGGGIIIIIIIIIIHHHHIIIHIIIIFHIHHGHHIIIIHHIFHEHHHHHIHIGHHHHHHHHIIIIHHHHHHHHHHHHHHHHGGGGGGGGBEGGGEGEGGGGGGGGGGGGGGGG>CEGGGGGGGGGGGGGGGGGGGGGGAEDGGGGGGGGEGGGGGECEGGGGGGGGGGGEGGGGGGGGGGGGGCGGGGGGGGGGGGGGGGG?AEGGGGGGGGCGECGGGEGGEGGEC>A<DG
@M00151:18:000000000-A117B:1:1101:17738:2515/1
TAGCATCAACAGGCCACAACCAACCAGAACGTGAAAAAGCGTCCTGCGTGTAGCGAACTGCGATGGGCATACTGTAACCATAAGGCCACGTATTTTGCAAGCTATTTAACTGGCGGCGATTGCGTACCCGACGACCAAAATTAGGGTCAACGCTACCTGTAGGAAGTGTCCGCATAAAGTGCACCGCATGGAAATGAAGACGGCCATTAGCTGTACCATACTCAGGCACACAAAAATACTGATAGCAGTCG
+
AAA??BBBDDDEDDDDGGC@@CHHHHIIIIHHFHHIHIHIHHHHEHIHHHHHIHHHHHFHIHHHHHIIIIIIHHHHHHHHHHHHHHHHHHCFHHHHGGGGGGHGGHGGGGGGEGGGGGGDGGGGDGGGGGGGGGGGGGGGGGGGGECCGGGGDGGGGGGCEGGGGG?EEEGGGAEGGGGEEGGGGGGGGGGGGGGGGGGGGGGGGGGGGCEECCEEE?CEE::CGGGGGGEGGGG?EGGGGGCEGGGGGGG
@M00151:18:000000000-A117B:1:1101:14473:2516/1
AGAAACCAACAGCCATATAACTGGTAGCTTTAAGCGGCTCACCTTTAGCATCAACAGGCCACAACCAACCAGAACGTGAAAAAGCGTCCTGCGTGTAGCGAACTGCGATGGGCATACTGTAACCATAAGGCCACGTATTTTGCAAGCTATTTAACTGGCGGCGATTGCGTACCCGACGACCAAAATTAGGGTCAACGCTACCTGTAGGAAGTGTCCGCATAAAGTGCACCGCATGGAAATGAAGACGGCCA
+
?AAAABB?DDDEDEEEGGGGGGIIFHHIIIIIIIIHHHHHIIIIIIIIIHIIIIIGHHIIIHHC??EHHHHIIIIHCEHHIIIHHHHHHHHHHCEEHHHGGGGGGGGGGGGGGGGGGGGGGGGGGGHGGGGGGGD8CEGGGGGGGGGGGGGGGGGGGGGGGGGGGGGGGGGGGGGGGGGGGDGGGGGGGGGEGGGEEGGGGGGG?CEEEEG:C:CEGGGGGGGGEEGGECGGGEGGEEECGGE?CGGGGGG
@M00151:18:000000000-A117B:1:1101:18668:2517/1
AAGGTACTGAATCTCTTTAGTCGCAGTAGGCGGAAAACGAACAAGCGCAAGAGTAAACATAGTGCCATGCTCAGGAACAAAGAAACGCGGCACAGAATGTTTATAGGTCTGTTGAACACGACCAGAAAACTGGCCTAACGACGTTTGGTCAGTTCCATCAACATCATAGCCAGATGCCCAGAGATTAGAGCGCATGACAAGTAAAGGACGGTTGTCAGCGTCATAAGAGGTTTTACCTCCAAATGAAGAAA
+
?????BBBDDDDDDDDGGGGGGHHHHHHHIIHHHHHIIHHIHHIIIHHHHHHIIGHIIHHHHEFHFHHIHBGHHIHHHHHHFHHHHHHHGGGGGGGGGGGGGGECCECCGGECCGEEGGGGGGGGGGGGGGGEEGGGGGGGGGGGGCCEGGGGEGGGGGGGGGGGGGGGGGGGGGCEEGEEEEGGGECEGEGGDGGGGGGGGEEGGEEGGGGGGGEGEGGGEGGGEGECC?CEEGGGGGGGGGCCCE?:CC
@M00151:18:000000000-A117B:1:1101:17830:2518/1
TTTGGATTGCTACTGACCGCTCTCGTGCTCGTCGCTGCGTTGAGGCTTGCGTTTATGGTACGCTGGACTTTGTAGGATACCCTCGCTTTCCTGCTCCTGTTGAGTTTATTGCTGCCGTCATTGCTTATTATGTTCATCCCGTCAACATTCAAACGGCCTGTCTCATCATGGAAGGCGCTGAATTTACGGAAAACATTATTAATGGCGTCGAGCGTCCGGTTAAAGCCGCTGAATTGTTCGCGTTTACCTTG
+
AAAAABBBDEDDDDDDGGGGGGIIHHHIIIHHHHHHHHHHHHFHIIHIHIHHHHHIIH5CGEHFHHHHHHHHHFHHHHHHHHFFCC@FHFFFFFGGGGGGGGGGGGGGGGGGGHGGGGGGGGGGGGGGGGGGGGGGGGGGGGGGGGGGGGGGGGGGGGGGEGGGGGGGGGGGEGGGGGGDEEGGGEGEGGGGEGGEGGGGGEGGGGDEGGGGGGDG<<DA>EGGGEEGGDGEGGGGGGGGGA4>>EGGEC*
@M00151:18:000000000-A117B:1:1101:13275:2518/1
AGGATATTCGCGATGAGTATAATTACCCCAAAAAGAAAGGTATTAAGGATGAGTGTTCAAGATTGCTGGAGGCCTCCACTATGAAATCGCGTAGAGGCTTTGCTATTCAGCGTTTGATGAATGCAATGCGACAGGCTCATGCTGATGGTTGGTTTATCGTTTTTGACACTCTCACGTTGGCTGACGACCGATTAGAGGCGTTTTATGATAATCCCAATGCTTTGCGTGACTATTTTCGTGATATTGGTCGT
+
A?AA?BBBDDDD@DDDGFGGGGIFHHIIIHHIIHHHFHHI=FGFHHFHGHHHHFGGHIII=GHIIIIHHHIHHHIIIIIIIIHHIIIIHIHHHEECFHHHHHFHHHHHHHHGEGGGFGGGGGGGGGGGGGGGGGGGGGGGGGGGGGGGCEGGEGGGGGGEEGGGGGGGGGGGGGGGGEGCEGGGGGGGGGGGGGGGGGGGC8AGEGGGGGGGGGGGGGGGCCCCGDGEGGGEEGGGG<EGGGEEGGE?CD4
@M00151:18:000000000-A117B:1:1101:19284:2518/1
CTTTAGACATTACATCACTCCTTCTGCACGTAATTTTTGACGCACGTTTTCTTCTGCGTCAGTAAGAACGTCAGTGTTTCCTGCGCGTACACGCAAGGTAAACGCGAACAATTCAGCGGCTTTAACCGGACGCTCGACGCCATTAATAATGTTTTCCGTAAATTCAGCGCCTTCCATGATGAGACATGCCGTTTGAATGTTGACGGGATGAACATAATAAGCAATGACGGCAGCAATAAACTCAACAGGAG
+
AAAAABBBDDDDDEDDGGGGGGIIIIIIIIFHHIIIIIBHIHHHHGHIHFGHIIIHHCFHHHHHHHHIIHHIIHIHHIIHIIIIDHHHHHHHHHHHGGBBFGGGGGHGGGGGGGGGGGGGGGGGGGGGGGGGGGGGGGGGGGGGGGGEGGGGGGGGGGGGGGGGGGGGGGGGGGGGGGGGGGGGGEECGGGEEGGGGGGGGGGGGGDEEG:?CEEGGGGGGGGGGGGGE<?D?EGGCGEGGGGGGGGEEG8
@M00151:18:000000000-A117B:1:1101:19446:2518/1
CTCCAAGATTTGGAGGCATGAAAACATACAATTGGGAGGGTGTCAATCCTGACGGTTATTTCCTAGACAAATTAGAGCCAATACCATCAGCTTTACCGTCTTTCCAGAAATTGTTCCAAGTATCGGCAACAGCTTTATCAATACCATGAAAAATATCAACCACACCAGAAGCAGCATCAGTGACGACATTAGAAATATCCTTTGCAGTAGCGCCAATATGAGAAGAGCCATACCGCTGATTCTGCGTTTG
+
??AA?BBBDDDDDDDDGGGGGGIIIIIHIHIIHHIIHIHHFHHHHIIIIHGFHHHHIHIIIIIIIIIIIIIIIIIIIIHHIHIIIIIIHHIIIHHHHHHHHHHHHHHHHHHHHHFHHHGGFGGGGGGGGGGGGGGGGGGGGGGGGGGGGGGGGGGGGGGGGGGEGGGGGGGGGGGGGGGGEGGGGGGGGGGGGEGGGGGGGGGGGGEEGGGGGGGGGGGGGGGGGGGGGGGEEGGGGGGGGGEGGGEGGG
@M00151:18:000000000-A117B:1:1101:17506:2519/1
AATACCAGCATCACCCATGCCTACAGTATTGTTATCGGTAGCAAGCACATCACCTTGAATGCCACCGGAGGCGGCTTTTTGACCGCCTCCAAACAATTTAGACATGGCGCCACCAGCAAGAGCAGAAGCAATACCGCCAGCAATAGCACCAAACATAAATCACCTCACTTAAGTGGCTGGAGACAAATAATCTCTTTAATAACCTGATTCAGCGAAACCAATCCGCGGCATTTAGTAGCGGTAAAGTTAGA
+
AAAAABBBDDDDDDDDGGGGGGIIIIIIIIIIIIIIIHHHHIIHIHHIHIIHHIIIIHIIIIIHHIHHHHHHHHHHHHHHEHFHHDGGGGGGGGGGGGGGGGGGGGGGGGGGGGGGGGGGGGGGGGGGGGGGGCGGGGGGGGGGGGGGGEGGGGGGGGGGGGGGGGGGGGGGEEEGGGGCEGGGGGGGGGGGGGGGGGGGGGCCEGGEGGGGGGGDGGEGEEGGGGGGGGGGGGGGEEGGG8<CEE:CCE?
@M00151:18:000000000-A117B:1:1101:14082:2519/1
TAATGTTCCTAACCCTGATGAGGCCGTCCCTAGTTTTGTTTCTGGTGCTATGGCTAAAGCTGGTAAAGGACTTCTTGAAGGTACGTTGCAGGCTGGCACTTCTGCCGTTTCTGATAAGTTGCTTGATTTGGTTGGACTTGGTGGCAAGTCTGCCGCTGATAAAGGAAAGGATACTCGTGATTATCTTGCTGCTGCATTTCCTGAGCTTAATGCTTGGGAGCGTGCTGGTGCTGATGCTTCCTCTGCTGGTA
+
AAA??BBBDDDDDDDDGFGGGGIIIHCFHHIIIHHIIIIIIHIIICEGHFHHIIIIIHIIIGHFHIIIIHIHHIHIIHGHHAEGHHHHHIHIHHHHHHHHHHHHHHHEHHHHHFHHCFFGFGGGGFFGGGGEEGGGGGGGGECEGGGGGGGGGGGGGGEGEGEGGEGGGGGGGGGGGEGGGGGGGGGGGGGGGGGGGEGGGGGEEECGGGGGGGGGGGGGGGGGGGGGEGGGGGECECEEGGGGGGGGGC:
@M00151:18:000000000-A117B:1:1101:18608:2520/1
AACTCCTAAGCAGAAAACCTACCGCGCTTCGCTTGGTCAACCCCTCAGCGGCAAAAATTAAAATTTTTACCGCTTCGGCGTTATAACCTCACACTCAATCTTTTATCACGAAGTCATGATTGAATCGCGAGTGGTCGGCAGATTGCGATAAACGGTCACATTAAATTTAACCTGACTATTCCACTGCAACAACTGAACGGACTGGAAACACTGGTCATAATCATGGTGGCGAATAAGTACGCGTTCTTGCA
+
?????BBBDDDDDDDDGGGGGGIHHHHHHHHHHIIHGHHHHHHHIHHHIHEHHHIIIIIIIIHIIIIIIHIEEHHHHHHHHGGGGGGGEGGGGGGGGGGGGGGGGGGGGGGGEEEGGGGGGGGGCGGGGGGGGGGGGGGGGGGGGGGGGGGEEGEGGGGGGGGGGGGGGGGEECEGGGGGGEGGGGGCEGGGGGGGGGGGGGGGGGGGGGGGGGEEEEGGGGGGGEEGGGGGGGGGG:CGCGG<DGGGGGG
@M00151:18:000000000-A117B:1:1101:11794:2520/1
CGGGATGAACATAATAAGCAATGACGGCAGCAATAAACTCAACAGGAGCAGGAAAGCGAGGGTATCCTACAAAGTCCAGCGTACCATAAACGCAAGCCTCAACGCAGCGACGAGCACGAGAGCGGTCAGTAGCAATCCAAACTTTGTTACTCGTCAGAAAATCGAAATCATCTTCGGTTAAATCCAAAACGGCAGAAGCCTGAATGAGCTTAATAGAGGCCAAAGCGGTCTGGAAACGTACGGATTGTTCA
+
?AA????BDDDDDDDDGGGGGGHIIHHHHHHIIIIIHIIIHHIIIIHIIIIIHHIFFHHHHHEFFHHIIIIIIHGHIHIIHDHEHHHHHHHHHDHHGGGGGGGGGGGGGGGGGGGGGGEACDGGGCDEGGGGGGGGGGGGGGEGGGEGGGGGGGGGGGGGGGGGEEGGGGGGGGGGGGEGGGGGGGGEGGDEGGGGGGGEGGGGGGGGGGGGGGGGGGGGCEGGGECACAGGCGEGEG99?>>ECEEEEGC
@M00151:18:000000000-A117B:1:1101:19329:2521/1
ATCAAAAAGAGCTTACTAAAATGCAACTGGACAATCAGAAAGAGATTGCCGAGATGCAAAATGAGACTCAAAAAGAGATTGCTGGCATTCAGTCGGCGACTTCACGCCAGAATACGAAAGACCAGGTATATGCACAAAATGAGATGCTTGCTTATCAACAGAAGGAGTCTACTGCTCGCGTTGCGTCTATTATGGAAAACACCAATCTTTCCAAGCAACAGCAGGTTTCCGAGATTATGCGCCAAATGCTT
+
?AA??BB?DDDDDDDDGGGGGGFFHHIIHHHIHIIIIIIIIIHHFGHIIIHDHBFHHHIIHIFFHHHIIIHIHIHIFHHIIIIHHHIIIIIHHHEHHHHHHHGGGGGGGGGGGGGGGEEGGGGGGG>CEGGGGGGEGGGGEEGEGGGGGGGGGGGGGGGGGEGEEEGCEEGGGGGGGEGGGGGCD8>EECEGGCCEEEGGGGCEGGGGGGGGGGGGGGGGGGGGE9?EGGG8<>CEEEGGGGGGGGEGGGC
@M00151:18:000000000-A117B:1:1101:18942:2521/1
AAGTAATCACGTTCTTGGTCAGTATGCAAATTAGCATAAGCAGCTTGCAGACCCATAATGTCAATAGATGTGGTAGAAGTCGTCATTTGGCGAGAAAGCTCAGTCTCAGGAGGAAGCGGAGCAGTCCAAATGTTTTTGAGATGGCAGCAACGGAAACCATAACGAGCATCATCTTGATTAAGCTCATTAGGGTTAGCCTCGGTACGGTCAGGCATCCACGGCGCTTTAAAATAGTTGTTATAGATATTCAA
+
??A??BBBDDDDDDEEGGGGGGIIIIIIIIIHIIIIIHIIIIIIIIIIIIIIIIIIIIIFHIIIIIHIIGGHHHHHIIIIIHIIIIIIIIHHHHHHHIIIHHHHHHHHHHHHHHHHHHHGGGGGGGGGGGGGEEGGGGGEGGGGGGGGGGGGGGGGGGGGEGGGGGGGGGGGGGGGGGGGGGGGGGGGGGGEGEEEGGGGGGEGGGGGGGEGGGGGGGGGDGGGGGGEEGGECEGGEEGGGGGGGGGGGGE
@M00151:18:000000000-A117B:1:1101:16537:2521/1
GTTAACAAAAAGTCAGATATGGACCTTGCTGCTAAAGGTCTAGGAGCTAAAGAATGGAACAACTCACTAAAAACCAAGCTGTCGCTACTTCCCAAGAAGCTGTTCAGAATCAGAATGAGCCGCAACTTCGGGATGAAAATGCTCACAATGACAAATCTGTCCACGGAGTGCTTAATCCAACTTACCAAGCTGGGTTACGACGCGACGCCGTTCAACCAGATATTGAAGCAGAACGCAAAAAGAGAGATGAG
+
AAAAABBBEEEDDDDDGGGGGGIIIIIIIIIIIIIIGICGHIIIIIHIIIIIIIHIIIIIIIIIIIIIIIIIIHHIIHIIIHIIIHHHIIIIIIIIIIHHHHHHHHHHHHHHHHHHHHHHHHGGGGGGHGGGGGGGGGGGGGGGGGGGGHGGGGGGGGGGGEGGGGGGGGGGGGGGGGGGGGGGGGGGGGGGGGGGGGGGGGGDGGGGGGDEGGGGGGGGGGGGGEGGGGGGGGGGGG8CEGEECE8?E?C
@M00151:18:000000000-A117B:1:1101:17451:2523/1
TGGTCAGTATGCAAATTAGCATAAGCAGCTTGCAGACCCATAATGTCAATAGATGTGGTAGAAGTCGTCATTTGGCGAGAAAGCTCAGTCTCAGGAGGAAGCGGAGCAGTCCAAATGTTTTTGAGATGGCAGCAACGGAAACCATAACGAGCATCATCTTGATTAAGCTCATTAGGGTTAGCCTCGGTACGGTCAGGCATCCACGGCGCTTTAAAATAGTTGTTATAGATATTCAAATAACCCTGAAACAA
+
?AA??BBBDDDDDDDEGGGGGGIIIIIIIIIIIHHHIIIIIIIIIGHIIHIHHIIEFHDFGHHIGHHHIHHIIIIIHHHHHIIHIIIHGHIIIIIIIHHHHHHHHHHHHHHHGGGGGFGGGGGGGGGGGGGGGGGGGGGGGHGGGGGGGGGGGGGGGGGGGGGGGGGGGGGGGGGGGGGGGGGGGGGEGGGGGGGGGGGGGGGGGGGGGGGGEGGGGGGEGGEGGGGGGEGGGGGGGGGGCEEGGGGGGGG
@M00151:18:000000000-A117B:1:1101:14159:2523/1
CAGTCGGCGACTTCACGCCAGAATACGAAAGACCAGGTATATGCACAAAATGAGATGCTTGCTTATCAACAGAAGGAGTCTACTGCTCGCGTTGCGTCTATTATGGAAAACACCAATCTTTCCAAGCAACAGCAGGTTTCCGAGATTATGCGCCAAATGCTTACTCAAGCTCAAACGGCTGGTCAGTATTTTACCAATGACCAAATCAAAGAAATGACTCGCAAGGTTAGTGCTGAGGTTGACTTAGTTCA
+
?AA??A@AEEDDDDDDGGGGGGIIIIIIIHHIIIIIIGGHIIIIHHHIIIIIIIIIIIIIIIIIIHIIIIIIIIIIIIHIIHHHHHHHHHHHHHHGEGGGGHGGGGGGGG>CGGGGGGGGGGGGGGGGGGGGGGGGEGGGGGGGGGGGGGGGGGGGGGGGGGGGGGGGGGGGGGGGGGGGGGGGGGEGGGGGGGGGGGGGGGGGGGGGGGGGGGGGGGGGGGGGGGCCEGEGGGGCEGCCGEGGGGEEGGC
@M00151:18:000000000-A117B:1:1101:14936:2523/1
AGATTGCGATAAACGGTCACATTAAATTTAACCTGACTATTCCACTGCAACAACTGAACGGACTGGAAACACTGGTCATAATCATGGTGGCGAATAAGTACGCGTTCTTGCAAATCACCAGAAGGCGGTTCCTGAATGAATGGGAAGCCTTCAAGAAGGTGATAAGCAGGAGAAACATACGAAGGCGCATAACGATACCACTGACCCTCAGCAATCTTAAACTTCTTAGACGAATCACCAGAACGGAAAA
+
???A?BBADDDEEEEEGEFGGGIIIIHHIIIIIIIIIIIIIIIIIIIHIIHIHIIHIIIIHHHHIIIIIIIIIIIDHHIIIIIIIIIAFEHHHHHHHHFDFHHHHGHHGGGGHGHHGGGGGGGHGGGGEGGGGGGGGGGGGGGGGGGGGGGGGCEGGGECCCCGGEGGGEGGGGGGGGGGGGGEGGGGGGGGGGGGGGGGGEGGGGEGGGGCEGGGGGGGGGGGGGGGGEGGGAEGGGGGGGGGGGGGGG
@M00151:18:000000000-A117B:1:1101:15163:2523/1
GGCGGCAAGTTGCCATACAAAACAGGGTCGCCAGCAATATCGGTATAAGTCAAAGCACCTTTAGCGTTAAGGTACTGAATCTCTTTAGTCGCAGTAGGCGGAAAACGAACAAGCGCAAGAGTAAACATAGTGCCATGCTCAGGAACAAAGAAACGCGGCACAGAATGTTTATAGGTCTGTTGAACACGACCAGAAAACTGGCCTAACGACGTTTGGTCAGTTCCATCAACATCATAGCCAGATGCCCAGAG
+
???A?@@ADDDDDDDDGGGGGGIIIIHHHHHHHHIIIIHHHIHEFHIHHGGGHHHHHIIIIIIHGHEHHHHHEGHHIHIIHHHFHHHHHHHHHHHHHFHEGEEGGGGGGGGGGGEGGGGGGGGGGGGGGEGGGEGGGGGGGGGEGEGGGGGGEEEGGGGGGGEGCEGCCEEGG??CCCC?EEGGGEEGADGGGGEEGGEEEEEGCEGGCGGAEEEGEGGGGGGGCCEGCEGGGEGGEGGG9CGGGGGEGEC
@M00151:18:000000000-A117B:1:1101:14381:2523/1
GCTTTATCAATACCATGAAAAATATCAACCACACCAGAAGCAGCATCAGTGACGACATTAGAAATATCCTTTGCAGTAGCGCCAATATGAGAAGAGCCATACCGCTGATTCTGCGTTTGCTGATGAACTAAGTCAACCTCAGCACTAACCTTGCGAGTCATTTCTTTGATTTGGTCATTGGTAAAATACTGACCAGCCGTTTGAGCTTGAGTAAGCATTTGGCGCATAATCTCGGAAACCTGCTGTTGCTT
+
AAAAABBBEDDDDDDEGGGGGGIIIIIIIIHIIHHIIIIIIIIIIIIIIGHIIHIHHHIIHIIIHIIIIIIIIIIIFGHHHHHHHIIIIIIIIIIHHHHHHHHHHHHHHHHHHHGGGGGGGGGGGGGGGGGGGGGGGGGGGGGGGGGGGGGGGGGGGGGGGGGGGGGGGGGGGGGEGGGGGGGGGGGGGGGGGGGGGGGGGGGGGGGGGGGGGGGGGGGGEEGGGGGGGGGGGGGGGGGGGGGGGGGGGG?
@M00151:18:000000000-A117B:1:1101:15060:2524/1
GTAATTTTTGACGCACGTTTTCTTCTGCGTCAGTAAGAACGTCAGTGTTTCCTGCGCGTACACGCAAGGTAAACGCGAACAATTCAGCGGCTTTAACCGGACGCTCGACGCCATTAATAATGTTTTCCGTAAATTCAGCGCCTTCCATGATGAGACAGGCCGTTTGAATGTTGACGGGATGAACATAATAAGCAATGACGGCAGCAATAAACTCAACAGGAGCAGGAAAGCGAGGGTATCCTACAAAGTC
+
?????BBBEDDDDDDDGGGGGGIIIIFHHHHHHIIIIIIIHIIIHIIHHHIIIIIHHHHHHDHHHHHHIGHHHHHHHHHGGGGGGGEGGGGGGGGGGGGGGGGGGGGGGGGGGGGGGGGEGGGGGGGGGGGGGGGGGGGGGGGGGGGGGGGGGEGGGGEGGGDGGGGGGGGGCEGGGGGGGGGGGGGGGGGEGGGGGGGGGGGGEGGGGGGGGGGGGCEEEEEEGGGGG?EEGGGG):CEEECGCEEC?C
@M00151:18:000000000-A117B:1:1101:15265:2524/1
GTTAAATAGCTTGCAAAATACGTGGCCTTATGGTTACAGTATGCCCATCGCAGTTCGCTACACGCAGGACGCTTTTTCACGTTCTGGTTGGTTGTGGCCTGTTGATGCTAAAGGTGAGCCGCTTAAAGCTACCAGTTATATGGCTGTTGGTTTCTATGTGGCTAAATACGTTAACAAAAAGTCAGATATGGACCTTGCTGCTAAAGGTCTAGGAGCTAAAGAATGGAACAACTCACTAAAAACCAAG
+
???AABBBDDDDDDDDGGGGGGFHHHIIIIIIIGHIIIIHGHFHIIIIIHHHHHIIIHHHHHHHHHHHHIHHHIIIIIIIIHIHHHHGHHHEHHHHHHHHGGGGGGGGFGGGGGBDEGGGGGGGGGGGGGGGGGGEGGGGGCEGGGCGGGECGGGGGGGEGGGGGEGGGGCEEG?CEEEGG?ECCEGGGGEEEGEGEEEEGGCEGGG?EGGEGEGGGGEGGGGEGGCGGGGCCEEGGGEGEGEG?EC
@M00151:18:000000000-A117B:1:1101:16350:2524/1
GCTGGACTTTGTAGGATACCCTCGCTTTCCTGCTCCTGTTGAGTTTATTGCTGCCGTCATTGCTTATTATGTTCATCCCGTCAACATTCAAACGGCCTGTCTCATCATGGAAGGCGCTGAATTTACGGAAAACATTATTAATGGCGTCGAGCGTCCGGTTAAAGCCGCTGAATTGTTCGCGTTTACCTTGCGTGTACGCGCAGGAAACACTGACGTTCTTACTGACGCAGAAGAAAACGTGCGTCAAAAAT
+
?????BBBDDDDDDDDGGGGGGIHHIIIIIIIHIHIHHHHIFHHGHHHIIIIIIIHEHHIIIIIIHHIIIIHHHIHHIIDHHHHIIIIIIIIFEHHHHHHHHHHHHHHHHHHHHHHGGGGGGGGGGGGGGGGGGGGGEEGGGGGGGGGGGGGGGGGGGGGGGGGECDGGGGGGGGGGEGGGGGGEGGGGGGGGGEGGGGGGGGGGGGGGGGGGGG8CEGGGEECC?EEDDGGGEGEGED?EGDEDCEEGGG
@M00151:18:000000000-A117B:1:1101:16403:2525/1
TTCCTAACCCTGATGAGGCCGTCCCTAGTTTTGTTTCTGGTGCTATGGCTAAAGCTGGTAAAGGACTTCTTGAAGGTACGTTGCAGGCTGGCACTTCTGCCGTTTCTGATAAGTTGCTTGATTTGGTTGGACTTGGTGGCAAGTCTGCCGCTGATAAAGGAAAGGATACTCGTGATTATCTTGCTGCTGCATTTCCTGAGCTTAATGCTTGGGAGCGTGCTGGTGCTGATGCTTCCTCTGCTGGTATGGTT
+
AAAAABBBEEDDDDDDGGGGGGHHHIIIIIIIIHIIIIIIFHHHIIIIIIIIIIIIHIFHHIHIHIIHHIHHHHHIDHHHHFHHHHIGHIHHIHHHHHHHHHEEHHHHHHHHHFFHHHGGDFGGGGFGGGGGGGGGECEGGGEGGGGGGGGGGEEGGGGGGGGGGGGGGGGGEGEGGGGGGGGGGGGGGGGGGGGGGGGGGGGGGGGGGGGGGCGED?EGGCECEGGGGGGGGGGGGGGGGGGG:?CGGG:
@M00151:18:000000000-A117B:1:1101:12220:2526/1
TAGTGTTAACAGTCGGGAGAGGAGTGGCATTAACACCATCCTTCATGAACTTAATCCACTGTTCACCATAAACGTGACGATGAGGGACATAAAAAGTAAAAATGTCTACAGTAGAGTCAATAGCAAGGCCACGACGCAATGGAGAAAGACGGAGAGCGCCAACGGCGTCCATCTCGAAGGAGTCGCCAGCGATAACCGGAGTAGTTGAAATGGTAATAAGACGACCAATCTGACCAGCAAGGAAGCCAAGA
+
?????BBBDDDDDDDDGGGGGGIHIIIIIIIIIIIIHIIIIIIIIIIIIIIIIIIIIIIIIIIIIIIIIIIIIHHHHHHHHIIIIHGHIIHHHHHHFHHHHHHHHHHHHHHHHHHHHHGGGGGGGGGGGGGGGGGGGGGGGGGGGGGGGGGGGGGGGGGGGGGEGGGGGGGGGGGGGGGGGGEEGGGGGE>AGGGGGGGDGCEECEGGGEEGGCCGGGGGGGGGGGDEGGGGGGGGGGGGGGGGCEGGGG?
@M00151:18:000000000-A117B:1:1101:13805:2526/1
TGCTCAGGAACAAAGAAACGCGGCACAGAATGTTTATAGGTCTGTTGAACACGACCAGAAAACTGGCCTAACGACGTTTGGTCAGTTCCATCAACATCATAGCCAGATGCCCAGAGATTAGAGCGCATGACAAGTAAAGGACGGTTGTCATCGTCATAAGAGGTTTTACCTCCAAATGAAGAAATAACATCATGGTAACGCTGCATGAAGTAATCACGTTCTTGGTCAGTATGCAAATTAGCATAAGCAG
+
AAAAABBBDDDDDDDDGGGGGGHHHHIIIIHIHIIHHHIIHIIIIGIHIHIIHHHHHHHIIIIIIIIIIIIIHHHHHHHHHDFHHHHHHHHHGGGGGGGGGGGGGGGGGGGGGGGGGGGGGGGGGGGGGGGGGGGGGGGGGEGGEGGGGGGGGGGGGGGGGGGEEEEGGEGGGGEGGGGGGGGGGGGGGGGGGEECCGGGGGGGGGGGGGEEEGEGEC9?EGGEECGCEEEGGGGEGGGGGGGGGGGGGE
@M00151:18:000000000-A117B:1:1101:18175:2527/1
GCGCCTTCGTATGTTTCTCCTTCTTATCACCTTCTTGAAGGCTTCCCATTCATTCAGGAACCGCCTTCTGGTGATTTGCAAGAACGCGTACTTATTCGCCACCATGATTATGACCAGTGTTTCCAGTCCGTTCAGTTGTTGCAGTGGAATAGTCAGGTTAAATTTAATGTGACCGTTTATCGCAATCTGCCGACCACTCGCGATTCAATCATGACTTCGTGATAAAAGATTGAGTGTGAGGTTATAACGC
+
AAAAAA?BDDDDDDDDGGGGGGIIIIIIIIIIIIIIIIIIGIHHHIIIIIIIIIIIIIIIIIHHHHHHIHHFFHIIIIIIIIIIIHHHHHHHHHHHHHHHHHHFHHHHHHGGGGGGGGGGGGGGGGEGGGDGGGGGGGGHGGGGCEGGGGGGGGGGGEEGGGGGGGGGGEEGGGGGGGGGGGGGGGGGGGGGGGGGGGGGGGGGGGGGGGGGGGGGGGGGGGGGGGGGEGGGGGEGEGEEG?EGGGGGGG
@M00151:18:000000000-A117B:1:1101:13642:2529/1
AAAAAGCCGCCTCCGGTGGCATTCAAGGTGATGTGCTTGCTACCGATAACAATACTGTAGGCATGGGTGATGCTGGTATTAAATCTGCCATTCAAGGCTCTAATGTTCCTAACCCTGATGAGGCCGTCCCTAGTTTTGTTTCTGGTGCTATGGCTAAAGCTGGTAAAGGACTTCTTGAAGGTACGTTGCAGGCTGGCACTTCTGCCGTTTCTGATAAGTTGCTTGATTTGGTTGGACTTGGTGGCAA
+
A?AAAABBDDDDDDDD>FGGGGIIIIII8EGGHFGHIIHHHHHIHHHHHGHIHHHGHHHHIIHIIIICEFHIIIIIAEGHIIIHHHHHHHHHHHHHHHHHFFHHHHHHHHHHGGGGGGGGGGGHGGGGGGGGGEGGGGEGGGGGGEGGGGGGGGGGGGGGGGGCEGGGGGGGGGGGGGGGG:?CEEGGGGGGGGGGGGGGGGGGGGDCGGGGGEGGGG?EGGEGGEEEGGGCGGGGGGGCGEGGGGG
@M00151:18:000000000-A117B:1:1101:14625:2529/1
TGATTCTCAAATCCGGCGTCAACCATACCAGCAGAGGAAGCATCAGCACCAGCACGCTCCCAAGCATTAAGCTCAGGAAATGCAGCAGCAAGATAATCACGAGTATCCTTTCCTTTATCAGCGGCAGACTTGCCACCAAGTCCAACCAAATCAAGCAACTTATCAGAAACGGCAGAAGTGCCAGCCTGCAACGTACCTTCAAGAAGTCCTTTACCAGCTTTAGCCATAGCACCAGAAACAAAACTAGGGA
+
AAAAABBBDDDDDDDDGGGDEGIIHIIIIIIIIIIIIHHHFHHIHFGHHIHFHHHHHHHHIIHHIIIIIIIHIIIIIIHHHHHHHHHHHFHHHHHHHHHHHHGGGGGGGGGGGGGGGGGHGGEGGGGGGGGGGGGGGGCCCCGGGGGGGGGGGGGGGGGGGGGGGGGGGGGEAGGGGGCCCGGGGGGGGGEGGCEGGGGGGGGEEEEGEGGEGGGGGGGGGEEGGGGGGGGGGEGGGEGGECEGGGGGCC
@M00151:18:000000000-A117B:1:1101:15731:2530/1
GGAACCGAAGAAGACTCAAAGCGAACCAAACAGGCAAAAAATTTAGGGTCGGCATCAAAAGCAATATCAGCACCAACAGAAACAACCTGATTAGCGGCGTTGACAGATGTATCCATCTGAATGCAATGAAGAAAACCACCATTACCAGCATTAACCGTCAAACTATCAAAATATAACGTTGACGATGTAGCTTTAGGTGTCTGTAAAACAGGTGCCGAAGAAGCTGGAGTAACAGAAGTGAGAACCAGCTT
+
A?A?AAAAEEEEEDDDGGGFGGHHHHHIIIIIHIIHHIIIHIIIIIIHDFHHHHHIIIIIIHHIFHHHIIHHHHHHHHHHHHHFHFHHHHGGGFGGGGGGGGGGGGGGGEGGGGGGGGGGGGGGGGGGGGGGGGGGGGGGGGGGGGGGGGGGGGGEACEGGGGGGGGGGGEGGGGGGGEGGGGGGGECEGGGGGGGECCEGGGGGGGGGGGG?CEEGGGGGGGGGGGGGEG?EGECEEEGGGGGGGEEEG:
@M00151:18:000000000-A117B:1:1101:17995:2532/1
ATTCAGCGAAACCAATCCGCGGCATTTAGTAGCGGTAAAGTTAGACCAAACCATGAAACCAACATAAACATTATTGCCCGGCGTACGGGGAAGGACGTCAATAGTCACACAGTCCTTGACGGTATAATAACCACCATCATGGCGACCATCCAAAGGATAAACATCATAGGCAGTCGGGAGGGTAGTCGGAACCGAAGAAGACTCAAAGCGAACCAAACAGGCAAAAAATTTAGGGTCGGCATCAAAAGCAA
+
AAAAABBADDEEEDDDGGGGGGHHHIIIIHGHIHHEHHIHHGHHHFHFHFEFFGGHIIIIHIHHIHIIIHIIHHHHHHHEHHHCDEEGGGGGEGEGGEE?CEGGCGGGGGGGEGGGGGGGGGCGEGGGGGGGGGGGGGGEGGGGDGGGGGGGGGGGGGGGGEGGGGGGGGGGGEGGGGGGGGCCGEGEGDG>EADGGGGGEEGGGGGCEGGGGGGGGGECEGCGEGGDEGGCECC:CAGGGGGGGGGGCEE
@M00151:18:000000000-A117B:1:1101:14829:2532/1
ATTAGGGTTAGCCTCGGTACGGTCAGGCATCCACGGCGCTTTAAAATAGTTGTTATAGATATTCAAATAACCCTGAAACAAATGCTTAGGGATTTTATTGGTATCAGGGTTAATCGTGCCAAGAAAAGCGGCATGGTCAATATAACCAGTAGTGTTAACAGTCGGGAGAGGAGTGGCATTAACACCATCCTTCATGAACTTAATCCACTGTTCACCATAAACGTGACGATGAGGGACATAAAAAGTAAAAA
+
AAAAABBBDBDDDDDDGGGGGGFHEHIHIIIIIIHHHHHHHIIIIHHIHGFHFHIIIIIFHIIHIHIIIIIIIIIHIHHIIHHHHHHHHHHHHHHHHHHHHFHHHHHFHFFGGGGGGGGEGGGGGGGGGGGGHGEGEEGGGGGGGGGGGEGGCECCEGGGGGGGGGGGGGGGGGGGGGGEGEGGGGGGGGGCGGGGGGGGGGGGGGGEGGGGGGGGGG?EGGGCEGGGGGGEEGGGEEEGEGGGGCEGGGE
@M00151:18:000000000-A117B:1:1101:19038:2533/1
GAGGCCGTCCCTAGTTTTGTTTCTGGTGCTATGGCTAAAGCTGGTAAAGGACTTCTTGAAGGTACGTTGCAGGCTGGCACTTCTGCCGTTTCTGATAAGTTGCTTGATTTGGTTGGACTTGGTGGCAAGTCTGCCGCTGATAAAGGAAAGGATACTCGTGATTATCTTGCTGCTGCATTTCCTGAGCTTAATGCTTGGGAGCGTGCTGGTGCTGATGCTTCCTCTGCTGGTATGGTTGACGCCGGATTTGA
+
AA??A?AADDDDEDDDGGGFGGIIIIHHHIIIIIIIIIIIIIIIFHIIIIHIHIIIHIHIHHCGHHIIHHHIFHHHHHHIIIIIIHIHEHHHHHDHFHHGHHHHHHHHHHHHHHHHFGGGGGFFGGGGGEEGGGGGGGGCEGGGGGEGGGGGGGGGGGGGGGGGGGGEGGGGGGGGGGGGGGGGGGGGGGGGGGGGGEEECCA>GGGGGEEGGGGEGGGGGGGGGGGGGGEECGGEEEEGGEGGG>EEGE0
@M00151:18:000000000-A117B:1:1101:19193:2533/1
CCGTCTTTCCAGAAATTGTTCCAAGTATCGGCAACAGCTTTATCAATACCATGAAAAATATCAACCACACCAGAAGCAGCATCAGTGACGACATTAGAAATATCCTTTGCAGTAGCGCCAATATGAGAAGAGCCATACCGCTGATTCTGCGTTTGCTGATGAACTAAGTCAACCTCAGCACTAACCTTGCGAGTCATTTCTTTGATTTGGTCATTGGTAAAATACTGACCAGCCGTTTGAGCTTGAGTAAG
+
?AAAABABDDEEDD<BGGGGGGIIIFHIIHHHHHIHIIIIIHIIHGHHHIHIIIIIIIIIIIIHIIHIIHHHIIIHIIIHHIIIIIHHHHIHHHHHHHHHHHHHHHHHHHHHHHHHHHGGHGGGGGGGGGGGGGHGGGGGGGGGGGGHGGGGGGGGGGGGGGGGGGEGGGGGGGGGGGGGGGGGGGGGGGDGGGGGGGGGGGGGEGGGGEECGGGGGGGGEGGGGGGGGGGGGGGCGGGGGGGGGGGGGGC
@M00151:18:000000000-A117B:1:1101:15440:2533/1
CTTTTTGGGGTAATTATACTCATCGCGAATATCCTTAAGAGGGCGTTCAGCAGCCAGCTTGCGGCAAAACTGCGTAACCGTCTTCTCGTTCTCTAAAAACCATTTTTCGTCCCCTTCGGGGCGGTGGTCTATAGTGTTATTAATATCAAGTTGGGGGAGCACATTGTAGCATTGTGCCAATTCATCCATTAACTTCTCAGTAACAGATACAAACTCATCACGAACGTCAGAAGCAGCCTTATGGCCGTCAA
+
AAAAABAADDBDDDDDGGGGGGIIIHHHHHIIIIIIIIIIIIHHHHHHIIIIIIIIIIIIIIHHHHHHHHHHHHHHHHHHHHHGGGGHGGGGGGGGGGHGGGGGGGGGGGGGGGGGHEGGGGGGAGGCEEGGEECECEGGGEGGGGGEGGGGGGGGGGGGGGGGGGGGGGGGGGECCEEGGGGGGEGGGGGGGGGCEEEGGCEG:CCEGGGGGGGGGGEEGCEED>888CECCGGCCECEGCCCEGGDDGC
@M00151:18:000000000-A117B:1:1101:15140:2534/1
TAGGTCTGTTGAACACGACCAGAAAACTGGCCTAACGACGTTTGGTCAGTTCCATCAACATCATAGCCAGATGCCCAGAGATTAGAGCGCATGACAAGTAAAGGACGGTTGTCAGCGTCATAAGAGGTTTTACCTCCAAATGAAGAAATAACATCATGGTAACGCTGCATGAAGTAATCACGTTCTTGGTCAGTATGCAAATTAGCATAAGCAGCTTGCAGACCCATAATGTCAATAGATGTGGTAGAAGT
+
?????BBBDDDDDEDDGGGGGGIIIIIIIIIIIIIIHHHHEHIHHHHHIIIIIIIIIIIIIIIHIIIIIIIIIIIIIIHIHIIHIIIHHHHHHHHHHHFHHHHHHHHGDEGGGGGGHGGGGGGGGGGEGGGGGGGGGGGGGGGGGGGGGGGGGGGGGGGGGGGGGGGGGGGGGGGEGGGGGGEGGGGGGGGGGGGGGGGGGGGGGGGGGGGGGGGGGGGGGGGGGGGGGGGGGGGCGGGGGGGGGGGEEE:
@M00151:18:000000000-A117B:1:1101:14805:2534/1
AGGTGCCGAAGAAGCTGGAGTAACAGAAGTGAGAACCAGCTTATCAGAAAAAAAGTTTGAATTATGGCGAGAAATAAAAGTCTGAAACATGATTAAACTCCTAAGCAGAAAACCTACCGCGCTTCGCTTGGTCAACCCCTCAGCGGCAAAAATTAAAATTTTTACCGCTTCGGCGTTATAACCTCACACTCAATCTTTTATCACGAAGTCATGATTGAATCGCGAGTGGTCGGCAGATTGCGATAAACGGT
+
?AA??BBADDEEDDDDGGGGGGIIIIIIICGHIIIIIIIIIIIIIIIIIIIIHHHGHHIIIHIIHIIIHHHEEHHIIIIHCGHHHHHHHHFHHHHHHFHHHHHHHHHHGGGGGGGGGGGGGGGGGGGGGGGEGGGGGGGGGGCEGGGGGGGGGGGGGGGGGGGGGGEGGGGGGGG?DGGGGGGGGGGGGGGGGGGGGGGGGGGGGGGGGGGECGGGGGGGGGGGGGGGGCCDADGGEEEGEGDGGGGGGG)
@M00151:18:000000000-A117B:1:1101:16384:2534/1
TCAAAAAGCCGCCTCCGGTGGCATTCAAGGTGATGTGCTTGCTACCGATAACAATACTGTAGGCATGGGTGATGCTGGTATTAAATCTGCCATTCAAGGCTCTAATGTTCCTAACCCTGATGAGGCCGTCCCTAGTTTTGTTTCTGGTGCTATGGCTAAAGCTGGTAAAGGACTTCTTGAAGGTACGTTGCAGGCTGGCACTTCTGCCGTTTCTGATAAGTTGCTTGATTTGGTTGGACTTGGTGGCAAGT
+
A?AAABA?DDDEEDEDGGCFGGIHIIIIHIEGHHFBGHHIIIIIIIHHHHHFIIIIIIIGFHHIIFHHIAEFHHIIIIFHIHHHHHHHFHHHHHHHHHHHHHHHHHHFHHHHGGGFGGGGGGGGGGGGGGGGGGGGGEGGEGGGGGGEGGGGGGGGGGGGGGGGGEEGGGGGGGGGGGEE?CEEEGGGGGGEGGGECEGGGGGGGE?EGCGGGGCCE?CEGGGGGGGGEEGCGG88<CEGEEEGECCEGG?
@M00151:18:000000000-A117B:1:1101:16072:2534/1
AGCAATAAACTCAACAGGAGCAGGAAAGCGAGGGTATCCTACAAAGTCCAGCGTACCATAAACGCAAGCCTCAACGCAGCGACGAGCACGAGAGCGGTCAGTAGCAATCCAAACTTTGTTACTCGTCAGAAAATCGAAATCATCTTCGGTTAAATCCAAAACGGCAGAAGCCTGAATGAGCTTAATAGAGGCCAAAGCGGTCTGGAAACGTACGGATTGTTCAGTAACTTGACTCATGATTTCTTAC
+
???AABBBDDDEDDDDGGGGGGIIHIIHHHHHHHCFHHIIIIIIIFGHIIIIDFFHHHHHIIHHHHHHHIGHHIHHEEEHHHHHHGGGGGGGGGGGGCEGGEGGGHGGGGGGGGGGGGGGGGGGGGGGGGGGGGGGGGGGGGGGGGGGGGGGGGGGGGGGGGGGGGGGGGGGGGGGGGGGGEEGGGGEGEEGGGGGGGGGC>EGEGEGEGCEGGGEGGGEEGGG?EEEGGGGGGGGGGGGGGGGCEE
@M00151:18:000000000-A117B:1:1101:16891:2534/1
CACTGCAACAACTGAACGGACTGGAAACACTGGTCATAATCATGGTGGCGAATAAGTACGCGTTCTTGCAAATCACCAGAAGGCGGTTCCTGAATGAATGGGAAGCCTTCAAGAAGGTGATAAGCAGGAGAAACATACGAAGGCGCATAACGATACCACTGACCCTCAGCAATCTTAAACTTCTTAGACGAATCACCAGAACGGAAAACATCCTTCATAGAAATTTCACGCGGCGGCAAGTTGCCATACAA
+
???AABBBDDDDDDDDGGGGGGIIIIIIIIIHIHIIHIIIIIIIIGHHIHHHHIHHDFHHHHHHHHIIIIIIIIIIIIIIIIHHHHEHHHHHGGGGFGFGGGGGGEGEGGGHGGGGG>ACEGGGGGGGGGGGGGGGGGEGGGGGGGGGGGGGGGGGGGGGEGGGGGGGGGGGGGGGGGGGGGGGGGGGGGGGCCGGGGGGGGGGEGGGGGGGGGGGGGGCEEGGGGGGGGEG>AGGGDAE??CCCEGGGCC
@M00151:18:000000000-A117B:1:1101:15499:2535/1
GTACGGGGAAGGACGTCAATAGTCACACAGTCCTTGACGGTATAATAACCACCATCATGGCGACCATCCAAAGGATAAACATCATAGGCAGTCGGGAGGGTAGTCGGAACCGAAGAAGACTCAAAGCGAACCAAACAGGCAAAAAATTTAGGGTCGGCATCAAAAGCAATATCAGCACCAACAGAAACAACCTGATTAGCGGCGTTGACAGATGTATCCATCTGAATGCAATGAAGAAAACCACCATTAC
+
?????BBBDDDDDEDDGGGGGG;EHIIIHIHHIIIIIIHHCFHHHIIIIIIIHIIIIIIIIHHHHHIIIIIIIIIHHHHHHHHHHHHHHHHHHHHHGGGG=DGEEGGGGGGGGGGGGGGGGGGGGGGGGGGGGGGGGGGGGGGGGGGGGGGGGCGGGGGDEGGGGGGGGGGGGGGGGGGGGGGGGGGGGGECGGGGGGGGGGGG<GGGGGEGGGEEGGGGGGGGGGGGGGGGEEGGGGGGGGEGGGGGGG
@M00151:18:000000000-A117B:1:1101:17335:2535/1
GAACCAAACAGGCAAAAAATTTAGGGTCGGCATCAAAAGCAATATCAGCACCAACAGAAACAACCTGATTAGCGGCGTTGACAGATGTATCCATCTGAATGCAATGAAGAAAACCACCATTACCAGCATTAACCGTCAAACTATCAAAATATAACGTTGACGATGTAGCTTTAGGTGTCTGTAAAACAGGTGCCGAAGAAGCTGGAGTAACAGAAGTGAGAACCAGCTTATCAGAAAAAAAGTTTGAATTA
+
AAAAABAADDDDDEDDGGGGGGHHIIEHHHHHHIIIIIIIFHHHIFGFHIIIIIHIIIIIIHIHHIIIIIIIIHGHHHEHHHHHGGGGFFGGGGGGGGGGGGGGGGGGGGGGGEGGGGGHHGHGGGGGGGGGGGGEGGGGGGGGGGEGGGGGGGGGEGGGGGGGGEGGGGGGGGG:?EGGGEGGGGGGGGEEGGGGGGGGGEGGGGGEEGGGGGGG:CEGGGGGGCEGGGEGGGGGGGGGGG?CEGECEEC
@M00151:18:000000000-A117B:1:1101:17172:2536/1
GAACAAGCGCAAGAGTAAACATAGTGCCATGCTCAGGAACAAAGAAACGCGGCACAGAATGTTTATAGGTCTGTTGAACACGACCAGAAAACTGGCCTAACGACGTTTGGTCAGTTCCATCAACATCATAGCCAGATGCCCAGAGATTAGAGCGCATGACAAGTAAAGGACGGTTGTCAGCGTCATAAGAGGTTTTACCTCCAAATGAAGAAATAACATCATGGTAACGCTGCATGAAGTAATCACG
+
?????BBAEEDDDDDDGGGGGGIHFFIIIIIIGIHHHIIIHIFFHHFHHHHCEHHIIHIIIHIIHGHGHGHBFGHIHFFHHHHHHHHHHHHHHFHGGGGGGGGGG@EEGGGGGEGEECEGGGGGGGGGGEGGGGGGGGGGGGGGEGEGGEGGGGGGGGGGGGGEEECEGGGGGEEGGGGGGGCCEGGGEGCE:CGGGGGGGGGEGEECEEECCEGGGGGGGGGGC?CEGGGGGGGGEEC:C?CEGGG
@M00151:18:000000000-A117B:1:1101:11828:2537/1
TATTTTAAAGCGCCGTGGATGCCTGACCGTACCGAGGCTAACCCTAATGAGCTTAATCAAGATGATGCTCGTTATGGTTTCCGTTGCTGCCATCTCAAAAACATTTGGACTGCTCCGCTTCCTCCTGAGACTGAGCTTTCTCGCCAAATGACGACTTCTACCACATCTATTGACATTATGGGTCTGCAAGCTGCTTATGCTAATTTGCATACTGACCAAGAACGTGATTACTTCATGCAGCGTTACCATGA
+
AAAA?BBBDDDDDDDDGGGGGGIHHIIIHHFFHEFCEHHHIHHIHIIFGHHHGHIHIFHHIIIHHHHIHHECHHHIHHHHFHHHHHHHHHHHHHHFFHHHHGGGGGGGGGGGGGGGGGGGGEEGGGGGGGGCGGGGGEGGGGGGGGGGGGGGGGGGGGGGGGGGGGGGGGGGGGGGGGGEGCCEGEEEGGGGGGGGGGGGGGEGGGGGGGGGGGGCCEGGGGGGCCECCGGGGGGEGGGCCDCEEGGGGG:
@M00151:18:000000000-A117B:1:1101:14577:2537/1
GATGTAGCTTTAGGTGTCTGTAAAACAGGTGCCGAAGAAGCTGGAGTAACAGAAGTGAGAACCAGCTTATCAGAAAAAAAGTTTGAATTATGGCGAGAAATAAAAGTCTGAAACATGATTAAACTCCTAAGCAGAAAACCTACCGCGCTTCGCTTGGTCAACCCCTCAGCGGCAAAAATTAAAATTTTTACCGCTTCGGCGTTATAACCTCACACTCAATCTTTTATCACGAAGTCATGATTGAATCGCGA
+
?????BBBDDDDDDDDGGGGFGHIIHIHIACFFHHHHHFHHIIIHHHHHHIIIIIFHGHHHIHFHFHHIIIHIHHIIIHHHEGHIHHHIHIHHHHHHCDHHHFFHHDFHGGGFGGGGGGGEGGDEDGGGGGEGGGGGGGGCGGGGGGGGGGGGGGGGEEEGEGGGGGGEEGGGGGGGGGGGGGGGGGGGGCCGAAECDGD>>GEEEGGGGGGEECECEGEEEGGGCECEEGGGECCCEEGCCEEGGGGC>'
@M00151:18:000000000-A117B:1:1101:19426:2539/1
GGCCACAACCAACCAGAACGTGAAAAAGCGTCCTGCGTGTAGCGAACTGCGATGGGCATACTGTAACCATAAGGCCACGTATTTTGCAAGCTATTTAACTGGCGGCGATTGCGTACCCGACGACCAAAATTAGGGTCAACGCTACCTGTAGGAAGTGTCCGCATAAAGTGCACCGCATGGAAATGAAGACGGCCATTAGCTGTACCATACTCAGGCACACAAAAATACTGATAGCAGTCGGCGTGTGAAT
+
AAAAAAB?<<BDDDDDGGGGCFHHIIIHIHHHHHIIHHHHHIIHHHHIHIHHFHHIIIIHIIIGHIIIGIIIIIHHHHHDFHHHHHHHHHHHHHHHHHHHHGGGGGGGGGGGGGGGGGGGGGGGGGGGGGGGGGGEGGGGGGGGGGGGEGGGGGG:CCGGGGGGGGGG:CEEGGGGGGGGGGEGGGGGGGGGGGGGGGCEGGEEEGGGGGGGGGGGGGGGGGGGGGGGGGGGGGEGG?CCDGG>AEEEGG
@M00151:18:000000000-A117B:1:1101:18552:2540/1
ACGAAAAGACAGAATCTCTTCCAAGAGCTTGATGCGGTTATCCATCTGCTTATGGAAGCCAAGCATTGGGGATTGAGAAAGAGTAGAAATGCCACAAGCCTCAATAGCAGGTTTAAGAGCCTCGATACGCTCAAAGTCAAAATAATCAGCGTGACATTCAGAAGGGTAATAAGAACGAACCATAAAAAAGCCTCCAAGATTTGGAGGCATGAAAACATACAATTGGGAGGGTGTCAATCCTGACGGTTATT
+
AAA??A@BDDDDDEDEGGGGGGIIIIIIIIHHIIIHHEHHHIIIIIHIIIIIIIIIIIIIIIIIIIIIIHHHHIHHHHIIIIIFGHHIIGIIIIHHHHFHHHHHHHHHHHHFFHHHHHGGGGGGGGGGGGDGGGGGCGGGGHGGGGGGGGGGEGGGGGGGGGGGGGCEGGGGGGGGGGGGGGGGGGGGGGGGGGGGGEEGGGGGGGGGGGGGGGGEGGGEEGGGGGGGGGD?CAGGGGGGGGGGGGCEGGG
@M00151:18:000000000-A117B:1:1101:18361:2540/1
TTATTTCCTAGACAAATTAGAGCCAATACCATCAGCTTTACCGTCTTTCCAGAAATTGTTCCAAGTATCGGCAACAGCTTTATCAATACCATGAAAAATATCAACCACACCAGAAGCAGCATCAGTGACGACATTAGAAATATCCTTTGCAGTAGCGCCAATATGAGAAGAGCCATACCGCTGATTCTGCGTTTGCTGACGAACTAAGTCAACCTCAGCACTAACCTTGCGAGTCATTTCTTTGATTTGGT
+
AAAA?BBBDEDDEEEDGGFFGGIIIIHIIIIIIIIIIIIIHIHHHIIIIIIGHHIIIIFHIIIIHGGFFFHHHHIIIIIIIIIIHHHIIIIHHIIIIHIIIIIIHHHHHHHHHGHHHHHHHHHHGFGFFEGGGGGGHGGEGGGGGGGGGGGGEGCEGGGGGGGGGEEGGGGGGEGGGGGGGGGGGGGGGGGGGGGGGGGGGGGGGGGGCCEEEEGGGGGGGGGGGGEEGGDGGGGGGGGGGGGGGGGGGE?
@M00151:18:000000000-A117B:1:1101:19372:2540/1
CCCCTTACTTGAGGATAAATTATGTCTAATATTCAAACTGGCGCCGAGCGTATGCCGCATGACCTTTCCCATCTTGGCTTCCTTGCTGGTCAGATTGGTCGTCTTATTACCATTTCAACTACTCCGGTTATCGCTGGCGACTCCTTCGAGATGGACGCCGTTGGCGCTCTCCGTCTTTCTCCATTGCGTCGTGGCCTTGCTATTGACTCTACTGTAGACATTTTTACTTTTTATGTCCCTCATCGTCACGT
+
?AA?ABBBDDDDDDDDGGGGGGGHHHHHIHIIIIIIIIIIIIHHHHHHHHFHHIIIHHHHHIHHHIIIIIHHIIIHIIIHHHHHHHHHHHHHHHHHHHFHHEHGGGGGGGGGGGGGGGGGGGGGGHGGGGGGGGGGGGGGGGGGGGGEGGGGGGGGGAGG>GGGGGGGGGGGGGGGGGGGGGGGGEGGGGGGGGGGGGGGGGGGGGGGGGGGGGEGGGGGGGGGGGGGGGGGGGEEEGGGGGGGGGGEGGE
@M00151:18:000000000-A117B:1:1101:18961:2541/1
TTAAATAGCTTGCAAAATACGTGGCCTTATGGTTACAGTATGCCCATCGCAGTTCGCTACACGCAGGACGCTTTTTCACGTTCTGGTTGGTTGTGGCCTGTTGATGCTAAAGGTGAGCCGCTTAAAGCTACCAGTTATATGGCTGTTGGTTTCTATGTGGCTAAATACGTTAACAAAAAGTCAGATATGGACCTTGCTGCTAAAGGTCTAGGAGCTAAAGAATGGAACAACTCACTAAAAACCAAGCTGT
+
?A?A?BBBEEDDDDDDGGGGGGIHHIIIIIIIHHHIIIHHIIIIIIIIHHHHHHHHHHHHFHDHHHHFHHHHHIIIIIIIHHHHGHCGEHDHHHHHHHHHGFGGGGGGGGGDEEDGGGGGGGGEGGGGGGGGGGEEGGGGGGGGGCECE8CEEGEGGEEGGGGGGCEEGEECEEGGGEEGGGGGGGGGGGEGGGGEGGGGGCGGGG:CCCEGGGEGEGEEEEE?E:?CCEGGGGGGGGGGEEGCECCECC
@M00151:18:000000000-A117B:1:1101:14441:2541/1
ATGCTAAAGGTGAGCCGCTTAAAGCTACCAGTTATATGGCTGTTGGTTTCTATGTGGCTAAATACGTTAACAAAAAGTCAGATATGGACCTTGCTGCTAAAGGTCTAGGAGCTAAAGAATGGAACAACTCACTAAAAACCAAGCTGTCGCTACTTCCCAAGAAGCTGTTCAGAATCAGAATGAGCCGCAACTTCGGGATGAAAATGCTCACAATGACAAATCTGTCCACGGAGTGCTTAATCCAACTTAC
+
AAAA?BBBDDBDDDDDGBGEGGIIIGHIIIGFHIIFHIIIIIFGHICFHHHIHHFGHHHHIIDGHHHHHFGGHIIIHAFGGFHDGHHHHIFGGGBGGHHHFFH?FHHHHHHFHHHHHHHHHFHFHGGHGFFGGEEGGGDEGGGGGGCGEEGEGGGGGGGGGGGGCEECEGGEEGEGGGGGGGGGCGGGGGAGGGGGG>EGEGEGGGEEGCGGGGGGGGGEGGGGGEGGGGGGGCEE?CEGGGGGECEEGG
@M00151:18:000000000-A117B:1:1101:16740:2544/1
CAAACCATGAAACCAACATAAACATTATTGCCCGGCGTACGGGGAAGGACGTCAATAGTCACACAGTCCTTGACGGTATAATAACCACCATCATGGCGACCATCCAAAGGATAAACATCATAGGCAGTCGGGAGGGTAGTCGGAACCGAAGAAGACTCAAAGCGAACCAAACAGGCAAAAAATTTAGGGTCGGCATCAAAAGCAATATCAGCACCAACAGAAACAACCTGATTAGCGGCGTTGACAGATGT
+
A?AA??ABDDEEDDDDGGGGGGIIIIHIIIIIHHHHHFHHHHHHHHHHIIHHHHHIIIHHHGIHHIHIIIIIHHHHDHHHHHHHHHHHHHHHGGGGGGGGGGGGGGGGGGGHGGGGGGGGGGGGGGGGGGGGGGGGCEGEEGDGGGGGGGGGGGGGGGGGGGGGGGGGGGGGGGGGGEGGGGGGGGGGG:CDGGGGGGGGGGGEGGGGGGGGGGGGGGGCCEGCEGEGGEGGGGG:?GGD<DGGGGGGEG0
@M00151:18:000000000-A117B:1:1101:15677:2544/1
TTGGTCAGTATGCAAATTAGCATAAGCAGCTTGCAGACCCATAATGTCAATAGATGTGGTAGAAGTCGTCATTTGGCGAGAAAGCTCAGTCTCAGGAGGAAGCGGAGCAGTCCAAATGTTTTTGAGATGGCAGCAACGGAAACCATAACGAGCATCATCTTGATTAAGCTCATTAGGGTTAGCCTCGGTACGGTCAGGCATCCACGGCGCTTTAAAATAGTTGTTATAGATATTCAAATAACCCTGAAACA
+
AAAA?BBBDDDDDDDDGGGGGGIIIIIIIIIIIIIIIIIIHHIIIIIIIIIIIHIICEGFHHIHIGFHIIIIIIIIIHHHHHIIIIIIIFHHHIIIIIHHHHHHHHHHHHHHGGGGGFBFGGGGGGGGGGGGGGGGGGGGGEGGGGGGGGGGGGGGGGGGGGGGGGGGGGGGGGGGGGEGGGGGGGGGEEGGGGGGEGGGGGGGGGGGGGGGGCEGCEEGEGGEEGGEGGGGGGGGGE?EGGEEGGEEGGG
@M00151:18:000000000-A117B:1:1101:15543:2544/1
AAAACGGCAGAAGCCTGAATGAGCTTAATAGAGGCCAAAGCGGTCTGGAAACGTACGGATTGTTCAGTAACTTGACTCATGATTTCTTACCTATTAGTGGTTGAACAGCATCGGACTCAGATAGTAATCCACGCTCTTTTAAAATGTCAACAAGAGAATCTCTACCATGAACAAAATGTGACTCATATCTAAACCAGTCCTTGACGAACGTGCCAAGCATATTAAGCCACTTCTCCTCATCCAACGCGTCA
+
AAAAAAABDDDDDDEEGGGGGGHIIHIIIIIHIHHHIHIIFHHEFHHHHIIIICFHHHHHHIHIHHHFFGHGHIIIIIIIIHIIIIHHHHHHHHHHHDFFFFHHHHHHHHHGGGGGGGGGGGGGDDGGGGGGGGGGGGGGCEGGGGCEGGGGGGGGGGGGGGGGGGGGGGGGGGGGEG?CEEGGGGGGGGGGGGEGGGGGEGGGGEGG?GECEGEEEGGGGGGGGGGGGGGGGGGGGGGGGGGGGGGGGG?
@M00151:18:000000000-A117B:1:1101:13453:2545/1
AATCCAACTTACCAAGCTGGGTTACGACGCGACGCCGTTCAACCAGATATTGAAGCAGAACGCAAAAAGAGAGATGAGATTGAGGCTGGGAAAAGTTACTGTAGCCGACGTTTTGGCGGCGCAACCTGTGACGACAAATCTGCTCAAATTTATGCGCGCTTCGATAAAAATGATTGGCGTATCCAACCTGCAGAGTTTTATCGCTTCCATGACGCAGAAGTTAACACTTTCGGATATTTCTGATGAGTCGA
+
?AA??BBBDDDDDEEDGGGGGGHHIHIHEHHGHDHHHCHIIIIIHIIIIIIIHHHHGHIIHHHHHHHHHHHFHHHHHHHHGGGGGGGGGGEEGGGDEGGGECCEGGGGGGGGGGGGGGADGGGGGGGGCEGGGGGGGGGGGGGGGGGGGGGGGCGEGGGGGGGGGGGGEGGGGCGGGGGEGEGGGGGGGEGGGGGCEGGGGGGGGGGGGGEGGGGGGGGGCEGEGGGGGGGEGEGGGGGGGEEGCE?EGGE
@M00151:18:000000000-A117B:1:1101:15703:2545/1
AAGCGAGGGTATCCTACAAAGTCCAGCGTACCATAAACGCAAGCCTCAACGCAGCGACGAGCACGAGAGCGGTCAGTAGCAATCCAAACTTTGTTACTCGTCAGAAAATCGAAATCATCTTCGGTTAAATCCAAAACGGCAGAAGCCTGAATGAGCTTAATAGAGGCCAAAGCGGTCTGGAAACGTACGGATTGTTCAGTAACTTGACTCATGATTTCTTACCTATTAGTGGTTTAACAGCATCGGA
+
?????ABBD?BDDDDDGGGGGFHIIIIHHHHIIIIIIIHHHHHIIIHHIHHHHHHHHHHHHHHHHHHHHHHHDEGGGGGGGGGGGGGGGGGGGEGEGGGECGGGGGGGGGGGGGEGGGGGGGGGEEGGGGGGGGGGGGGGGGGGGGGGGGGGGGGGGGGGGGGGGGGGGGGGGGG?>EEGEGGGGEGGGGGGGGCC:EGGCGGEGGGGGGGGGCCEGGEGGGCGGGECEEEC?EGGGGGEGGEGGEE
@M00151:18:000000000-A117B:1:1101:18670:2545/1
AAGTACGCGTTCTTGCAAATCACCAGAAGGCGGTTCCTGAATGAATGGGAAGCCTTCAAGAAGGTGATAAGCAGGAGAAACATACGAAGGCGCATAACGATACCACTGACCCTCAGCAATCTTAAACTTCTTAGACGAATCACCAGAACGGAAAACATCCTTCATAGAAATTTCACGCGGCGGCAAGTTGCCATACAAAACAGGGTCGCCAGCAATATCGGTATAAGTCAAAGCACCTTTAGCGTTAAGGT
+
?????B?@DDDDDDDDGGGGGGIIIIIIIIIHHHHHIIIIIIIHHIIIIIIHIIIIIIIIIHII5CFHHHHIIIIHIIHHHHHHHHHHHHHHHHGGGGHGGGGGGGGGGGGGGGGGGGGGGGGGHHHGHHGGGGGGGGGGGGGGGGGGGGGGGGGGGGGGGGGGGGGGGGGGGGGGGGGGGGGGGGGEGGGGGGGGGGGGGGGGGEGDGGGGGGGEGGEEGEGGGGGCEGGGGGGGGGGGGGGGCGGGGG*
@M00151:18:000000000-A117B:1:1101:11745:2546/1
TATATGCACAAAATGAGATGCTTGCTTATCAACAGAAGGAGTCTACTGCTCGCGTTGCGTCTATTATGGAAAACACCAATCTTTCCAAGCAACAGCAGGTTTCCGAGATTATGCGCCAAATGCTTACTCAAGCTCAAACGGCTGGTCAGTATTTTACCAATGACCAAATCAAAGAAATGACTCGCAAGGTTAGTGCTGAGGTTGACTTAGTTCATCAGCAAACGCAGAATCAGCGGTATGG
+
?????BBBDDDDDDDDGGGGGGIIIIIIIIHGIHHDHHIHFFHIIIIIIIIHDCHFCHDCFHHHHIIIGFGHHIFHHHIIIIIIIHGHHDHHHHHHFFFFDFHHGHHGGGGGGGGGGGGGGGGGGGGGGGGGEEGGCGGGGGGGGECGGEGEGGGGEEGGGGGGGGGGGGGGGCEGGECGGEGGGGGDGGEECCEGCE?EC?EGGGGGGGGEGGCGGGGGGGGCAG>A::CCCCGGCDGGE
@M00151:18:000000000-A117B:1:1101:17684:2547/1
ACCGATAACAATACTGTAGGCATGGGTGATGCTGGTATTAAATCTGCCATTCAAGGCTCTAATGTTCCTAACCCTGATGAGGCCGTCCCTAGTTTTGTTTCTGGTGCTATGGCTAAAGCTGGTAAAGGACTTCTTGAAGGTACGTTGCAGGCTGGCACTTCTGCCGTTTCTGATAAGTTGCTTGATTTGGTTGGACTTGGTGGCAAGTCTGCCGCTGATAAAGGAAAGGATACTCGTGATTATCTTGCTG
+
AAAA?@@?DDDDDDDD?FFFFFIIIIAE>FGGHIHFFHIIIIHIIHIIIIIIIIIIIIIIIIIIIHIIIIIIIIIIIIHFHHIIHHHHHIIHEHIIHFHHHHHHFHHFHHHHHHHHHHHHHHFFFFFFFFFFFFFFFFFFEDFEFFFEFFFEFFEEEFFFFFFFFD?EFFFFFFFFFEFFFFFFFFFFFFCEEDFFFECE:)?AEFFFFFFFFDD>DEAEFFEFEEFEECEFEFFEFFFFFFFFFFEFFE
@M00151:18:000000000-A117B:1:1101:14067:2547/1
GCTTTAAGCGGCTCACCTTTAGCATCAACAGGCCACAACCAACCAGAACGTGAAAAAGCGTCCTGCGTGTAGCGAACTGCGATGGGCATACTGTAACCATAAGGCCACGTATTTTGCAAGCTATTTAACTGGCGGCGATTGCGTACCCGACGACCAAAATTAGGGTCAACGCTACCTGTAGGAAGTGTCCGCATAAAGTGCACCGCATGGAAATGAAGACGGCCATTAGCTGTACCATACTCAGGCACACA
+
AAA??BBBDDDDDDDDGGGGGGIIIIIIIIIHIIIIHE@CFHHHHIIIIHCFHIIIIHIHHHHHHHEEEHHHIHHHEHFHHHHHHHHHGGGGGGGGGGGHGGGGGGGGGCGGGGGGGGGGGGGGGGGGGHGGGGGGGGGGGGGDGGGGGGGGGGGGGGEEGGGGGCEEGGEGEGGGGGCCEGGGG?C?EGGGGGGGGGCGEGGGGGGGGGGGEGGEEEGGGGGGGGGGGEEGEGGGGGEGGGGGGGEEGGG
@M00151:18:000000000-A117B:1:1101:16837:2547/1
TGGCGTCGAGCGTCCGGTTAAAGCCGCTGAATTGTTCGCGTTTACCTTGCGTGTACGCGCAGGAAACACTGACGTTCTTACTGACGCAGAAGAAAACGTGCGTCAAAAATTACGTGCAGAAGGAGTGATGTAATGTCTAAAGGTAAAAAACGTTCTGGCGCTCGCCCTGGTCGTCCGCAGCCGTTGCGAGGTACTAAAGGCAAGCGTAAAGGCGCTCGTCTTTGGTATGTAGGTGGTCAACAATTTTAATT
+
AA?AA?ABDDDDDDDDGGGGGGIIIHHHHHIIIIIIGHHHHHHIIIIIHIHEEEFHIHHHHHHHHHHHHGGGGGDFGGGGGGGGGGGGGGGGGGGGGGCEGDEGGGGGGGGGGGGGGGGGGCEEECCGEGEEGGGGGGGGEGGECGGGGDGGEGGGGGGGGDEGGGGGGGEGGGGGGGGGGGGCEGGGG>DCGGGGGGGGGGGGGGCEGGGGGDGAEG8CE?CGG8CEG?EEGCCG?CGGGGGEGGGGGG?
@M00151:18:000000000-A117B:1:1101:17892:2547/1
CTCAAAAACATTTGGACTGCTCCGCTTCCTCCTGAGACTGAGCTTTCTCGCCAAATGACGACTTCTACCACATCTATTGACATTATGGGTCTGCAAGCTGCTTATGCTAATTTGCATACTGACCAAGAACGTGATTACTTCATGCAGCGTTACCATGATGTTATTTCTTCATTTGGAGGTAAAACCTCTTATGACGCTGACAACCGTCCTTTACTTGTCATGCGCTCTAATCTCTGGGCATCTGGCTATGA
+
?AA??BBADDEEEDDDGGGGGGIHHHHHIIIIIHIHIIIIIIHIIIIIIHIHHEHIFFGDCCHEGHHIIIIHIIIHHIHIIHIIIHEDFFFHHHDGHHHFGHHHHHHHHHHHHHHHHHHHFGGGGGGGGGGEGGGGGGGGGGGGGGEEGGGGGGGGCCEGGGGGGGGGGGEGGGG?EEC?CEGGGGGGGGGGGGGEGGCCEEEGGGEGGGGGGGGGGGGGGGGGGGGG?CGGGGGGGEEGGGEEEEGGGG:
@M00151:18:000000000-A117B:1:1101:13719:2552/1
GAGTAAACATAGTGCCATGCTCAGGAACAAAGAAACGCGGCACAGAATGTTTATAGGTCTGTTGAACACGACCAGAAAACTGGCCTAACGACGTTTGGTCAGTTCCATCAACATCATAGCCAGATGCCCAGAGATTAGAGCGCATGACAAGTAAAGGACGGTTGTCAGCGTCATAAGAGGTTTTACCTCCAAATGAAGAAATAACATCATGGTAACGCTGCATGAAGTAATCACGTTCTTGGTCAGTATG
+
?????BBBDDDD?BDDFGGGFFFHHHHHIIIIFHIHIHHHHHHHHIGHIHIIHGHIIGHHHHHHHGFGFHHHHHHHIIIHHHHGHHFHFHHEDDFGGGAFFEDGGGEGGGGGGGGGGGGGGGGGGHEGGGGGGGGGGGGGGGGGGGGGGGGGGGGGGGGGGCEDGGEGEECEGGGGGGGGCCEGGEEGGGGGGGGGGGEGGGGGGGGGGGGGGEGCGGGGGGGGEGGECEGGGGC?CCEGEEEGEGCEGG
@M00151:18:000000000-A117B:1:1101:13319:2552/1
GGTTAGCCTCGGTACGGTCAGGCATCCACGGCGCTTTAAAATAGTTGTTATAGATATTCAAATAACCCTGAAACAAATGCTTAGGGATTTTATTGGTATCAGGGTTAATCGTGCCAAGAAAAGCGGCATGGTCAATATAACCAGTAGTGTTAACAGTCGGGAGAGGAGTGGCATTAACACCATCCTTCATGAACTTAATCCACTGTTCACCATAAACGTGACGATGAGGGACATAAAAAGTAAAAAT
+
?A?A?BBBDDDD<BDDGGGGGGHHIHHIIHHHHHHHIIIHHIHHHHFHHHHFGHHIIIIHIIIIIIHIIIIIIIIIIIIIIIHHHHFHHHHHHHHHFDFHHHHHDFFHHGGFFGGGGGGGGGGGGGGGGGGCGGGGGGGGEGEGCCE?ECGEEGGGCEGGGGGGGGEE?CEGGGCEGGGGGCCGGGGGGEGEEEGGGGE:CCEEGGGGGGGGGEGGEGG?CCCEGGEEGGCEGGEGGGEE:??EGGG
@M00151:18:000000000-A117B:1:1101:13990:2553/1
TCTGAATGCAATGAAGAAAACCACCATTACCAGCATTAACCGTCAAACTATCAAAATATAACGTTGACGATGTAGCTTTAGGTGTCTGTAAAACAGGTGCCGAAGAAGCTGGAGTAACAGAAGTGAGAACCAGCTTATCAGAAAAAAAGTTTGAATTATGGCGAGAAATAAAAGTCTGAAACATGATTAAACTCCTAAGCAGAAAACCTACCGCGCTTCGCTTGGTCAACCCCTCAGCGGCAAAAATTAAA
+
???A?BBBDDDDDDDDGGGGGGIIHIIIIIIIIIHHIIIIIHHHHHIIIIIIIIIIIIIIIIHIIIIIHIHIHIIIIIIIHIGHIIIIHHIIIHIIICEGHHHHHHHHHHHHHHHHHHGGGGGFGGGGDGGGGGGGGGGGGHGGGGGGGCGGGGGGGGGGGGGGGDEGEGGGGGCEEECCEEGGGGGGGGGEGGGGGGEGGGGGGGEGGGGGA8<DGGGDGEGGGGGGGGGGGGGC?EGGGDGGGGGGGGG
@M00151:18:000000000-A117B:1:1101:17974:2553/1
GGTCGTGTTCAACAGACCTATAAACATTCTGTGCCGCGTTTCTTTGTTCCTGAGCATGGCACTATGTTTACTCTTGCGCTTGTTCGTTTTCCGCCTACTGCGACTAAAGAGATTCAGTACCTTAACGCTAAAGGTGCTTTGACTTATACCGATATTGCTGGCGACCCTGTTTTGTATGGCAACTTGCCGCCGCGTGAAATTTCTATGAAGGATGTTTTCCGTTCTGGTGATTCGTCTAAGAAGTTTAAGAT
+
?????@??DDDDDDDDGGGGGGIIHIIIIIIIIIIHHHHHHIIIIIIIIIIIIIIIIIIIHIIIIIHHIIIIIIIIIHHHHIIIHHHHHHHHHHHHEHHHHHHGGGGGGGGGHGGGGGGGGGGGGGGHGGGGGGCEGGGHGGGGGGGGGGGGGGGGGGGGGGGGGGGGGEGGGGGGGGGGGGGGGGGGGGGGGGGGGEEGGGGGGGGGGGGGGG?EGGGGGEGGGGE?CEGGGGEGGGGGGGGCEGGGGGG
@M00151:18:000000000-A117B:1:1101:13927:2553/1
CGTAAATTCAGCGCCTTCCATGATGAGACAGGCCGTTTGAATGTTGACGGGATGAACATAATAAGCAATGACGGCAGCAATAAACTCAACAGGAGCAGGAAAGCGAGGGTATCCTACAAAGTCCAGCGTACCATAAACGCAAGCCTCAACGCAGCGACGAGCACGAGAGCGGTCAGTAGCAATCCAAACTTTGTTACTCGTCAGAAAATCGAAATCATCTTCGGTTAAATCCAAAACGGCAGAAGCCTGAA
+
AAA??ABBDDDDDDDEGGGGGGIIHIIIIIIIIIHHHHHIIIIHIHIIHHHHHHHHHIIHIHHIHIIIHIIIHHHHHHHIHHHHHFHHHHFHFHHHHHHHHHGGGGGGGEGGGGHGGGGGEEGGGGGGEEGGGGGGGGGGGGGGGGGGGEGGGGGGGGGGGGGGGGAEDCDGE>EGCEGGGGGGGGGECEGGGGGGGGGGGGGGECEGGGGGGGEGGGGGGGGGEC8CGGGGEECCGGEGGDEG?EGEEG?
@M00151:18:000000000-A117B:1:1101:15737:2554/1
ATGTTATTTCTTCATTTGGAGGTAAAACCTCTTATGACGCTGACAACCGTCCTTTACTTGTCATGCGCTCTAATCTCTGGGCATCTGGCTATGATGTTGATGGAACTGACCAAACGTCGTTAGGCCAGTTTTCTGGTCGTGTTCAACAGACCTATAAACATTCTGTGCCGCGTTTCTTTGTTCCTGAGCATGGCACTATGTTTACTCTTGCGCTTGTTCGTTTTCCGCCTACTGCGACTAAAGAGATTCAG
+
?????BBBDDDDDDDDGGGGFGCFHIIIHIIHIIIIIIHHHHHIIIIHHHHEHIIIIIIIIHIIIIHHHHIIIIIIIGHIIIIIIIIIIIIIHGHICFHHHHHHHHHHHHFHHHHHFHEEGGGGGGGGDEGGGGGGEGGEECEEEGEGGGGGGGGGGGGGEGGGGGGGGGGGGAGGGGGEGGGGGGGGGGGGG9CGGGGGEEGGGGGGGGEGGGGGEGGG?EGGGGGGGGGGGGGGD8A8EEECEGGGGG?
@M00151:18:000000000-A117B:1:1101:16082:2555/1
ATTCAGAAGGGTAATAAGAACGAACCATAAAAAAGCCTCCAAGATTTGGAGGCATGAAAACATACAATTGGGAGGGTGTCAATCCTGACGGTTATTTCCTAGACAAATTAGAGCCAATACCATCAGCTTTACCGTCTTTCCAGAAATTGTTCCAAGTATCGGCAACAGCTTTATCAATACCATGAAAAATATCAACCACACCAGAAGCAGCATCAGTGACGACATTAGAAATATCCTTTGCAGTAGCGCCA
+
AAAAABBBEED?BDDDGGGGGGHIHHIIIIIIIHHIIIIIIIIIIIIIIGHHGHHIIIIIFHHIIIIHIHIIIIHHHHHHIHFHHHHHHHHHHHHHHFHHHHHHGGGGGGFGGGGGGGGGGGGHGGGHGGGGGGEGGGGGGGGGGGGGGCEGGGGGCEGGGGGGGGGGGGGGGGGGGGGGGGGGGGGGGGGGCGGGGGGGGGGGGGGGGGGGGGGGEGGGGGGGGGGGGGGGGGGGGGGGEGGEGGGDGGG
@M00151:18:000000000-A117B:1:1101:19270:2556/1
CTGGTCATAATCATGGTGGCGAATAAGTACGCGTTCTTGCAAATCACCAGAAGGCGGTTCCTGAATGAATGGGAAGCCTTCAAGAAGGTGATAAGCAGGAGAAACATACGAAGGCGCATAACGATACCACTGACCCTCAGCAATCTTAAACTTCTTAGACGAATCACCAGAACGGAAAACATCCTTCATAGAAATTTCACGCGGCGGCAAGTTGCCATACAAAACAGGGTCGCCAGCAATATCGGTATAAG
+
???A?BBBDDDDDDDEFGGGGGHHIIIFHIDFHHHHIIIIIIIIIIIIHIIIIHIHHHHHHIIIIIIHIIHIHHIHHHHHHHHHHHHH7EFHHHHHHHHGGGGGGGHGHGGGGGGGGHGGGGGGGGGGGGGGGGGGGGGEGGGGGGGGGGGGGGGGGGEGGG>EGGGGGGGGGGGEGGGGGGGGGGGGGGEGGGGGGGGEGGGAGGGGGDECEGGGGGGGGGGGGEGGGEGGGGGGGGGGGGGGGCEGGGC
@M00151:18:000000000-A117B:1:1101:12095:2556/1
GAAATCATCTTCGGTTAAATCCAAAACGGCAGAAGCCTGAATGAGCTTAATAGAGGCCAAAGCGGTCTGGAAACGTACGGATTGTTCAGTAACTTGACTCATGATTTCTTACCTATTAGTGGTTGAACAGCATCGGACTCAGATAGTAATCCACGCTCTTTTAAAATGTCAACAAGAGAATCTCTACCATGAACAAAATGTGACTCATATCTAAACCAGTCCTTGACGAACGTGCCAAGCATATTAAGCC
+
??AAABBBDDDDDEDDGGGGGGIIIIIHEHHHIIIIIIIIIIIIIIIIIIIIIHIIHIIIIFFHHHHHIIIIIIIHIIHHHHHHHHHFHHHFFHHHHHHHHHHHHHHHHGGGGGGGGGGFDEGGEGGGGGGGGGGGGGGGGGCEGGCEGGGGGGGGGGGGGGGGGGGGEGGGGGGEGGEGGGGGGGGGGGEEGGGGGECCEEEGGGEGEGGGGGGGGGGEGGGGEGGEGGGGGGGGGGGGGGCGGGGGGC
@M00151:18:000000000-A117B:1:1101:14972:2557/1
TGGAGGCATGAAAACATACAATTGGGAGGGTGTCAATCCTGACGGTTATTTCCTAGACAAATTAGAGCCAATACCATCAGCTTTACCGTCTTTCCAGAAATTGTTCCAAGTATCGGCAACAGCTTTATCAATACCATGAAAAATATCAACCACACCAGAAGCAGCATCAGTGACGACATTAGAAATATCCTTTGCAGTAGCGCCAATATGAGAAGAGCCATACCGCTGATTCTGCGTTTGCTGATGAACTA
+
???????ADDDDDDDDGGGGGGIIIHIIHHFHCHHIIIIIIIIHHHIHIIIIIIIIFHHIIIIIHIIIHIIIIIIGHIIIIHIIIIIHHHIHHHHHHHHHHHHHHHHHHHFFHHHHGGGGGGGGGGGGGGGGGGGGGGGGGGGGGGGGGGGGGGGGGGGGGGGEGGGGGGEEGGGGGGGGGGGGGGGGGGGGGGGGGEGCGGGGGGGGGGGGEEEGGGGEGGGGGGGGGGEGGGGGEGGEGGGGGGGGGGG
@M00151:18:000000000-A117B:1:1101:18271:2557/1
TATCGGTATAAGTCAAAGCACCTTTAGCGTTAAGGTACTGAATCTCTTTAGTCGCAGTAGGCGGAAAACGAACAAGCGCAAGAGTAAACATAGTGCCATGCTCAGGAACAAAGAAACGCGGCACAGAATGTTTATAGGTCTGTTGAACACGACCAGAAAACTGGCCTAACGACGTTTGGTCAGTTCCATCAACATCATAGCCAGATGCCCAGAGATTAGAGCGCATGACAAGTAAAGGACGGTTGTCAGCG
+
AAAAAA??DDDDBDDDGGGGGGIIIIHIHHHHIGHCFHHIIIIIIIIIHIHGHHHHHHHHHHHHHHHFHHHHHHGHHHHDHHHHHHHHHHHHHHFFGGGGGGGGGGEGGGGGGGGGGGGGGGGGGGCEGGGGGGGGGEGEGGEGEGGGGGGGGGGGGGGGGGGGGGGGGGGGGG>EGGGGEGGEGGGGGGGGGGGGGGGEEGEGGGGGGGGGGGCEGGEGEGGGGGGCEE?CEGCEEEGGG>08<GGGGGC
@M00151:18:000000000-A117B:1:1101:15227:2558/1
TGAACTTAATCCACTGTTCACCATAAACGTGACGATGAGGGACATAAAAAGTAAAAATGTCTACAGTAGAGTCAATAGCAAGGCCACGACGCAATGGAGAAAGACGGAGAGCGCCAACGGCGTCCATCTCGAAGGAGTCGCCAGCGATAACCGGAGTAGTTGAAATGGTAATAAGACGACCAATCTGACCAGCAAGGAAGCCAAGATGGGAAAGGTCATGCGGCATACGCTCGGCGCCAGTTTGAATATTA
+
?????BBBDDDDDDDDGGGGGGIHIIHIHCFFHHIHIIIIHHHIIIIIIIGFHHIIHHHFHIFHHHIHHIIIIIIIIIGHIHIIIIIHHHHHEHHHHHHHHHHHHHHHGGGFGGGGGGEEEGGGGGGGGGGGGGGGGGGGGGGGEG>ECGGGGG<ACEGEEGGCGEGGCEGGGEEGGGGGGGCGGGGGGGGGGGGE8CEGGGGGGGGGGGEGCEEGEGGEGGDAGGGGGG?EGGGGGGCD?EEGGGGECG:
@M00151:18:000000000-A117B:1:1101:19535:2559/1
TCGCAGTAGGCGGAAAACGAACAAGCGCAAGAGTAAACATAGTGCCATGCTCAGGAACAAAGAAACGCGGCACAGAATGTTTATAGGTCTGTTGAACACGACCAGAAAACTGGCCTAACGACGTTTGGTCAGTTCCATCAACATCATAGCCAGATGCCCAGAGATTAGAGCGCATGACAAGTAAAGGACGGTTGTCAGCGTCATAAGAGGTTTTACCTCCAAATGAAGAAATAACATCATGGTAACGCTG
+
???????BDDDDDDDDGFFGGGHIIGHHHHHHHHHGHFHFFHAGFGGFHHHIHHGGH@FEFFDFHBCEHHH==FHFHFFGFGFDFGGBFFGEGGDGEGEEGGGBEGGGGGEEGGGGGGGGEG;4CGGGEEGGGGGGGGGGGEGGGGGGGGGGGGGGGGGGGEGGGGGGGGGGGGEGGGGGGGGGGGGGGDG?EGEGGGGGGGGGGGGGGGCEGGGGCEGGGGGGGEGGEGGGEGGEEEGGGGGEGGGGGG
@M00151:18:000000000-A117B:1:1101:18410:2559/1
TTTAGACATTACATCACTCCTTCTGCACGTAATTTTTGACGCACGTTTTCTTCTGCGTCAGTAAGAACGTCAGTGTTTCCTGCGCGTACACGCAAGGTAAACGCGAACAATTCAGCGGCTTTAACCGGACGCTCGACGCCATTAATAATGTTTTCCGTAAATTCAGCGCCTTCCATGATGAGACAGGCCGTTTGAATGTTGACGGGATGAACATAATAAGCAATGACGGCAGCAATAAACTCAACAGGAG
+
?AAA?BBBDDDDDDDDGGGGGGIIIIIHIFHHIIIIIHHIHHHHHIIHIIIGHIIIHHHHHGHIIHHHHIHIHHIHIIIIIIIHHHHHHHHHHHHGGBFGGGGGGGGGGGGGGGGGGGGGGGGGGGGGGGGGGGGGGGGGGGGGGGGGGGGGGGGGGGGGGGGGGGGGGGGGGGGGGEEGGGGGGGGGGG<EGGGGGGEEEGGGGGEEGEEGGGGEGGGGGGGGGEGEGGGGEEGGGGGGGGGEGGGEGG
@M00151:18:000000000-A117B:1:1101:18167:2559/1
AACCAGTAGTGTTAACAGTCGGGAGAGGAGTGGCATTAACACCATCCTTCATGAACTTAATCCACTGTTCACCATAAACGTGACGATGAGGGACATAAAAAGTAAAAATGTCTACAGTAGAGTCAATAGCAAGGCCACGACGCAATGGAGAAAGACGGAGAGCGCCAACGGCGTCCATCTCGAAGGAGTCGCCAGCGATAACCGGAGTAGTTGAAATGGTAATAAGACGACCAATCTGACCAGCAAGGAAG
+
AAAAAABBDBDDDDDDGGGGGGHHHHHHIHHHIIIIIIIHIIHIIIIIIIIIIIIIIIIIIIIIHHHHHIIIIIIIIIIHFHHIHIHIIIHHHHHHHHHHHHDFHHHHHHHHHHHHHGGGGHFGGGGGGGGGGGGGGGGGGGGGGGGGGGGGGGGGGGGGGGGGGGGGGGGGGGGGGGEGGGGGGGGG?CAGGGGGGGGGGEGGGGGCEGCEGEGGGGGCCGGGGGGGGGGGGGGGG?CGGGGGGGGGGGG
@M00151:18:000000000-A117B:1:1101:18888:2559/1
CTTGCTGCTAAAGGTCTAGGAGCTAAAGAATGGAACAACTCACTAAAAACCAAGCTGTCGCTACTTCCCAAGAAGCTGTTCAGAATCAGAATGAGCCGCAACTTCGGGATGAAAATGCTCACAATGACAAATCTGTCCACGGAGTGCTTAATCCAACTTACCAAGCTGGGTTACGACGCGACGCCGTTCAACCAGATATTGAAGCAGAACGCAAAAAGAGAGATGAGATTGAGGCTGGGAAAAGTTA
+
AAA??BBBDDDDDDBDGGGFGGIIIIIFHHHHIIIIIIIIIIIIIIIIIHHIIHIIIHIIIHHHIIIIIIIIIIHIIIHHIIIIIIIIHIIHHIIIIEHHHHHHHHHHHHHGGGGGGGGGGGGGGGGEGGGGGGGGGGGGGGGGEGGGGGGGGGGGGGGGGGGGGGGGGEECEGGGGGGGGGGGGGGGGGGGGGGGGGGGGGGGGGGEGGGGGGGGGGGGGGGGGGGGGGGGGGGGGGGEGGGGCGG
@M00151:18:000000000-A117B:1:1101:14305:2560/1
TCATAAGAGGTTTTACCTCCAAATGAAGAAATAACATCATGGTAACGCTGCATGAAGTAATCACGTTCTTGGTCAGTATGCAAATTAGCATAAGCAGCTTGCAGACCCATAATGTCAATAGATGTGGTAGAAGTCGTCATTTGGCGAGAAAGCTCAGTCTCAGGAGGAAGCGGAGCAGTCCAAATGTTTTTGAGATGGCAGCAACGGAAACCATAACGAGCATCATCTTGATTAAGCTCATTAGGGTTAG
+
?A?A?BBBDDDDDDDDGGGGGGHHIIHIHHHHIIIIIIIIIIFFFHHHHHHIIIIIIHHIIIHIHHIIHIHHHHHHGHHIIIHIHHHHHIIIIIIIIHHHIIHIIHHHHHHGHHHHHHHHHFHHHFHFHHHHGGGGGGGGEGGGEEGEEGGEGGGGGEGGGGGEGCEGGGGGGDDGGGEEEG?CEECEGGGGCGGGGGGGGGGGGGGGGGGGECEGGGGGGGGGGCCEGEGGGGGGGGGGGGCE:CCGGG
@M00151:18:000000000-A117B:1:1101:15894:2560/1
GCTTACTAAAATGCAACTGGACAATCAGAAAGAGATTGCCGAGATGCAAAATGAGACTCAAAAAGAGATTGCTGGCATTCAGTCGGCGACTTCACGCCAGAATACGAAAGACCAGGTATATGCACAAAATGAGATGCTTGCTTATCAACAGAAGGAGTCTACTGCTCGCGTTGCGTCTATTATGGAAAACACCAATCTTTCCAAGCAACAGCAGGTTTCCGAGATTATGCGCCAAATGCTTACTCAAG
+
AAA?ABBBDDDDEDDDGGGGGGIIIIIIIIIIIIIIIIIIHHHHIIIIHIIHIIIIHIIIIIIIHHFFHIIIIIIHIIIIIIHIHHHHHHHHHHHHHHHHHGGGGGHGHGGGGHGG>CEGGGGGGGGGGGGGGGGHGGGGGGGGGGGGGGGGGGGGGEGGGGGGGGGGGGAGGGGGGGGGGGGGGGGGGGGGGGGGGGGGGGGGGGGGGGGGGGG9CGGGGGGDGGGGGGGGGGDGGGGGGGGGGGEG
@M00151:18:000000000-A117B:1:1101:14851:2560/1
GGCATTCAGTCGGCGACTTCACGCCAGAATACGAAAGACCAGGTATATGCACAAAATGAGATGCTTGCTTATCAACAGAAGGAGTCTACTGCTCGCGTTGCGTCTATTATGGAAAACACCAATCTTTCCAAGCAACAGCAGGTTTCCGAGATTATGCGCCAAATGCTTACTCAAGCTCAAACGGCTGGTCAGTATTTTACCAATGACCAAATCAAAGAAATGACTCGCAAGGTTAGTGCTGAGGTTGACTT
+
?????BBBDDDDDDDDGGGGGGIIIHHIHHIIIIIE@FFHFFHEFHHHII==EHHHHHGHHHIIIIIIFHHFHGHHIIIIII@FHFGHHHHHFHHHHHEGGGGEGGGGGGGGGEGGGGGGGGGGGGGGGGGGGGCGGGGGGGCGGGGGEDGGGGGGGGGGGGGGGGGEEGGGGGGGGGGGGGGGGDGG:CEGEGGEEGGGEEEEGGGGGGGEGGGGGEEEGGGGGGGGGGGG:CEGEEGGGCCC?EGGEEC
@M00151:18:000000000-A117B:1:1101:17507:2561/1
GCCAGATGCCCAGAGATTAGAGCGCATGACAAGTAAAGGACGGTTGTCAGCGTCATAAGAGGTTTTACCTCCAAATGAAGAAATAACATCATGGTAACGCTGCATGAAGTAATCACGTTCTTGGTCAGTATGCAAATTAGCATAAGCAGCTTGCAGACCCATAATGTCAATAGATGTGGTAGAAGTCGTCATTTGGCGAGAAAGCTCAGTCTCAGGAGGAAGCGGAGCAGTCCAAATGTTTTTGAGATGG
+
AAA?ABBBDDDDDDDDGGGGGGIHHHHHIIIIIHHIIHIIIHHEHHHIIIHH@FHIIIIIIIFFHHIIIIIIIIIHIHIIIHIIIIIHHHHHFHFGHHHHHHHHHHHHHHGHGGGGGFFGGGGEGEGGGGGGGGGGGGGGGGGGECGGCGGGGGGGGGGGGGGGGGEGGGGGGGGGEGGGGGCEGEEGGGGGGGGGGGGGGGGGGGGGGGGGGGGGGECGGGGAADGGGGEGEEGGGE?CGGGAEGG:CE
@M00151:18:000000000-A117B:1:1101:17853:2561/1
ACTGGTCATAATCATGGTGGCGAATAAGTACGCGTTCTTGCAAATCACCAGAAGGCGGTTCCTGAATGAATGGGAAGCCTTCAAGAAGGTGATAAGCAGGAGAAACATACGAAGGCGCATAACGATACCACTGACCCTCAGCAATCTTAAACTTCTTAGACGAATCACCAGAACGGAAAACATCCTTCATAGAAATTTCACGCGGCGGCAAGTTGCCATACAAAACAGGGTCGCCAGCAATATCGGTATAA
+
AAAAABBBDDDDEEDDG?FFGGHHHIIIFFHHHHHHHHIIIIIIIIIIHIFHIIIHHHDHHIIFHIIIHHBFHIIHHHHHHHHHHHHHH7@FFFHHHHHGGGGGGGGGGHGGGGGGGGGGGGGGGGGGGGGGGGGGGGGGGGGGGGGGGGGGGGGGGGGGGGGGGGGGGGGGEGGGGGGGGGGGGGGGGGGGGGGGGGGEGGGGGGGGGGDGGGGGGGGGGGGGCEGGGG:CDDGEGGGGGEEGGGCCEG*
@M00151:18:000000000-A117B:1:1101:17918:2561/1
GGTGCTATGGCTAAAGCTGGTAAAGGACTTCTTGAAGGTACGTTGCAGGCTGGCACTTCTGCCGTTTCTGATAAGTTGCTTGATTTGGTTGGACTTGGTGGCAAGTCTGCCGCTGATAAAGGAAAGGATACTCGTGATTATCTTGCTGCTGCATTTCCTGAGCTTAATGCTTGGGAGCGTGCTGGTGCTGATGCTTCCTCTGCTGGTATGGTTGACGCCGGATTTGAGAATCAAAAAGAGCTTACTAAAAT
+
??<??BBBDDDDDDDDGGGGCCFHIIIIIIIHHIIIHIAEGHHIIHIHIHIHHHIIIIIIIIIHHHHHIHHIIIIEHHIIIHFHHHIIFHHHGHHIIIFHHHHHHHHHHHHHHHHGGGGGGGGGGGGGGGGHGEDEGGGGGGGGHGGGGGGGGGGGGGGGGGGGGGGGGGGGGGGGGGGGGGGGGEGGGGGGGGGGGGGGGGGGGGCEGGGCCGGGGGGGGGCEGGGGGGEEGGGGGGGGGGGGGEGGGG:
@M00151:18:000000000-A117B:1:1101:13477:2561/1
AGTACAGCTAATGGCCGTCTTCATTTCCATGCGGTGCACTTTATGCGGACACTTCCTACAGGTAGCGTTGACCCTAATTTTGGTCGTCGGGTACGCAATCGCCGCCAGTTAAATAGCTTGCAAAATACGTGGCCTTATGGTTACAGTATGCCCATCGCAGTTCGCTACACGCAGGACGCTTTTTCACGTTCTGGTTGGTTGTGGCCTGTTGATGCTAAAGGTGAGCCGCTTAAAGCTACCAGTTATATGG
+
?????BBBDDDDDDDDGGGGGGIIIIIIIIIIHHFHHIIIIIIIIIHHHHHIHIIIIIIIIIFGHIHHHHGIIIIIIIIIIIHDHHEHHHHCDHHGGGGGGGGHGGHGGGGGGGGGGGGGGGGGGGGGGGGGGGGGGCGGCGGGGGEGGGGGGGGGGGGGCEGEGCEDGGGGGGGGGGGGGGGGGGGGGGGGGGEGGGGGGEEGGGGGEGGGGGG?CEGEGCECEEEGD?EEGGGGGEGGGGCCGGGGGG
@M00151:18:000000000-A117B:1:1101:13504:2561/1
GCTATTTAACTGGCGGCGATTGCGTACCCGACGACCAAAATTAGGGTCAACGCTACCTGTAGGAAGTGTCCGCATAAAGTGCACCGCATGGAAATGAAGACGGCCATTAGCTGTACCATACTCAGGCACACAAAAATACTGATAGCAGTCGGCGTGTGAATCATTAGCCTTGCGACCCTCGGCAGCAAGAACCATACGACCAATATCACGAAAATAGTCACGCAAAGCATTGGGATTATCATAAAACGC
+
??AA?BBBDDDDDDDDGGGGGGIHFFHIHHHHHHHHHIIIIIIIIIFHIIIHHHHHHHHFFHHHHHHHFFHGGGGGGGG=DGGGGGGGGGGGGGGGEGGEGGGGGGGGGGGGGEGGGGGGGGGGGGGGGGGGGGGGGGGGGGGGGGGGCEGGGG<ACEGGGGGGGGGGGGGGGDGGGGGGGGGGGGGGGEGGGGGGGGGGGGGGGGGGGGEGEGGGE?EGGGGGGGGGGCEGGGGGGGEGGGGGGGGG<
@M00151:18:000000000-A117B:1:1101:19436:2562/1
CCTTGACGGTATAATAACCACCATCATGGCGACCATCCAAAGGATAAACATCATAGGCAGTCGGGAGGGTAGTCGGAACCGAAGAAGACTCAAAGCGAACCAAACAGGCAAAAAATTTAGGGTCGGCATCAAAAGCAATATCAGCACCAACAGAAACAACCTGATTAGCGGCGTTGACAGATGTATCCATCTGAATGCAATGAAGAAAACCACCATTACCAGCATTAACCGTCAAACTATCAAAATATAA
+
?AA??BB?DBDDDDEEGGGGGGHIIHHHIIHHHHHIIIIIIIIIIIIIIIIIHFHHIIFHHIHHH>DHH=CEHHHHHHHHHHHBHHHBFGGFGGFGGGGBGGGGGGGGGGGGGG@EGGGGGGEGGGGGGGEGGGCGEGGGGGGGGGGGGGGGGGGGGGGEGGGGGGGGGGGGGGGGGGGEEGGEEEGGGGGGGGGGGGGGGGGECEGGGGGGGGGGGGGGEGGGGGGGGGGGGGGEGGGGGGE*CEGGGG
@M00151:18:000000000-A117B:1:1101:14044:2562/1
TTTACCTCCAAATGAAGAAATAACATCATGGTAACGCTGCATGAAGTAATCACGTTCTTGGTCAGTATGCAAATTAGCATAAGCAGCTTGCAGACCCATAATGTCAATAGATGTGGTAGAAGTCGTCATTTGGCGAGAAAGCTCAGTCTCAGGAGGAAGCGGAGCAGTCCAAATGTTTTTGAGATGGCAGCAACGGAAACCATAACGAGCATCATCTTGATTAAGCTCATTAGGGTTAGCCTCGGTACGGT
+
AAA??BBBDDDDDDDDGGGGGFHIHHIFHHIFEHHHHEHGHHIHHHCFHHFHIHFHHHIHIGIHIHIIIIIIIIIIIIIIIIIIHIIHIIIHIHIIIIIIGGHHIHFGHHHHHFHFHHF@FFHHHHHHHHHHGGGGG6DEGGGGGGGGGGGGGGGGGGGGGGGGGGGEGGGGGGECEGGEGGGGGGGGGGGGGGGGEEGGGGGGGGGGGGGGGGGGGGGGGGGEEGGGGGGGGGECCCGGEEGGGGGGGG:
@M00151:18:000000000-A117B:1:1101:13552:2562/1
TATAATAACCACCATCATGGCGACCATCCAAAGGATAAACATCATAGGCAGTCGGGAGGGTAGTCGGAACCGAAGAAGACTCAAAGCGAACCAAACAGGCAAAAAATTTAGGGTCGGCATCAAAAGCAATATCAGCACCAACAGAAACAACCTGATTAGCGGCGTTGACAGATGTATCCATCTGAATGCAATGAAGAAAACCACCATTACCAGCATTAACCGTCAAACTATCAAAATATAACGTTGACGAT
+
AAAAABBBDDDDDDEEGGGGGGHHHHIIIIIIIIFHHHIHIIIIIIIIIHHHIHHHHHHH>EHHHHHHIHIHHHCEHFHHHHHHHFHHHGGGGGGEGEGGGEGGGGHGGGGGGCEGGGGGGGGGGGGGGGGGGGGGGGGGGGGGGGGGGGGGGGGGGGGGGGGGDGGGGGGGGGEECEGGGGGGGGGGGGGGGGGGGGGGGGECGGGGEGGGGGGGGGGGGGGGGGGGGGGGGGGGGGGGGGGGGGGGGG8
@M00151:18:000000000-A117B:1:1101:14470:2564/1
GCTCAAAGTCAAAATAATCAGCGTGACATTCAGAAGGGTAATAAGAACGAACCATAAAAAAGCCTCCAAGATTTGGAGGCATGAAAACATACAATTGGGAGGGTGTCAATCCTGACGGTTATTTCCTAGACAAATTAGAGCCAATACCATCAGCTTTACCGTCTTTCCAGAAATTGTTCCAAGTATCGGCAACAGCTTTATCAATACCATGAAAAATATCAACCACACCAGAAGCAGCATCAGTGACGACA
+
?????BBBDDDDDDDDGGGGGGHEEHIIIIIHHGHIIHCFHHIIDGHHHHIHHIIIIIHIHHIIIIIHIIIIIIHIIIHHHIIIIIIIHHHFDGGHFHHHHHHEHEFGFGGGGGGGGGGGGGHGGGGGGGGGGGGGGGGGGGGGGGGGGGGGGGGGGGGGGGGGGGGGGGEEGGGGGGGGEGGGGGGGGGGGGGCEGGGGGGCCEGGGEGEEGCEGGGGGGGGGGGGGGGGGEEGGCGCCCGC?EGGGGD4
@M00151:18:000000000-A117B:1:1101:14563:2564/1
GATTTCTTACCTATTAGTGGTTGAACAGCATCGGACTCAGATAGTAATCCACGCTCTTTTAAAATGTCAACAAGAGAATCTCTACCATGAACAAAATGTGACTCATATCTAAACCAGTCCTTGACGAACGTGCCAAGCATATTAAGCCACTTCTCCTCATCCAACGCGTCAGTTTTTGACAGAATCGTTAGTTGATGGCGAAAGGTCGCAAAGTAAGAGCTTCTCGAGCTGCGCAAGGATAGGTCGAATTT
+
????ABBBEDDDDDDDGFCFFCHIIIIIIIIIHHHHHIIIHHIHGGHIIHHIHHHHHHIIIIIIIHHHIHIIIIIIIIIIIIIHHIIIIIIHIIIIII.CGHIHHHHHHHHHHHHHHHHHHHHHHHHGGGGGGGGGGGGGGGGGGGGGGGGGGGGGGGGGGGGGGGGGGGGGGGGGGGGGGGGEGGEEGGGGGGGGEGGGGGGGGCEDGGGGGCCGGGGGGGGGGGGGG<EGGGGGDCCGGGG?CDGEGGG
@M00151:18:000000000-A117B:1:1101:15404:2565/1
CCATAAGGCCACGTATTTTGCAAGCTATTTAACTGGCGGCGATTGCGTACCCGACGACCAAAATTAGGGTCAACGCTACCTGTAGGAAGTGTCCGCATAAAGTGCACCGCATGGAAATGAAGACGGCCATTAGCTGTACCATACTCAGGCACACAAAAATACTGATAGCAGTCGGCGTGTGAATCATTAGCCTTGCGACCCTCGGCAGCAAGAACCATACGACCAATATCACGAAAATAGTCACGCAAAG
+
?AAAABBBDEEDDBDDGGGGGGIIIIIIIIIIHIIIIHHHHHHIIIHHHHIIHHHHHHHHHHHHHHHHHHHHHHGGGGGGGGDEGGGGGBEEEGGGGGGGGGEGGGGGGGGGGGGGGGGGGGGGGGGGGGGGGGGGGGGGGGGGGGGGGGGGGGGGGGGGGGGGGGGGGGGGGGGGGGGEEGGGGGGGGGGGGGGGGGGGGEEGGGGGGGGGGGGGGGGGGGGGDEGEGGGGGEGGGGEECEGGGGGGGG
@M00151:18:000000000-A117B:1:1101:18372:2565/1
AAGTAAAAATGTCTACAGTAGAGTCAATAGCAAGGCCACGACGCAATGGAGAAAGACGGAGAGCGCCAACGGCGTCCATCTCGAAGGAGTCGCCAGCGATAACCGGAGTAGTTGAAATGGTAATAAGACGACCAATCTGACCAGCAAGGAAGCCAAGATGGGAAAGGTCATGCGGCATACGCTCGGCGCCAGTTTGAATATTAGACATAATTTATCCTCAAGTAAGGGGCCGAAGCCCCTGCAATTAAAAT
+
??A??BBBDDDDDDDDGGGGFFIFHHIHIIIIIHHHIIIHHHDHHHHIIHFHIIIIIHHHHHHFHFHHHIHHHHHHHEHHHHHHHGGGGFFGGGGGGGGGGGGGGG<E?EEGGGGGGGGG?CGGGGGGGGGGGGGGGGGGGGGGGGCGGGGGGGGGEGGGGGGGEEECCGGGGGD<AGGGGGEGDGGGGGGG:CEGGGGGGGGGGGGGGGGGGGGGGGGGGGGGGGECDDGGGGGGGGGGGGEEGGGGGGE
@M00151:18:000000000-A117B:1:1101:11762:2566/1
TTGCGTCTATTATGGAAAACACCAATCTTTCCAAGCAACAGCAGGTTTCCGAGATTATGCGCCAAATGCTTACTCAAGCTCAAACGGCTGGTCAGTATTTTACCAATGACCAAATCAAAGAAATGACTCGCAAGGTTAGTGCTGAGGTTGACTTAGTTCATCAGCAAACGCAGAATCAGCGGTATGG
+
?????@@?DDDDDDDDFFFFFFHIIIIIIHIIIIIIHIHHIIHIFHGHHIHHHEHHIIIIHHEHHHHHIHHHFHIIIIIIIIHIIHHHHHHHHHHFFFHHHHHHHHHHHFFFFFFFFFFFFEFFFFFFFFEEEEFEEFFEFFFFFFF=BEEFFFFFFFFFFFFFFFFFEEDDDDEEFFFEEDADFFE
@M00151:18:000000000-A117B:1:1101:15257:2566/1
CAGTCGGGAGGGTAGTCGGAACCGAAGAAGACTCAAAGCGAACCAAACAGGCAAAAAATTTAGGGTCGGCATCAAAAGCAATATCAGCACCAACAGAAACAACCTGATTAGCGGCGTTGACAGATGTATCCATCTGAATGCAATGAAGAAAACCACCATTACCAGCATTAACCGTCAAACTATCAAAATATAACGTTGACGATGTAGCTTTAGGTGTCTGTAAAACAGGTGCCGAAGAAGCTGGAGTAACA
+
??A?AABADDDD?BDDGGGGGGIHHHHHIHHIIIIIIIIHHHHHIIIIIHHIIIIIIHIHHHHHHFHHHHHHHHGGGGHGGGGEGGGGGGGGGGGGGGGHGGGGGGGGGGHGGGGGGGGGGGEGGGCCGGGGGGGGGGGGGGGGGGGGGGGGGGGGGGGGGGGGGGGGGGGGGGGGGGGGGGGGGGGGGGGGGGGGGGGGGGGGEGGGGGGGGGEGGGGGEE:CCEGEGGEEGGGDGEGCEGGEEE??EG:
@M00151:18:000000000-A117B:1:1101:12016:2568/1
TTACTCGTCAGAAAATCGAAATCATCTTCGGTTAAATCCAAAACGGCAGAAGCCTGAATGAGCTTAATAGAGGCCAAAGCGGTCTGGAAACGTACGGATTGTTCAGTAACTTGACTCATGATTTCTTACCTATTAGTGGTTGAACAGCATCGGACTCAGATAGTAATCCACGCTCTTTTAAAATGTCAACAAGAGAATCTCTACCATGAACAAAATGTGACTCATATCTAAACCAGTCCTTGACGAACGTG
+
AAAAABABDDDDDDDDGGGGGGIIIIIIIHHHHHIIIIIIIIGIHHHHBHHHFHIHIIHIHHHIIIHHHFFFHHHHIIHHHHEEHFHHHHHHFHHHHHHHGGFGGGFGGGGGEEGGGGGGGGGGGGGGGGGGGGGGCEEGECGGGGGGGGGG8CDGGGGECGGCCGGGGGGGGGGGGGGGGCGGGGGGGGGGGGEEGGGGGGGGGGGGGGGGGGGGEC?EGGGGGGGGGGGGGGGECEGGGGGGEGGGGCC
@M00151:18:000000000-A117B:1:1101:12466:2568/1
GAACACGACCAGAAAACTGGCCTAACGACGTTTGGTCAGTTCCATCAACATCATAGCCAGATGCCCAGAGATTAGAGCGCATGACAAGTAAAGGACGGTTGTCAGCGTCATAAGAGGTTTTACCTCCAAATGAAGAAATAACATCATGGTAACGCTGCATGAAGTAATCACGTTCTTGGTCAGTATGCAAATTAGCATAAGCAGCTTGCAGACCCATAATGTCAATAGATGTGGTAGAAGTCGTCATTTGG
+
?A???B?BDDDDDEEDGGGGGGIIIIHEHHHHIHHFHHIHIIIIIIIIIIIIIHHIIIIIIIIIIIIIIIIIIIIIIIHHHHHHHHHHFHHHHHHHHHEGGEGGGGGEGGGGGGGGGEEGGGGGGGGHGGGGGGGGGGGGGGEGEGGGG??EGGGGGGGGGGGG?CEGEGGGEEGGGGGGGGGEEGGGGGGGGGGGGGGGEEGGGGGGCEEGGGGGGGGGG:CCCEGECEE*CE0:CEGGCGCCEEGGGG?
@M00151:18:000000000-A117B:1:1101:19288:2569/1
ACAGAAACAACCTGATTAGCGGCGTTGACAGATGTATCCATCTGAATGCAATGAAGAAAACCACCATTACCAGCATTAACCGTCAAACTATCAAAATATAACGTTGACGATGTAGCTTTAGGTGTCTGTAAAACAGGTGCCGAAGAAGCTGGAGTAACAGAAGTGAGAACCAGCTTATCAGAAAAAAAGTTTGAATTATGGCGAGAAATAAAAGTCTGAAACATGATTAAACTCCTAAGCAGAAAACCTA
+
?????BBBDDDDDDBDGFGGGGHHCHHIIIIIIIFHHIIIHHFHIIIHIIHIIIIIHIIIIHIIHIIIIIIHHIHHIIIHIHCDHHHFHHHHHHHHHHHHHHHFFFGGGFEEGEGGGGGGGGDDGGGGAEEGGGGGGAACEGEGGGGGGGEGEGEEGGGGGGECCCGGGGGGEEGGGGGGGEGGGGGGG:CEEEEGGGEGGGGGGGGGGGGGGG*:?ECEGGEGEEGGCEGCCEGGGGGGGCEEECCCCC
@M00151:18:000000000-A117B:1:1101:19982:2570/1
TCTATTATGGAAAACACCAATCTTTCCAAGCAACAGCAGGTTTCCGAGATTATGCGCCAAATGCTTACTCAAGCTCAAACGGCTGGTCAGTATTTTACCAATGACCAAATCAAAGAAATGACTCGCAAGGTTAGTGCTGAGGTTGACTTAGTTCATCAGCAAACGCAGAATCAGCGGTATGG
+
????ABBBDDDDDDDDGGGGGGHHIIIIIHIIIIHHIIIIHHIIIHEHHIIIHHHDFHHHHHHIHIIIIIIIIHIIIIIIHHHDEHFHHHGGHHHHHHHHHHHHHHHHHHHHHGGGGGGGGGGGGEGGGGEGEEGGACGGGGCEEGGGGGGGGGGGCGGGCGGGGGGAGGEECEGGG)8CGG
@M00151:18:000000000-A117B:1:1101:19926:2570/1
ATAAAAGTCTGAAACATGATTAAACTCCTAAGCAGAAAACCTACCGCGCTTCGCTTGGTCAACCCCTCAGCGGCAAAAATTAAAATTTTTACCGCTTCGGCGTTATAACCTCACACTCAATCTTTTATCACGAAGTCATGATTGAATCGCGAGTGGTCGGCAGATTGCGATAAACGGTCACATTAAATTTAACCTGACTATTCCACTGCAACAACTGAACGGACTGGAAACACTGGTCATAATCATGGTGG
+
AAAAABBBBDDDDDDBFGGGGGHIHHHIIIIIIHHHIIIIHIHHIHEFHHHHHHHIIHHHHHHIHHIHIGHHHDHHHHHHHHHHHHHHHHHHHHHHGGGGGEEGGGGGGGGGGGGGGGEGGGGGGGGGGGGGGGGGGGGGGGGGGGGGGGGGG>GGEGGGGGGGGGGGGGGGGGGCCCECEGGGGGGGGGGGEGGGGGGGGGGGEGGGEGEGGGGGGGGEGGG>DGGGGGGEGGGGCGGEGGGGGGGGCEE
@M00151:18:000000000-A117B:1:1101:14703:2570/1
ATCGGTCGTCAGCCAACGTGAGAGTGTCAAAAACGATAAACCAACCATCAGCATGAGCCTGTCGCATTGCATTCATCAAACGCTGAATAGCAAAGCCTCTACGCGATTTCATAGTGGAGGCCTCCAGCAATCTTGAACACTCATCCTTAATACCTTTCTTTTTGGGGTAATTATACTCATCGCGAATATCCTTAAGAGGGCGTTCAGCAGCCAGCTTGCGGCAAAACTGCGTAACCGTCTTCTCGTT
+
AAAAA??@DDDDDDDEGGFGGEFHHHHHHIHIHHHHIHHIIIIIHHHIIHHIHIIIHHIIFIHHHHHHGIIIHIIIIIIIIHHHHHHHHHHHHHDFHHHHHHHHGEGGGGGGHGGGGGGGGGGGGGGGGGGGGGGGGGGGGGGGGGGGGGGGGGGGGGGGGGGGGGG<EEGGGGGGGGGGGGGGGGGEGGGGGGGGGGEGGGGGGGGGGGGGGGGGGGGGGGGGGGGGGGGGGGGGGCEGGGGGGEG
@M00151:18:000000000-A117B:1:1101:14881:2571/1
ATAGCAAGGCCACGACGCAATGGAGAAAGACGGAGAGCGCCAACGGCGTCCATCTCGAAGGAGTCGCCAGCGATAACCGGAGTAGTTGAAATGGTAATAAGACGACCAATCTGACCAGCAAGGAAGCCAAGATGGGAAAGGTCATGCGGCATACGCTCGGCGCCAGTTTGAATATTAGACATAATTTATCCTCAAGTAAGGGGCCGAAGCCCCTGCAATTAAAATTGTTGACCACCTACATACCAAAGACG
+
AAAAABBBDDDDDDEEGGGGGGIHHHHIIIHHHHBHHHHHHHHIHHHH>EHHIHFHHHHHHFHFHEHEHHHGGGGEEGGGEGEGGGGGEGGGGGACEGGGGGGGGGGGGGGGGGGGEGGGGGGGGGGGGGGGGGGGGGGGG?EEGGGGGGGGGGGGGGGDGGGGGGEGGGGGGGGGGGGGGGGGGGGGGGGGGGGGGGGGGGGGGGGGGGGGGGGGGGGGGGECEEECGGGGGGGGGGGGGGGGGGGGGGE
@M00151:18:000000000-A117B:1:1101:17644:2571/1
GCCAATACCATCAGCTTTACCGTCTTTCCAGAAATTGTTCCAAGTATCGGCAACAGCTTTATCAATACCATGAAAAATATCAACCACACCAGAAGCAGCATCAGTGACGACATTAGAAATATCCTTTGCAGTAGCGCCAATATGAGAAGAGCCATACCGCTGATTCTGCGTTTGCTGATGAACTAAGTCAACCTCAGCACTAACCTTGCGAGTCATTTCTTTGATTTGGTCATTGGTAAAATACTGACCAG
+
AAAAABBBDDDEEDDDGGGGGGHHIIIIIHIIIIIIIIIHIIHIGHIIHHHHHIIIIIIIHIFHIIHIIIIIIIIIIIHIIIIDHHIIHHHHHIIIIHHHHHHHHHHHHHHHHHHHHHGGGGGGGGGGGGGGGGGGGGGGGGGGGGGGEGGGGGGGGEGGGGGGEGGGGGGGGGGGGEGGGGGGGGGEGEGEGGGGGGGGGGEGGGGGGGDGGGGGGGGGGGGGGGGGGEGGGGGGEEEGGGGGGGGGGGE
@M00151:18:000000000-A117B:1:1101:17203:2571/1
GGTAAAAATTTTAATTTTTGCCGCTGAGGGGTTGACCAAGCGAAGCGCGGTAGGTTTTCTGCTTAGGAGTTTAATCATGTTTCAGACTTTTATTTCTCGCCATAATTCAAACTTTTTTTCTGATAAGCTGGTTCTCACTTCTGTTACTCCAGCTTCTTCGGCACCTGTTTTACAGACACCTAAAGCTACATCGTCAACGTTATATTTTGATAGTTTGACGGTTAATGCTGGTAATGGTGGTTTTCTTCATT
+
?????BBBDDDDEEEDFGGGGGHHHHEFHHHHHHIIHIIHHHHHHHHHHHHEHHBGHFHHIHIIIIIHHFHHHHHHHHHFHHHHHHHHHHHFFHHFHHDFGEGGGGGGGGGGGGHGGHGGGGGGGGCCGGGGGGGGGGGGGGGGGGEGGGGEGGGGEGGGGGGGGGGGGGGGGGGGGGGGGGGGGGGGGGGGGGGGGGGGGGEEEGGGGEGGGEEGGGGGGEGEGGGEGEG:CEGGG0?ECEEC?EEGGE?
@M00151:18:000000000-A117B:1:1101:18321:2571/1
ACTGGCCTAACGACGTTTGGTCAGTTCCATCAACATCATAGCCAGATGCCCAGAGATTAGAGCGCATGACAAGTAAAGGACGGTTGTCAGCGTCATAAGAGGTTTTACCTCCAAATGAAGAAATAACATCATGGTAACGCTGCATGAAGTAATCACGTTCTTGGTCAGTATGCAAATTAGCATAAGCAGCTTGCAGACCCATAATGTCAATAGATGTGGTAGAAGTCGTCATTTGGCGAGAAAGCTCAGT
+
??????BBDDDBBDDBGGGGGGHIIIIIIIIIIIIIIIIIIIIIHIIHHIIIIIIIIHHGHIIHHEHHIIIIIHGHIIIIIHHDFHHHHHHHHDHHHHGHHHGGGGGGGGGGGGGGGGGGGGGGGGGGGGGGGGEEEGGGGGGGGGGGGGEGGGGGGGGGEGGGGGGGGGGGGGGGGGGGGGGGGEGGGGGGGGGGGGGGGGGGGGGGGGGGGGGGGGGGGGGGGEGEEGGGGGE?CAGGGGGGGGGGGE
@M00151:18:000000000-A117B:1:1101:13739:2572/1
TGTGACGACAAATCTGCTCAAATTTATGCGCGCTTCGATAAAAATGATTGGCGTATCCAACCTGCAGAGTTTTATCGCTTCCATGACGCAGAAGTTAACACTTTCGGATATTTCTGATGAGTCGAAAAATTATCTTGATAAAGCAGGAATTACTACTGCTTGTTTACGAATTAAATCGAAGTGGACTGCTGGCGGAAAATGAGAAAATTCGACCTATCCTTGCGCAGCTCGAGAAGCTCTTACTTTGCGA
+
?????B??DDDDDDEDGGGGG?FHIIIIHCECFHHHDHHIHIHIIIIIIDFFEHHHIIIIIHIGHFHHHIHIIIIIHHFHHHHHHHHHHHHHFFFHHHGGGGGGGGGGGGGGGGGGGGGGGGGGGGGGGGGGGGGGGGGGGGGGGGGGGGGGGGGGGEGGGGEEEGGGEGGGGGGGGGCECGEEGGGEGGGGGGDGGGGGGGGGGGGEGGGGGGGGGGGGGEE>DGGGGGGAEGGEGGGGGGGGCEEG>D
@M00151:18:000000000-A117B:1:1101:12559:2573/1
GCTGGGAAAAGTTACTGTAGCCGACGTTTTGGCGGCGCAACCTGTGACGACAAATCTGCTCAAATTTATGCGCGCTTCGATAAAAATGATTGGCGTATCCAACCTGCAGAGTTTTATCGCTTCCATGACGCAGAAGTTAACACTTTCGGATATTTCTGATGAGTCGAAAAATTATCTTGATAAAGCAGGAATTACTACTGCTTGTTTACGAATTAAATCGAAGTGGACTGCTGGCGGAAAATGAGAAAATT
+
?????ABBDDDDDDDEGGGGFGHHHFCFHIIHIHHHHHHHHIIIHIHHHIHHHHHHHHHFHHHHHHHHHHHHHHGGGGGGEGGGGGGGGGGGGGEEGGGGGGGGGGGGGGEEGGGGGGGGGGEGGGGGGGGGDGGG?EGGGGGGGGGGGGGGGGGGGGEGGEGCC8CEGDGGGGGGGGGGGGGGGGEEGGEGGGEGGGGGGGGGGGGGGGGGGGGGGGGGGCECCGGGGGGGGGEGGD28EGGGGGGGGG?
@M00151:18:000000000-A117B:1:1101:17074:2574/1
TTGGAGGCATGAAAACATACAATTGGGAGGGTGTCAATCCTGACGGTTATTTCCTAGACAAATTAGAGCCAATACCATCAGCTTTACCGTCTTTCCAGAAATTGTTCCAAGTATCGGCAACAGCTTTATCAATACCATGAAAAATATCAACCACACCAGAAGCAGCATCAGTGACGACATTAGAAATATCCTTTGCAGTAGCGCCAATATGAGAAGAGCCATACCGCTGATTCTGCGTTTGCTGATGAA
+
?????B??DDDDDDDDGGGGFGIHHIHFHHH7ACGGHHHIIFFHEHEFEHFHHHIHIFHDDFHHIFDDGHIIIHHHHHGHIHDHHIHIEAEHHHHHHFHHHHHHHHHHHHHDFHHHHGGGGGGGDEDEGGGGEGGGGGGGGEGEEEGGGGGGGGGGGGGGGGGGGGGGGGG:CECEGGGEEEEGG:EGCEGEEEGGGGCEEGDGGGGGGGEE?EGCGGGGGGGGGGGGGCCECGGEDEGDCECCEEEEG
@M00151:18:000000000-A117B:1:1101:19065:2576/1
GAACCAAACAGGCAAAAAATTTAGGGTCGGCATCAAAAGCAATATCAGCACCAACAGAAACAACCTGATTAGCGGCGTTGACAGATGTATCCATCTGAATGCAATGAAGAAAACCACCATTACCAGCATTAACCGTCAAACTATCAAAATATAACGTTGACGATGTAGCTTTAGGTGTCTGTAAAACAGGTGCCGAAGAAGCTGGAGTAACAGAAGTGAGAACCAGCTTATCAGAAAAAAAGTTTGAATTA
+
AAAAAB?AEDDDDDDDGGGGGGIIIIFHHHHHHGIIIIIIFHHHIIIIHIIIIIHHHIIIIIIIHIIHIIIIHHHHHDHHHHHHGGGBFFGGGGGGGGGGGGGGGGGGEGGGGGGGGGGGGGGGGGGGGGGGGGGGGGGGGGGGGGEGGGGGGGGGGGGGGGGGGGEGGGGGGGG:CEGGGEEGGGGGEE:?CGGGGGGGGGGGGCEGGGGGGGGGCEGGGGGGGEGGGGGGGGGGGGGGGG?CEEEGGGE
@M00151:18:000000000-A117B:1:1101:12973:2576/1
TTTACCTTGCGTGTACGCGCAGGAAACACTGACGTTCTTACTGACGCAGAAGAAAACGTGCGTCAAAAATTACGTGCAGAAGGAGTGATGTAATGTCTAAAGGTAAAAAACGTTCTGGCGCTCGCCCTGGTCGTCCGCAGCCGTTGCGAGGTACTAAAGGCAAGCGTAAAGGCGCTCGTCTTTGGTATGTAGGTGGTCAACAATTTTAATTGCAGGGGCTTCGGCCCCTTACTTGAGGATAAATTAT
+
?AA??BBBDDD@DDDDGGGGDGHHIIIHIIIIIHFHHIIIIIIIHHHHHHHHIIIIIHFHFHHHDEHHHHHFHHHHHHHHHHHFFCFFGFFGGFFFGGGGGGGBDEGGGGGGGGGGEGGGGGGGGGGGGGEGGGGGGGDGGGGEGGGGGGGECEGGGGGGGGGGGGEGGGEGGGGGGGDEGGGGG8CEGEGGG:CGC?CEEEEEGGGGGGGGGGEE<DDGEGGEGEA>CGEGGGGGGCEC?CEGGGG
@M00151:18:000000000-A117B:1:1101:16851:2576/1
CGTTTTTTACCTTTAGACATTACATCACTCCTTCTGCACGTAATTTTTGACGCACGTTTTCTTCTGCGTCAGTAAGAACGTCAGTGTTTCCTGCGCGTACACGCAAGGTAAACGCGAACAATTCAGCGGCTTTAACCGGACGCTCGACGCCATTAATAATGTTTTCCGTAAATTCAGCGCCTTCCATGATGAGACAGGCCGTTTGAATGTTGACGGGATGAACATAATAAGCAATGACGGCAGCAATAAA
+
????AAAAEDDEDDEDGGGGGGIIIIIIIIIIIIIIIIIHFHHHIIIIHHIHHHHHHIIIFHHHIIIHHHHHIHIIIIIHHIIHHHHHHHHHHHHHHHGGGGGGGGHGEDEGGGGGGGGGGGGGGGGGGGGGGGGGGGGGDGGGEGGDGGGGGGGGGGGGGEEGGGGGGGGGGGGGGGGGGGGGGGGGGGGGGEGGGGGGGDGGGGGGGGGGGGGGGEEGGGGGGGEGGGGGGGGGGGGGGGGGEEEGGG
@M00151:18:000000000-A117B:1:1101:18052:2577/1
TCCCTAGTTTTGTTTCTGGTGCTATGGCTAAAGCTGGTAAAGGACTTCTTGAAGGTACGTTGCAGGCTGGCACTTCTGCCGTTTCTGATAAGTTGCTTGATTTGGTTGGACTTGGTGGCAAGTCTGCCGCTGATAAAGGAAAGGATACTCGTGATTATCTTGCTGCTGCATTTCCTGAGCTTAATGCTTGGGAGCGTGCTGGTGCTGATGCTTCCTCTGCTGGTATGGTTGACGCCGGATTTGAGAATCAA
+
?????BBBDDDDBBDDFFFCCFHIIIIHHFHHIIIHIHHIIIFHHHHIIHIIIIIEGHHHHIHHIIHIIHHIIHHHHGHIHDEHGHHHHHHIHHIIIIFHHHHHHHHDHHHHHHHFHHHHHFFFFFDDEEEEEEFFFAEFBEEFEFFEFEEEEFFFFFFFFFFFFFFFFFFFFFFFFEFEFFFFFCEFFF?EEEED>EEFFECEFFFFFFFFFFEEFFFFFFFCEFFFEAECEEEDDDDEEFFEFEFEFEF
@M00151:18:000000000-A117B:1:1101:17338:2577/1
TGAACGCACCATCCTGCGTCCGTAGCTCAGTTGGTTAGAGCACCACCTTGACATGGTGGGGGTCGGTGGTTCGAGTCCACTCGGACGCACCAGATTTTCTTAATCTGGTCTTCTCCTTTTTCCCTCTGTTTCTTCTCTGTATCCAATACGTTAAAAGATTTACACTGTCTTCGTATGCGTTATCAGAAGGAGAATCGCTATGGCAACTTTGTTACAACTTCATTTTGCTTTTAATGGCCCATTTGGCGACG
+
?AA?ABAADDDDDDDDGDGGGGIIHIIIIIIIIIHIIIIIIIIIIIHIIIIIIIIICGHHHHHHHHEHHHHHHHHHHHHHHH@EGGGGGGGGGGGGGGGGGGGGGGGGCEEGGGGGGGGGGGGGGGGGGGGGGGGGGGGGGGGGGEGCCGEEGEEGECGEGGGGGCEGGGGGGGGGGGGGGGGGGGEEGGGGGGGGGGGGGG?CEGEGGGGGGGGGGGGGGGGGGGGGGGGEEEE?:CCEGGGGCEGGGG4
@M00151:18:000000000-A117B:1:1101:16483:2577/1
GCATAAATTTGAGCAGATTTGTCGTCACAGGTTGCGCCGCCAAAACGTCGGCTACAGTAACTTTTCCCAGCCTCAATCTCATCTCTCTTTTTGCGTTCTGCTTCAATATCTGGTTGAACGGCGTCGCATCGTAACCCAGCTTGGTAAGTTGGATTAAGCACTCCGTGGACAGATTTGTCATTGTGAGCATTTTCATCCCGAAGTTGCGGCTCATTCTGATTCTGAACAGCTTCTTGGGAAGTAGCGACAG
+
?A??ABBBDDDDDDDDGGGGGGHHIIIHIIIGHIIHHHHHHHHIIIHHIHHHIHIIIIIIIIIIIIIIIIIIIIIHHHHHHHHHHHHHHHHHHHHHHHGGGGGGGGGGHGGHHGGGEGGGGGGGGGGGGGGGGGGGGGGGGGGGCEGGEEGGEGGGGGGGGGGGGGGGGGGGGGGGGGGGGGGGGGGGGGGGGGGGGGGGGGGGGEGGGGGGGGGGGCEGGGGGGGGGGGGGGGGGGGGGGGGEEDGGGG
@M00151:18:000000000-A117B:1:1101:14497:2578/1
CTATTTAACTGGCGGCGATTGCGTACCCGACGACCAAAATTAGGGTCAACGCTACCTGTAGGAAGTGTCCGCATAAAGTGCACCGCATGGAAATGAAGACGGCCATTAGCTGTACCATACTCAGGCACACAAAAATACTGATAGCAGTCGGCGTGTGAATCATTAGCCTTGCGACCCTCGGCAGCAAGAACCATACGACCAATATCACGAAAATAGTCACGCAAAGCATTGGGATTATCATAAAACGC
+
AAAAABBBDDDDDDDDGGGGGGHFHHIIHHHHHHHHIIIIIIIIIHHHIHHHHHHHHHFFHHHHH=DDHHHGGGGGGGDEGGGGGGGGGGCEGGGGGEGGGGGGGGGGGGGGGGGGGGGGGGGGGGGGGGGGGGGGGGGGGGGGGGGGGGGGGGGCEEGGGGGGGGGGGGGGGGGGGGGGGGDGGGGGGGGGGGGGGGGG8CEGGGGGGCGGGGGGEECCCEGGGGGGGGGGGEGGGGGGGGEGGEGD
@M00151:18:000000000-A117B:1:1101:19107:2578/1
TGCTCAGGAACAAAGAAACGCGGCACAGAATGTTTATAGGTCTGTTGAACACGACCAGAAAACTGGCCTAACGACGTTTGGTCAGTTCCATCAACATCATAGCCAGATGCCCAGAGATTAGAGCGCATGGCAAGTAAAGGACGGTTGTCAGCGTCATAAGAGGTTTTACCTCCAAATGAAGAAATAACATCATGGTAACGCTGCATGAAGTAATCACGTTCTTGGTCAGTATGCAAATTAGCATAAGCAG
+
AAAAABBBDDDDDDDDGGGGGGHHHHIHHIIIHHIHHIIIGHGFHHHIIIIIHHHHHIIIIHIHHIHIIIIHHHHHEHHHHHHHHHHHHHHHGGGGGGGGGGGHGGGGGGGGGGGGGGGGGGGGGGGGG<CGGGGGGGGGGGGGEGGGGGGGGEGGGGGGGGGCEEGEGGGGGGEEEGGEGGGGGGGGGGGGGGGCEGGGGGEGGEGGEGCEGGGGGGEEGGGGGGGGGEGGGGGGGGGEEEEGGGEGGG
@M00151:18:000000000-A117B:1:1101:19891:2580/1
TCGGTACGGTCAGGCATCCACGGCGCTTTAAAATAGTTGTTATAGATATTCAAATAACCCTGAAACAAATGCTTAGGGATTTTATTGGTATCAGGGTTAATCGTGCCAAGAAAAGCGGCATGGTCAATATAACCAGTAGTGTTAACAGTCGGGAGAGGAGTGGCATTAACACCATCCTTCATGAACTTAATCCACTGTTCACCATAAACGTGACGATGAGGGACATAAAAAGTAAAAATGTCTACAGTAGA
+
??AA???ADDDDDDDDGGGGGGHHHHHHHHIIIIIIGGHHHHIIHHIIIIIIIIIIIIIIHIIIIIIIIHHHIIIIIIIIIIIHIIHHGHHHHHHHCFFHHHHHHHHHHHGGGGGGGGGGGGGCEGGGGGGGGGGGGGGGGEEGGGGGGGGGGGGGGGGGGGGGEEGGGGGGGGGGGGGGGGGEGGGGGGGGGGGGGGGGGGGGGGGGGGEGGGGGGGGGGGGGGGGGGGGE?EGGGGGGEGGGGGGGECC
@M00151:18:000000000-A117B:1:1101:15300:2580/1
GGGAGGGTAGTCGGAACCGAAGAAGACTCAAAGCGAACCAAACAGGCAAAAAATTTAGGGTCGGCATCAAAAGCAATATCAGCACCAACAGAAACAACCTGATTAGCGGCGTTGACAGATGTATCCATCTGAATGCAATGAAGAAAACCACCATTACCAGCATTAACCGTCAAACTATCAAAATATAACGTTGACGATGTAGCTTTAGGTGTCTGTAAAACAGGTGCCGAAGAAGCTGGAGTAACAGAAGT
+
??A??BB?DDDDDDDDGGGGGGHIHIIIIIIIHHHHHHHIIIIIIIIIIHIIHIHIIHHHHIHHHHHHHHHHHHHHHHHHHHHGHGGGGGGGGGGGGGGGGGGGGGGGGGGGGGGGGGGGGGGGGGGGGGGGGGGGCEGGGEGGGGGGGGGGGGGGGGGGGGGGGGGGGGGGGGGGGGGGGGGGGGGGGGCGGGGGGGGGGGGGGGGGCCCGGGGGEGGGGGGECC?CDG<DGGGGGGGGGGGGGGGGGC0
@M00151:18:000000000-A117B:1:1101:14418:2581/1
CGCTGAATAGCAAAGCCTCTACGCGATTTCATAGTGGAGGCCTCCAGCAATCTTGAACACTCATCCTTAATACCTTTCTTTTTGGGGTAATTATACTCATCGCGAATATCCTTAAGAGGGCGTTCAGCAGCCAGCTTGCGGCAAAACTGCGTAACCGTCTTCTCGTTCTCTAAAAACCATTTTTCGTCCCCTTCGGGGCGGTGGTCTATAGTGTTATTAATATCAAGTTGGGGGAGCACATTGTAGCATTG
+
AAAA?ABBDDDDDDDDGGGGGGIHHHHIIIIIIIHIIIIHHIIIIIIIIIIIIIIIIHIIIIIIIIIIIIIIIIIIIIIIIIIHHHH<DHHHHHHHHHHHHHHHHGHGHGGGHGGGGGGGGGGGGGGGGGGGGHGGGGGGGGGGGGGGGGGGGGGGGGGGGGGGGEGGGGGGGGGGGGGGGGGGGGGGGGGGGGGGGGGGG<<E8CECCGE??:CCGGEGGEGC?EEEEEEGGG>GEGEECGC?CEEGGGC
@M00151:18:000000000-A117B:1:1101:15842:2581/1
TCTTTTATCACGAAGTCATGATTGAATCGCGAGTGGTCGGCAGATTGCGATAAACGGTCACATTAAATTTAACCTGACTATTCCACTGCAACAACTGAACGGACTGGAAACACTGGTCATAATCATGGTGGCGAATAAGTACGCGTTCTTGCAAATCACCAGAAGGCGGTTCCTGAATGAATGGGAAGCCTTCAAGAAGGTGATAAGCAGGAGAAACATACGAAGGCGCATAACGATACCACTGACC
+
AAAAABBBDDDDDDDDGGGGGGIIIIIIIIHGHHFHHFHHHHHIIIIIHHHHHIIHHEHHHIIIIIIIIIIIIIIIIHHHHHHHHHHHHHHHHHHHHHHHHHGGGGGGGGGGGGGGGGGGGGGGGGGGCEGGGGGGGGGCEGGGGGGGGGGGGGGGGGGGEGGGGGGGGDGGGGGGGGGGGGEGGGGGGGGGGEGGGEGG?CEEGGGGEGGECEGGGGGGGEGE?ACAGGGEGGCECEGGGGGCEGC
@M00151:18:000000000-A117B:1:1101:17048:2581/1
CTAAAATGCAACTGGACAATCAGAAAGAGATTGCCGAGATGCAAAATGAGACTCAAAAAGAGATTGCTGGCATTCAGTCGGCGACTTCACGCCAGAATACGAAAGACCAGGTATATGCACAAAATGAGATGCTTGCTTATCAACAGAAGGAGTCTACTGCTCGCGTTGCGTCTATTATGGAAAACACCAATCTTTCCAAGCAACAGCAGGTTTCCGAGATTATGCGCCAAATGCTTACTCAAGCTCAAACG
+
?????BBBDDDDDDDDGGGGGGHIIIIFHHIIIGIHHHHFHFGGHIHHCFGHHEHHHIHHFFFHHHHHIIHIIIIIHEFHDHHCEHHFHHHHHEHHHHHHGGGGGGGGGGG>DEEGGGGGGGGGGGGGGGGGGGGEGGGGGGGGGGGGGGGGEGGGGGGGGGGGG>DGGGDGGGGGGGGGEC?CECGGEGGGGGGGGCCCEGGGGGGGGG?CEEEGGGGGEGGGGGCEEGEEGCEGEEGGGGGGGEEGGEG
@M00151:18:000000000-A117B:1:1101:13805:2582/1
GGTCTTTCGTATTCTGGCGTGAAGTCGCCGACTGAATGCCAGCAATCTCTTTTTGAGTCTCATTTTGCATCTCGGCAATCTCTTTCTGATTGTCCAGTTGCATTTTAGTAAGCTCTTTTTGATTCTCAAATCCGGCGTCAACCATACCAGCAGAGGAAGCATCAGCACCAGCACGCTCCCAAGCATTAAGCTCAGGAAATGCAGCAGCAAGATAATCACGAGTATCCTTTCCTTTATCAGCGGCAGACTTG
+
?????BBBDDDDDDDDGGGGGGHHFHHHHHHHHHIIIIIIIHIIIIGFGDGHIIHHIHHHHIIIIGIIIIIFHHIIHHHHHHHIHHGFHHHHHDFFHHHHHHHFHHFHHHHHHHGGGGGGGGGGGEGGGGGEEGGGGBEGEGGGGCCEGGGGGGEGGEEEGGGGEGEGGGGGGGGGGGGGGGGGGGGGGGGGGGGGGGGGGGGGGGGGGGEEGGGEEGCCGGCEGGGGGGGGCEGGEGGGGEAG>8CCCG:
@M00151:18:000000000-A117B:1:1101:15200:2582/1
AGATTATGCGCCAAATGCTTACTCAAGCTCAAACGGCTGGTCAGTATTTTACCAATGACCAAATCAAAGAAATGACTCGCAAGGTTAGTGCTGAGGTTGACTTAGTTCATCAGCAAACGCAGAATCAGCGGTATGG
+
?????BBBDDDDDDBBFFFFFFHIIIIIIIIIHIHHHHHHFHIIIIIIIIHIIFHIIIIIIHHIIIIIIIIIIHIIIIFHEH7FGHIFHIHHHGFHFFHHHHHHHHHHHHHHFHHHFFEEEEEEFFFFFEEEEFFF
@M00151:18:000000000-A117B:1:1101:15353:2582/1
ATATCGGTATAAGTCAAAGCACCTTTAGCGTTAAGGTACTGAATCTCTTTAGTCGCAGTAGGCGGAAAACGAACAAGCGCAAGAGTAAACATAGTGCCATGCTCAGGAACAAAGAAACGCGGCACAGAATGTTTATAGGTCTGTTGAACACGACCAGAAAACTGGCCTAACGACGTTTGGTCAGTTCCATCAACATCATAGCCAGATGCCCAGAGATTAGAGCGCATGACAAGTAAAGGACGGTTGTCAG
+
???AAAA?DDDDDDDDGGGGGGIIIIIIIHHHHIIIAFHHIIIIIIIIIIIIHIHHHHEGHIIHHHHHIIHHIHHIHHHHHHHHHFHHHHHHHHFGGGGGGGGGGGGGGGGGGEGGGGGGGGGGGGGGGGGEGGGGGEGGGGGGGGGGGGGGGGGGGGGGGGGGGGGGGGGGGGG?EGGGGGGGEGGGGGGGGGGGGGGGGGGGGGGGGGGEGGEGGGGGGEGGGGGGGGGGGEGGGGGGGGGCEGGGGG
@M00151:18:000000000-A117B:1:1101:13600:2584/1
ACGATACCACTGACCCTCAGCAATCTTAAACTTCTTAGACGAATCACCAGAACGGAAAACATCCTTCATAGAAATTTCACGCGGCGGCAAGTTGCCATACAAAACAGGGTCGCCAGCAATATCGGTATAAGTCAAAGCACCTTTAGCGTTAAGGTACTGAATCTCTTTAGTCGCAGTAGGCGGAAAACGAACAAGCGCAAGAGTAAACATAGTGCCATGCTCAGGAACAAAGAAACGCGGCACAGAATGTT
+
??A???BBDDDDDDDDGGGGGGIIIIIIIIHIIIIIIHIHHCFFHHHHIIIIIHHHHHIIIIIIHIIIIHHIHIHIIIHHIIHHHHGGGGGDGGGGGGGGGGGGGGGGGEGGGGGGGGGGGGGGG?CGGGGCGGGGGGGGGGGGGGGGEGGGGG:CGGGGGGGGGGGEGGEGGGGGEGGGEAGGGGGGGGGGGGGGGGGGGGGGGGGGGEGG?EEEGGGEEGEGGGGEGGGGGGGEEGA?GGGGGGGGG:C
@M00151:18:000000000-A117B:1:1101:13104:2584/1
GGCAACTTGCCGCCGCGTGAAATTTCTATGAAGGATGTTTTCCGTTCTGGTGATTCGTCTAAGAAGTTTAAGATTGCTGAGGGTCAGTGGTATCGTTATGCGCCTTCGTATGTTTCTCCTGCTTATCACCTTCTTGAAGGCTTCCCATTCATTCAGGAACCGCCTTCTGGTGATTTGCAAGAACGCGTACTTATTCGCCACCATGATTATGACCAGTGTTTCCAGTCCGTTCAGTTGTTGCAGTGGAATAG
+
??????BBDDDDDDDDGGGEFGHIIIIHIIIIHHHHFHHIIIIHIIFHIIDDGHIHHIHIIHHIIFHHHIIIHIIGIHHHIIHHHHHFGHDFHHEFFHHHHHHGGGGGFGGGDEGGGGGEGGGGGGEGGGGGGGGGEGGGGGGGGGGGGGGGGGGGGGGGGGGGGCGGEGECEGGGGGGGEGGGGGGGGGGGGGGGGGGGGGGGGGGGGEEEEGGG:CCCEEEEEGGGGCEGGGCCGGGGGGG?*?:?CC?
@M00151:18:000000000-A117B:1:1101:11636:2585/1
ACGACATTAGAAATATCCTTTGCAGTAGCGCCAATATGAGAAGAGCCATACCGCTGATTCTGCGTTTGCTGATGAACTAAGTCAACCTCAGCACTAACCTTGCGAGTCATTTCTTTGATTTGGTCATTGGTAAAATACTGACCAGCCGTTTGAGCTTGAGTAAGCATTTGGCGCATAATCTCGGAAACCTGCTGTTGCTTGGAAAGATTGGTGTTTTCCATAATAGACGCAACGCGAGCAGTAGACTCCTT
+
??A??B?BDDDDDDDDGGGGGGIIIIHHHHHHHHIIIIGHHIIGHHHHHIII@DHHHIIIIHIHHHHHIIIFHIIIHIHIIIHIHHIIIIHHHHHHHHHHHHHHHHHHHHHGGGGGGFGGGGGGGGGGGGGGGGGGGGHGGGGGGGGGGGGGGGGGGGGGGGGGGGGGGGGGGGGGGGGGGGGGGGGGGGGGGGEEGGGGG?:CCCGGGGGEECEGGGGGGGGGGGGGGGGGGGGGGGGAEEGGEGGGGGE
@M00151:18:000000000-A117B:1:1101:16815:2585/1
ACGAAAGACCAGGTATATGCACAAAATGAGATGCTTGCTTATCAACAGAAGGAGTCTACTGCTCGCGTTGCGTCTATTATGGAAAACACCAATCTTTCCAAGCAACAGCAGGTTTCCGAGATTATGCGCCAAATGCTTACTCAAGCTCAAACGGCTGGTCAGTATTTTACCAATGACCAAATCAAAGAAATGACTCGCAAGATTAGTGCTGAGGTTGACTTAGTTCATCAGCAAACGCAGAATCAGCGGTA
+
??AA?AABDDDDD<BDGGGGGGIIIIIIHHIIIIIIIIIIIIIIIIIIIIIIHIHHIIIIIIIIHHHHHHHHHHHIIIIIIIIIIIIIHHHHHHHHHHHHHHHHHHHHHHGGGGGGGGEGGGGGGGGGGGHGGGGGHGGGGGHGGGGGGGGGGGGGGGGGGGGGGGGGGGGGGGGGGGGGGGGGGGGGGGGGGGGGGGGGG:?EGGGGGGGGGGCCGGGGGGGGGGGGGGGGGGGGGGGGGGGGGGGGG?8
@M00151:18:000000000-A117B:1:1101:17105:2586/1
AGATGAGATTGAGGCTGGGAAAAGTTACTGTAGCCGACGTTTTGGCGGCGCAACCTGTGACGACAAATCTGCTCAAATTTATGCGCGCTTCGATAAAAATGATTGGCGTATCCAACCTGCAGAGTTTTATCGCTTCCATGACGCAGAAGTTAACACTTTCGGATATTTCTGATGAGTCGAAAAATTATCTTGATAAAGCAGGAATTACTACTGCTTGTTTACGAATTAAATCGAAGTGGACTGCTGGCGGA
+
?????BBBDDDDDDDDGGGGGGIIIIIIIIIHHHIHHHHHHIIIHHHHHHHHHHIIHGFHHHHGDHHFFFHFHFHHGGGGGGGGGGGGGGGGGGEGGGGGGGGGGGGGGGGGGGGGGGGGGGEECEGGGGGGGGGGGGGGGGGGGGGGGGGGGGGGGGGGGGEGGGGGGGGCEGGGEGGEGGGGGGCGGGGGGGEGGGGGGGGGGCEGGGGGGGGGGGGGEGGGGGGGEEGGGEC8CCEEEEGGGGCCGG<
@M00151:18:000000000-A117B:1:1101:12732:2587/1
AGCTGGTAAAGGACTTCTTGAAGGTACGTTGCAGGCTGGCACTTCTGCCGTTTCTGATAAGTTGCTTGATTTGGTTGGACTTGGTGGCAAGTCTGCCGCTGATAAAGGAAAGGATACTCGTGATTATCTTGCTGCTGCATTTCCTGAGCTTAATGCTTGGGAGCGTGCTGGTGCTGATGCTTCCTCTGCTGGTATGGTTGACGCCGGATTTGAGAATCAAAAAGAGCTTACTAAAATGCAACTGGACAAT
+
?????BBBDDDDDDEDGGGGGGIIAFFHHFHHIIIHHHHHIIIIIIIIIHFHIHHHFHHHHHHHFHHIFHHHHIFHHHHIIHHICFHFHHHGHIHHHHHHHHHHHHHHHHHHHHGFFGFGFFEEGGGGGGGGGHGGGGGGGGEGGGGGGGGGGGGGGGGGCEGE?<EGGGECEGGGGGGGGGGGGGGGGGGGCECEG:CCEGGGGGGGGGGEEE?EGGGGGGGGGGGEGEEGECEGGGGGGGGEGEEGGG
@M00151:18:000000000-A117B:1:1101:16345:2587/1
CATTTGGACTGCTCCGCTTCCTCCTGAGACTGAGCTTTCTCGCCAAATGACGACTTCTACCACATCTATTGACATTATGGGTCTGCAAGCTGCTTATGCTAATTTGCATACTGACCAAGAACGTGATTACTTCATGCAGCGTTACCATGATGTTATTTCTTCATTTGGAGGTAAAACCTCTTATGACGCTGACAACCGTCCTTTACTTGTCATGCGCTCTAATCTCTGGGCATCTGGCTATGATGTTGATG
+
A?AAA?BBDDDDDDDDGGGGGGIIIHIHHHHGHHIIIIIIIHIHHHIIHIHDCFHHIIIIIFHIIIIIIIFHHIIIIIHHIHHIIIIIIHIHHHHHHFHHHFHHHFHFHHHHBFHHHHHHHGEGGGGGGGGGGGGGGGEG@CECGGGGGGGGGGGGGGGGGGGGGGGEGEGEGGGGGGGGGGGGGGGGGGCGEGGEGGGGGGGGGGGGGGGGGEGGEGGGGGGGGGG:CCGGEGGCEGGGGGGGGGGGGGG
@M00151:18:000000000-A117B:1:1101:12428:2587/1
GACGCACGTTTTCTTCTGCGTCAGTAAGAACGTCAGTGTTTCCTGCGCGTACACGCAAGGTAAACGCGAACAATTCAGCGGCTTTAACCGGACGCTCGACGCCATTAATAATGTTTTCCGTAAATTCAGCGCCTTCCATGATGAGACAGGCCGTTTGAATGTTGACGGGATGAACATAATAAGCAATGACGGCAGCAATAAACTCAACAGGAGCAGGAAAGCGAGGGTATCCTACAAAGTCCAGCGTACCA
+
AAAAAA=@BDDDDDDDGGGGGGHHFHIIIIIHFHFFDEGHIHIIHHHHHHHHHIHHHHHIAEGFHHHHHHHHHHHHHHHGGGGGGGEEGGGGGGGGGDGGGGGGGGGGGGGGGGGGGGGGEEGGGGGGGGGGGGGGGGGGGGGGGGGGGGGGGAEGGGGGGEGEGGGGGEGGGGGGGEGEEGGGEEEGGGGGGGGGGGGGGGGGGGGGGGGGGGGGGGGGGGGGGGG):??CEGGEGGCEGGEEEGGC<CC
@M00151:18:000000000-A117B:1:1101:18130:2588/1
AACCTCAGCACTAACCTTGCGAGTCATTTCTTTGATTTGGTCATTGGTAAAATACTGACCAGCCGTTTGAGCTTGAGTAAGCATTTGGCGCATAATCTCGGAAACCTGCTGTTGCTTGGAAAGATTGGTGTTTTCCATAATAGACGCAACGCGAGCAGTAGACTCCTTCTGTTGATAAGCAAGCATCTCATTTTGTGCATATACCTGGTCTTTCGTATTCTGGCGTGAAGTCGCCGACTGAATGCCAGCAA
+
AAAAABBBDDDDEEEEGGGGGGHHIIIIIIIIIIIIIIIIIIIIIIIHHIIIIIIIHIIIHIIIHHHIHIHIIIHHHIIIIIIIIIIIIHHHHHHHHHHHHHHHHHHHHHHHHHHGGGGFGGGGGGGHDEEGGGGGGGGGHGGGGGHGGGGGGGGGGGGGGGGGGGGGGGGGGGGGGGGGGGGGGGGGGGGGGGGGGGGGGGGGGGGGGGGGGGGGEGGGGECEGGGGGGGGGGGGGGGGGGGGGGGGGGC
@M00151:18:000000000-A117B:1:1101:18776:2588/1
ATTTCACGCGGCGGCAAGTTGCCATACAAAACAGGGTCGCCAGCAATATCGGTATAAGTCAAAGCACCTTTAGCGTTAAGGTACTGAATCTCTTTAGTCGCAGTAGGCGGAAAACGAACAAGCGCAAGAGTAAACATAGTGCCATGCTCAGGAACAAAGAAACGCGGCACAGAATGTTTATAGGTCTGTTGAACACGACCAGAAAACTGGCCTAACGACGTTTGGTCAGTTCCATCAACATCATAGCCAGA
+
AAAAABB?DDDDDDDDGGGGGGIIHIIIIHIIIIIHFFHHHHHIIIIIHHHHDDHHHHHHHHHHHHHHHHHGGGGGGGGGG=DDGGEGGEGGGGGGGEGGGGGGGGGGGGGGGGGGGGGGGGGGGGGGGGEEGGGGGGGEEEGGGGGGGGGGGGGGGGGGGGGEDGGGGGGGGGGGCEEEGGGGCEEGGGGGGGGGGGGGGGGGGGCGGGGGGGGGGGGGDGEGGCGGGEGGGGGGGGGGEGGGGCEGGG?
@M00151:18:000000000-A117B:1:1101:17939:2588/1
CATACTGTAACCATAAGGCCACGTATTTTGCAAGCTATTTAACTGGCGGCGATTGCGTACCCGACGACCAAAATTAGGGTCAACGCTACCTGTAGGAAGTGTCCGCATAAAGTGCACCGCATGGAAATGAAGACGGCCATTAGCTGTACCATACTCAGGCACACAAAAATACTGATAGCAGTCGGCGTGTGAATCATTAGCCTTGCGACCCTCGGCAGCAAGAACCATACGACCAATATCACGAAAATAGT
+
??A?ABBBDDDDDDDDGGGGGGHFHHIIIIIIIIIIIHIIIIIIHIIHHHHHHHHHHEEHIIHHHHHHHHHHHHHHFGGBFGGGGGGGGGGGEGGGGGGEGGGGGHGGGGGGGGGGGGGGGGGGGGGGGGGGGGGGGGGGGGCEGGGEGGGGGGGGGGGGGGGGGGGGGGGGGGGGGGGGGGGGGGGGGGEEGGGGGGGGGGGGGGGGGGGEGGGGGGGGGGEGGGGGGGEGGGGGGGGGGGGEGGAEGG0
@M00151:18:000000000-A117B:1:1101:16183:2589/1
CACCATCATGGCGACCATCCAAAGGATAAACATCATAGGCAGTCGGGAGGGTAGTCGGAACCGAAGAAGACTCAAAGCGAACCAAACAGGCAAAAAATTTAGGGTCGGCATCAAAAGCAATATCAGCACCAACAGAAACAACCTGATTAGCGGCGTTGACAGATGTATCCATCTGAATGCAATGAAGAAAACCACCATTACCAGCATTAACCGTCAAACTATCAAAATATAACGTTGACGATGTAGCTTTA
+
???A?BBBDDDDDDDDDGGGGGIIGHHIIIIIIIHHIIIIIHIIHHHEHHH?CFEGEEEHHIHHHHHHHHHHHHHHHFEEHHHGGGGGFGEEEGGGHGGGGGGGCEEGGGGGGGGGGGCGEGGGGGEGGGGGGGGGGGGGEEGGGGGGGGGGGGGDGGGGGGGGGCCEGGGGGGGGGGGGEEGGGGGEEGGGCCEGGGGGGEGGGGGGGGGGGGGGEGGGGGGGGGGGGGCECE?CEGGGGGGEGGEEGGC
@M00151:18:000000000-A117B:1:1101:13672:2589/1
ACCTTTAGACATTACATCACTCCTTCTGCACGTAATTTTTGACGCACGTTTTCTTCTGCGTCAGTAAGAACGTCAGTGTTTCCTGCGCGTACACGCAAGGTAAACGCGAACAATTCAGCGGCTTTAACCGGACGCTCGACGCCATTAATAATGTTTTCCGTAAATTCAGCGCCTTCCATGATGAGACAGGCCGTTTGAATGTTGACGGGATGAACATAATAAGCAATGACGGCAGCAATAAACTCAACAGG
+
AAAAABBBDEEEEDDDGGGGGGIIIIIIIIHIIIIIIIIIHHIHHHHHIIIIIIIIIIIHHHHHIHIIIHIHIIIHIIIIIIIIIIHHHHHHHHHHHGGGDFGGHGHGGGGGGGGGGGGGGGGGGGGGGGGGGGGGGGGGGGGGGGGGGGGGGEGGEGGGGGGGGGGGCGGGGGGGGGGGGGGGGGGGGGGGG8CGGGGGGGGEEGGGGGGGCEGGGGGGGGGGEGGEGGGGGGGGGGGEGGGGGGGGGG?
@M00151:18:000000000-A117B:1:1101:18363:2590/1
TTTAAGCGGCTCACCTTTAGCATCAACAGGCCACAACCAACCAGAACGTGAAAAAGCGTCCTGCGTGTAGCGAACTGCGATGGGCATACTGTAACCATAAGGCCACGTATTTTGCAAGCTATTTAACTGGCGGCGATTGCGTACCCGACGACCAAAATTAGGGTCAACGCTACCTGTAGGAAGTGTCCGCATAAAGTGCACCGCATGGAAATGAAGACGGCCATTAGCTGTACCATACTCAGGCACACAAA
+
??A??BBBDDDDDEEDGGGGGGIIIIIIHIIIIIHFEFHIHHHIIHIHHHGIHIIHHHHHHHFHHEHHHIIHHHHHHHHHHHHHHHHGGGGGGGGGGGGGGGGGGGGGGGGGGGGGGGGGGGGGGGGGEGGGGGGGGGGGGGGGGGGGGGGGGGGGGGGGGGGGEGGGGGGGGGGGGGGGGGGCECEGGGGGGGGEEGGGGGGGAGGGGGGEGGGEGGEEGGGGGGGECEEEGGGGGGEGGEGGGGGGGGE
@M00151:18:000000000-A117B:1:1101:13397:2590/1
ACCGTCTTTCCAGAAATTGTTCCAAGTATCGGCAACAGCTTTATCAATACCATGAAAAATATCAACCACACCAGAAGCAGCATCAGTGACGACATTAGAAATATCCTTTGCAGTAGCGCCAATATGAGAAGAGCCATACCGCTGATTCTGCGTTTGCTGATGAACTAAGTCAACCTCAGCACTAACCTTGCGAGTCATTTCTTTGATTTGGTCATTGGTAAAATACTGACCAGCCGTTTGAGCTTGAGTAA
+
??????B?DDDDDDDDGGGGGGIIIIFHHIHHHHHIIIIFHHIIFHHGHIHIIIHIIHIHIIIIHIIHFFHHHIIIIGHIIIHIIIGIHHHIHHHHHHHHHHHHHHHHHHHHHHHHGHGGGGGGGGGGGGGGGGGGGGGGGGGGGGGGGHHGGGGGGGGGGGGGGGGGGGGGEEGGGGGGGGGGGGGGGGGGGGGGGGGGGGCGGGGGGGGGGGGGGGGGGGGGGGGGGGGGGEGGCEEGGGGGGGGGGGC
@M00151:18:000000000-A117B:1:1101:12253:2591/1
TATAACGTTGACGATGTAGCTTTAGGTGTCTGTAAAACAGGTGCCGAAGAAGCTGGAGTAACAGAAGTGAGAACCAGCTTATCAGAAAAAAAGTTTGAATTATGGCGAGAAATAAAAGTCTGAAACATGATTAAACTCCTAAGCAGAAAACCTACCGCGCTTCGCTTGGTCAACCCCTCAGCGGCAAAAATTAAAATTTTTACCGCTTCGGCGTTATAACCTCACACTCAATCTTTTATCACGAAGTCATG
+
AAAAAB?BDDDDD?DDGGGGGGIIIIEHHIIIGHIIIIIIIEGHHHHHHHIHHIIIHIGHHIIIIIIEFFHIIIIIHHIIIIIIIIHHIIHHH@FHHHHHHHHHHHHHGGGGGGGEGEBEGGGGGGGGGGGGGGGEEGGGGGGGGGGGGGGGGGCGGA>GGGEGGGGGGGGGGGGGGGGGCGGGGGGGGGGGGGGGGGGGGGGGGGGGGGGGG2>EGGGGGCEGECEGC:?CEEGGGGGEGGGGGG)1*:C
@M00151:18:000000000-A117B:1:1101:17410:2591/1
TTCCAAGCAACAGCAGGTTTCCGAGATTATGCGCCAAATGCTTACTCAAGCTCAAACGGCTGGTCAGTATTTTACCAATGACCAAATCAAAGAAATGACTCGCAAGGTTAGTGCTGAGGTTGACTTAGTTCATCAGCAAACGCAGAATCAGCGGTATGG
+
?????BB?DDDDDDEDGGFGGGHFHHIIIIIIHHHHHIHIIIIIIGIIIFHHHIIIIHHHHHHBGHFGHIIHIIIIHIIIHHHIIIIIHHHHHHHHHHHHHHHHHHHGFGGBFFFGGGGDGGGGGGGGGGGGGGGGEGGGGGGGGGEEEGGGGGCGGGG
@M00151:18:000000000-A117B:1:1101:12933:2592/1
AATTTATGCGCGCTTCGATAAAAATGATTGGCGTATCCAACCTGCAGAGTTTTATCGCTTCCATGACGCAGAAGTTAACACTTTCGGATATTTCTGATGAGTCGAAAAATTATCTTGATAAAGCAGGAATTACTACTGCTTGTTTACGAATTAAATCGAAGTGGACTGCTGGCGGAAAATGAGAAAATTCGACCTATCCTTGCGCAGCTCGAGAAGCTCTTACTTTGCGACCTTTCGCCATCAACTAACGA
+
AAAAABBBDDDDDDDDGGGGGGIIIIHIIIIHEHHHFHHHHHHHHIHHHDGHHHIIIHIIHIIIGIIHHHHHHHFGHIHHHHHHHHHDEEHHHHHHFFHHHFGGGGGGGGGGGGGGGGGGGGGEGGGGGGGGEGGGGGGGGGGGGGGG808?CCEGEEEGGEEEGGGGGGGGGGGGDGGGGGGEGGEGEEEGG<EGGGCEEGCDGGGDEEGGGGGGEEEEGGGGCGGGGGGGGGGGGGGGGGCEEGGGGE.
@M00151:18:000000000-A117B:1:1101:19952:2592/1
AAAGGATACTCGTGATTATCTTGCTGCTGCATTTCCTGAGCTTAATGCTTGGGAGCGTGCTGGTGCTGATGCTTCCTCTGCTGGTATGGTTGACGCCGGATTTGAGAATCAAAAAGAGCTTACTAAAATGCAACTGGACAATCAGAAAGAGATTGCCGAGATGCAAAATGAGACTCAAAAAGAGATTGCTGGCATTCAGTCGGCGACTTCACGCCAGAATACGAAAGACCAGGTATATGCACAAAATGAGA
+
??AAABBBDDDDDDDDGGGGGGIIIIIIIIIHIIIIIIIIIIIIIIIIIIIHIHIHHHHHHIIFHHIIIIIIIIIIIIIIIIIIFHHIHEGEFHHHHHHHHHHHHHHHHGGGGGGGGGGGGGGGGGGGGGGGHGEGGGGGGGGGGGGGGGGGGGGGGGGGGGGGGGGGGGGGGGGGGGGGGGGGGGGGGGGGGGGGGGGGGGGGGGGGGGGGGGGGGGGGGGGGGGGGGGGGG:?EGEGGGEGGGEGEEGE
@M00151:18:000000000-A117B:1:1101:16009:2592/1
AATTAGCATAAGCAGCTTGCAGACCCATAATGTCAATAGATGTGGTAGAAGTCGTCATTTGGCGAGAAAGCTCAGTCTCAGGAGGAAGCGGAGCAGTCCAAATGTTTTTGAGATGGCAGCAACGGAAACCATAACGAGCATCATCTTGATTAAGCTCATTAGGGTTAGCCTCGGTACGGTCAGGCATCCACGGCGCTTTAAAATAGTTGTTATAGATATTCAAATAACCCTGAAACAAATGCTTAGGGATT
+
?AA?ABBBDDDDDDDDGGGGGGIIIIIIIIIIHIIIHHHIHHHGHFHIIIIHHHHHHHIIIIIHHHHHIHIHIHHFHIIIIIIIHHIIIHHHHHHHHHHHHHHHHHHHHGGGGHGGGGGGGGGGGGGGGGGGGGGGGGGDGGGGGGGGGGGGGGGGGGGGGGGGEEEGGEGGGGECGGGGGGGGGGGGGGGGGGGGGGGGGGGGEGCEGGEGGGGGGGGGGCGEGGGGEEGC?EGGEEGGEEGGGGGGGGG
@M00151:18:000000000-A117B:1:1101:14379:2592/1
ATAACCAGTAGTGTTAACAGTCGGGAGAGGAGTGGCATTAACACCATCCTTCATGAACTTAATCCACTGTTCACCATAAACGTGACGATGAGGGACATAAAAAGTAAAAATGTCTACAGTAGAGTCAATAGCAAGGCCACGACGCAATGGAGAAAGACGGAGAGCGCCAACGGCGTCCATCTCGAAGGAGTCGCCAGCGATAACCGGAGTAGTTGAAATGGTAATAAGACGACCAATCTGACCAGCAAGGA
+
AAAA?BBADDDDDDDDGGGGGGHHHHHHHHHHHHIIIIIIIHIIHFHHIIIIIIFFHIIIIIIIIIIIIIIIHIIIIIIIIHHHIIHHHHHIIHHHHHHHHHHHHHHHHHHHHHHHHGGGGGGGGFGGGGGGGGGGGGGGGGGGGGGGGGGGEGGGGGGGGGGEGGGGGGGGDGGGGGCEGGGGGGGGGGCEGGGGGGGGGGGGGGGDG?EEGGGEGGGGGEEEGGGGGGGGGGGGGGGGGGGGGGGGGGG
@M00151:18:000000000-A117B:1:1101:15649:2593/1
TAACCCTGAAACAAATGCTTAGGGATTTTATTGGTATCAGGGTTAATCGTGCCAAGAAAAGCGGCATGGTCAATATAACCAGTAGTGTTAACAGTCGGGAGAGGAGTGGCATTAACACCATCCTTCATGAACTTAATCCACTGTTCACCATAAACGTGACGATGAGGGACATAAAAAGTAAAAATGTCTACAGTAGAGTCAATAGCAAGGCCACGACGCAATGGAGAAAGACGGAGAGCGCCAACGGCGT
+
AAAAAABBDDDDDDDDGGGGGGIIHHHIIIIIIIEGHIFHIIHFHIHIIHIIIIIIIIIIHHHHHEHHIFGHIIIIIIIIIIHIIHHHHHIHHHFHHHHHHHHHHHHHGGGGGGGGGGGGGGGHGGGGGGGGGGGGGGGGGGGGGGGGGGGEGGGGCGGGGGGGGGGGGGGGGEGGCE:CEGGGGGEEEGGGGGGGGGGGGGGGGGGGEGGGGGGGGGGDAGGGEEGEEGGGGEGGGEE>>DG<EEAGGA
@M00151:18:000000000-A117B:1:1101:13051:2593/1
TAATAGAGGCCAAAGCGGTCTGGAAACGTACGGATTGTTCAGTAACTTGACTCATGATTTCTTACCTATTAGTGGTTGAACAGCATCGGACTCAGATAGTAATCCACGCTCTTTTAAAATGTCAACAAGAGAATCTCTACCATGAACAAAATGTGACTCATATCTAAACCAGTCCTTGACGAACGTGCCAAGCATATTAAGCCACTTCTCCTCATCCAACGCGTCAGTTTTTGACAGAATCGTTAGTTGAT
+
????ABBBDDDDDDBDGGCGGGHIIIIIHIIHHHHHHIHHIHHHHIHHGGHHIHIHFHHIDGIIIIHIIIIHHHIIHEFHIIIHHHHDEHHHHHHHHHHHHHHHHHHEHHHHHGGGGGGGGGGGGGGGEGGGGGGGGGGGGGG>CEGGGGGEE>CEGEEGGGGGCEGGGGGGEEEEGEGGEGGDGEEEEGGGGGGGGGGGGCEGGGGGGGGGGGGGGGGGGG8>GGC?CGGG>GGGGEGEGGEEGGEEEG:
@M00151:18:000000000-A117B:1:1101:17608:2593/1
TTCCAAGCAACAGCAGGTTTCCGAGATTATGCGCCAAATGCTTACTCAAGCTCAAACGGCTGGTCAGTATTTTACCAATGACCAAATCAAAGAAATGACTCGCAAGGTTAGTGCTGAGGTTGACTTAGTTCATCAGCAAACGCAGAATCAGCGGTATGG
+
AAAAABB?DDDDDDDDGGGGGGHGHHIIIIIIHHHEEHHHHHIIIIIIIIIIIHHHIHHHHHHFHHIEFHHIIIIIIIIIIIIIIIIIHHHHHHHHDHHHHHHHHHHFFFGFFGGGGGGGGGGGGGGGDGGGGGGGGGGGHGGGGGGGGGGGGGEGGGG
@M00151:18:000000000-A117B:1:1101:16744:2594/1
GACTGGAAACACTGGTCATAATCATGGTGGCGAATAAGTACGCGTTCTTGCAAATCACCAGAAGGCGGTTCCTGAATGAATGGGAAGCCTTCAAGAAGGTGATAAGCAGGAGAAACATACGAAGGCGCATAACGATACCACTGACCCTCAGCAATCTTAAACTTCTTAGACGAATCACCAGAACGGAAAACATCCTTCATAGAAATTTCACGCGGCGGCAAGTTGCCATACAAAACAGGGTCGCCAGCAAT
+
?????ABBDEDDDDDDGGGGGGIIHIIFHHIHHHHIIIGGHHHHHHHIIIIIIIIIIIIIIIIIIIHH<EHIIHHHHHHHHHHHHHHHHHHHHHHGHHGDFGGGGGGGGGGGGGGGGGGGGGGGGGGGGGGGGGGEGGGGGGGGGGGGGGGGGGGGGGGGGGGGGGGGGGGGDACEGGGGGGGGGGGGGGGEGGGGGGGCEGGGGGGGGEGEGGDGDGDGGG:CCGGGGGGGGGGGGGCE:CDGGGGGGGC
@M00151:18:000000000-A117B:1:1101:15235:2594/1
AACAAGCGCAAGAGTAAACATAGTGCCATGCTCAGGAACAAAGAAACGCGGCACAGAATGTTTATAGGTCTGTTGAACACGACCAGAAAACTGGCCTAACGACGTTTGGTCAGTTCCATCAACATCATAGCCAGATGCCCAGAGATTAGAGCGCATGACAAGTAAAGGACGGTTGTCAGCGTCATAAGAGGTTTTACCTCCAAATGAAGAAATAACATCATGGTAACGCTGCATGAAGTAATCACG
+
?AAA?BAADDDDDDDDGGGGGGIFFHIHIIIIIIIHHIHIIHIIIIFHHHHCHHIIHHIHHIIHHHIIGHIHHIHIIIIIHHHHHHHHHHHHHHHGGFGGGGGGEGGGGEGGGEGGGGGGGGGHGGGGGGGGGGGGGGEGGGGGGGGGGGGGGGGGGGGGGGEGGGGEGGGGEGDCEGGGGEGGEGGGGGG:CEGGGGGGGEGGGGEGECGGGGGGGGGGGGG?CGGGGGGGGGGGGG:CGGGGGG
@M00151:18:000000000-A117B:1:1101:14060:2594/1
GGCTTGCGTTTATGGTACGCTGGACTTTGTAGGATACCCTCGCTTTCCTGCTCCTGTTGAGTTTATTGCTGCCGTCATTGCTTATTATGTTCATCCCGTCAACATTCAAACGGCCTGTCTCATCATGGAAGGCGCTGAATTTACGGAAAACATTATTAATGGCGTCGAGCGTCCGGTTAAAGCCGCTGAATTGTTCGCGTTTACCTTGCGTGTACGCGCAGGAAACACTGACGTTCTTACTGACGCAGAAG
+
AAAAAAAADBDDDDDBFGGGGGHHHIIIIHIHIHHHHIIIIHHFFHHIHHHIIIHHHHDCGHHIHIIIIIIIIHHHHHHGHHHIIHIIIFHHHHHHHHFHHHHHHHHHHHHEHGGHGGGGGGGGGGGGGGGGGGGGHGGGEGGGGGGGGGGGGGGGGGGGGGGDGGDAGGGGGGGG>DGGGGGEGGGGEGGGGGGGGDGGGGGGGEGEGGGEGGGGGGGGGGEGGGGGGGCEGGGGGGGGGGGGGGGAGC:
@M00151:18:000000000-A117B:1:1101:15434:2594/1
CATACCGCTGATTCTGCGTTTGCTGATGAACTAAGTCAACCTCAGCACTAACCTTGCGAGTCATTTCTTTGATTTGGTCATTGGTAAAATACTGACCAGCCGTTTGAGCTTGAGTAAGCATTTGGCGCATAATCTCGGAAACCTGCTGTTGCTTGGAAAGATTGGTGTTTTCCATAATAGACGCAACGCGAGCAGTAGACTCCTTCTGTTGATAAGCAAGCATCTCATTTTGTGCATATACCTG
+
?AA??B?ADDDDDDDDGGGGGGIIIFHIIIIIIDFHHHIIIIIIIIIIIIIIIHIIIHEHHHIIIFHHIHIIGHIIIHIIIIIIHHIIIHIHHIIIIHHGHHHHHHHHHHHHHHHHGGGGGGGGGGGGGGGGGGGGGCEEGGGGGGGGEGGGGGGGGGGGGGGGGCE9EEGGGGGGGGEGGGGGGGGGGDGGGGGGGGGGGGGGGGGGGGEGCEGGGEEGGGGGEGGGGEEGGGGE?CEEGGEG
@M00151:18:000000000-A117B:1:1101:16599:2595/1
AATACCGCCAGCAATAGCACCAAACATAAATCACCTCACTTAAGTGGCTGGAGACAAATAATCTCTTTAATAACCTGATTCAGCGAAACCAATCCGCGGCATTTAGTAGCGGTAAAGTTAGACCAAACCATGAAACCAACATAAACATTATTGCCCGGCGTACGGGGAAGGACGTCAATAGTCACACAGTCCTTGACGGTATAATAACCACCATCATGGCGACCATCCAAAGGATAAACATCATAGGCAGT
+
?AAAAB?BDDDDDDDDGGGGGGIIGHHIIIIIIIIFIHHHIIIIGHIHHHHHFHHHIIGHHIHHHIIIIIIIIIIIIIIIGIIIHHHHHHHHHHHHHHHGGGGGGGGGGGGGCEGGGCECCEGGEEGGGGGGGGGGGGGGGGGGGGGGGGGGGGGGGGGGAGGGGGGGGGGGGGGGGGGGGEGGGGGGGEGGGGGGGGGGGGGGGGGGGGGGGGGGGGGGGGGGGGGGGCEGEEGGGGGGGGGGEGGGGG:
@M00151:18:000000000-A117B:1:1101:14469:2595/1
AGCATCAACAGGCCACAACCAACCAGAACGTGAAAAAGCGTCCTGCGTGTAGCGAACTGCGATGGGCATACTGTAACCATAAGGCCACGTATTTTGCAAGCTATTTAACTGGCGGCGATTGCGTACCCGACGACCAAAATTAGGGTCAACGCTACCTGTAGGAAGTGTCCGCATAAAGTGCACCGCATGGAAATGAAGACGGCCATTAGCTGTACCATACTCAGGCACACAAAAATACTGATAGCAGTCGG
+
A?AAABBBDDDDDDDDGFCCFGHHHIIIIHHHIIIIIHIHHHHHIIHEHHHHHHHHHIIIHHHHHHHIIIIHHHHHHHHHHHHHHHHHHFHHHHHHGGGGGGGGGHGGGGGGGGGGGGGGGGGGGGGGGGGGGGGGGGGGGGGGGGGGGGGGGGGGGGEEGGGGGGGGEGGGGGGGGGCEGGGGGGGGGGGGGGGGGGGGGGGGGGGGEEGGGGGGGGGGGGGGGGGGGGGGGGGGGGGGGGEGGGEEGC2
@M00151:18:000000000-A117B:1:1101:12338:2596/1
CGGCGCTTTAAAATAGTTGTTATAGATATTCAAATAACCCTGAAACAAATGCTTAGGGATTTTATTGGTATCAGGGTTAATCGTGCCAAGAAAAGCGGCATGGTCAATATAACCAGTAGTGTTAACAGTCGGGAGAGGAGTGGCATTAACACCATCCTTCATGAACTTAATCCACTGTTCACCATAAACGTGACGATGAGGGACATAAAAAGTAAAAATGTCTACAGTAGAGTCAATAGCAAGGCCACGA
+
?????@BADDDDDDDDGGGGGGIHHHIIIIIIHHHHHHIIIHIIIIIHHHFGHHHIFFFHHIHGHHIIBFHIIIHFDEHHHHFCFHHIIIIIIIEHEBHHHHFHHHHHHHHHHHHHGGFFFGGFGGGGGGGGGGGGGGGGEGGECGGGGGGGGGGGGGGGGGGGGGGGGEGGGGGGGGGGGGGGGGEGGGGGGG?EEGGCGCEEGGGECECC::CEGGGGEECCEGGEGGGEGEGGGGCEEECEGEGGGG
@M00151:18:000000000-A117B:1:1101:16218:2596/1
AGAAGGGTAATAAGAACGAACCATAAAAAAGCCTCCAAGATTTGGAGGCATGAAAACATACAATTGGGAGGGTGTCAATCCTGACGGTTATTTCCTAGACAAATTAGAGCCAATACCATCAGCTTTACCGTCTTTCCAGAAATTGTTCCAAGTATCGGCAACAGCTTTATCAATACCATGAAAAATATCAACCACACCAGAAGCAGCATCAGTGACGACATTAGAAATATCCTTTGCAGTAGCGCCAATAT
+
AAAAAB?BDDDDDDDDGGGGGGIIIIIIIHHIIIIIIHHIIIIIIHIHHHHHHHIIHHHHHIIIHIIIIIHHEHHIIIIIIHHHHHHDHEFHHHHHHHHHFHHGGGGGGGGGGGGGGGGGGGGGGGGGGGGGGGGGGGGGGGHGHGEGGGGGEGGGGGGGGGGEECEGGGGGGEGGGEE?CCGGGGGGGGGEGCEGGEGGGGEGGEGGEGGE:CEGGGDAGEGGGGGCE?EGGGGGGGGCECC??GGGEGC
@M00151:18:000000000-A117B:1:1101:14712:2597/1
CTTGGTCAGTATGCAAATTAGCATAAGCAGCTTGCAGACCCATAATGTCAATAGATGTGGTAGAAGTCGTCATTTGGCGAGAAAGCTCAGTCTCAGGAGGAAGCGGAGCAGTCCAAATGTTTTTGAGATGGCAGCAACGGAAACCATAACGAGCATCATCTTGATTAAGCTCATTAGGGTTAGCCTCGGTACGGTCAGGCATCCACGGCGCTTTAAAATAGTTGTTATAGATATTCAAATAACCCTGAAA
+
A?AAABBBDDDDDEDEGGGGGGIHIIIIIIIIIIIIIIIIIIIIIIIIIIIIIIHIIEGHBFGHHIHIHIIIIIIIIIHHHHHIIIIIIIIHIIIHIIIHHHHHHHHHHHHHGGGGGGGFGGGGGGGGGGGGGGHGGGGGGGGGGGGGGGGGGGGGGGGGGGGGGGGGGGGGGGGGGEEEGEEGGGGGGEGGGGGGGGGGGGGGGGGGGGGGGGGGGGGGGEGGGGGGGGGGGGGGGGGGGGGGGGEGGG
@M00151:18:000000000-A117B:1:1101:11963:2597/1
GAAACGCGGCACAGAATGTTTATAGGTCTGTTGAACACGACCAGAAAACTGGCCTAACGACGTTTGGTCAGTTCCATCAACATCATAGCCAGATGCCCAGAGATTAGAGCGCATGACAAGTAAAGGACGGTTGTCAGCGTCATAAGAGGTTTTACCTCCAAATGAAGAAATAACATCATGGTAACGCTGCATGAAGTAATCACGTTCTTGGTCAGTATGCAAATTAGCATAAGCAGCTTGCAGACCCATAA
+
??????A@DDDDDBBBGGCFGGFHIFFFFFHHIIIDGHHHHHGHHHHHIIIGIIIIIIHHHHCHHHHHHHHHHHHHHHHHHHHHHHFFDHHHHHGFGGGFFGEGGGGGGGGGG8CEEEGGEEGGGGGGGG?EGEGGGGGCCEGGGGGGG:?EGEEEGCGEEGGGEEEGGCEGEEGCEGGGG?EGGGGGGGGEECGG:CCEGGEEEGGEEGGEGGECEGGCGEGGGGGGGGEGGGGGGGGECCGGEGGGEE?
@M00151:18:000000000-A117B:1:1101:15326:2598/1
TAAGTACGCGTTCTTGCAAATCACCAGAAGGCGGTTCCTGAATGAATGGGAAGCCTTCAAGAAGGTGATAAGCAGGAGAAACATACGAAGGCGCATAACGATACCACTGACCCTCAGCAATCTTAAACTTCTTAGACGAATCACCAGAACGGAAAACATCCTTCATAGAAATTTCACGCGGCGGCAAGTTGCCATACAAAACAGGGTCGCCAGCAATATCGGTATAAGTCAAAGCACCTTTAGCGTTAAGG
+
?A?A?BBADDDDDDDDGGGGGGIIIHIIHIIIHHHHIIIIIIIIIIGHHIHHHIIIIIIHIIIII=FFHFHHIIIIHIHHHHHHHHHHHHHHHHHGGGGGGGGGGGGGGGGGGGGGGGGGGGGGGGGGGGGHGGGGGGDDEGGGGGGGGGGGGGGGGGGGGGGGEGGGGGGGGGGGGGGGGGGGGGAGCEGGGGGGGGGGGGGGGGGGGGGGGGGGGGGGGG8C??EGCEEEEGGGGEEEEE::?EGG8C?
@M00151:18:000000000-A117B:1:1101:17079:2600/1
AACCGAAGAAGACTCAAAGCGAACCAAACAGGCAAAAAATTTAGGGTCGGCATCAAAAGCAATATCAGCACCAACAGAAACAACCTGATTAGCGGCGTTGACAGATGTATCCATCTGAATGCAATGAAGAAAACCACCATTACCAGCATTAACCGTCAAACTATCAAAATATAACGTTGACGATGTAGCTTTAGGTGTCTGTAAAACAGGTGCCGAAGAAGCTGGAGTAACAGAAGTGAGAACCAGCTTAT
+
?????@BBDDDEDDDDCFFGGGHHHHHIHIHHHIHIIIHIIIIIIIHFFHHHHIIIIIIHFFFHHGGHIIIIHHHHFFFHHHHHHHHHHHHHHGGGEEGGGGGGGGGGGGGGGGGGGGGGGGGGCCEGGGGGGGGGGGGGGGGGGGGGGGGGGGGGGGGGGGGGGGGGGGGGGGEECEEEGGGGECEEGGGGGGGCCEGGGGGGGGGGGG:CEGGG<?GGGGGGGEGEGGGGGGGG?EEEGGGEGGGEEGC
@M00151:18:000000000-A117B:1:1101:13977:2602/1
GTTCTGGCGCTCGCCCTGGTCGTCCGCAGCCGTTGCGAGGTACTAAAGGCAAGCGTAAAGGCGCTCGTCTTTGGTATGTAGGTGGTCAACAATTTTAATTGCAGGGGCTTCGGCCCCTTACTTGAGGATAAATTATGTCTAATATTCAAACTGGCGCCGAGCGTATGCCGCATGACCTTTCCCATCTTGGCTTCCTTGCTGGTCAGATTGGTCGTCTTATTACCATTTCAACTACTCCGGTTATCGCTGG
+
AAAAABBBDDDDEEDDGGGGGGHHHHHHHHIHHHHHHHHHEHIIIIIIIIIIIHHEHHIIHHCHHEHCEHHHHG?FGGGGGGBDE;EEGGGGGGGGEGGGGGGGGGGGGGGGGGGGGGGEGGGGEGG*?EGGGGEGGEEGGGGGGGGGGGGGGGGGGGDDDGGGGGGGGGGGGGGGGGGGGGG?CEEECEGEGGGGGGGGGGEGEGGGGCECEGGGGGGGGEEGEGGGEEGGGGGGGGGGADEEEECCCA
@M00151:18:000000000-A117B:1:1101:17800:2602/1
TTTGCAAGAACGCGTACTTATTCGCCACCATGATTATGACCAGTGTTTCCAGTCCGTTCAGTTGTTGCAGTGGAATAGTCAGGTTAAATTTAATGTGACCGTTTATCGCAATCTGCCGACCACTCGCGATTCAATCATGACTTCGTGATAAAAGATTGAGTGTGAGGTTATAACGCCGAAGCGGTAAAAATTTTAATTTTTGCCGCTGAGGGGTTGACCAAGCGAAGCGCGGTAGGTTTTCTGCTTAGGAG
+
AAAAABBBDDDDDDDDGGGGGGIIHHHHIHIIIIIIIIIIIIIHHHHIIIIIDGHHFHHHHHHIHIIIIHHHIHHHHIEHIIIFHHIIIIIHHHIDHHHHHHHHHHHHHHHHHHHGHGGGGGGGGGGGHGGGGGGGGGGGGGGGGGGGGGEGGGGGGGGGCCCECEGGGGGGGGGGGGGGGDGGGGGGGGGGGGGGGGGGGGGGGGGGGGGGGEGGGGGGGGGGEGDGGGGGCDGGCEGGGGGGGGGEGGE
@M00151:18:000000000-A117B:1:1101:17133:2603/1
CATTACCAGCATTAACCGTCAAACTATCAAAATATAACGTTGACGATGTAGCTTTAGGTGTCTGTAAAACAGGTGCCGAAGAAGCTGGAGTAACAGAAGTGAGAACCAGCTTATCAGAAAAAAAGTTTGAATTATGGCGAGAAATAAAAGTCTGAAACATGATTAAACTCCTAAGCAGAAAACCTACCGCGCTTCGCTTGGTCAACCCCTCAGCGGCAAAAATTAAAATTTTTACCGCTTCGGCGTTATAA
+
AAAAABBBDDDDDDDDGGGGGGHIIIIIIIIIIIIIIIHIIIIIHHHIHHHIHHIHHICFEGGGGHIIGHIHFEGHIHHHHHIIIIIIIIHHHHHHFHFFHHHHHHHHHHHHHHHHHHHHGHGGGEGGGEGGGGGGGGGGGEEGGGGGEE:CEGGGGGGGGGGGEG:?CGCEGGGGGGGGGEGGGGGGGGGGGG8<EGGEGGGGGGGGGGEECEEGGGGGGGGGEGGGGGGGGCCEGGGGGGEGG<AGCGE
@M00151:18:000000000-A117B:1:1101:14991:2603/1
AAAAAGCCTCCAAGATTTGGAGGCATGAAAACATACAATTGGGAGGGTGTCAATCCTGACGGTTATTTCCTAGACAAATTAGAGCCAATACCATCAGCTTTACCGTCTTTCCAGAAATTGTTCCAAGTATCGGCAACAGCTTTATCAATACCATGAAAAATATCAACCACACCAGAAGCAGCATCAGTGACGACATTAGAAATATCCTTTGCAGTAGCGCCAATATGAGAAGAGCCATACCGCTGATTCTG
+
AAAAA?BBDDDDDDDDFGFGGGHFHIIIIIIIIIIIIHIIIIIGFHHEFHHHHGHIIHFHHHDFEHHIIIIHIHIIIHIIHHHHHHIIIHHHHHHBDGHHHHHHHHHHHHHHHHGGGGGGFFGGGGGGGGG@BGGGGGGGEGGGGGEEGGGGGGGGGGGGGGGGCEGGGGGGGGGGGGGGGGGGGGGEGGGGGGGGGGGGGGGGGGGCCEGGGG:CCEGGGGDGGGGGGGGEGEGEGGGGGGGD>GGCGG?
@M00151:18:000000000-A117B:1:1101:17875:2603/1
GCTACTGACCGCTCTCGTGCTCGTCGCTGCGTTGAGGCTTGCGTTTATGGTACGCTGGACTTTGTAGGATACCCTCGCTTTCCTGCTCCTGTTGAGTTTATTGCTGCCGTCATTGCTTATTATGTTCATCCCGTCAACATTCAAACGGCCTGTCTCATCATGGAAGGCGCTGAATTTACGGAAAACATTATTAATGGCGTCGAGCGTCCGGTTAAAGCCGCTGAATTGTTCGCGTTTACCTTGCGTGTACG
+
AAAAABBBDDDDDDDDGGGGGGHHHHHHHHHHHHIHIIHFHHCFHHHHHIGHHEHIHHHIIHIHHHHHHHHHHHHH<CFHHHHHHGHHHDFFGGDGFFGGGGGGGGGGGGG?EGGGGGGGGGGGGGGGGGGGGEGGGGGGGGGGGGEGGGGGGGGGGGGGGGGEEGGGGGGGGGGGGGGGGGGGGGGGGGGGGGGEGGGGGGGGEGGGGGGDGGGGE?CDGGGGGGGGEGCEGG>DGCEGGGGGG>CEEGC
@M00151:18:000000000-A117B:1:1101:19328:2604/1
CCGAAGAAGACTCAAAGCGAACCAAACAGGCAAAAAATTTAGGGTCGGCATCAAAAGCAATATCAGCACCAACAGAAACAACCTGATTAGCGGCGTTGACAGATGTATCCATCTGAATGCAATGAAGAAAACCACCATTACCAGCATTAACCGTCAAACTATCAAAATATAACGTTGACGATGTAGCTTTAGGTGTCTGTAAAACAGGTGCCGAAGAAGCTGGAGTAACAGAAGTGAGAACCAGCTTATCA
+
?????A?BD@BDDDDDGGGGGGHIIFHHIHHFHHHIHIIIIIGHHHHHHHHIIIIGHHHIIIIIIHHHHIHHHHHHHHHHHHHHHHHHFHHHGGGGGGGCGGGGGEEEGEGCEGEGGEGEEEGGGGGGGGGGGGGGGGGGGGGCEGGGGGGGGGGGGGGGEGGGEGGGGGGGGGGGCEGGGECCEEEGGG:CECCEGGGGEGGGGGGGCCEGG>GG?E?CEGGC9?CEEGGGGGGECEEGGEGGEECE?E:
@M00151:18:000000000-A117B:1:1101:11850:2604/1
GTATGCCGCATGACCTTTCCCATCTTGGCTTCCTTGCTGGTCAGATTGGTCGTCTTATTACCATTTCAACTACTCCGGTTATCGCTGGCGACTCCTTCGAGATGGACGCCGTTGGCGCTCTCCGTCTTTCTCCATTGCGTCGTGGCCTTGCTATTGACTCTACTGTAGACATTTTTACTTTTTATGTCCCTCATCGTCACGTTTATGGTGAACAGTGGATTAAGTTCATGAAGGATGGTGTTAATGC
+
???AABBBDDDDDDEDGGGGGGIIIIIIIIIIIIIIIIIHFHGFFHIIIEGHHHIHIHIHIIIIIIIIIIIIIIIIHHEHHIHIHIHHHHHHHHHHHHHHHHHHHGGGGGHGGGGGGGGGGGHGEGGGGGGGGGGGGGGGGGGGGGGGGGGGGGGGGGGGGGGGGGGGGGGGGGGGEGGGGGGEEGGGGGGGGEEEGECCGEGGGGGGGCCCEGGGEEEGGEEGCEGGGEGGGGGGGG?CCEEGGEE
@M00151:18:000000000-A117B:1:1101:17968:2604/1
TTACGCTTGCCTTTAGTACCTCGCAACGGCTGCGGACGACCAGGGCGAGCGCCAGAACGTTTTTTACCTTTAGACATTACATCACTCCTTCTGCACGTAATTTTTGACGCACGTTTTCTTCTGCGTCAGTAAGAACGTCAGTGTTTCCTGCGCGTACACGCAAGGTAAACGCGAACAATTCAGCGGCTTTAACCGGACGCTCGACGCCATTAATAATGTTTTCCGTAAATTCAGCGCCTTCCATGATGAGA
+
??AA??AADDDDDDDDFGGGGGIHHHHHHHHHIHHHHHHHHBHHHHEHHHHEHHHHHHHHHHHGGFGGGGGGGGGGGHGGGGGGGGGGGGGGGGGGGEGGGGGGHGGGGGGGGGGGGGGGGGGGGGGGGGGGGGGGGGGGGGGGGGGGGGGDGDGGGGGGGGGGGCEGGGGGGGGGGGGGGGGGGGGGGGGGGGGGGGGGGGGGGGGGGGGGGGGGGGEGGGGGGGGGGGGGGGGGGG?EGGGGEGGGGGC
@M00151:18:000000000-A117B:1:1101:19051:2604/1
AGCTAAAGAATGGAACAACTCACTAAAAACCAAGCTGTCGCTACTTCCCAAGAAGCTGTTCAGAATCAGAATGAGCCGCAACTTCGGGATGAAAATGCTCACAATGACAAATCTGTCCACGGAGTGCTTAATCCAACTTACCAAGCTGGGTTACGACGCGACGCCGTTCAACCAGATATTGAAGCAGAACGCAAAAAGAGAGATGAGATTGAGGCTGGGAAAAGTTACTGTAGCCGACGTTTTGGCGGCG
+
AAAAABBBDDDDDDDDGGGGGGIIIIIIIHHHIIIIIHIHIHHHFGHIIIIHIIIIIHGHHIHIIIIIHHIIHIIIIHHHHHIHHIHHCEHHHHHHHHHHHHHHHHHHHHHHGGGGGGGGGGGEDEGGGGGGGGGGHGGGGGGHGGGGGGGGGGGGGGGGGGGGGGAGGGGGGGGGEGGGCCGGGGGGGGGGGGGGGECEGGECEEEEGGGGGGGGGGGCEEGG1?CCGGGGGGGGGGG'8CEGGGGG>D
@M00151:18:000000000-A117B:1:1101:19864:2604/1
GGATACCCTCGCTTTCCTGCTCCTGTTGAGTTTATTGCTGCCGTCATTGCTTATTATGTTCATCCCGTCAACATTCAAACGGCCTGTCTCATCATGGAAGGCGCTGAATTTACGGAAAACATTATTAATGGCGTCGAGCGTCCGGTTAAAGCCGCTGAATTGTTCGCGTTTACCTTGCGTGTACGCGCAGGAAACACTGACGTTCTTACTGACGCAGAAGAAAACGTGCGTCAAAAATTACGTGCAGAAGG
+
?AAAABBBDDDDDDDEGGGGGGIIIFHHHHGFHIIIIIIIIIHHHHHIIIIIIIIIIHHHHIIIIIHHHHHIIIIIIIIIHHHHHHIIIIIIIIHHHHHHHHHHHHHGHHGGGGGGGGGHGGGGHGGGGGGGGGGGGGGGGGGGGADGGGGGGGGGGGGGGGEEGGGGGGGGGGGGEGGACCEGGGGGGGGEEGGGGGGGGGCGGGGGGGGGGGGGGGGGEGGGGGCCEGGDGGGGGGGGGGGGGGGGEEE
@M00151:18:000000000-A117B:1:1101:12193:2605/1
AGGTACGTTGCAGGCTGGCACTTCTGCCGTTTCTGATAAGTTGCTTGATTTGGTTGGACTTGGTGGCAAGTCTGCCGCTGATAAAGGAAAGGATACTCGTGATTATCTTGCTGCTGCATTTCCTGAGCTTAATGCTTGGGAGCGTGCTGGTGCTAATGCTTCCTCTGCTGGTATGGTTGACGCCGGATTTGAGAATCAAAAAGAGCTTACTAAAATGCAACTGGACAATCAGAAAGAGATTGCCGAGATG
+
??A??B?BDDDDDDDDGGGGGGIIIIIIHEEHHIIHHHIIHFHHIIIIIIFHFFFHHHHHIIIGFHHIIIHIDHHIHHHHEHHHIIIIHHHHFHHHHHEFFHHHHHHHHHHHHHGGGGGGGGGGGGGGGGGGGHHGGGGGGGGGGGGGGGEGGG*?EGGGGGGGGGGGGGGEEGGGEEGGGGGGGGAGGGGEGGGEGGGGGGGGGGGGGGGGGGGGGGEGCEGGGEEEEGGGGGGGGEEEGGCC2AGGEG
@M00151:18:000000000-A117B:1:1101:16904:2605/1
GAAAGACCAGGTATATGCACAAAATGAGATGCTTGCTTATCAACAGAAGGAGTCTACTGCTCGCGTTGCGTCTATTATGGAAAACACCAATCTTTCCAAGCAACAGCAGGTTTCCGAGATTATGCGCCAAATGCTTACTCAAGCTCAAACGGCTGGTCAGTATTTTACCAATGACCAAATCAAAGAAATGACTCGCAAGGTTAGTGCTGAGGTTGACTTAGTTCATCAGCAAACGCAGAATCAGCGGTATG
+
AA??ABBBDDD?BDDDGFGGGGHIHIHHHIIIIIIIHHHIIIHIIHHHIDFHHHIHHIGHHHHHHHHDHHFHHHIIIHIIIIIIHIIHHHHHHHHHHHHHHHHHHHHHHHFFGGGGGGGGGGGGGGGGEGGGGGGGGGGGGGGGGGGGGGGGGGDGGGGGCEGGGGGGGGGGGGGGGGGGGGGGGGGGGGGGGGEGDEGECEGGGGGGGGGG:CGCEGGEGGGGGGGGGGEGGCEGGGDGCGGGECGGGGG
@M00151:18:000000000-A117B:1:1101:17919:2605/1
GTTCAGTTGTTGCAGTGGAATAGTCAGGTTAAATTTAATGTGACCGTTTATCGCAATCTGCCGACCACTCGCGATTCAATCATGACTTCGTGATAAAAGATTGAGTGTGAGGTTATAACGCCGAAGCGGTAAAAATTTTAATTTTTGCCGCTGAGGGGTTGACCAAGCGAAGCGCGGTAGGTTTTCTGCTTAGGAGTTTAATCATGTTTCAGACTTTTATTTCTCGCCATAATTCAAACTTTTTTTCTGAT
+
????ABBBDDDDEDDBFFGGGGHFHIIIHHHIIIIIIIHIFHHIIHHHIIIHHHHHHIIIIIHHHHHHHHHHHHGIHIIHIIIIIIHHHHFHHHHHHHHHHHHHHFHFFFHGFFGGGGGGGGGGGGGGGGGGGGGGGGGGGGGGGGGGGGGGGGGGGGE>DEGGGGGGGGGGGGGGGEGGGCCGGGGGGGGGGGGGEGGGGGGGGGGEGGGGGGGGGGGGGGGGGGGGGEEEGGGGGGGGGGGGGGGGGGC
@M00151:18:000000000-A117B:1:1101:16846:2605/1
GGCCGTCCCTAGTTTTGTTTCTGGTGCTATGGCTAAAGCTGGTAAAGGACTTCTTGAAGGTACGTTGCAGGCTGGCACTTCTGCCGTTTCTGATAAGTTGCTTGATTTGGTTGGACTTGGTGGCAAGTCTGCCGCTGATAAAGGAAAGGATACTCGTGATTATCTTGCTGCTGCATTTCCTGAGCTTAATGCTTGGGAGCGTGCTGGTGCTGATGCTTCCTCTGCTGGTATGGTTGACGCCGGATTTGAGA
+
????A@@ADDDDDDDDGFGGGGHIEFHHIIIIIIIIIIIIIIHIIIIIHHIIHIIIHIIIFHHHIIHHIIIHIFHHIIIIIIIIIHHHHHIIHHHHHHGHHHHHHHHHHHFHHHHHHHHGBFEGGGGGGGGGGGGGGEEGGGGGGGGGGGGGGGGGGGGGGGGGGGGGGEGGGGGGGGGGGGGGGGGGGGGGEGGGGEGGGGGGEEGEGGGGGGGGGGGGGGGGGGGECEGGGCGGGGGGGDG<EEGGCGC
@M00151:18:000000000-A117B:1:1101:19825:2605/1
TGCATTCATCAAACGCTGAATAGCAAAGCCTCTACGCGATTTCATAGTGGAGGCCTCCAGCAATCTTGAACACTCATCCTTAATACCTTTCTTTTTGGGGTAATTATACTCATCGCGAATATCCTTAAGAGGGCGTTCAGCAGCCAGCTTGCGGCAAAACTGCGTAACCGTCTTCTCGTTCTCTAAAAACCATTTTTCGTCCCCTTCGGGGCGGTGGTCTATAGTGTTATTAATATCAAGTTGGGGGAGCA
+
A??AABBBDDDDDDDDGGGGGGIIIIIIIIIHIIIIHHHHIIIIIIIEHHIIHHIIIIGIIIIIIIIIIHIIIIIIIIIIIIIIIIIIIIIIHHHHHHHHCDFHHHHFHHHHGGGGGGGGGGGGGEGGGEGGGGGGGGGGGGGGGGGGGGGGGGGGGGGGGGGGGEGGGGEGGGGGGGGGGGGGGGGGGGGGGGGGGGGEGGGGGGGGGGGGGG<?E)?CEGEG:?CGEEGGGGCGCEGGC?CC<AGADCC
@M00151:18:000000000-A117B:1:1101:16502:2607/1
ACTCAAAGCGAACCAAACAGGCAAAAAATTTAGGGTCGGCATCAAAAGCAATATCAGCACCAACAGAAACAACCTGATTAGCGGCGTTGACAGATGTATCCATCTGAATGCAATGAAGAAAACCACCATTACCAGCATTAACCGTCAAACTATCAAAATATAACGTTGACGATGTAGCTTTAGGTGTCTGTAAAACAGGTGCCGAAGAAGCTGGAGTAACAGAAGTGAGAACCAGCTTATCAGAAAAAAAG
+
?AAAABBBDDDDDDDDGFGGGGIIIIIHIIIIIIIFHHHHHHIIIIIIIIIIIIIGIIHHIIIHIIIIIIIHIHHHHHHHHHHHGGGGGGGGGEGGEEGGGGHGGGGGGGHHGGEGGGGGGGGGGGGGGGGGGGGGGGGGGGGGGGGGGGGGGEGGGGGGGGGGGGGGGGGEEECCEGGGGGGGEEGGGGGGGEEGGGGEGGGGGD>GGGGGGGGGGGGGGGEEE:?CEGEGEGGGGGGEGEGGGGGGGGE
@M00151:18:000000000-A117B:1:1101:13870:2607/1
GTTCAAGATTGCTGGAGGCCTCCACTATGAAATCGCGTAGAGGCTTTGCTATTCAGCGTTTGATGAATGCAATGCGACAGGCTCATGCTGATGGTTGGTTTATCGTTTTTGACACTCTCACGTTGGCTGACGACCGATTAGAGGCGTTTTATGATAATCCCAATGCTTTGCGTGACTATTTTCGTGATATTGGTCGTATGGTTCTTGCTGCCGAGGGTCGCAAGGCTAATGATTCACACGCCGACTG
+
???A?BBBDDDDDDDDGGGGGGIHIIIHHHHHIIHHHHHFEHIFHIIGIHIIIIGHHEHHHHFHIIIHHIIIIIIHHHHHHHFHFHHHHHBFDGDFEDDHHHHHHHHGGGGGGGGGGGGGGGGGAEGGGEGGGGGG8DGEGECEGGCGGG?EECEGGGGGEEEGGGGGGCEAAEGGGGGGGGGGGGGGEGECEEGGDCEEGGEEGGEGGGEC2<DGDEEGGDGGGGGGGGGECCCEGGGGGGGGGDA
@M00151:18:000000000-A117B:1:1101:14409:2607/1
GTCAGATGTATGTCTGGACCCCGCCAGGATACACCGGCATGGGCGAGCCTTTGCCAGTGCTCTATTTCTATCACGGCTTTGGTGATACCGGACGTTCCGCTATCGATCAGGGGCGTATCCCGCAAATCATGGATAACCTGCTTGCTGAAGGGAAAATTAAACCGATGCTGGTGGTGATCCCGGATACAGAAACCGATGCGAAGGGCATTATTCCCGAAGATTTCGTGCCTCAGGAAAGACGTAAAGT
+
?AA??BBBDDDDDDDDFGGGGGHHHHHHIIFHHIIHHHHHFHHHHHHHHHIIHIIHHHHHBEGHHHIIHIIIHIHHHECHHHFFHHHHHHDGGGEEGGDEGEGGG;CEECCGBEG>GGGGGGGGAGGGGGGGECEGGGGGGGGGGGGGGGEGEGEGGGGGGGGGG8EEEGGGGGCEGGEEGEGGGGGGGEGGGGGGGGGDGGDGGGGGGGGGGGGC8>GEGGGGGGGGGGGCEC*CCCEGG?ECEGC
@M00151:18:000000000-A117B:1:1101:16802:2607/1
AGTAGTAATTCCTGCTTTATCAAGATAATTTTTCGACTCATCAGAAATATCCGAAAGTGTTAACTTCTGCGTCATGGAAGCGATAAAACTCTGCAGGTTGGATACGCCAATCATTTTTATCGAAGCGCGCATAAATTTGAGCAGATTTGTCGTCACAGGTTGCGCCGCCAAAACGTCGGCTACAGTAACTTTTCCCAGCCTCAATCTCATCTCTCTTTTTGCGTTCTGCTTCAATATCTGGTTGAACGGCG
+
??<??BBBDDDDDDDDGGGGGGHIHIIIIIIIIIHIHHHHHIHIHIIIHIIIHHHHHFGHIHHHIHHIIIHHHHHHIIIHIHHIHHIIIIIIIIIIIFHHHHHHHHHHHHHHHHHHGGGGGGGGGDEGGGGGGGGGGGGGGGGGGGGGGGGGGGGGGEGCEGGGGGGGGGGGGGDCCDGGGGGEGCEGGEGGGGGGGGGGGEGGGGGEGGGGCEEGGGGGDEGGGGGGGG?EECEGGEEGGGGGEEGEEA<
@M00151:18:000000000-A117B:1:1101:19677:2608/1
TACCAGCATTAACCGTCAAACTATCAAAATATAACGTTGACGATGTAGCTTTAGGTGTCTGTAAAACAGGTGCCGAAGAAGCTGGAGTAACAGAAGTGAGAACCAGCTTATCAGAAAAAAAGTTTGAATTATGGCGAGAAATAAAAGTCTGAAACATGATTAAACTCCTAAGCAGAAAACCTACCGCGCTTCGCTTGGTCAACCCCTCAGCGGCAAAAATTAAAATTTTTACCGCTTCGGCGTAGATCGGA
+
A??A?BABEEEDDDDDGGGGGGIIIIIIIIIIIIIHIIIIIHHHHHHHHIIIHHHFHHIIIHHIIIIIIIGHIIHHHCEHHIIHHIHHHHGHHHHHGHHHHHHHHHHHHHHHHHHHHHHGDGEEEEGGGDGGGCCBGGBGGEGGGEA:CEGGGGCECCCCEGGGGGGGGGGGCEEGGGGGGEGGEGADGGGGGGGGGEEGGGGGGGGGGEEGGGGGCEGGGGGGGGGEGEEEEGGGGG?ED'52?EGGECC
@M00151:18:000000000-A117B:1:1101:15383:2608/1
TGGTCATTGGTAAAATACTGACCAGCCGTTTGAGCTTGAGTAAGCATTTGGCGCATAATCTCGGAAACCTGCTGTTGCTTGGAAAGATTGGTGTTTTCCATAATAGACGCAACGCGAGCAGTAGACTCCTTCTGTTGATAAGCAAGCATCTCATTTTGTGCATATACCTGGTCTTTCGTATTCTGGCGTGAAGTCGCCGACTGAATGCCAGCAATCTCTTTTTGAGTCTCATTTTGCATCTCGGCAAT
+
?????BBBDDDDDDDDGGGGGGIIIIIHHHIHHIIIIIIIIIIIIIIIIIIIHHHHHIIIIIIIHIHIIIIIIIIIIIIIIHHHIIHIIIICECDFHHHHHHHHHHHHHHHHGGGGGGGEGGGGGGGGGGGGGGGGGGGGGGGGGGGGGGGGGGGGGGEGGGGGGGGGGGGGGGGGGGEEGGGGEEGGG>CEGEGGGGGGGGGGGGGGGGGGGGGEGGGGGGGGGGEEEGGGGGEEGGGGGGEGGGGG
@M00151:18:000000000-A117B:1:1101:15953:2608/1
AGGATACTCGTGATTATCTTGCTGCTGCATTTCCTGAGCTTAATGCTTGGGAGCGTGCTGGTGCTGATGCTTCCTCTGCTGGTATGGTTGACGCCGGATTTGAGAATCAAAAAGAGCTTACTAAAATGCAACTGGACAATCAGAAAGAGATTGCCGAGATGCAAAATGAGACTCAAAAAGAGATTGCTGGCATTCAGTCGGCGACTTCACGCCAGAATACGAAAGACCAGGTATATGCACAAAATGAGATG
+
????ABBBDDDDDDDDGGGGGGIIIIIIIIIHHHIIHHHHIIIIIHIIHHIHIHHHHHHHIFFHHIIIIIIIIIIGIIIIIIEGHHHAFHFHEHHHHHDDHFFHFHHHHGGGGGGGGGGEGGEGGGGGGGGGEGGGGGGGGGGGGGGGGHGGGGGGGGGGGGGGGGGGGGGGGGGGGGGGGGGGGGGGGEGGGGGGGEGGGGGGGGGGGGGGGGGGGGGGGGGGGGGGGGG::CEGGGGGGGEGGGEGGG?
@M00151:18:000000000-A117B:1:1101:15420:2608/1
CCAAGAAGCTGTTCAGAATCAGAATGAGCCGCAACTTCGGGATGAAAATGCTCACAATGACAAATCTGTCCACGGAGTGCTTAATCCAACTTACCAAGCTGGGTTACGACGCGACGCCGTTCAACCAGATATTGAAGCAGAACGCAAAAAGAGAGATGAGATTGAGGCTGGGAAAAGTTACTGTAGCCGACGTTTTGGCGGCGCAACCTGTGACGACAAATCTGCTCAAATTTATGCGCGCTTCGATAAAA
+
?A?AABBBDDDDDDDDGGGGGGIIIIIIIIHHHHBHIHHHHEHFHIIIHIIIIIIIIIIIIIIIIIIIHHIIIHHHHHHHIIIIIIIIIIIIHHHHHHHHHHHHHHHHHHGGGGGGGGEBGGGGGGGGGGGGGGGGGGGEGGGGGGGGGGGGGGGGGEEGGGGGGGGGGGGGEGGGG:CEGGG:CEEGGGGG8EGGEGGGGG?<DGGGGGGGGC?CAGGGEGGGCCCEGGGGGGEEE8??<DGGGGGEEGG
@M00151:18:000000000-A117B:1:1101:13269:2609/1
TATCCATCTGAATGCAATGAAGAAAACCACCATTACCAGCATTAACCGTCAAACTATCAAAATATAACGTTGACGATGTAGCTTTAGGTGTCTGTAAAACAGGTGCCGAAGAAGCTGGAGTAACAGAAGTGAGAACCAGCTTATCAGAAAAAAAGTTTGAATTATGGCGAGAAATAAAAGTCTGAAACATGATTAAACTCCTAAGCAGAAAACCTACCGCGCTTCGCTTGGTCAACCCCTCAGCGGCAAAA
+
AAAAABBBDDDDDDDDGGGGFGIHHIIHIIHIHIIIHHIIIIIIIIIHHHHHIIHHIHIIIIIHIIIIFHIIIIHIHIFHHIIIIIIIFHIIIIIIIHIHIIHDFHHHHHHHHHHHFHHGGGGGGGGGGDEGGGGGGGGGGGGGGGGGGGGGGGGCEGGGGGGGGGGGGGG<?CEGGGGE:CEEGGEEG?EECC?CGEGEGEGGEEEGGGGGCGCECEGGDDGGGGGECCEEEGGEGGGGG9*:?AAGGEG
@M00151:18:000000000-A117B:1:1101:17282:2609/1
CAGTAGCGCCAATATGAGAAGAGCCATACCGCTGATTCTGCGTTTGCTGATGAACTAAGTCAACCTCAGCACTAACCTTGCGAGTCATTTCTTTGATTTGGTCATTGGTAAAATACTGACCAGCCGTTTGAGCTTGAGTAAGCATTTGGCGCATAATCTCGGAAACCTGCTGTTGCTTGGAAAGATTGGTGTTTTCCATAATAGACGCAACGCGAGCAGTAGACTCCTTCTGTTGATAAGCAAGCAT
+
?????BBAEDDDEEEEGGGGGGIIIIIIIIHHHHHIIIIIIHHHHHIIHHHIHHHHIIIGHHHHHIIHHIHIIHHGHFHIIHHHHHHHHHHHHHHHHHHHHHHHHHHHHHHHHHGGHGGGGGGGHGEGGGGGGGGGGGGGGGGGHGGGGGGGGGGGGGGGGGGGGGGGGGGGGGGGGGGEEEEGGGGGG:?CCEGGGGGGGGGGGGGGGGGGGGGGGGGGGGGGGGGGGGGGGGGGGGGGGGGGGGG
@M00151:18:000000000-A117B:1:1101:19502:2609/1
AAATTAGAGCCAATACCATCAGCTTTACCGTCTTTCCAGAAATTGTTCCAAGTATCGGCAACAGCTTTATCAATACCATGAAAAATATCAACCACACCAGAAGCAGCATCAGTGACGACATTAGAAATATCCTTTGCAGTAGCGCCAATATGAGAAGAGCCATACCGCTGATTCTGCGTTTGCTGATGAACTAAGTCAACCTCAGCACTAACCTTGCGAGTCATTTCTTTGATTTGGTCATTGGTAAAATA
+
?????BBBDDDDDDDDGGGGGGIIIIIIIHIHHIIIIHHHHHHHFGGHHHIIHFHGEEHHEFDFHHHIIIIIIIIIIFIHHDHHHHIIHHIIHHHIHHHDFHHHHHHHHHHHHFHHHHHGGGGGGGGGGGGGGDGGGGDEEEEGGGGGGECGCGCCCGEGGGGEGEGGGGGGGGGGGGGGGGEGGGGGEEGGGGGGGGGGGGGGGGGGGGGGGGGGGGGGGGGGGGGGGGGGGGGGGCEGEEGGCEGGGG?
@M00151:18:000000000-A117B:1:1101:17592:2610/1
GTATCAGGGTTAATCGTGCCAAGAAAAGCGGCATGGTCAATATAACCAGTAGTGTTAACAGTCGGGAGAGGAGTGGCATTAACACCATCCTTCATGAACTTAATCCACTGTTCACCATAAACGTGACGATGAGGGACATAAAAAGTAAAAATGTCTACAGTAGAGTCAATAGCAAGGCCACGACGCAATGGAGAAAGACGGAGAGCGCCAACGGCGTCCATCTCGAAGGAGTCGCCAGCGATAACCGGAGT
+
?????BBBDDDDDDDDFFGGGGIHHIHHHHHHHHIIFHIHIIIIHIIIIIIIIHHIIIHHHIIHHHHHEHHIHHIIIHIIIIGHHHHHHHHHHHHHHHHHHHHHHHHHHGGGGGGGGGGGGGGEGEGGGGGGGGGGGGGGGGGGGCEEGGGGGGGGGGGGEEGGGCEEGGGGGGGGEGGGEGGGGGGGGGGGGGGGGGGGEEGGGGGGDEGEEGGGGGGEGGGGGGEGGGGCCA<EGGEDGEEGGC>DGG0
@M00151:18:000000000-A117B:1:1101:19704:2610/1
ACTTTCGGATATTTCTGATGAGTCGAAAAATTATCTTGATAAAGCAGGAATTACTACTGCTTGTTTACGAATTAAATCGAAGTGGACTGCTGGCGGAAAATGAGAAAATTCGACCTATCCTTGCGCAGCTCGAGAAGCTCTTACTTTGCGACCTTTCGCCATCAACTAACGATTCTGTCAAAAACTGACGCGTTGGATGAGGAGAAGTGGCTTAATATGCTTGGCACGTTCGTCAAGGACTGGTTTAGATA
+
?????B?ADDDDDDDDG?FGGGHHFFHHHFHIIIIGGHIIHIIIGIFFHFHHIIIGHGHHHHHHHHHIHCCFHHHIIIHHIHFHIIIIIHHHIHHHHHBHHHFHHHGGGGGG>D>EGDEGDEEGGGEGGGGGGGGGGEGGGGGGGGGGGGGGGGGEGGGGGGGEGGGCEGGGGEEEGGEGEEEGGGEGGGGGGDGGGGGGGGGEGGGEEGGGGGGGGGGGGGGCEEGG?EG?8CCCCEEGEGG:CEGEEE:
@M00151:18:000000000-A117B:1:1101:14361:2611/1
GGGTGTCAATCCTGACGGTTATTTCCTAGACAAATTAGAGCCAATACCATCAGCTTTACCGTCTTTCCAGAAATTGTTCCAAGTATCGGCAACAGCTTTATCAATACCATGAAAAATATCAACCACACCAGAAGCAGCATCAGTGACGACATTAGAAATATCCTTTGCAGTAGCGCCAATATGAGAAGAGCCATACCGCTGATTCTGCGTTTGCTGATGAACTAAGTCAACCTCAGCACTAACCTTGCGAG
+
?????BBBDDDEEDDDGGGGGGIIIIIIIIIIIIIIIIHIIIIIIIIIIIIIHIFHIIIIHFHIIHIIIIIIIIIIFHHIIIIGHIIHHHHHIIIHHHHHHHHHHHHHHHHHHHHHHHHHHHHGGGGGGHGHGGGGGGGGGGGEGGGGGGGGGGGGGGGGGGGGGGGGGGGGGGGGGGGGGGGGGGGGGGGGGGGGEGGGGGGGGGGGGGGGGEEGGGGGGEEGGGGGGGGEGGGGGGGGGGGGGGGEGGD
@M00151:18:000000000-A117B:1:1101:15722:2612/1
AGCATTGGGGATTGAGAAAGAGTAGAAATGCCACAAGCCTCAATAGCAGGTTTAAGAGCCTCGATACGCTCAAAGTCAAAATAATCAGCGTGACATTCAGAAGGGTAATAAGAACGAACCATAAAAAAGCCTCCAAGATTTGGAGGCATGAAAACATACAATTGGGAGGGTGTCAATCCTGACGGTTATTTCCTAGACAAATTAGAGCCAATACCATCAGCTTTACCGTCTTTCCAGAAATTGTTCCAAGT
+
??A??BBBDDDDDEDDGGGGGGEFHHIIHIIIIIIIIIIHIIIIIIIIIIHHIHHHIIIIHHHHIIHIHIGHIIIFHHIIIHIIIIIIIHHHHHHHHHHHHHFHHDFHHHHHHHHHGGGGGHGGGGGGGEGGGGGGGGGGGGGGGGGGGGGGGGGGGGGGGGGGGGEGGGCEGGGGGGGGGGGGG?EGGGGGGGEGGGGEEGGGGGGGGEGGGGGGGGGGGGGGGGGGGGGGGGGGGEGCEGG?CEGGGG0
@M00151:18:000000000-A117B:1:1101:19140:2612/1
GATGCAAAATGAGACTCAAAAAGAGATTGCTGGCATTCAGTCGGCGACTTCACGCCAGAATACGAAAGACCAGGTATATGCACAAAATGAGATGCTTGCTTATCAACAGAAGGAGTCTACTGCTCGCGTTGCGTCTATTATGGAAAACACCAATCTTTCCAAGCAACAGCAGGTTTCCGAGATTATGCGCCAAATGCTTACTCAAGCTCAAACGGCTGGTCAGTATTTTACCAATGACCAAATCAAAGAAA
+
AAAAABBBDEDDDDDDGGGGGGHIIIIIIHHGHHIIIIHIHIHHHHCHHHFHIIIIHEHHHHHIHIHHHIIIIIAEGHHIHHHHHHHHHHHHHHHHHHHHHHHHFHGGHGGGGGGEGGGGGGGGGGGGEGGGGEDGEGGGGGGGGGGGGGGGGGGGGGGGGGGGGGGGGGGGGCEGGGGGGGEGGGGGGGGGGGGGGGGGGGGGGGGGGGGGGGGGGGGEGGG:CGGGGGGGGGGGGGGGGGGGGGGGGGE
@M00151:18:000000000-A117B:1:1101:15993:2613/1
TGATTTGGTTGGACTTGGTGGCAAGTCTGCCGCTGATAAAGGAAAGGATACTCGTGATTATCTTGCTGCTGCATTTCCTGAGCTTAATGCTTGGGAGCGTGCTGGTGCTGATGCTTCCTCTGCTGGTATGGTTGACGCCGGATTTGAGAATCAAAAAGAGCTTACTAAAATGCAACTGGACAATCAGAAAGAGATTGCCGAGATGCAAAATGAGACTCAAAAAGAGATTGCTGGCATTCAGTCGGCGACTT
+
?????BBBBDDDDDDDFGFFGFHIIFHIHIHCHHHHHIIIIHHHFHHHGHIIIHCFFHIFGHIIHHHIIIFFFGIIIIHGGHFFHGIHHGHIIHIFHEHCCDHHH@FDFFHHHHGGGGGGFGGGGGBDEGGDEEDEGGGEGBCEGGGGGEEGEGGGGGGGGGGEGGGGGGGGEGGGGGGGEGCEEGGEGGGGGGEGECCDGGGGGGCCEGGGGGGEEGECCEEGGGGEGGEEGGGGGEGCECEC>DGDGD?
@M00151:18:000000000-A117B:1:1101:13607:2613/1
ATAAGAGGTTTTACCTCCAAATGAAGAAATAACATCATGGTAACGCTGCATGAAGTAATCACGTTCTTGGTCAGTATGCAAATTAGCATAAGCAGCTTGCAGACCCATAATGTCAATAGATGTGGTAGAAGTCGTCATTTGGCGAGAAAGCTCAGTCTCAGGAGGAAGCGGAGCAGTCCAAATGTTTTTGAGATGGCAGCAACGGAAACCATAACGAGCATCATCTTGATTAAGCTCATTAGGGTTAGC
+
?A???BB??BDDDDDDGGGGGGHHIIIIIIHIIIIIHHIIDFHHHHEHHIIIIHIFFHHIHIHHIHFFHIGHHHHHHIIIIIGHIIIIIIIIHHHHIIIIIIIHHHHHHHFHHHHHFHHHHHDFHHHHHHHHGGFFGGGFGGGGGGGGGGCEEGGEGGGGGGGGGGECGGD>ADGEGGGEEGCE:?EGGGGGGGGGGGGGGGEDGGGGGGGGGGGGGGGGGGGGGGECEGGGEGGEEGGGGGGE?CEGC
@M00151:18:000000000-A117B:1:1101:17654:2614/1
ATTATCTTGCTGCTGCATTTCCTGAGCTTAATGCTTGGGAGCGTGCTGGTGCTGATGCTTCCTCTGCTGGTATGGTTGACGCCGGATTTGAGAATCAAAAAGAGCTTACTAAAATGCAACTGGACAATCAGAAAGAGATTGCCGAGATGCAAAATGAGACTCAAAAAGAGATTGCTGGCATTCAGTCGGCGACTTCACGCCAGAATACGAAAGACCAGGTATATGCACAAAATGAGATGCTTGCTTATCAA
+
AAAAABBBDDDDDDDDGGGGGGIIIIIIIIIIIIIIIHIIIHHHHHIGFDFGHHHIHGHIHIIHHIHIIIEGHIIFFHHHHHHHHCHHHHHHHHHHHHHHHHHHHHHHGGHFGGGGGGGGGGGGGGGGGGGGGGGGGEGGGGGGGGGGGGGGGGGGGGGGGGGGGGEGGGGGGGGGEEGGEGGGGGGEDGDGGGGGGGGGGGGEGGGGGG?EGGGGGGG?CEEGEGGGCEGGGGGGGGEGGGCEGGGGGG?
@M00151:18:000000000-A117B:1:1101:12847:2614/1
ATCAGTGACGACATTAGAAATATCCTTTGCAGTAGCGCCAATATGAGAAGAGCCATACCGCTGATTCTGCGTTTGCTGATGAACTAAGTCAACCTCAGCACTAACCTTGCGAGTCATTTCTTTGATTTGGTCATTGGTAAAATACTGACCAGCCGTTTGAGCTTGAGTAAGCATTTGGCGCATAATCTCGGAAACCTGCTGTTGCTTGGAAAGATTGGTGTTTTCCATAATAGACGCAACGCGAGCAGTAG
+
?AAAABBBDDDDDDDDGGGGFGIHIIIIIIIIIIIGEHHHHIIIIIIIIHIIIIHHHIHDHHHHIFHHIIHHHHDHHHIIIIHIIIIIHHHHHHHHHHHHHHHHHHHFHHHGGGGGGGGGGGGGGGGGGGDEGGGGGEGGGGGGGGGGGGGGGGGGGGGGGGGGGGGGGGGGGGGGGGGGGGGGGGGGGGGGGDGGGGGGGGGGEGGGGCEGGGGGGG:?0CEEGGGGGGGGEGCGGGDGGGA<8>GGCC?
@M00151:18:000000000-A117B:1:1101:17236:2614/1
CATACGACCAATATCACGAAAATAGTCACGCAAAGCATTGGGATTATCATAAAACGCCTCTAATCGGTCGTCAGCCAACGTGAGAGTGTCAAAAACGATAAACCAACCATCAGCATGAGCCTGTCGCATTGCATTCATCAAACGCTGAATAGCAAAGCCTCTACGCGATTTCATAGTGGAGGCCTCCAGCAATCTTGAACACTCATCCTTAATACCTTTCTTTTTGGGGTAATTATACTCATCGCGAATAT
+
AAAAAB??DDEEEEDDGGGGGGIIIIIIIHIHHHIIIIIIHIIIIIIIIIIIIIIHHHIHIIIIIIHHHHHIIHIIHHHHHHHHFHHHHHHHHHHHHGGGGGHGGHHGGGGGGGGGGGGGHHGGGGGGGGGGGGGGGGGGGGGGGGGGGGGGGGGGGGGGGGGGGGGDGGGGGGGEEEGGEGGGGGGGGGGGGGGGGGGGGGGGGGGGGGGGGGGGGGGGGGGGGGGGG<EGGGGGGGGGGGGEEGGGGGC
@M00151:18:000000000-A117B:1:1101:18432:2614/1
CAAGATTTGGAGGCATGAAAACATACAATTGGGAGGGTGTCAATCCTGACGGTTATTTCCTAGACAAATTAGAGCCAATACCATCAGCTTTACCGTCTTTCCAGAAATTGTTCCAAGTATCGGCAACAGCTTTATCAATACCATGAAAAATATCAACCACACCAGAAGCAGCATCAGTGACGACATTAGAAATATCCTTTGCAGTAGCGCCAATATGAGAAGAGCCATACCGCTGATTCTGCGTTTGCTGA
+
?A???BBBEDDDDDDDGGGGGGIHIIIIIIIIIIIHHFHHIIIIIIIHIIHHFHHIIIIIIIGHHIIHHIIHIIIIIIHHIIIIIHHHHIHIFHHDEHHHHHHHHHHHHHHHHHHHHHHFFEGGGGGGGGGGGGGGGGGGGGGGGGGGGGGGGGGGGGGGGGGGGGGGGGGGGGGGGGGGGGGGGGGGGGGGGGGGGGGGGGGGEGEGGGGGGGGGGCEGGGGGGGGGGGGGGGGGGGGGGGGGGGGGGG?
@M00151:18:000000000-A117B:1:1101:16822:2615/1
ATCTGCTCAAATTTATGCGCGCTTCGATAAAAATGATTGGCGTATCCAACCTGCAGAGTTTTATCGCTTCCATGACGCAGAAGTTAACACTTTCGGATATTTCTGATGAGTCGAAAAATTATCTTGATAAAGCAGGAATTACTACTGCTTGTTTACGAATTAAATCGAAGTGGACTGCTGGCGGAAAATGAGAAAATTCGACCTATCCTTGCGCAGCTCGAGAAGCTCTTACTTTGCGACCTTTCGCCAT
+
?A???BBBDDDDDDDDGGGGGGDHHHHHIHHHHIHGHHHIIHHHHHIHHIHGHFFHGHHIIIGHHIHIIHIIIIHHHHHHHHHGHHHHHHFHHHHHHHHHHGGGGGGGGGFGGGGGGGGGGGGGGGGGGGGGGGGGGGGGCEGGGGGGGGGGGGCEGEGGGGGGGGGGGGEEEGGGGGGGGGDG>AGGGGEGEGGGGGGGGGGGGGGGEGGGGGGGGGEGGGGGGCGGGGEGGGGGGGGGGGGGECCEGG
@M00151:18:000000000-A117B:1:1101:17475:2615/1
AGTAATCCACGCTCTTTTAAAATGTCAACAAGAGAATCTCTACCATGAACAAAATGTGACTCATATCTAAACCAGTCCTTGACGAACGTGCCAAGCATATTAAGCCACTTCTCCTCATCCAACGCGTCAGTTTTTGACAGAATCGTTAGTTGATGGCGAAAGGTCGCAAAGTAAGAGCTTCTCGAGCTGCGCAAGGATAGGTCGAATTTTCTCATTTTCCGCCAGCAGTCCACTTCGATTTAATTCGTAAA
+
?????BBBDDDDDBDDGGGGGGIIIHHHIIHIIHIIHFHIIHIIGHHHIHFHFHGHHHHIIHHHHIIIHHHGFIHHFFHIIHIHFHDEHHIIIHHIHHHHHHHHHHHHFHHHHHHHFFFFHHHHDGEGGGDGDEGGCGGGEEGGGGGGGEGGGGGEGG<AAGGGEAGGGGG??C?CCEGGGGGGCGEDECDDA<<CEGGG:CGDGGGGGGGGGGGEGEEGGGG8>GEEEEC?EGEGCEGEGGGGGE?CEG8
@M00151:18:000000000-A117B:1:1101:14784:2615/1
ATAAGTTGCTTGATTTGGTTGGACTTGGTGGCAAGTCTGCCGCTGATAAAGGAAAGGATACTCGTGATTATCTTGCTGCTGCATTTCCTGAGCTTAATGCTTGGGAGCGTGCTGGTGCTGATGCTTCCTCTGCTGGTATGGTTGACGCCGGATTTGAGAATCAAAAAGAGCTTACTAAAATGCAACTGGACAATCAGAAAGAGATTGCCGAGATGCAAAATGAGACTCAAAAAGAGATTGCTGGCATTCAG
+
????ABBBDDDDDDDDGGGGGGHIHIIIIIHHIIIIHIIIIHHHHFHIIIHIIIIIIIIIIIIHFFHIIIIIIIGIIIIIIIIIIIIIIHIIHIIIIIIHHHHHHHHHHHHHHHHFGGGGGGGGGGGGGGGGGGGGEGEGGEEGGGGGGGGGGGGGGGEGGGGGGGGGGGGGGGGGGGGGGGGGGGGGGGGEGGGGGGGGGGGGGGGGGGGGGGGGGEGGGEEEGGGGGGGGECGGGGGGGGGGGGGGGGC
@M00151:18:000000000-A117B:1:1101:16761:2616/1
AGTTGAAATGGTAATAAGACGACCAATCTGACCAGCAAGGAAGCCAAGATGGGAAAGGTCATGCGGCATACGCTCGGCGCCAGTTTGAATATTAGACATAATTTATCCTCAAGTAAGGGGCCGAAGCCCCTGCAATTAAAATTGTTGACCACCTACATACCAAAGACGAGCGCCTTTACGCTTGCCTTTAGTACCTCGCAACGGCTGCGGACGACCAGGGCGAGCGCCAGAACGTTTTTTACCTTTAGACA
+
?????BBBDDDBDDDDGGGGGGHHHIIIIHHIIHIIIIIIIIIIIIIIIIIIIIIHIICFHIIIHHHHHIIIHHHHHIHHHHHHHHHHHHGGGGGGGGGGGGGGHGGGGGHGGGGGGGGGGGGGGDGGGGGGGGGGGGGGGGGGEGGGGGGGGGGGGGGGGGGGGGGGGGGGGGGGGGGGGGGGGGGGGGGEGGGGGGGGGGGGGGGGGGGGGGGGGGGGGG>>AGGGGGGGGG8:CEGGGGGGEEGEGE:
@M00151:18:000000000-A117B:1:1101:12619:2616/1
TGCTGGTATGGTTGACGCCGGATTTGAGAATCAAAAAGAGCTTACTAAAATGCAACTGGACAATCAGAAAGAGATTGCCGAGATGCAAAATGAGACTCAAAAAGAGATTGCTGGCATTCAGTCGGCGACTTCACGCCAGAATACGAAAGACCAGGTATATGCACAAAATGAGATGCTTGCTTATCAACAGAAGGAGTCTACTGCTCGCGTTGCGTCTATTATGGAAAACACCAATCTTTCCAAGCAACAG
+
????ABBBDDDBBBDDEGGGGGHHIHIIIHHIIIIIIHEFHHIIHHIIIIGIIIHIFHFHHHFGFHIHHIHHHHIIIIIHHHHHHHHHHHHHHDFHHHHHHHHEGGGGGGGGGGGGGGGGGGGGGGGGGGGGGGGEEGGGGGGGGGGCCEGGGGGCCGCGGGGGGG9EEEGGGGGEGGGGGGGGGGGGGGGGEEGGGGCEGGGGGGGGGDGAGGDGGGGGGGGGGGEGGGGGGGGGGGGGGEECEEECGE
@M00151:18:000000000-A117B:1:1101:19920:2616/1
CAGATATTGAAGCAGAACGCAAAAAGAGAGATGAGATTGAGGCTGGGAAAAGTTACTGTAGCCGACGTTTTGGCGGCGCAACCTGTGACGACAAATCTGCTCAAATTTATGCGCGCTTCGATAAAAATGATTGGCGTATCCAACCTGCAGAGTTTTATCGCTTCCATGACGCAGAAGTTAACACTTTCGGATATTTCTGATGAGTCGAAAAATTATCTTGATAAAGCAGGAATTACTACTGCTTGTTTACG
+
AAAAABBBEEEDDDDDGGGGGGHIIHHHIH>EGGHHHHHIIIIIIHHFFHHHFFFHHHGGHIIHHHHDFHIHHHHHEHGBEGGGDEEGEGGGGGGGGGGGGGGGGGGGGGGGGGGGGGGGGGGGGGGGGGEGGGGGGGGGGGGGGGGGGEEECEGGGEGGGGGGGGGGGGGGGGDGGCEEEGEGGGGGGGCGGGGGGGGGGCGGEEACGGDCGGEEGGECEEGGGGGGGEEEGGGGGGGGEGGGGGGGCGC
@M00151:18:000000000-A117B:1:1101:19443:2617/1
AGTCGGCGACTTCACGCCAGAATACGAAAGACCAGGTATATGCACAAAATGAGATGCTTGCTTATCAACAGAAGGAGTCTACTGCTCGCGTTGCGTCTATTATGGAAAACACCAATCTTTCCAAGCAACAGCAGGTTTCCGAGATTATGCGCCAAATGCTTACTCAAGCTCAAACGGCTGGTCAGTATTTTACCAATGACCAAATCAAAGAAATGACTCGCAAGGTTAGTGCTGAGGTTGACTTAGTTCAT
+
????AABAEDDDDDDDGGGGGGIIIIIHHHIIIIIHACFHHIIIIHHHFHIFFGHIIIIIIIIIIIIIHIIHIHIIGFHIIIHHHHHHEHEHEHGGGGGGGGHHGGGGGGGGGGGGGGGGGGGHGGGHGGGGGGGEEGGGCEGGGGGGGGGGGGGGGGGGGGGGGGGGGGGGGGGGGDDGGGGGGGEGGGGGGGEEGGGGGGGGGGEGGGEGGGGGGGGGGDC>EGGGGCCEGGGGGEEGGGGGGGEGGG?
@M00151:18:000000000-A117B:1:1101:13836:2621/1
AAAAGTCTGAAACATGATTAAACTCCTAAGCAGAAAACCTACCGCGCTTCGCTTGGTCAACCCCTCAGCGGCAAAAATTAAAATTTTTACCGCTTCGGCGTTATAACCTCACACTCAATCTTTTATCACGAAGTCATGATTGAATCGCGAGTGGTCGGCAGATTGCGATAAACGGTCACATTAAATTTAACCTGACTATTCCACTGCAACAACTGAACGGACTGGAAACACTGGTCATAATCATGGTGGCG
+
?????BBBDDDDDEDDGGGGGGIIIIIIIIIHIHFHHHHIIIIHHHHHHHHHHIIHGHIIIIHHIHIIHHHHHHIHHHHHHHHHHHHHHHHHHHHGGGGGGGGGGGGGGGGGGGGGGGGGGGGGGGGGGGGGGEGGGGEGGGGGGGGGGGGGGGGGGGGGGGGEGGGGGGGGEGG?EEGGGGGEGEGGGGGGGGGGGGGGGGGGGGGGGCGGGGGGGGGGGGGGGGGGGGGEEGGGCGGGGGGGGGEGGG>
@M00151:18:000000000-A117B:1:1101:19881:2622/1
TCGGAACCGAAGAAGACTCAAAGCGAACCAAACAGGCAAAAAATTTAGGGTCGGCATCAAAAGCAATATCAGCACCAACAGAAACAACCTGATTAGCGGCGTTGACAGATGTATCCATCTGAATGCAATGAAGAAAACCACCATTACCAGCATTAACCGTCAAACTATCAAAATATAACGTTGACGATGTAGCTTTAGGTGTCTGTAAAACAGGTGCCGAAGAAGCTGGAGTAACAGAAGTGAGAACCAG
+
AA????AAEEDDDEDDGGFGGGIIHHHHHHIIIIIIIIIIIIHIIIIHIIFHHHHHHIIIIIIHHIHHHGFHHHFHHHHHHHHHHHHHHGGGGFGGGGGGGEGGGGGGGGGGEGGGGGGGGGGGGGGGGGGEGGGGGGGGGGGGGGGGGGGGGGGGGGGGGGGGGGGGGGGGGGGGGGGEGGGGGGGGGGGGGECEGGG?EGGGGGGGGGEGGE:?EEGG2<EEEEGGGGGGGGGGGGGECCEGEGGGGG
@M00151:18:000000000-A117B:1:1101:18306:2622/1
GTCAACATTCAAACGGCCTGTCTCATCATGGAAGGCGCTGAATTTACGGAAAACATTATTAATGGCGTCGAGCGTCCGGTTAAAGCCGCTGAATTGTTCGCGTTTACCTTGCGTGTACGCGCAGGAAACACTGACGTTCTTACTGACGCAGAAGAAAACGTGCGTCAAAAATTACGTGCAGAAGGAGTGATGTAATGTCTAAAGGTAAAAAACGTTCTGGCGCTCGCCCTGGTCGTCCGCAGCCGTTGCGA
+
?AA?ABBBDDDDDDDDGGGGGGIIIIIIIIIIIHHHHHHHHHIIIHIHHHHHIIIIIIIIIIIIHIHHHGHHHHHHHHHEHHHHHHHGGGGGGGGGEGGGGGGGGGGGGGGGGEGGGGGGGGGGDGGGGGGGGGGGGGGGGGGGGGGGGGGGGGGGGGGGCEGGGGGGGGGGGGGGGGGGGGGGEGGEGGGGGEGGGEGGGEEGGEGGGGGGGGEGEG:CEGGGGGGGGGEGGGGGGGGGGGGGGEGGGG.
@M00151:18:000000000-A117B:1:1101:14056:2623/1
GAGTTTTATCGCTTCCATGACGCAGAAGTTAACACTTTCGGATATTTCTGATGAGTCGAAAAATTATCTTGATAAAGCAGGAATTACTACTGCTTGTTTACGAATTAAATCGAAGTGGACTGCTGGCGGAAAATGAGAAAATTCGACCTATCCTTGCGCAGCTCGAGAAGCTCTTACTTTGCGACCTTTCGCCATCAACTAACGATTCTGTCAAAAACTGACGCGTTGGATGAGGAGAAGTGGCTTAATAT
+
?????BBBDBDDDDDDGGGGGGHHHHHIHHIIIIIIIHIFHFHHIIIIHIFHIIIHHHHIHHIIIHHIIIIIIHHIHIIHIHIIIIIIIIIIHHIHHHHHHH?6?DHHHHHHHHHFHGGGGGGGGGGGGGGGGGGGGGGGGGGGEGGGGGGGGGGGGGGGGGGGGGGGGGGGGGGGGGGGGGGGGGGGGGGGGGGGGGGGGGGGGGGGGGGEGGGGGGEEGGEGGGGGGCEGGGGGECEGCCGGGGGGE?:
@M00151:18:000000000-A117B:1:1101:17775:2623/1
TATGGTTTCCGTTGCTGCCATCTCAAAAACATTTGGACTGCTCCGCTTCCTCCTGAGACTGAGCTTTCTCGCCAAATGACGACTTCTACCACATCTATTGACATTATGGGTCTGCAAGCTGCTTATGCTAATTTGCATACTGACCAAGAACGTGATTACTTCATGCAGCGTTACCATGATGTTATTTCTTCATTTGGAGGTAAAACCTCTTATGACGCTGACAACCGTCCTTTACTTGTCATGCGCTCTAA
+
?AAAABBBDDDDDDDDGGGGGGIIHIIIIHHIIIIHIIIIIHIIHHHHHHHIIIIIIIIIIIIIHIIHHHHIHHHIIIIIHIHHHIIIIIHHHHHHHHHHHHHHHHHHHHHHHHHHHGGGGGHGGGGGGGGGHGGGGGGGHGGGGGGGGGGGEEGGGGGGGGGGGGGGGGGGGGGGGGGGGGEGGGGGGGGGGGGGGGGGEGGGGGGGGGGGGGGGGGGGGGGGGEGGGGGGGGGGGGEGGGGGGGGGGG:
@M00151:18:000000000-A117B:1:1101:11955:2624/1
CGTCATTTGGCGAGAAAGCTCAGTCTCAGGAGGAAGCGGAGCAGTCCAAATGTTTTTGAGATGGCAGCAACGGAAACCATAACGAGCATCATCTTGACTAAGCTCATTAGGGTTAGCCTCGGTACGGTCAGGCATCCACGGCGCTTTAAAATAGTTGTTATAGATATTCAAATAACCCTGAAACAAATGCTTAGGGATTTTATTGGTATCAGGGTTAATCGTGCCAAGAAAAGCGGCATGGTCAATATAA
+
?????BBBDDDDBDDDGGGGGGIHIIIIIIFHHHIIIHHHHHIIHIHHIIIHFHIIIHHHFHIIIHHHIIIHHHHHHHHHHHHHHHHHHHHHHHGGGGGGGGGFGGGGGGGGGGGGGGGGGGEGGGGGGGGGGGGGGGGGGGGGGGGEGGGGGGCEGGGGGGGGGGGGGGGGGGGGGGGGGGGGGGGGGGGGGGGGGGGGGGGGGGCCCGGGGGEEEEGGGEGEEGGGCGGEGEGGGGGGGCEGGGGGGG
@M00151:18:000000000-A117B:1:1101:13999:2624/1
TATTTTAAAGCGCCGTGGATGCCTGACCGTACCGAGGCTAACCCTAATGAGCTTAATCAAGATGATGCTCGTTATGGTTTCCGTTGCTGCCATCTCAAAAACATTTGGACTGCTCCGCTTCCTCCTGAGACTGAGCTTTCTCGCCAAATGACGACTTCTACCACATCTATTGACATTATGGGTCTGCAAGCTGCTTATGCTAATTTGCATACTGACCAAGAACGTGATTACTTCATGCAGCGTTACCATGA
+
?????BBBDDDDDDD@DCEFFFIIIIIIHHHHHHHHHHHFHHFHIIIHIIIIHHIIFHIHHHHIHIHIFGECFHIIHEHHHHHFHHHHHHHHHHHHHHHHHEFFFFFFFFFFFFEFEEEEEFFFFFFFFFFFFFEFFFFEFEEFDEDFFFFFEEDEEFFFFFFFFEFFFEFFFFEFFFFFFFFFFFFFFFFFFFFFFFFFFFFFFEFFEFFFFFFFEEEF?CEE?CEEFFFFFFFFFFFFFDAE?EFFFE?
@M00151:18:000000000-A117B:1:1101:19236:2625/1
CAGAACGTGAAAAAGCGTCCTGCGTGTAGCGAACTGCGATGGGCATACTGTAACCATAAGGCCACGTATTTTGCAAGCTATTCAACTGGCGGCGATTGCGTACCCGACGACCAAAATTAGGGTCAACGCTACCTGTAGGAAGTGTCCGCATAAAGTGCACCGCATGGAAATGAAGACGGCCATTAGCTGTACCATACTCAGGCACACAAAAATACTGATAGCAGTCGGCGTGTGAATCATTAGCCTTGCGA
+
AAAAAB??DDDDDDDDGEGGGGHHHHFHHIHHHHIHIHHFHHIIIIIIIIGHHIIIDHHIHIIIIHFHHHIIIHIIHHIHHHHHHHHHHHHHGGDGGGGGGGGGGGGGGGGGGGGGGGGGGGGGGGGGGGGGGGGEEGGGGGCECEGGGGGGGGGCEGGGGGGGGGGGGGGGGGGGGGGGGGGGGGGGGCEGGGGGGGGGGGGGGGGGGGGGGGGGGGGEGGGGCGGGGG8ACCCGGGEEGGGEEGGGGG8
@M00151:18:000000000-A117B:1:1101:12220:2625/1
TATAAACATTCTGTGCCGCGTTTCTTTGTTCCTGAGCATGGCACTATGTTTACTCTTGCGCTTGTTCGTTTTCCGCCTACTGCGACTAAAGAGATTCAGTACCTTAACGCTAAAGGTGCTTTGACTTATACCGATATTGCTGGCGACCCTGTTTTGTATGGCAACTTGCCGCCGCGTGAAATTTCTATGAAGGATGTTTTCCGTTCTGGTGATTCGTCTAAGAAGTTTAAGATTGCTGAGGGTCAGTGGTA
+
?????BBBEEEEEDDDGGGGGGHIIIIIIIIIIIIIIIIIIIIIIIIIGHIIIGIIIIHHHHHHIIIHHHIIIIHHHHHIIIIHHHHHHHHHHHHHHHHHHHHHHGGGGGGGGGGGDDGGGGGGGGGGGGGGGGGGGGGGGGCEGGGGGGGEGGEGGGGGGGGGGEGGGGGGGGDGDDCEGGGGGGEGGCCEGGGGGGGGGGGGGGGGGCEEGGGGEGEEGGGEC0CCGGGGEEGGGGGGGGCGGEEEC::
@M00151:18:000000000-A117B:1:1101:18208:2626/1
AATGTTTATAGGTCTGTTGAACACGACCAGAAAACTGGCCTAACGACGTTTGGTCAGTTCCATCAACATCATAGCCAGATGCCCAGAGATTAGAGCGCATGACAAGTAAAGGACGGTTGTCAGCGTCATAAGAGGTTTTACCTCCAAATGAAGAAATAACATCATGGTAACGCTGCATGAAGTAATCACGTTCTTGGTCAGTATGCAAATTAGCATAAGCAGCTTGCAGACCCATAATGTCAATAGATGTG
+
?????BBBDBBDDDDDGGGGGGIIHHHHHIFFHIIIHHHIIIFHHHHHHHIHHHHHIIIIIIHIIGHGIIGHIGHIHFHIIIIIIIIIHHHHHHHHHHCHHHHHHHHHGGFGGGGGGGGGGGGGGGGGGGGGGGGGGGGGGGGGGGGGGGEGGEGGGGGGGGGGGGGGGGGGGGGGGGGGEGCCGGGGGGGGGGGGGGGGGGEEGGGGEGGGGGGGGEEGGGGGGEEECEEGGGCEEGGGGGEEGGGGGEG
@M00151:18:000000000-A117B:1:1101:13019:2627/1
CACTTTCGGATATTTCTGATGAGTCGAAAAATTATCTTGATAAAGCAGGAATTACTACTGCTTGTTTACGAATTAAATCGAAGTGGACTGCTGGCGGAAAATGAGAAAATTCGACCTATCCTTGCGCAGCTCGAGAAGCTCTTACTTTGCGACCTTTCGCCATCAACTAACGATTCTGTCAAAAACTGACGCGTTGGATGAGGAGAAGTGGCTTAATATGCTTGGCACGTTCGTCAAGGACTGGTTTAGAT
+
A??A?BBADDDDDDDDGGGGGGIIIHIIHHIIIIIIIIIIIIIIIIIHIHIIIIIIIIIIIIIIIIIIIHAAAFHIIIIHHIHHHHIIIIIIIIHHHEHHHHHHHHGGGGGHGGGGGHGGGGGGGGHGGGGHGGGHGGGGGGGGGGGGGGGGGGGGGGGGGGGGGGGGGGGGGGGGGGGGGGGGGGGGGGGGGGGGGGGGGGGGGGGG?CGGGGGGGGGGGGGGGGGGGGGGGGGGGGGGGGGG?CEEGG:
@M00151:18:000000000-A117B:1:1101:16540:2627/1
TCTGGCGCTCGCCCTGGTCGTCCGCAGCCGTTGCGAGGTACTAAAGGCAAGCGTAAAGGCGCTCGTCTTTGGTATGTAGGTGGTCAACAATTTTAATTGCAGGGGCTTCGGCCCCTTACTTGAGGATAAATTATGTCTAATATTCAAACTGGCGCCGAGCGTATGCCGCATGACCTTTCCCATCTTGGCTTCCTTGCTGGTCAGATTGGTCGTCTTATTACCATTTCAACTACTCCGGTTATCGCTGGCGA
+
?AAAABAAEEEEEDDEGFGGGGHHHHHHIHHHHGHHHHFHIHIIIIIIIIIHHEHHIIFFCHHHHCEHHHHHCFFGGGGGDFGEGGGGDGGGGGGGGGGGGGGGGEGGGGGGGGGGGGGGGGGGGGGGGGGGGGGGGGGGGGGGGGGGGGGGGGGGGGGGGGGGGGGGGGGGGGGGGGGGGGGGGGGGGGGGGGGGGGGGGGEGGGGGGCGG?ECEGGGGGGGGGEGGGGGGGGEGGG<AGGGEGGEGGG2
@M00151:18:000000000-A117B:1:1101:20029:2627/1
TACCTGTAGGAAGTGTCCGCATAAAGTGCACCGCATGGAAATGAAGACGGCCATTAGCTGTANNATACTCAGGCACACAAAAATACTGATAGCAGTCGGCGTGTGAATCATTAGCCTTGCGACCCTCGGCAGCAAGAACCATACGACCAATATCACGAAAATAGTCACGCAAAGCATTGGGATTATCATAAAACGCCTCTAATCGGTCGTCAGCCAACGTGAGAGTGTCAAAAACGATAAACCAACCATCA
+
?A??ABBBDDDDDDDDFGGGGGHIIIFHHHIIHHHHHIIIIIHHIHIIHHHHHIIIIIIIHH##55CFHIHGHHIIIIHIIIIHHHHHHHHGHHHFHHHHHEGEGGGGGGGGGGGGGGGGGGHGGGGGEGGGGGGGGGGGGGGGGGGGGGGGGGGGGGGGGGGGGGGGGGGGGGGGGGGGGGGGGGGGGEGGGGGGGGGGEGGGEGGGGGGGGGGGGGGEGGGGGGGCGGGGGGGGGGGGGGGGGGGEEGE
@M00151:18:000000000-A117B:1:1101:11585:2627/1
ATTCGCGATGAGTATAATTACCCCAAAAAGAAAGGTATTAAGGATGAGTGTTCAAGATTGCTGGAGGCCTCCACTATGAAATCGCGTAGAGGCTTTGCTATTCAGCGTTTGATGAATGCAATGCGACAGGCTCATGCTGATGGTTGGTTTATCGTTTTTGACACTCTCACGTTGGCTGACGACCGATTAGAGGCGTTTTATGATAATCCCAATGCTTTGCGTGACTATTTTCGTGATATTGGTCGTATGGT
+
AAAAA?ABDDDDDDDDGGGGGGIIHHHIHHIIIIICGHHIHIIHHHHHDGGHIIIIIHIHIIIHIIHHIIIIIIIIIIIIIGHHIHHHHHGHHHHHHHHHHHHHHHHHHGGGGGGGFGGGGHGGGGGGGGGGGGGGGGGGGGGACGDCEGGGGGCEGGGGGGGGGGGGGGGGEGGGGGGGCEGGGDGGEGGGGGGEGGGGGGEGGEEGGEGEGGGGGEGGGGG?EGE?EGGGGGGCECGEC?CEA<EEGGG
@M00151:18:000000000-A117B:1:1101:18554:2627/1
CAAAGCACCTTTAGCGTTAAGGTACTGAATCTCTTTAGTCGCAGTAGGCGGAAAACGAACAAGCGCAAGAGTAAACATAGTGCCATGCTCAGGAACAAAGAAACGCGGCACAGAATGTTTATAGGTCTGTTGAACACGACCAGAAAACTGGCCTAACGACGTTTGGTCAGTTCCATCAACATCATAGCCAGATGCCCAGAGATTAGAGCGCATGACAAGTAAAGGACGGTTGTCAGCGTCATAAGAGGTTT
+
AAA??BBBDDDDDDEEGGGGGGFEFHHHHFHHIIIIIIHIHHBHHHIHHHHHHHHIHHIHHHHHHHBEHHHHHHHHHHHHHHHHHHHHHHHHHHHGGGGGGGGGEGGGGGGGGGGGGGGGGGGGGEEGGGGGGGGGGGGGGGGGGGEEGGGGGGCEGGCAGDGGGGGGGGGGGGGGGGGGGGGGGGGEGEEGEGGEE?CCEGGGGGGGGGGGGGGGGGGCEGEGCEGDGEC<EECCCECEGEEC::?ECEG
@M00151:18:000000000-A117B:1:1101:17332:2628/1
CTCGGCAATCTCTTTCTGATTGTCCAGTTGCATTTTAGTAAGCTCTTTTTGATTCTCAAATCCGGCGTCAACCATACCAGCAGAGGAAGCATCAGCACCAGCACGCTCCCAAGCATTAAGCTCAGGAAATGCAGCAGCAAGATAATCACGAGTATCCTTTCCTTTATCAGCGGCAGACTTGCCACCAAGTCCAACCAAATCAAGCAACTTATCAGAAACGGCAGAAGTGCCAGCCTGCAACGTACCTTCAA
+
???A??BADEEDEDDDGGGGGGIIIIIHHHIIIIIIIIHGHHIIIIIIIIHHHIIIIIIIIIIHHHHHHHHIIHIIIIIIIIHIIIHIHHHHHHGHHHHHHHHHHHHGGGGGGGGGGGGGGGGHGGGGGGGGGGGGGGHGGGGGGGGGGGGGGEGGGGGGGGGGGEGGGGGGDGGGGGGGGGGGGGGGGEGGGGGGGEEGGGGGGGGGGGGGGGGGGGGEGGGGGGGCCEGGEGGGEGGGGGGEGGEGGEE
@M00151:18:000000000-A117B:1:1101:12316:2628/1
GTTTGGTCAGTTCCATCAACATCATAGCCAGATGCCCAGAGATTAGAGCGCATGACAAGTAAAGGACGGTTGTCAGCGTCATAAGAGGTTTTACCTCCAAATGAAGAAATAACATCATGGTAACGCTGCATGAAGTAATCACGTTCTTGGTCAGTATGCAAATTAGCATAAGCAGCTTGCAGACCCATAATGTCAATAGATGTGGTAGAAGTCGTCATTTGGCGAGAAAGCTCAGTCTCAGGAGGAAGCGG
+
???????BDDBDDDDDGGGGGGHIIIFHIFFFHDGGFHIHHIIIIHFHHHHHHHHHHHHFFGHHHHFHHEFHHHIIIHHHHIIIIIIFFHHHHHHHHHHFHHHHHHHGHHHHHGGGGGGFFFGGGGGGGGGGGGG>CEEEEGGGEGGGGGEGGEEGGEGGGGGGGGGGGEC?EGGGGGGGGGGGGGEGGCEECGGGGGGGGCCEGGEGEGGEEGEGGGEECEE>DGGCCCCE?CEGGGGGGCEG8CEGEG2
@M00151:18:000000000-A117B:1:1101:17928:2628/1
TCAGATATGGACCTTGCTGCTAAAGGTCTAGGAGCTAAAGAATGGAACAACTCACTAAAAACCAAGCTGTCGCTACTTCCCAAGAAGCTGTTCAGAATCAGAATGAGCCGCAACTTCGGGATGAAAATGCTCACAATGACAAATCTGTCCACGGAGTGCTTAATCCAACTTACCAAGCTGGGTTACGACGCGACGCCGTTCAACCAGATATTGAAGCAGAACGCAAAAAGAGAGATGAGATTGAGGCTGGG
+
?????BBBDDDDDDDEGGGGGGIIIIFHIIIIIIIIIIIIIIIIIIIIIIIIIIIIIIIIIHHIIIHHIGHIIHHHIIIIIIIIIIHHIHGHIIIIIIIIIHHHHHHHHHHHHHHHHGGGGGGGGGGGGGGGGGGGGGGGGGGHGGGGGGGGGGGGGGGGGGGGGGGGGGGGGGGGGEGGGGCEGGGGGGGGGGDDGG<EGGGGGGGGGGGGGGGGGGGGGGGGGGGGGGGGGGGGEGGGGGGGGG?CGEC
@M00151:18:000000000-A117B:1:1101:19072:2629/1
TAACGACGTTTGGTCAGTTCCATCAACATCATAGCCAGATGCCCAGAGATTAGAGCGCATGACAAGTAAAGGACGGTTGTCAGCGTCATAAGAGGTTTTACCTCCAAATGAAGAAATAACATCATGGTAACGCTGCATGAAGTAATCACGTTCTTGGTCAGTATGCAAATTAGCATAAGCAGCTTGCAGACCCATAATGTCAATAGATGTGGTAGAAGTCGTCATTTGGCGAGAAAGCTCAGTCTCAGGAG
+
AA???ABBDDDDDDDDGGGGGGHIIFFHHIIIIIIIIHIIIHIIIIHHIIIIFHIHHHHHHHGFHIIIIIIIIIHHHHDHIIIGHEHHHHHHHHHDDHHHHHHHGGGGGGGFGGGGGGGGGGGGGGEEEGGGGGGGGGGEGGGGGGGGGGGGGGGGGGGGGGGGGGGGGGGGGGGGGGGGGGGGGGGGGGGGGGGGCEGEGGEGGGGGGEGGEGGCGGCEEEGGGGGGCGGG<4CEGGGGEEEGGGGGGGG
@M00151:18:000000000-A117B:1:1101:18608:2629/1
CATGGCGACCATCCAAAGGATAAACATCATAGGCAGTCGGGAGGGTAGTCGGAACCGAAGAAGACTCAAAGCGAACCAAACAGGCAAAAAATTTAGGGTCGGCATCAAAAGCAATATCAGCACCAACAGAAACAACCTGATTAGCGGCGTTGACAGATGTATCCATCTGAATGCAATGAAGAAAACCACCATTACCAGCATTAACCGTCAAACTATCAAAATATAACGTTGACGATGTAGCTTTAGGTGT
+
?A???BAADDDDDDDDGGGGGGHIIIIIIIHHIIIHHIHHHBFHHEHHGHHHHHHIHHHHHHHIIIHHHHGHHHHHHHHHHGGGGGGGGGGEGGGGGGAEGGGGGGGGGGGGGGGGGGGGGGGGGGGGGGGGGGGGGGGGGGGGGGGGG?GGGGGGGGG?EGEGEGGGGGGGGGGGGGGGGGGGG?EGEGGGGGGGGGGGGGGGGGGEGGGGGGGGGGGGGGGGGGGGGGGGGGCEGGGGGGGGGGGEEG
@M00151:18:000000000-A117B:1:1101:16572:2630/1
CGCTGGACTTTGTAGGATACCCTCGCTTTCCTGCTCCTGTTGAGTTTATTGCTGCCGTCATTGCTTATTATGTTCATCCCGTCAACATTCAAACGGCCTGTCTCATCATGGAAGGCGCTGAATTTACGGAAAACATTATTAATGGCGTCGAGCGTCCGGTTAAAGCCGCTGAATTGTTCGCGTTTACCTTGCGTGTACGCGCAGGAAACACTGACGTTCTTACTGACGCAGAAGAAAACGTGCGTCAAAAA
+
AAAAAABBEDDEDDDDGGGGGGIIHHIIIIIIIIIIIGHIHIDGHIIHIIIIIIIIHHHHIIIIIIIIIIIIIIIIIIIIHHHHHIIIIIIIIIHHHHHHHHHHHHHHHHHHHHHHGGGGHGGGGGGGGGGGGGGGGGGHHGGGEGGGGGGGGGGGGGGGGGGGGGGGGGGGGGGGGGGGGGGGGGGGGGGGGGGGGGGGGGDGDGGGGGGGGGGGGGGGGGGGGGGGGGGGGGGGGGG?CEEGEGGGGG?
@M00151:18:000000000-A117B:1:1101:19372:2631/1
CACAACCAACCAGAACGTGAAAAAGCGTCCTGCGTGTAGCGAACTGCGATGGGCATACTGTAACCATAAGGCCACGTATTTTGCAAGCTATTTAACTGGCGGCGATTGCGTACCCGACGACCAAAATTAGGGTCAACGCTACCTGTAGGAAGTGTCCGCATAAAGTGCACCGCATGGAAATGAAGACGGCCATTAGCTGTACCATACTCAGGCACACAAAAATACTGATAGCAGTCGGCGTGTGAATCATT
+
5<??<<<?DDDDDDDDGFFGGGIIHIHHHHHIHHEHFHIIHHHHIHIHHIHHIIIIIIIIHIHIIIIIIIIIIIIHCFHHHHHHHHHHHHHHHHHHHHHHGGGGGGGGGGGGDGGGGGGGGGGGGGGGGGGGGGGGGGGGGGGGGGGGGGGGCEEGGGGGGGGGGGGGGGGGGGGGGGGGGGGGGGGGGGGGGGGGGGGGGGGGGGGGGGGGGGGGGGGGGGGGGGGGGGGEGGCEGGGGDGCEEGGGGG?
@M00151:18:000000000-A117B:1:1101:16684:2631/1
CTGTTGAACACGACCAGAAAACTGGCCTAACGACGTTTGGTCAGTTCCATCAACATCATAGCCAGATGCCCAGAGATTAGAGCGCATGACAAGTAAAGGACGGTTGTCAGCGTCATAAGAGGTTTTACCTCCAAATGAAGAAATAACATCATGGTAACGCTGCATGAAGTAATCACGTTCTTGGTCAGTATGCAAATTAGCATAAGCAGCTTGCAGACCCATAATGTCAATAGATGTGGTAGAAGTCGTCA
+
?AA??BBBDDDDDDDDGGGGGGHIIHIIIIIHHHHHIIHHHIIIIIIIIIIIFHHIIIIIIIIIIIIIIIIIHFHHIIIIIIIHHHHHHHHHHHFHHHHHHHGEGGGGGGGGGGGGGGGGGGCEGGGGGGGGGGGEGGGGGGGGGGGGGGGGGGEEGGGGGGGGGGGGGEGGGGGGGGGGEGGGGGGGGGGGGGGGGGGGGGGGGGGGGGGGGGGGGGGGGCGGGGGGGEEGGGGGGGGGGGGGE?CECC8
@M00151:18:000000000-A117B:1:1101:13861:2631/1
AGTCGGGAGGGTAGTCGGAACCGAAGAAGACTCAAAGCGAACCAAACAGGCAAAAAATTTAGGGTCGGCATCAAAAGCAATATCAGCACCAACAGAAACAACCTGATTAGCGGCGTTGACAGATGTATCCATCTGAATGCAATGAAGAAAACCACCATTACCAGCATTAACCGTCAAACTATCAAAATATAACGTTGACGATGTAGCTTTAGGTGTCTGTAAAACAGGTGCCGAAGAAGCTGGAGTAACAG
+
?????BB=DDD<BDDDFDGGGGHHHHHHHHIFHIIIHFFHHHHHIIHHHHFFHIIIHIIIHHHHDFEHEHHHHHHGFFFGFGGFEDGGGGGGGGGEGGGGGGGGGGGGGGGGGGGGGGGGGGGCE?CEEEGGGGGGGGGGEGGGGEGGGGGEGGEGGGGGGGGGEGGGGGGGGEGGGGGGGGGGGGGGGGGGGGEEGGGCEGGCGGGGEGGGG:CEGGGEGGGGEGEGECCEDGD>EGGGGGGGGGGGCE:
@M00151:18:000000000-A117B:1:1101:17065:2631/1
ACCAGAAAACTGGCCTAACGACGTTTGGTCAGTTCCATCAACATCATAGCCAGATGCCCAGAGATTAGAGCGCATGACAAGTAAAGGACGGTTGTCAGCGTCATAAGAGGTTTTACCTCCAAATGAAGAAATAACATCATGGTAACGCTGCATGAAGTAATCACGTTCTTGGTCAGTATGCAAATTAGCATAAGCAGCTTGCAGACCCATAATGTCAATAGATGTGGTAGAAGTCGTCATTTGGCGAGAAA
+
AAAAABBBDEDDEDDDGGGGGGHHHHHHHIIIIHIIIIIIIIIIIIHHHHIIHIIIIIIIIHHHHIIIIIIHHHHHHIHHHHHIIIIIHHHEHHHHHHHHHHGGGGGGGGFEGGGGGGGGGGGGGGHGHGGGGGGGGGGGGGGEGGGGGGGGGGGGGEGGGGGGGEGGGGGGEGGGCEGGGGGGGGGGEGGGGGGGGGGGGGGGGGGGGGGGGGGGGGGGGGGGEEGGGGGGGGGGGGGGGGGEGGGGGG?
@M00151:18:000000000-A117B:1:1101:15042:2632/1
GCGTGACATTCAGAAGGGTAATAAGAACGAACCATAAAAAAGCCTCCAAGATTTGGAGGCATGAAAACATACAATTGGGAGGGTGTCAATCCTGACGGTTATTTCCTAGACAAATTAGAGCCAATACCATCAGCTTTACCGTCTTTCCAGAAATTGTTCCAAGTATCGGCAACAGCTTTATCAATACCATGAAAAATATCAACCACACCAGAAGCAGCATCAGTGACGACATTAGAAATATCCTTTGCAGT
+
??A????BDDDEDDDDGGCFFGIIIIIIHHIHHIIIIIIIHHIIIIIIIIHIIIIIIIHHHIHIIIHIIHHIIIIIIIIIIHHDFHHHHHHHHHHHHHDHHHGGGGGGGGGGFGGGGGGGGHHGGGGGGGGGGGGGHGGGGGGGGGGGGGGGGGGGEGGGECCCCEGGGGGGGGEGGGGGGGGGGGGEGGGGGGGGGGGGGGGGGGGGGGGGGEGGGGGEEEEEEGGGGGGGGGGGGGGCGGGGGGGGGE1
@M00151:18:000000000-A117B:1:1101:17737:2632/1
GTCCTTGACGGTATAATAACCACCATCATGGCGACCATCCAAAGGATAAACATCATAGGCAGTCGGGAGGGTAGTCGGAACCGAAGAAGACTCAAAGCGAACCAAACAGGCAAAAAATTTAGGGTCGGCATCAAAAGCAATATCAGCACCAACAGAAACAACCTGATTAGCGGCGTTGACAGATGTATCCATCTGAATGCAATGAAGAAAACCACCATTACCAGCATTAACCGTCAAACTATCAAAATATA
+
AAAAABBBDDD<BDDDGGGGGGHHHIIIHIHIHHHHHIIIIIIIHHHIIIIIIIHHIHIIHHFHHEHHEHH?FHIIHHDHHHHHHHGHGGFGGGGGDDDEGGGGGGEGGGGGGAEGGGGGGGGE?CGGGGGGGGGGGGGGGGGEGGGGGGGGGGGGGGGGGGGGGGEEECEGGDD<DGEGGGGGGCEGEGGGGCGEEGGGGGGEEGGGGGGGGGGGGGGGGGGGGGGGGGGGGEGGCE?:CEEGEGGGGGG
@M00151:18:000000000-A117B:1:1101:18787:2633/1
GGTCATTGGTAAAATACTGACCAGCCGTTTGAGCTTGAGTAAGCATTTGGCGCATAATCTCGGAAACCTGCTGTTGCTTGGAAAGATTGGTGTTTTCCATAATAGACGCAACGCGAGCAGTAGACTCCTTCTGTTGATAAGCAAGCATCTCATTTTGTGCATATACCTGGTCTTTCGTATTCTGGCGTGAAGTCGCCGACTGAATGCCAGCAATCTCTTTTTGAGTCTCATTTTGCATCTCGGCAAT
+
?????BBBEDDDDDDEGGGGGGIIIIHHHIHIIIIIIIIIHIIIIIIIIIHHHHHHIIIIIIIHIHIIIIIIIIIIIIIIHHHIIHHHIICF?DHHHHHHHHHHHHHHHHHGGGGGGGGGGGGGGGGGGGGGGEEGGGGGGGGGGGGGGGGGGGGGGGGGGGGGGGGGGGEGGGGGGEGGGGGGGGGGGGGGGGGGGGGGGGGGGGGGGGGGGGGGGGGGGGGGGGGGGGGGGGEGGGGGGGGGGGG
@M00151:18:000000000-A117B:1:1101:15632:2633/1
AAAACGAACAAGCGCAAGAGTAAACATAGTGCCATGCTCAGGAACAAAGAAACGCGGCACAGAATGTTTATAGGTCTGTTGAACACGACCAGAAAACTGGCCTAACGACGTTTGGTCAGTTCCATCAACATCATAGCCAGATGCCCAGAGATTAGAGCGCATGACAAGTAAAGGACGGTTGTCAGCGTCATAAGAGGTTTTACCTCCAAATGAAGAAATAACATCATGGTAACGCTGCATGAAGTAATCA
+
AA?AA=??DDDDDDDDGGGGFGIHIIIIIHHIIIIGGFHIHHHHHHIIIIIIIHHHEHHHHHHIIIHGHIHHHHHHFFFHHHHHHFHHHHHGGGGGGGGGEGGEGGGGEB@EGGGEGGGEGGGGGGGGGGGGGGGGGGGGGGGEGGGEEEEGGGGGGGGGGGGGGGEECEGGGGGGGG8?>EGGGGE8CEEEGGGGG?CGGGGGEGGGGGEECCCGEEGEEGGGGGGGG?CEEGACGGG?EGGGCCEGEE
@M00151:18:000000000-A117B:1:1101:19824:2634/1
CCTTATGGTTACAGTATGCCCATCGCAGTTCGCTACACGCAGGACGCTTTTTCACGTTCTGGTTGGTTGTGGCCTGTTGATGCTAAAGGTGAGCCGCTTAAAGCTACCAGTTATATGGCTGTTGGTTTCTATGTGGCTAAATACGTTAACAAAAAGTCAGATATGGACCTTGCTGCTAAAGGTCTAGGAGCTAAAGAATGGAACAACTCACTAAAAACCAAGCTGTCGCTACTTCCCAAGAAG
+
AAAAABBBDDDDDEDDGGGGGGIIHHHHHIIIHHHHIIHHHHHHHHHHIIIIIIIIFHHHIIGHHHEEHEHHGIHIHHHHHHHFHHHHH@FFFHHHGHGGGGGGGGGGGGBEGGGGGGGGGCEGGCEEGGGHGGGGGGGGGGGGGGGGEGGGGGGGCEEEEGGGGGGGGGGGEGGGGGGGGG*CEGGGGEGGGGGGGGCEGEEGGGGGGGGGGGGGGEGGGGGGGEGGGGGGGEGGGGGGGGC
@M00151:18:000000000-A117B:1:1101:16159:2634/1
GCAATCTCTTTCTGATTGTCCAGTTGCATTTTAGTAAGCTCTTTTTGATTCTCAAATCCGGCGTCAACCATACCAGCAGAGGAAGCATCAGCACCAGCACGCTCCCAAGCATTAAGCTCAGGAAATGCAGCAGCAAGATAATCACGAGTATCCTTTCCTTTATCAGCGGCAGACTTGCCACCAAGTCCAACCAAATCAAGCAACTTATCAGAAACGGCAGAAGTGCCAGCCTGCAACGTACCTTCAAGAAG
+
AAAAABBBDEDDDEEDGGFGGFIHHIHHIIIIHIHHIIIIIIIIIIHHIIIHIHIIIIIHHHHHHHHIIHIHIIIIIIIIIIHIHIIIIIHHHHHHHHHHHHHHHHHHFGGGGGGGGGGGGGGGGGGGEEGGGGGGGGGGGGGEEGGGEGEGCGGGGGGGGGGGECGGGGGGGEGGGGGEGGGGGEGGGGGGGGGGGGEEEGGGGGEGGGGGGGGGEDGGGGG*CEEGGGGGGGGGG<*?CGGGGCCCEG?
@M00151:18:000000000-A117B:1:1101:12987:2634/1
ATATCACCATTATCGAACTCAACGCCCTGCATACGAAAAGACAGAATCTCTTCCAAGAGCTTGATGCGGTTATCCATCTGCTTATGGAAGCCAAGCATTGGGGATTGAGAAAGAGTAGAAATGCCACAAGCCTCAATAGCAGGTTTAAGAGCCTCGATACGCTCAAAGTCAAAATAATCAGCGTGACATTCAGAAGGGTAATAAGAACGAACCATAAAAAAGCCTCCAAGATTTGGAGGCATGAAAACATA
+
A?AAABBBDDDDDDDDFFFFFFIHHHHHFHHIIIIIIHHIIIIHHIIHIHFHIIIFGIHIHHHHIHIHHHHHIIIIIIIFIIIIIHHHHFHFFHFHHHHHHHHHHHHHFFFFFFFFFFEFEEEFFFFFFFFFFFFFFFFFFFFEEFFFFFFFFFFEEFFDFEFEDEFEAEEEEFFFFFFFFFEEEEFFFFFFFFFEFA8?EEFFEFFFEEFDDFEFFFFEDEEAEFEFFFFFFFF?CEEEAEEEFFEFFF?
@M00151:18:000000000-A117B:1:1101:16493:2634/1
TAACGACGTTTGGTCAGTTCCATCAACATCATAGCCAGATGCCCAGAGATTAGAGCGCATGACAAGTAAAGGACGGTTGTCAGCGTCATAAGAGGTTTTACCTCCAAATGAAGAAATAACATCATGGTAACGCTGCATGAAGTAATCACGTTCTTGGTCAGTATGCAAATTAGCATAAGCAGCTTGCAGACCCATAATGTCAATAGATGTGGTAGAAGTCGTCATTTGGCGAGAAAGCTCAGTCTCAGGAG
+
AAAAA?ABDDDDDDDDGGGGGGIIIIIIIHIIHHHIIIIIIHIIIIIIFHIIIHIIHHHHHHIHIIDGHIHHIHHHEHHDHIGHHHHHHHHHHHHHHHHHHHHHGGFGGGGGGGGGGGGGGGGGGEGCEEGGGGGGGGGEGGGEGGGGGGEGGGGGGGGGGEGGGGGGGGGGGGGGGGGGGGGGGGGGGGGGGGGGGGGGGGGGGGGGGCEGEGGGGGEEECEGGGGEGGGGGGGGGGGGGGGGGGGGGGG
@M00151:18:000000000-A117B:1:1101:16953:2634/1
TGCCATACAAAACAGGGTCGCCAGCAATATCGGTATAAGTCAAAGCACCTTTAGCGTTAAGGTACTGAATCTCTTTAGTCGCAGTAGGCGGAAAACGAACAAGCGCAAGAGTAAACATAGTGCCATGCTCAGGAACAAAGAAACGCGGCACAGAATATTTATAGGTCTGTTGAACACGACCAGAAAACTGGCCTAACGACGTTTGGTCAGTTCCATCAACATCATAGCCAGATGCCCAGAGATTAGAGCG
+
??A??BBBDDDDDDDDEFFGGGHHIIIIIIIHH@FHIIIFHIHHIIHIIIIIHIHHHHHHHHCGHHIHHHIIIIIIIIHHHHHHEGHHHEHCHHHHGGGGGGGGGGGGGGGGGGEGGGGGAEGGGGGGGGGGGGEGGGGGGGGGGGGGGGGGGGGGGGGGGGGGEGGGCEGGGGGGGGGGGGGEEGGCEGGGGGGGGGGGG4CEEGGGEGCGGGGGGGGGGGGGGECEEG?CGGGEGGGGEGCGGGGGEG
@M00151:18:000000000-A117B:1:1101:13327:2634/1
TCAGTCGGCGACTTCACGCCAGAATACGAAAGACCAGGTATATGCACAAAATGAGATGCTTGCTTATCAACAGAAGGAGTCTACTGCTCGCGTTGCGTCTATTATGGAAAACACCAATCTTTCCAAGCAACAGCAGGTTTCCGAGATTATGCGCCAAATGCTTACTCAAGCTCAAACGGCTGGTCAGTATTTTACCAATGACCAAATCAAAGAAATGACTCGCAAGGTTAGTGCTGAGGTTGACTTAGTT
+
?????B?BDDDDDDDDGGGGGGIHHIIIIIHHIIIHIHAFHHHIIHHIIHHIIIIIIFHIIIIIIIIIIIIIIIIHIIIHHHHHHFHHHHHHHHHGGGGGGGGGGEGGGGGGGGGGGGGGGGGGGGEGGGGGGGEGGEGGGGGEDGGGGGGGGGGGGGGGGGGGGGGGGGGGGGCCGGEGGGGCGGGGEGGGGGGGGGGGGGGGGGGEEGGGGGGGCGEGGGGGEGGGGGGGGGGGCEE*:??EGGGC:C
@M00151:18:000000000-A117B:1:1101:14859:2634/1
TCAGAAAAAAAGTTTGAATTATGGCGAGAAATAAAAGTCTGAAACATGATTAAACTCCTAAGCAGAAAACCTACCGCGCTTCGCTTGGTCAACCCCTCAGCGGCAAAAATTAAAATTTTTACCGCTTCGGCGTTATAACCTCACACTCAATCTTTTATCACGAAGTCATGATTGAATCGCGAGTGGTCGGCAGATTGCGATAAACGGTCACATTAAATTTAACCTGACTATTCCACTGCAACAACTGAACG
+
AAAAABBBDDDDBBDDGGGGGGIIIHHHHEHHHIIIECFFGHHIHIHFGGGHHIIHHHIIIHFHHFHIIIHHHIIEHEHHEHCDEHFHFFFHHHHHGGGFGGGGGGGGGGGGGGHGGGGGGGGCGDGGGEGGDGGCGGGGGGGGEGGGGGGGGGGGGGGGGCEGGGGEEEGGGGGGGGEEDGD<EEEC<?AGGGGGGEGGGGGGGGGEEEGGGGGGGGGGGGEGGGGGCEGGGGGGGGGGGGGGGGGGEEC
@M00151:18:000000000-A117B:1:1101:19172:2635/1
TGAAACAAATGCTTAGGGATTTTATTGGTATCAGGGTTAATCGTGCCAAGAAAAGCGGCATGGTCAATATAACCAGTAGTGTTAACAGTCGGGAGAGGAGTGGCATTAACACCATCCTTCATGAACTTAATCCACTGTTCACCATAAACGTGACGATGAGGGACATAAAAAGTAAAAATGTCTACAGTAGAGTCAATAGCAAGGCCACGACGCAATGGAGAAAGACGGAGAGCGCCAACGGCGTCCAT
+
AAAAABBADDDDDDDDGGGGGGIIIIIIHHHIIIIIFHHIIHIFHIIHIIIIHHHHHHHHHIHFHHIIIIIIHIIIHHHHHHHHIIIIHIHHHHHHHHHHFHHHHHHHHGGGGGGGGGGGGGGGGGGGGGGGGGGGGEGGGGGGGGGGGGEGGGGGGGGGGEGGGGGGGGGGCCEGGGGGEGGGGGGGGGGGEGGGEEGGGGEGGGGGGGGGGGGGGGGGGGGEGGGGGGGGGGDGGGEGDDGDGGGG
@M00151:18:000000000-A117B:1:1101:14370:2635/1
AAATTAGAGCCAATACCATCAGCTTTACCGTCTTTCCAGAAATTGTTCCAAGTATCGGCAACAGCTTTATCAATACCATGAAAAATATCAACCACACCAGAAGCAGCATCAGTGACGACATTAGAAATATCCTTTGCAGTAGCGCCAATATGAGAAGAGCCATACCGCTGATTCTGCGTTTGCTGATGAACTAAGTCAACCTCAGCACTAACCTTGCGAGTCATTTCTTTGATTTGGTCATTGGTAAAATA
+
?A???BBBDDDDDDDDGGGGG@FFHIIIIHHHIIIIIHFHHIIHIHHHHHGHGFGHHHHHHIIIIHIIIIIHIIIHIIIHIIHIIIHIIIIFHHHHHHHFFHHHHHHHHHHHFHHHHHHEEFGGGGGGGGGGGEGGGGGGGGGGGGEGGGGGEGGGGGEGGGGGC?EGGGGGGGGGGG8CGGGGGGGGGGGGGGGGGGGGEGGGGGEGGGEGEGGGGGDGDGGGGGGGGGGGGGEGGCEGGGGGGGEGGG:
@M00151:18:000000000-A117B:1:1101:15064:2635/1
CTTGCGAGTCATTTCTTTGATTTGGTCATTGGTAAAATACTGACCAGCCGTTTGAGCTTGAGTAAGCATTTGGCGCATAATCTCGGAAACCTGCTGTTGCTTGGAAAGATTGGTGTTTTCCATAATAGACGCAACGCGAGCAGTAGACTCCTTCTGTTGATAAGCAAGCATCTCATTTTGTGCATATACCTGGTCTTTCGTATTCTGGCGTGAAGTCGCCGACTGAATGCCAGCAATCTCTTTTTGA
+
AAAA?AAADDDDDDDDGGGGGGIIHHFHIIIIIIHFHIHHIIIIIIIIIHHHIHIIIIIIHIIIIIGHIIIIHIHHHHHHIIIIIIHIHIIHHHGHHHHHHHHHFHHHHHHHHCD?DFGFGGFGGGGGGGGGGGGGGGGGGGGEGGGGGGGGGGGGGGGGGGGGGGGGGGGGGGGGGGGGGGGGGGGGGGGGGCCCEGGGGGGGGGGGGDGDEEC?E?AGD2?GGCEEGEGGGGCEEEGGGGGGGGC
@M00151:18:000000000-A117B:1:1101:12466:2636/1
ACTTCATGCAGCGTTACCATGATGTTATTTCTTCATTTGGAGGTAAAACCTCTTATGACGCTGACAACCGTCCTTTACTTGTCATGCGCTCTAATCTCTGGGCATCTGGCTATGATGTTGATGGAACTGACCAAACGTCGTTAGGCCAGTTTTCTGGTCGTGTTCAACAGACCTATAAACATTCTGTGCCGCGTTTCTTTGTTCCTGAGCATGGCACTATGTTTACTCTTGCGCTTGTTCGTTTTCCGC
+
?????BBBDDDDDBDDEFFFFFIIIIIHHHIIIHGIHIIIHIHEHIIHIHIIIIIIHHHEHHEHHIIIHHHHHHIIIIHHIIIIIIIHHHHIHHHHFHHHHHHHHHHHHHHHHHHHHHHFFFFFBFFFFEFFFFEFEEFEEEFFFFFEFEFFFFFFFEFDDEEEFFFFFFFFFFFFFFFFFFFFEFEFFFDDD8?DFFFFFFFFEEEEEFFFFFFEECEEEEFFFFFFFEFCDDDEFEFFEAAEEE?EA
@M00151:18:000000000-A117B:1:1101:15214:2636/1
TGCAAAGGATATTTCTAATGTCGTCACTGATGCTGCTTCTGGTGTGGTTGATATTTTTCATGGTATTGATAAAGCTGTTGCCGATACTTGGAACAATTTCTGGAAAGACGGTAAAGCTGATGGTATTGGCTCTAATTTGTCTAGGAAATAACCGTCAGGATTGACACCCTCCCAATTGTATGTTTTCATGCCTCCAAATCTTGGAGGCTTTTTTATGGTTCGTTCTTATTACCCTTCTGAATGTCACGCTG
+
?AA??BBBDDDDDDDDGGGGGGIHHIHIIHHIIIIIIIIIHICEEFHHHHHHHHHIIHIHIIIGGHHIHIHHHIIIIIIIIIHFHEHHHHHEGHIIIIIIIIIHHHHHHHHDHHHHHHHHHHHFHGGGGGGGGGGGGGGEGGGGGGGGGGGGEGGGGGGGGGGGGGGGGGGGGGEEGGGGGGGGGGGEGGGGGGGGGGGGGGGGGGGGGGGGGGGGGGGGGGGGGGGCEGGGGGGGGGGEEGGEGCGEGGC
@M00151:18:000000000-A117B:1:1101:15912:2637/1
AGATGAGATTGAGGCTGGGAAAAGTTACTGTAGCCGACGTTTTGGCGGCGCAACCTGTGACGACAAATCTGCTCAAATTTATGCGCGCTTCGATAAAAATGATTGGCGTATCCAACCTGCAGAGTTTTATCGCTTCCATGACGCAGAAGTTAACACTTTCGGATATTTCTGATGAGTCGAAAAATTATCTTGATAAAGCAGGAATTACTACTGCTTGTTTACGAATTAAATCGAAGTGGACTGCTGGCGGA
+
?????BBBDDDDDDDDGGGGGGIIEFHIIFDCEFHHHHHFHIIIHIHHCFHHHHIIHGHHFEHEHEHFFHHHHHHHGGGGGGFGEGGGGGGGEGGGGGGEEGEGGGGGEGGGGGGGGGGGGGGG:CEGGGGGGGGGGGGGGGGGGGGGGCEGGGGGGGGGGGGGGGGGGGGGGGGGCEDGGGGGGGGGGGGGGGGGGCEGGGGGGGEEGGGGGGGGGGGGGEGGGGGGGGGGGGGECEGGGGGGGGGGGGG
@M00151:18:000000000-A117B:1:1101:17192:2637/1
AAAAGACAGAATCTCTTCCAAGAGCTTGATGCGGTTATCCATCTGCTTATGGAAGCCAAGCATTGGGGATTGAGAAAGAGTAGAAATGCCACAAGCCTCAATAGCAGGTTTAAGAGCCTCGATACGCTCAAAGTCAAAATAATCAGCGTGACATTCAGAAGGGTAATAAGAACGAACCATAAAAAAGCCTCCAAGATTTGGAGGCATGAAAACATACAATTGGGAGGGTGTCAATCCTGACGGTTATTTC
+
AAAAAABBDDDDDEEEGGGGGGIIIIIIIIIIHHHHHHIHHHIIIIIIIIIIIIIIIIIIIIHHHIIHIHIIIIHIIHIIHHIHHIIIHIIIIIHIHHHHHHHHHHHHFHHHHHHHHHHHGGGGGGGGGGGGGDEEGGGGHGGGGGGGGGGGGGHGGGGGGGG9?CGGGGGGGGGGGGGGGGGGGGGEGGGGGGGGGGGGEGGGGGGGGGGGGGGGGGEGCEGGGGGGGEGGGGGGGGGGGGGCEEGGGG
@M00151:18:000000000-A117B:1:1101:15784:2638/1
GTTGCTTGATTTGGTTGGACTTGGTGGCAAGTCTGCCGCTGATAAAGGAAAGGATACTCGTGATTATCTTGCTGCTGCATTTCCTGAGCTTAATGCTTGGGAGCGTGCTGGTGCTGATGCTTCCTCTGCTGGTATGGTTGACGCCGGATTTGAGAATCAAAAAGAGCTTACTAAAATGCAACTGGACAATCAGAAAGAGATTGCCGAGATGCAAAATGAGACTCAAAAAGAGATTGCTGGCATTCAGTCGG
+
?????BBBDDDDDDBDGGGFFGFIEFHHIIFGHHHIFHHHHHHIIIIIHHIIHFHIIIIH@FFHIIHHHIIIIIHIIIIIIIIIIIIIIIIIIGHHIHFHHDHHHEHHHHHFFHFGGGGGGGGGGGGGGGGGEGGGGAEGGGGGGGGDGGGGGGGGGGGGGGGGGGGGGGGGGGGGGGGGGGEGGCGEEGGGGEGGGGGGEEEEGGGGGGGGGGCEGEGGGGGGGGGGGEGEEEGGGGGGGGGGGGGEGG2
@M00151:18:000000000-A117B:1:1101:13180:2639/1
CGATTAACCCTGATACCAATAAAATCCCTAAGCATTTGTTTCAGGGTTATTTGAATATCTATAACAACTATTTTAAAGCGCCGTGGATGCCTGACCGTACCGAGGCTAACCCTAATGAGCTTAATCAAGATGATGCTCGTTATGGTTTCCGTTGCTGCCATCTCAAAAACATTTGGACTGCTCCGCTTCCTCCTGAGACTGAGCTTTCTCGCCAAATGACGACTTCTACCACATCTATTGACATTATGGGT
+
???AAABBDDEDDDDDGGGGGGIIIIIIIIIIHIIIIIIIIHIIIIFHHHIIIHIIHHIIHHHIFFGFHIIIIIIIIIIHHHHHHHHHIIIIIIIIHHDEHHHHHHHHGGGGGGGGGGGGGGGGGGGGGGGGGGGGGGGEGGGGGEEGGGGGGGGCEGGGGGGGGGGGGGGGGGGGGGGGGGGGGGCGGGGGGGGGGGGGGEEGGGGGGGEE<EGGGGGGGGGGGGGGGEEGGGGGGGGGGGGGGGCECE?
@M00151:18:000000000-A117B:1:1101:12256:2639/1
AACCATACGACCAATATCACGAAAATAGTCACGCAAAGCATTGGGATTATCATAAAACGCCTCTAATCGGTCGTCAGCCAACGTGAGAGTGTCAAAAACGATAAACCAACCATCAGCATGAGCCTGTCGCATTGCATTCATCAAACGCTGAATAGCAAAGCCTCTACGCGATTTCATAGTGGAGGCCTCCAGCAATCTTGAACACTCATCCTTAATACCTTTCTTTTTGGGGTAATTATACTCATCGCGAA
+
???AABBBDDEEDDDDFFFFEEHHHIIIIIGHHIHHHIIIIIIIIIIIIIIHHIIIIIHHHIHIIIIIIHHHHHIIHHHHHHHHHHHHHHHHHHHHHHEFEFEEFFFFFEEEFFFFFEFFFEFFFFFFFFEEEFFFFFFFFFFFFFEDEEEFFFFFFFFEFFFFFFFFDDDDFFFFFFFEFFFFEEFFFFFFFFFFFFFFFCEFFFFFFFFFFEFFFFFFFFFFFFFFDDED?EFFFFFFFFFFFFCE>><
@M00151:18:000000000-A117B:1:1101:17570:2640/1
AGGTACGTTGCAGGCTGGCACTTCTGCCGTTTCTGATAAGTTGCTTGATTTGGTTGGACTTGGTGGCAAGTCTGCCGCTGATAAAGGAAAGGATACTCGTGATTATCTTGCTGCTGCATTTCCTGAGCTTAATGCTTGGGAGCGTGCTGGTGCTGATGCTTCCTCTGCTGGTATGGTTGACGCCGGATTTGAGAATCAAAAAGAGCTTACTAAAATGCAACTGGACAATCAGAAAGAGATTGCCGAGATG
+
?????B?BDDDDDDDDGGGGGGIIIIIIHHHIHIIIHHIIHHIIIIICFHIIIHHHHHHHIIICFEHIHIHHIIIIHHHHEIHGHIIIIHHHHHFHHHHHHHHHHHHHHHHHHHGGGGGGGGGGGGEGGGGGGGGGGGGGECCE@EGGGGEEGGGGGGGGGGGGGGGGGGGCEGGGCEGGGGGGGG<EEGGECEEGGGGGEGGGGGGGGGGGGGGGGEEEGGGGGGECCECEGGG?EEEGGGGG<>DGGG
@M00151:18:000000000-A117B:1:1101:19948:2640/1
GTCAGAAAATCGAAATCATCTTCGGTTAAATCCAAAACGGCAGAAGCCTGAATGAGCTTAATAGAGGCCAAAGCGGTCTGGAAACGTACGGATTGTTCAGTAACTTGACTCATGATTTCTTACCTATTAGTGGTTGAACAGCATCGGACTCAGATAGTAATCCACGCTCTTTTAAAATGTCAACAAGAGAATCTCTACCATGAACAAAATGTGACTCATATCTAAACCAGTCCTTGACGAACGTGCCAAG
+
?AAA?BBBDEDDDDDDGGGGGGIIHHHHIIHIIIIIIIHHGHHHHHFHIIIIIHHIIIIHHFHDGGHHIHIIFHHHEEHIIIHIHHDHHHHHHHHHHHHHHFHHGGGGGFGGGGGGGGGHGGGGGGGGGGEGGGGGGGGGGGEGGGGGGGGGGGGGGCEGGGGGGGGGGGGGGGGGGGGGGGGGGGGGGGGGGGGGEEGGGGGGGGGGGGC?EGGGGGGGGGGGGGGGGGGGEGGEGCEGG2?8CEEGEG
@M00151:18:000000000-A117B:1:1101:19318:2641/1
GCGAACTGCGATGGGCATACTGTAACCATAAGGCCACGTATTTTGCAAGCTATTTAACTGGCGGCGATTGCGTACCCGACGACCAAAATTAGGGTCAACGCTACCTGTAGGAAGTGTCCGCATAAAGTGCACCGCATGGAAATGAAGACGGCCATTAGCTGTACCATACTCAGGCACACAAAAATACTGATAGCAGTCGGCGTGTGAATCATTAGCCTTGCGACCCTCGGCAGCAAGAACCATACGACCAA
+
?A???A?BDDDEDDDDGGGGGGHIIIIIIIIIIIIIIHFHHIIIIIIIIIIIIIIIIHIHIIHHHHHHHHHHHHHHHHHHGGGGGGGGGGEGGGEGGGGGGGGGGGGEEGGGGGEGEGGGGGGGGGGEGGGGGGGGGGGGGGGGGGGGGGGGGGGGGGGGGGGGGGCEEGGGGGGGGGGGGGGGGEEGGGGGGGGGEGGGGG?GEECECGGGGGGGGCCGGGGGGGGGGGGGGGGGGEGEGGGGGGGEG?C
@M00151:18:000000000-A117B:1:1101:11537:2641/1
ATAACACTATAGACCACCGCCCCGAAGGGGACGAAAAATGGTTTTTAGAGAACGAGGAGACGGTTACGCAGTTTTGCCGCAAGCTGGCTGCTGAACGCCCTCTTAAGGATATTCGCGATGAGTATAATTACCCCAAAAAGAAAGGTATTAAGGATGAGTGTTCAAGATTGCTGGAGGCCTCCACTATGAAATCGCGTAGAGGCTTTGCTATTCAGCGTTTGATGAATGCAATGCGACAGGCTCATGCTGAT
+
AAAAABBBDDDDDDDDGGGGGGHHHHHHHHHEHHHHHIIIIHHHHIIIIIFHIHHHHHHIHEHDFHHHHHHHHHHFHHHGGGEGGGGGGGGGGGGGGGGGBGGGGEGGEGGGGGGGGDDCEGEEGGGGGGGGGGGEGCEGGGGGGCEEGGGGGGGGGGCECEGGGGGGGGGGGEGGEGGGGGGGGGGGGGGGGGGGGD4CCEEEGEGGGEGGGEGGECGGGGGGGCEEGGGGGGEGGGGGGGCEGGGGGE:
@M00151:18:000000000-A117B:1:1101:14125:2641/1
CAGGGTCGCCAGCAATATCGGTATAAGTCAAAGCACCTTTAGCGTTAAGGTACTGAATCTCTTTAGTCGCAGTAGGCGGAAAACGAACAAGCGCAAGAGTAAACATAGTGCCATGCTCAGGAACAAAGAAACGCGGCACAGAATGTTTATAGGTCTGTTGAACACGACCAGAAAACTGGCCTAACGACGTTTGGTCAGTTCCATCAACATCATAGCCAGATGCCCAGAGATTAGAGCGCATGACAAGTAAA
+
?????BB@DDDDDDDDGFGGGCFFIICFFHIIIIIIIIHHHHHHHEHHHHCGHFFHIIHHHIHIHHFHHHHHHHHHHHEDDHHHCEHHHHHGDEEGEDEEGGGGGGGGCEGGGGGGGGGGGGGGGEGEGGGGGGDGGGGGGGGGGEGEGEGGGCEEECGGGGGGGEA8<DEGGGGGGGGEGGGGECEGG8EGGG?EGE?EGGGGGGEGGGGGGGGGGGGEGGGGGGGGGEGGCECEEAG<EECGGGGEEG?
@M00151:18:000000000-A117B:1:1101:18270:2643/1
CAGCAAGAGCAGAAGCAATACCGCCAGCAATAGCACCAAACATAAATCACCTCACTTAAGTGGCTGGAGACAAATAATCTCTTTAATAACCTGATTCAGCGAAACCAATCCGCGGCATTTAGTAGCGGTAAAGTTAGACCAAACCATGAAACCAACATAAACATTATTGCCCGGCGTACGGGGAAGGACGTCAATAGTCACACAGTCCTTGACGGTATAATAACCACCATCATGGCGACCATCCAAAGGAT
+
AA??ABBBDDDDDDDDGGGGGGHHHHHIIIIIIIIIIIIIIIIIIIIIIIIIIIIIIIIIGHIIHIHIHIIIIIIIIHIIIIIIIIIIIHIIIIHHHHHHHHHHHHHHHHHGGGGGGGGGGGGEGGGGCGGGGCCGEGGGGGGGGGGGGGGGGEGGGGGGGGGGGGGEGEGGGGGGDDGGGGGDGGGGGGCEGGCGECGGGGGGGEGGGGGGGEGCEEGGEGGGGGGGGGEGGCCEGGGGGCEGGGGGEE*
@M00151:18:000000000-A117B:1:1101:18975:2644/1
GCTTTAAGCGGCTCACCTTTAGCATCAACAGGCCACAACCAACCAGAACGTGAAAAAGCGTCCTGCGTGTAGCGAACTGCGATGGGCATACTGTAACCATAAGGCCACGTATTTTGCAAGCTATTTAACTGGCGGCGATTGCGTACCCGACGACCAAAATTAGGGTCAACGCTACCTGTAGGAAGTGTCCGCATAAAGTGCACCGCATGGAAATGAAGACGGCCATTAGCTGTACCATACTCAGGCACACA
+
AAAAABBBDDDDDDDDGGGGGGIIIIHFHHHHHHHHHFEEFFHHHHHHFHCDFHIIHEHHHHHHIHHDEHFFGHHHHHHGHHHHHHHHGGGGFFGGGGEEGGGGGGGGGACGGGGEGGGGGGGGGGGGGGGGGGGDDGGGEGE?EGGGGGGGGGGGGGGGGGEGGGGGGGGGGGGGEGEEEEEEE:CCECCDAGGGGG?EEGGGGGGGGGGGGGGGGEGGGGGGGGGGEGEGCEGGGGGGGGGEGGGEGGG
@M00151:18:000000000-A117B:1:1101:14185:2644/1
TGCGCCGCCAAAACGTCGGCTACAGTAACTTTTCCCAGCCTCAATCTCATCTCTCTTTTTGCGTTCTGCTTCAATATCTGGTTGAACGGCGTCGCGTCGTAACCCAGCTTGGTAAGTTGGATTAAGCACTCCGTGGACAGATTTGTCATTGTGAGCATTTTCATCCCGAAGTTGCGGCTCATTCTGATTCTGAACAGCTTCTTGGGAAGTAGCGACAGCTTGGTTTTTAGTGAGTTGTTCCATTCTTTAG
+
AAA???B@DDDDDDDDGGGGGGIHHIHIIIIIIIIIHHIIHIIIFH=GHHHHIHHIIIHIHHHAHHIHHFHHGHIIIIHHIHHHHHHFHHBCDEGG@EEEGGGGGGGGGGGGAECECEGG:CCGGCEGGGGGGEGGGGECCEGGGGGGGGGEEGCEGGGGGGGGGGGGCDGEGGGGGGGEGGGGEECGGGGGEEEGGGECECGGGGGGEEEGGGAGGGGGGGG:CCEGEGEGGGCCGCCECGGGGGEGEE
@M00151:18:000000000-A117B:1:1101:14881:2645/1
CATCATGGCGACCATCCAAAGGATAAACATCATAGGCAGTCGGGAGGGTAGTCGGAACCGAAGAAGACTCAAAGCGAACCAAACAGGCAAAAAATTTAGGGTCGGCATCAAAAGCAATATCAGCACCAACAGAAACAACCTGATTAGCGGCGTTGACAGATGTATCCATCTGAATGCAATGAAGAAAACCACCATTACCAGCATTAACCGTCAAACTATCAAAATATAACGTTGACGATGTAGCTTTAGGT
+
AAAAABBBDBDDDDDDGGGGGGHHHIHHIHHHIIIIIIHHHHHHCCEHEFHBFFEHHEHHCHEEHHFHGHHHHFHEHHHHHHGFFFGGGGGGGGEGGGGGGGGGGGGGGGGGGGGGGEGGGGGGEGGGGGGGGGGGGGGGGEGGGGGGDGGGDGGGGGGCECCCGGEGGCEGGGGGGGGGGGGGGGGGGGGGGGGGGGGGGGGGGGGGGGGGGGGGGGGGGGGGGGGGGGGEGGGGGGGGCGEGGGGGEE0
@M00151:18:000000000-A117B:1:1101:13675:2645/1
TCTTTAGCTCCTAGACCTTTAGCAGCAAGGTCCATATCTGACTTTTTGTTAACGTATTTAGCCACATAGAAACCAACAGCCATATAACTGGTAGCTTTAAGCGGCTCACCTTTAGCATCAACAGGCCACAACCAACCAGAACGTGAAAAAGCGTCCTGCGTGTAGCGAACTGCGATGGGCATACTGTAACCATAAGGCCACGTATTTTGCAAGCTATTTAACTGGCGGCGATTGCGTACCCGACGACCAAA
+
?AAAABBBDDDDDDDDGGGGGGIIIIIIIIGHHIIHIIIIIIIIIIGHHIIIIGEHGHIIIIHAACEGGHGHHHHIHIIHIIIIIIHEGHIFHIIIIIHHHHHHHHHHHHHHHFHHHHHHHHHFGGGGGGA=@EGGGGGGGGGGGGGGGGGGGGGGGGGGGGGGGGDGGGGGGGGGGGGGGGGGGGEGGGGGGGGGGGGEEDCGGGGGGGGGGGGGEGEEGGGGGGGGGGGGEGEGDGGEGGGGGGGGGGG
@M00151:18:000000000-A117B:1:1101:14238:2645/1
AAAACATCCTTCATAGAAATTTCACGCGGCGGCAAGTTGCCATACAAAACAGGGTCGCCAGCAATATCGGTATAAGTCAAAGCACCTTTAGCGTTAAGGTACTGAATCTCTTTAGTCGCAGTAGGCGGAAAACGAACAAGCGCAAGAGTAAACATAGTGCCATGCTCAGGAACAAAGAAACGCGGCACAGAATGTTTATAGGTCTGTTGAACACGACCAGAAAACTGGCCTAACGACGTTTGGTCAGTTC
+
AAAAAABBEEDEEEDDGGGGGGIIIIIHHHHHHHHIFHIIHIHIIIIIIIIIIHFHHHHHHHHHHHHHHHDFGGGGFGGGGGGGGGGGGGGGGGGGGGGCEGGGGHGGGGGGGHGGGGGGGEGGGGGGGGGGGGGGGGGGGGGGGGGGEGGGGGGGGEGGGGGGGGGGGGGGGGGGGGGGGGGGGGGGGGGGGGEGGGGGGGEEEGGGGGGGGGGGGGGGGGGGGGEGGGGGGGGGGGDGGGGCGGGEGG
@M00151:18:000000000-A117B:1:1101:11656:2645/1
GCGAATAAGTACGCGTTCTTGCAAATCACCAGAAGGCGGTTCCTGAATGAATGGGAAGCCTTCAAGAAGGTGATAAGCAGGAGAAACATACGAAGGCGCATAACGATACCACTGACCCTCAGCAATCTTAAACTTCTTAGACGAATCACCAGAACGGAAAACATCCTTCATAGAAATTTCACGCGGCGGCAAGTTGCCATACAAAACAGGGTCGCCAGCAATATCGGTATAAGTCAAAGCACCTTTAGCGT
+
?A?AAAABD?BDDDDDGGGGGGIHIIIIIIIIIIIIIHHHHIIHHIHHIHIIIIHHHHIIIIIIIIGHIICFHHHIFHIHHHHHHHHHHHHHHHHHHGGGGHGGGGEGGGGGGGGGGGGGGGGGGGGGGGGGGGGGGGGCGGGADGGGGGGGGGGGGGGGGGGGGCEGGGGEGEGGGGGGGGGGGGGGGGG>ECE?EGGGGGGEGEGGGGGGGGGGGGGGGGGGGGGCCGGEGCEGGGGGGGGGGGGGGGC
@M00151:18:000000000-A117B:1:1101:14452:2646/1
ATCTTGATTAAGCTCATTAGGGTTAGCCTCGGTACGGTCAGGCATCCACGGCGCTTTAAAATAGTTGTTATAGATATTCAAATAACCCTGAAACAAATGCTTAGGGATTTTATTGGTATCAGGGTTAATCGTGCCAAGAAAAGCGGCATGGTCAATATAACCAGTAGTGTTAACAGTCGGGAGAGGAGTGGCATTAACACCATCCTTCATGAACTTAATCCACTGTTCACCATAAACGTGACGATGAGGGA
+
?AAA?BBBDDDDEEDDGGGGGGIIIIIIIIHHHIHHHIHHIIIIIIIIIHHHHHHHIIIIIHFHHGHHHIIIIIIIIIIIIIIIHHHHHHHHHHHHHHHHHHHHHHFHHGHGGGGHGGGHGGGHGGGGGGGGGGGGGGGGGGGGGGGGGGGGGGGGGGGGGGGGGGGGGGGGGGGGGGGGGGGGGGGGGGGGGGGGGGGGGGGGGGGGGGGGGGGGEGGGGGGGGEGGGGGGGGCEEGGGGGGEGGGGGEC
@M00151:18:000000000-A117B:1:1101:13461:2647/1
GACCAGGTATATGCACAAAATGAGATGCTTGCTTATCAACAGAAGGAGTCTACTGCTCGCGTTGCGTCTATTATGGAAAACACCAATCTTTCCAAGCAACAGCAGGTTTCCGAGATTATGCGCCAAATGCTTACTCAAGCTCAAACGGCTGGTCAGTATTTTACCAATGACCAAATCAAAGAAATGACTCGCAAGGTTAGTGCTGAGGTTGACTTAGTTCATCAGCAAACGCAGAATCAGCGGTATGG
+
?????B?<BDDDDDDDGGGFGFHIFHHIHHHHIIIIIIIIIIIIIIFHCFHHIHIIIIHHHHHHGDHHHFHIFGHFHHHIHFFHIIHFHHHHGHHHHHHHHHHFFF?FFHHGGGGGGGGGGGGGGGCGGGGGGGGEEGGGGGGGGGGGGGGGCGEGCEGGEGGGGGGGEGGGGGGGGGGGGGGGGGGGGGGGGGGGEEGCCEGGGGGGEGEGEGGEECGGGGGGGGGEGGGGGDDEGGGGGGGED8CG
@M00151:18:000000000-A117B:1:1101:18667:2648/1
CCAGTTATATGGCTGTTGGTTTCTATGTGGCTAAATACGTTAACAAAAAGTCAGATATGGACCTTGCTGCTAAAGGTCTAGGAGCTAAAGAATGGAACAACTCACTAAAAACCAAGCTGTCGCTACTTCCCAAGAAGCTGTTCAGAATCAGAATGAGCCGCAACTTCGGGATGAAAATGCTCACAATGACAAATCTGTCCACGGAGTGCTTAATCCAACTTACCAAGCTGGGTTACGACGCGACGCCGTT
+
?????BBBDDEDDDDBFGGGGGIIIIIFHIIIIIIHHIIHIHIIIIIIIHDEGHHHHIIIHIIHIIIIIIHIHIIIAGHHHIHIIIIIIHIIHIIHIHHHHIIIIHHHHHHHHHHHHHHFHFHHHGGGGGGHGGGGGGGHGGGGGGGGGGGGGGGGGGGGGGGGGGGGGGGCEGGEEGGGGGGGGGGGGGGGGGGGGGGGGGGGGGCEEGEGGGGGGGGGGGGGGGGGEGGGCCGGGGGGGGGGGGGG<C
@M00151:18:000000000-A117B:1:1101:14812:2650/1
TGCGCCAAATGCTTACTCAAGCTCAAACGGCTGGTCAGTATTTTACCAATGACCAAATCAAAGAAATGACTCGCAAGGTTAGTGCTGAGGTTGACTTAGTTCATCAGCAAACGCAGAATCAGCGGTATGG
+
?????AABDDDDDDDDGGGGGGIIIHIIHHHHHHFHHIGHIHIIFHIIHIHHHIIIIIIIIIHHIHIIHIIIHHHHHIEGGHCDGHHGFH8DFFGHFHHHHHHHHHHHHHHDDHGGGGGGGGGEE@BGGG
@M00151:18:000000000-A117B:1:1101:16278:2650/1
GGCCTGTTGATGCTAAAGGTGAGCCGCTTAAAGCTACCAGTTATATGGCTGTTGGTTTCTATGTGGCTAAATACGTTAACAAAAAGTCAGATATGGACCTTGCTGCTAAAGGTCTAGGAGCTAAAGAATGGAACAACTCACTAAAAACCAAGCTGTCGCTACTTCCCAAGAAGCTGTTCAGAATCAGAATGAGCCGCAACTTCGGGATGAAAATGCTCACAATGACAAATCTGTCCACGGAGTGCTTAAT
+
A??AA?BBDDDDDDEDGGGFGGHHIHHHHHIIHIIIIIHHIIHHIIHIIIHIIGHEHHFHHHHGHIIHIIIIHIIIIIIHIIIIHHHIIIHHHHHIHHHHHHGHHHHHHHHHHHHFHHHHHHFHHFGGFGGGGGGGGGGGEEGGGGGEGGGGGGGGGGGGGGGGGGGGGGGGGEGGEGGGGGGGGGGGGGGGGGGGGGGGEGGGGGGGGGGGGGGGGGGGGGGGGGGGGECCECEGGGG<>DCGEGGGEG
@M00151:18:000000000-A117B:1:1101:16438:2650/1
TCAGGAACAAAGAAACGCGGCACAGAATGTTTATAGGTCTGTTGAACACGACCAGAAAACTGGCCTAACGACGTTTGGTCAGTTCCATCAACATCATAGCCAGATGCCCAGAGATTAGAGCGCATGACAAGTAAAGGACGGTTGTCAGCGTCATAAGAGGTTTTACCTCCAAATGAAGAAATAACATCATGGTAACGCTGCATGAAGTAATCACGTTCTTGGTCAGTATGCAAATTAGCATAAGCAGCTTG
+
AAAAABBBDDDDDDDDGGGGGGHIIHHHHHHIHHHIHHHIIIIIIIHIIHHHHHIIIIIIIIIIIIHIIHEHHDFHHHHHHHHHHHHHHHHHGGGGGGGGGGGHGHGGGGGGGGGGGGHGGGGGGGGGGGGGGGGGGGGDGCEGGGGGGGEGGGGGGGGGCEGGGGGGGGGGGGGGGGGGGGGEGGGGGGGG?CEGGGGGGGGGEGGGGGGGGGGEGGGGGEEGEGCGGGGGGGGGEEGGGGGGGEGGGGE
@M00151:18:000000000-A117B:1:1101:19870:2650/1
GTATATGCACAAAATGAGATGCTTGCTTATCAACAGAAGGAGTCTACTGCTCGCGTTGCGTCTATTATGGAAAACACCAATCTTTCCAAGCAACAGCAGGTTTCCGAGATTATGCGCCAAATGCTTACTCAAGCTCAAACGGCTGGTCAGTATTTTACCAATGACCAAATCAAAGAAATGACTCGCAAGGTTAGTGCTGAGGTTGACTTAGTTCATCAGCAAACGCAGAATCAGCGGTATGG
+
?????BBBDDDDDDDDGGGGGGIIHHFHHIIIHIHHIIIIGHFHIIIIHFHHEEHDHHHHFHHHHIIHIIHHHIHHFHIIHHIIIHIIHIHHHFHHHHHHDFHFHEHHGGGGGGGGGGGGGGGGEGGGGGGGGEGGCEGGGGGDAGCGEGCEGGGGGEGGGGGGGGGGGGGGGGGGGGGGGGEGG?GGGGCEEG:ECEGGGG:CEEGGGGGCEEEGGEGGGGGEGDGGDEEGGGGGG)88CE
@M00151:18:000000000-A117B:1:1101:16768:2650/1
ACCAGGTATATGCACAAAATGAGATGCTTGCTTATCAACAGAAGGAGTCTACTGCTCGCGTTGCGTCTATTATGGAAAACACCAATCTTTCCAAGCAACAGCAGGTTTCCGAGATTATGCGCCAAATGCTTACTCAAGCTCAAACGGCTGGTCAGTATTTTACCAATGACCAAATCAAAGAAATGACTCGCAAGGTTAGTGCTGAGGTTGACTTAGTTCATCAGCAAACGCAGAATCAGCGGTATGG
+
AAAAAABBDDDDDDDDGGGGGGHHHIIIIIIIIIIIIIIIIIIHIFHFHHHIHIIIIHHHHHHHHHHHHIIIIIIIIIIIIIHIIIIIIHHHHHHHHHHHHHHHHCFHHHHEEGGGGGGHGGGGGGGGGGGGGGGGGGGGGGGGGGGGGGGGGGGGGGGGGGGGGGGGGGGGGGGGGGGGGGGGGGGGGGGGGGG?CGGEEGGGCGGEEEEEGGGGGGGGGGGGEGGGGGGGGGGGGGGEGG8<CCG
@M00151:18:000000000-A117B:1:1101:16035:2652/1
CCATTCAAGGCTCTAATGTTCCTAACCCTGATGAGGCCGTCCCTAGTTTTGTTTCTGGTGCTATGGCTAAAGCTGGTAAAGGACTTCTTGAAGGTACGTTGCAGGCTGGCACTTCTGCCGTTTCTGATAAGTTGCTTGATTTGGTTGGACTTGGTGGCAAGTCTGCCGCTGATAAAGGAAAGGATACTCGTGATTATCTTGCTGCTGCATTTCCTGAGCTTAATGCTTGGGAGCGTGCTGGTGCTGATG
+
??AAABBBDDDDDDDDGGGGGGIIIIIIIIIIIIIIIIHHHHHIIHHIHIIFHIIIIIFHIIIIHHHIIIIIGIIIFHHHIFHIIIIIIHFHHIEGHHHIHHHHHHHHHHHHGHHHHGHGDEGGGGGGGGGEGEGGGGGGGGGGGGGGGGGGGGGGGGGGGGGGGEGGGGGGGGGGGGGGGGGGGGGGGGEGGGGGGGGGGGGGGGGGCEEGGGGGGCGCEGGGEEGGGEGGGGDGGGGGGEEGGEGGG
@M00151:18:000000000-A117B:1:1101:15082:2652/1
ATTGAAGCAGAACGCAAAAAGAGAGATGAGATTGAGGCTGGGAAAAGTTACTGTAGCCGACGTTTTGGCGGCGCAACCTGTGACGACAAATCTGCTCAAATTTATGCGCGCTTCGATAAAAATGATTGGCGTATCCAACCTGCAGAGTTTTATCGCTTCCATGACGCAGAAGTTAACACTTTCGGATATTTCTGATGAGTCGAAAAATTATCTTGATAAAGCAGGAATTACTACTGCTTGTTTACGAATTA
+
AAAAABBBDEEDDDDDGGGGGGHHHHIIIIGHIHHIHHIIHHHHIIIHHHIIHHHHHIHHHGFHHIHHHHHHHHHGGGGGDEGGGGGEGGGGGGGGGGGGGHEGGGGGGDDDGGGGGGGGGGGGGGGGGGGEGGGGGGGGGGGGGEE?EGGGGGGGGGGGGGGGG8E<D>GGCCCEGGGGGGEGGGGGGGGGGGGGGGGGGDEGGGGGGGGGGGGGGGGGEGGGGCCGGGGCCECGGGGE?EEGGGGGGGG
@M00151:18:000000000-A117B:1:1101:19912:2653/1
GCTTTAAAATAGTTGTTATAGATATTCAAATAACCCTGAAACAAATGCTTAGGGATTTTATTGGTATCAGGGTTAATCGTGCCAAGAAAAGCGGCATGGTCAATATAACCAGTAGTGTTAACAGTCGGGAGAGGAGTGGCATTAACACCATCCTTCATGAACTTAATCCACTGTTCACCATAAACGTGACGATGAGGGACATAAAAAGTAAAAATGTCTACAGTAGAGTCAATAGCAAGGCCACGACGCAA
+
???A?BBBDDDDDDDDGGGGGGIIIIIIIIIIIIIIIIIIIIIIIIIIIIHHIIFHIIIIIIIHAFHHHIIICFHIIIIHHIIIIIIIIIHIHHHHHIHHHHHHHHHHHHHHHHHHHHHHHHHHBFGGGGGGGGGGEGGGGGGGGGGGGGGGGGGGGGGGGGGGGGGGGGGGGGEGGGGGGGGGGGEGGGGGGGGGGGEGGGGGGGGGCEGGGGEGEGGGGGGGEEGGGGGGGECGGGGGG8CGDGDDGG>
@M00151:18:000000000-A117B:1:1101:12735:2653/1
ACCGATAACAATACTGTAGGCATGGGTGATGCTGGTATTAAATCTGCCATTCAAGGCTCTAATGTTCCTAACCCTGATGAGGCCGTCCCTAGTTTTGTTTCTGGTGCTATGGCTAAAGCTGGTAAAGGACTTCTTGAAGGTACGTTGCAGGCTGGCACTTCTGCCGTTTCTGATAAGTTGCTTGATTTGGTTGGACTTGGTGGCAAGTCTGCCGCTGATAAAGGAAAGGATACTCGTGATTATCTTGCTG
+
AAAAAAAADDEDDDDDGGGGGFHIIIFEFHHIIIIFHHIIIIHHHHIIHHIIHFHHIFHIIIIIGIHIIIIIIIIIHIGHIIIIHEHHHIHHGHIIHDFHHHGGGHHHHHHGHHHFHFHHHHFGGGGGGGGGGHGGDEGGBDEGEGGGGGGGGGGGGGGHGGGGGGCEGGGGCGGGGGGGGGGGCGGGGGGGGGGGGGGGEGEGGEGGGGGGGGGGGCEEGGGGGGEGGGEEEGGGEEEGGGGEGGGGGG
@M00151:18:000000000-A117B:1:1101:12112:2654/1
CAAAGCGAACCAAACAGGCAAAAAATTTAGGGTCGGCATCAAAAGCAATATCAGCACCAACAGAAACAACCTGATTAGCGGCGTTGACAGATGTATCCATCTGAATGCAATGAAGAAAACCACCATTACCAGCATTAACCGTCAAACTATCAAAATATAACGTTGACGATGTAGCTTTAGGTGTCTGTAAAACAGGTGCCGAAGAAGCTGGAGTAACAGAAGTGAGAACCAGCTTATCAGAAAAAAAGTTT
+
AAAAAB??DDDDDDDDGGGGGGHIHIIIIIHIHIHCHHEHIIIIIIHHHHGHIHIHHIIIHIIIHIIIIIHIHHHHHHHHHHGEGGGGGGGGG=DEGGGGGGGGGGGGGGGGGGGGGEEGGGGGGGGGGGGGGGGGGGGGGGGGGGGGGGGGGGGGGCGGGGGGGGGGGGGGGGGGGGGGGEGGGGGGEEGGGGGGECGGGGGGEGGGGGGGGEGECGGGGGGGGGCCEEGEGGGGCGGEGEGGGGDG:C?
@M00151:18:000000000-A117B:1:1101:17298:2654/1
GAACACTCATCCTTAATACCTTTCTTTTTGGGGTAATTATACTCATCGCGAATATCCTTAAGAGGGCGTTCAGCAGCCAGCTTGCGGCAAAACTGCGTAACCGTCTTCTCGTTCTCTAAAAACCATTTTTCGTCCCCTTCGGGGCGGTGGTCTATAGTGTTATTAATATCAAGTTGGGGGAGCACATTGTAGCATTGTGCCAATTCATCCATTAACTTCTCAGTAACAGATACAAACTCATCACGAACGT
+
A???ABBBEEDEDDDDFGGGGGIIIIIIIHHHH>CFHHHHHIIIIIIHHHHHHHHHHHIHIIHHHHHHDHHHIIIIIIIHHHHHHHHHHHHHHGGGGGEGGGGEGGGGGHGGGGGGGGGGGGGGGGGGGGGGGGGGGGGGGEGGGGG8AE)?CECEG:CCECEGGGGEGGGGG:CCEGGGGGEGGGGGEGECEGGGGGGGGGGGGGGEEEGCEGGEGGCCEGGECE:EGEEEGGEGEGGG:?CEGGC>GC
@M00151:18:000000000-A117B:1:1101:18916:2654/1
CTGGTTATATTGACCATGCCGCTTTTCTTGGCACGATTAACCCTGATACCAATAAAATCCCTAAGCATTTGTTTCAGGGTTATTTGAATATCTATAACAACTATTTTAAAGCGCCGTGGATGCCTGACCGTACCGAGGCTAACCCTAATGAGCTTAATCAAGATGATGCTCGTTATGGTTTCCGTTGCTGCCATCTCAAAAACATTTGGACTGCTCCGCTTCCTCCTGAGACTGAGCTTTCTCGCCAAATG
+
???A?BBBEDDBDDDDGGGGGGHHIIIIIHHHHIHHHHHIIIIIHIIIIIIHHIIHGHIIIIIIHIIIIIIHHHIIHHIHFHIIIEGHHFGHIHIIIHIHIIIHHHHHHHHHHHHHHHEGGGGGGGGGGGGGGGGGGGGEGGGGGGGGGGEGGGGGGGGGGGGGGGGEGGGCAGGGGGGEGGGGGGGGGCEGGGGGGGGGGGGGGGGCECEGGGGGGCEGEGGGGGGGCECEGEEGGGGGGGGGGGGGGG?
@M00151:18:000000000-A117B:1:1101:12172:2654/1
TCCTACAAAGTCCAGCGTACCATAAACGCAAGCCTCAACGCAGCGACGAGCACGAGAGCGGTCAGTAGCAATCCAAACTTTGTTACTCGTCAGAAAATCGAAATCATCTTCGGTTAAATCCAAAACGGCAGAAGCCTGAATGAGCTTAATAGAGGCCAAAGCGGTCTGGAAACGTACGGATTGTTCAGTAACTTGACTCATGATTTCTTACCTATTAGTGGTTGAACAGCATCGGACTCAGATAGTAATC
+
AAAAABBBEDDDBDDDGEGGGGIHIIHHHHHDHIIIIIIHHHHHHHHEHHHHIHHHHHHHHEHHHHHHHHHHHHHHHHHHGGGGGGGGGEGGGGGGGGGHGGGGGGGGGGGGGEGGGGGGGGGGGGGGGGGEGEGGGGGGG:CEEGGGGEGGGGGGGGGGEGGGCAEGGGGGEGEEGGGCEEGCEEGG:CCGGGEEGGGEGGGGGGGGGCGGGGEEC?::9:CCCGGGEGCEEGCGDGGGGGGGGEEGGC
@M00151:18:000000000-A117B:1:1101:14909:2654/1
ATACTGACCAAGAACGTGATTACTTCATGCAGCGTTACCATGATGTTATTTCTTCATTTGGAGGTAAAACCTCTTATGACGCTGACAACCGTCCTTTACTTGTCATGCGCTCTAATCTCTGGGCATCTGGCTATGATGTTGATGGAACTGACCAAACGTCGTTAGGCCAGTTTTCTGGTCGTGTTCAACAGACCTATAAACATTCTGTGCCGCGTTTCTTTGTTCCTGAGCATGGCACTATGTTTA
+
AAAAABBBEDEEEDEDFGGGGGIIIIIIIHIIIHHHHHGIIIIIIIIIIIIIIIIIIIIFHHIHFHGHIIHIIIIIIFIIEHEHHIIIIHHHHHHHHHHHHHHHHHHHHHHHHHHGGGGGHGFGGGGGGEEGGGGGGGGGGGGHGEGGGGGGGGGHGGGGGGGGGGGGGGGGGGGGEEEGGGGGGGGGGGGGGGGCEGGGGGGGGGGGGGGGGG8AGGGGGGGGGGGGGGGGGEEGGGGGGGGEGG
@M00151:18:000000000-A117B:1:1101:12508:2654/1
GCGAGTGGTCGGCAGATTGCGATAAACGGTCACATTAAATTTAACCTGACTATTCCACTGCAACAACTGAACGGACTGGAAACACTGGTCATAATCATGGTGGCGAATAAGTACGCGTTCTTGCAAATCACCAGAAGGCGGTTCCTGAATGAATGGGAAGCCTTCAAGAAGGTGATAAGCAGGAGAAACATACGAAGGCGCATAACGATACCACTGACCCTCAGCAATCTTAAACTTCTTAGACAAATCA
+
?????B??DDDDDDDDGGGFFGIHHHHHHHHHIFGGGHIIIIIHIIIIHHGIHIIIIIIIHHIHHIHHIIIIHHHHHIIIIIHHHHHHGFHHHHHHHHHHFFHHHEGGGGGDDDEGGEGGGGGGGGGGGGGGGGGGGGGGG<DGGGGGGGGGGGGGGEGGEGEGGGGGGGEG1:EGGGGGGGGGGGGEGGGGGGGGGGGGAGGGGGGGGGGG?EGGGGGGGGEEGGEEEGEGEGGGCEEGGGGGGGGECE
@M00151:18:000000000-A117B:1:1101:11932:2655/1
GTAGCGAACTGCGATGGGCATACTGTAACCATAAGGCCACGTATTTTGCAAGCTATTTAACTGGCGGCGATTGCGTACCCGACGACCAAAATTAGGGTCAACGCTACCTGTAGGAAGTGTCCGCATAAAGTGCACCGCATGGAAATGAAGACGGCCATTAGCTGTACCATACTCAGGCACACAAAAATACTGATAGCAGTCGGCGTGTGAATCATTAGCCTTGCGACCCTCGGCAGCAAGAACCATACGA
+
????AAAADDEDEDDDGGGGGGIIIHIIIIHIIIIIGIHIHFHHIIHIIHIIIIIIIIHIHHIIIHHHEHHHHHHHHHHHEEGGGGGGGHGGGGGGGEGGGGGGGGGGGGGGGGGGGGGCGGGGGGGGGGEGGGGGGGGGGGGGGGGGGGGGGGGGGGGGGGGGGGGGGGGGGGGGGGGGGGGGGGGGGGGGGGGGGGGGGEGGGDDCGGGGGGCGGGGGGGGEADGGGGGGEEGGGGGECEGGGGEGGG
@M00151:18:000000000-A117B:1:1101:14272:2655/1
AAAAAGCCGCCTCCGGTGGCATTCAAGGTGATGTGCTTGCTACCGATAACAATACTGTAGGCATGGGTGATGCTGGTATTAAATCTGCCATTCAAGGCTCTAATGTTCCTAACCCTGATGAGGCCGTCCCTAGTTTTGTTTCTGGTGCTATGGCTAAAGCTGGTAAAGGACTTCTTGAAGGTACGTTGCAGGCTGGCACTTCTGCCGTTTCTGATAAGTTGCTTGATTTGGTTGGACTTGGTGGCAA
+
AAAAAABBDDDDDDDDCFGGGGIIHIIIHHFHGHIHIIIHHIIIHFHHEHHIHHIIIHIIIIHFHHHCEFHHIFGHFHHHHHIIHHHHHHHHHHHHHHHHFHHHGHHHHHHHGGGGGGGGGGGGGGEGGGGGGGGGGGGGGGGGCEEGGGGGGGGGGGGGGGGGGGGGGGGGGGGGCCEEGGGGGGGGGGGGGGGGGCGGGGGGGGGEGGGGCCGEGGGCEEGEGEGGGGCEGEDCGGGGEGEEEGC
@M00151:18:000000000-A117B:1:1101:11328:2656/1
AGGTTAGTGCTGAGGTTGACTTAGTTCATCAGCAAACGCAGAATCAGCGGTATGG
+
?????9BBDDDDDDDBFGGGGGIIIIIIIIIHIHHIIHHHHHIIIIIHHHECHHI
@M00151:18:000000000-A117B:1:1101:14347:2656/1
ATTGCTACTGACCGCTCTCGTGCTCGTCGCTGCGTTGAGGCTTGCGTTTATGGTACGCTGGACTTTGTAGGATACCCTCGCTTTCCTGCTCCTGTTGAGTTTATTGCTGCCGTCATTGCTTATTATGTTCATCCCGTCAACATTCAAACGGCCTGTCTCATCATGGAAGGCGCTGAATTTACGGAAAACATTATTAATGGCGTCGAGCGTCCGGTTAAAGCCGCTGAATTGTTCGCGTTTACCTTGCGTGT
+
AA?AABBBDDDDDDDDGGGGGGIIHHEHHHHGHHHHHIIHIIIHIHFHHIIIICEGHHIHHFHIIIFFHHHHHHHHHHHEHHHHHHHHHFGGGGGGGFFFEGGGGGGGGGGGGGGGGGGGGGGGGGGGGGGGGGGGGGGGGGGGGGGGGGGGGGGGGGGGGGGGGGCEGGGGGGGGGGGGEGEGGGGGGGGEGGGGGGGGGGGGGGGGGGGGGG8<EGGGGC<DDGGGGGGGGGGGG8?DEEGEGGGGDG8
@M00151:18:000000000-A117B:1:1101:19009:2656/1
CTCTCCCGACTGTTAACACTACTGGTTATATTGACCATGCCGCTTTTCTTGGCACGATTAACCCTGATACCAATAAAATCCCTAAGCATTTGTTTCAGGGTTATTTGAATATCTATAACAACTATTTTAAAGCGCCGTGGATGCCTGACCGTACCGAGGCTAACCCTAATGAGCTTAATCAAGATGATGCTCGTTATGGTTTCCGTTGCTGCCATCTCAAAAACATTTGGACTGCTCCGCTTCCTCCTGAG
+
AAAAABBADDEDDDDDGGGGGGIIIFHHIIIIIIIIIIIIIHHHHIIIIIIIIIIHHIIHIIIIIIIIIIIIIIIIIIIHFHIHIIIIIIIIHHHHHHHHHHHHHHHHHHHHHHHHHHHHHHGGGGGGGGGGGGGGGGGGGGHHGGGGGGGGGGGGGGGGGGGGGGEGGGGGGGGGGGGGGGGGGGGGGGGGG?EGGGGCEGGGGGGGGGGGGGGGGGGGGGGGGGGGGGGGGGGGGGGGGGGGEEGGGEC
@M00151:18:000000000-A117B:1:1101:10758:2657/1
GTTAACAGTCGGGAGAGGAGTGGCATTAACACCATCCTTCATGAACTTAATCCACTGTTCACNATAAACGTGACGATGAGGGACATAAAAAGTAAAAATGTCTACAGTAGAGTCAATAGCAAGGCCACGACGCAATGGAGAAAGACGGAGAGCGCCAACGGCGTCCATCTCGAAGGAGTCGCCAGCGATAACCGGAGTAGTTGAAATGGTAATAAGACGACCAATCTGACCAGCAAGGAAGCCAAGATGGG
+
?????BBBDDDDDDDDGGGGFGIHHIIIIIIIHIIIIIIIIIIIIIIIIIIIHIIIIHIIII#5AFFHHHEFFHHHHIIHHHHIIHHHGHHHFHHHHHHHHHHHHHHHFFHHFHGGGGFGGGGGEGGGGGGGGGGGGGGGGGGGGGGGGGGGGDGGGGGG>DDDGGGGGGGGGGGGGGCCDGGGGGGGEGEGGGGGGCEECEGGGGGGGCCEGGGGGGGGGGDGCEGGGGGEGGGGGGGGGEEGGGGGGEC
@M00151:18:000000000-A117B:1:1101:16968:2657/1
ACTCAATCTTTTATCACGAAGTCATGATTGAATCGCGAGTGGTCGGCAGATTGCGATAAACGGTCACATTAAATTTAACCTGACTATTCCACTGCAACAACTGAACGGACTGGAAACACTGGTCATAATCATGGTGGCGAATAAGTACGCGTTCTTGCAAATCACCAGAAGGCGGTTCCTGAATGAATGGGAAGCCTTCAAGAAGGTGATAAGCAGGAGAAACATACGAAGGCGCATAACGATACCACTGA
+
???AABBBDDDDDDDDGGGGGGIIIIIIIIIIIIIIHHHHIIFGHHHHHHIIHHEEFHHIIHH@EEHIHIHIIIIIIIIHHHGHHHHHHHHHHHHHHHHHHHHHGHGGGGGGGGGGHGGGGGGGGGHGGGGGGGCGEGGGGGGGGCEGGGGGGGGGGGGGGGGGGGGGGGGGGGGGGGGGGCEGGCEEGGGGGGGGGGGGGGGGGG?CEGGGGGGGGGEEEEEEEGGGGGGGGGGGGEGGGGGEGEGGGGC
@M00151:18:000000000-A117B:1:1101:18311:2657/1
CAGGAAAGCGAGGGTATCCTACAAAGTCCAGCGTACCATAAACGCAAGCCTCAACGCAGCGACGAGCACGAGAGCGGTCAGTAGCAATCCAAACTTTGTTACTCGTCAGAAAATCGAAATCATCTTCGGTTAAATCCAAAACGGCAGAAGCCTGAATGAGCTTAATAGAGGCCAAAGCGGTCTGGAAACGTACGGATTGTTCAGTAACTTGACTCATGATTTCTTACCTATTAGTGGTTGAACAGCATCGG
+
AA?A?BBBDDDDDDDDGGGGGGIIIIHIIIIIHHHHIIIIIIIHHHHHIIHIIIIHHHHHHHHHHHHHHHHHHHHGGDEEGEGGGGGGGGGGHGGGGGGGGGGGGGGGGGGGGGGGGGGGGGGGGGGGGEGGGGGGGGGGGGGEGGGGGGGGGGGGGGGGGGGGGGGEGGGGGGGGGGGGC>GGGGGGGG9CCDGGGGGEEGGGGGGGGGGGGGGGGGGGGGGGGGGGEGGGGGEGGGEGGEGGGGGGG?C
@M00151:18:000000000-A117B:1:1101:17069:2657/1
TTTTTGAGATGGCAGCAACGGAAACCATAACGAGCATCATCTTGATTAAGCTCATTAGGGTTAGCCTCGGTACGGTCAGGCATCCACGGCGCTTTAAAATAGTTGTTATAGATATTCAAATAACCCTGAAACAAATGCTTAGGGATTTTATTGGTATCAGGGTTAATCGTGCCAAGAAAAGCGGCATGGTCAATATAACCAGTAGTGTTAACAGTCGGGAGAGGAGTGGCATTAACACCATCCTTCATGAA
+
AAAAAAAADDDDDDEEGGGGGGHHIIIIIIIHHHHHIIIIIIIIIIIIIIIIIIIIIIIHIHHIIIIIHHEHHHHIHHIIIIHHHHHHHHHHGGGGGGGGGGGGEGGGGGGGGGGGGGGEGGGGGGGGGGGGGGGGGGGGGGGGGGGGGGGGGGCEGGGGGGGGGGGGGGGGGGGGGGGGGGGGGGGGGEGGGGGGGGGEEGEGGCEECECEGGECGGG2<EGGGGEGGGEGGGGGGGEGGGGGGGGEEE*
@M00151:18:000000000-A117B:1:1101:19523:2658/1
GATTAGAGCGCATGACAAGTAAAGGACGGTTGTCAGCGTCATAAGAGGTTTTACCTCCAAATGAAGAAATAACATCATGGTAACGCTGCATGAAGTAATCACGTTCTTGGTCAGTATGCAAATTAGCATAAGCAGCTTGCAGACCCATAATGTCAATAGATGTGGTAGAAGTCGTCATTTGGCGAGAAAGCTCAGTCTCAGGAGGAAGCGGAGCAGTCCAAATGTTTTTGAGATGGCAGCAACGGAAACCA
+
AAAA?BBBDDDDDDDDGGGGFGHHHFFHHEFHHHIIIHHHHHIHHGHHHHHIIIIIIIIHIIIIHIFFHHIIIIIIIIIIGGHIHHHHHHHHHHHFHHHHHHHFHHHHHHGGGGGGGGGGGGGGGGGGGGGGGGGGGGGGGGGGGGGGGGGGEEEGGGGGEGGGGEGGGGGCCGGGGGGGGGGD>>>GGGGGGGGGEGGGGGGGGGGCEGDDGGGECCCEG*:CCEGGGACEGEGGGGGGGGGGGGCDGGE
@M00151:18:000000000-A117B:1:1101:16071:2659/1
GACGAAAAATGGTTTTTAGAGAACGAGAAGACGGTTACGCAGTTTTGCCGCAAGCTGGCTGCTGAACGCCCTCTTAAGGATATTCGCGATGAGTATAATTACCCCAAAAAGAAAGGTATTAAGGATGAGTGTTCAAGATTGCTGGAGGCCTCCACTATGAAATCGCGTAGAGGCTTTGCTATTCAGCGTTTGATGAATGCAATGCGACAGGCTCATGCTGATGGTTGGTTTATCGTTTTTGACA
+
?????@?BDDDD?BDDGGGGGFFFHHHHHIHHEHFHEHHHHHHIIIIHIECFHHHHHFFHHIIHIIGFHHHHHHHHHHHHHFHHHHHEEGGGGFFGGGGGGEGGGGGGGGGGGGGG7AEGEGGGGGGGGEGCEGGGGGGGGGGGGGGGEGGGGGGGGGGGGGEEEGGDGGGGGGGGGGGGGGGEEEE?0?AGGGGGGCEGEEGGGGGGGDGGEGGGGEGE:CEGCEGGCEGGEGGCEGEEGE?E
@M00151:18:000000000-A117B:1:1101:10728:2659/1
CGCTGAATTTACGGAAAACATTATTAATGGCGTCGAGCGTCCGGTTAAAGCCGCTGAATTGTNCGCGTTTACCTTGCGTGTACGCGCAGGAAACACTGACGTTCTTACTGACGCAGAAGAAAACGTGCGTCAAAAATTACGTGCAGAAGGAGTGATGTAATGTCTAAAGGTAAAAAACGTTCTGGCGCTCGCCCTGGTCGTCCGCAGCCGTTGCGAGGTACTAAAGGCAAGCGTAAAGGCGCTCGTCTTTG
+
AAAAAABBDDDDDDDEGGGGGGIIIIIHIIIHHHHHHHHHHHHGHHHHHHIIDHHHHHIHFG#5ACFFHHHFHHHHHHEHHHHHGGGGGGGGGGGGGEGGGGGGGGHHGGHGGGGGGGGGGGGGGEGGGEDGGGGGGGGGGCGEGEEGGGEG?CGGGGGGGGGGGGGGGG?CEGGGGGGEECGGCEGGGGGGGGGGGGGGGGGGGGGGGGGGGGGGGGC?EGGGGCEGEGCEEEGGG?EEADGGG?EGGEG
@M00151:18:000000000-A117B:1:1101:17930:2660/1
TCCGTTCTGGTGATTCGTCTAAGAAGTTTAAGATTGCTGAGGGTCAGTGGTATCGTTATGCGCCTTCGTATGTTTCTCCTGCTTATCACCTTCTTGAAGGCTTCCCATTCATTCAGGAACCGCCTTCTGGTGATTTGCAAGAACGCGTACTTATTCGCCACCATGATTATGACCAGTGTTTCCAGTCCGTTCAGTTGTTGCAGTGGAATAGTCAGGTTAAATTTAATGTGACCGTTTATCGCA
+
??AAABBAEEDDDDDDGGGGGGIIIIIHIIIIHHIIIHIIIIHHHHHFGHGHIIHIIIGHHHHHHHHHEFHIHIHIFHIHIIHIIHIIIIIIIHHHFHIIHHHHHHHHHHHHHHHHHHHHHHGGGGGGGGEEGGHGGGGGGGGGGGGGGGHGGGGGGGGGGGGGEGEGGGGGGGGECECGGGGGGGGGGGCEEGEGGGGGGEECEECGGGGCGGECC:CEGGGGGGGGGGGGGGCCEGGGGGG
@M00151:18:000000000-A117B:1:1101:18123:2660/1
GGGATGAACATAATAAGCAATGACGGCAGCAATAAACTCAACAGGAGCAGGAAAGCGAGGGTATCCTACAAAGTCCAGCGTACCATAAACGCAAGCCTCAACGCAGCGACGAGCACGAGAGCGGTCAGTAGCAATCCAAACTTTGTTACTCGTCAGAAAATCGAAATCATCTTCGGTTAAATCCAAAACGGCAGAAGCCTGAATGAGCTTAATAGAGGCCAAAGCGGTCTGGAAACGTACGGATTGTTCAG
+
?????ABBDEDEDDDDGGGGGGIIHHGHHHIIIIIIIIIIIIIIIIIHIIIHHIFHHHHHHCFHHIIIIIIIFGHIHHHHEHHHHHHHHFHHHHHHHGGGGGHGGGGGGGGGGGGGGGGGGGGGGGGGCEGGGGGGGGGGGGGGGGGGGGGGGGGGGGGGGGGGGGGGGGGGGGGGEGGGGGGGGGEGGA??DGGGGCEGGGGEGGGGGGEEGGGGGGGGGGGGGGG?AGEEEEEEG9CEAGECGGEGGGE
@M00151:18:000000000-A117B:1:1101:14480:2660/1
GCATTAACACCATCCTTCATGAACTTAATCCACTGTTCACCATAAACGTGACGATGAGGGACATAAAAAGTAAAAATGTCTACAGTAGAGTCAATAGCAAGGCCACGACGCAATGGAGAAAGACGGAGAGCGCCAACGGCGTCCATCTCGAAGGAGTCGCCAGCGATAACCGGAGTAGTTGAAATGGTAATAAGACGACCAATCTGACCAGCAAGGAAGCCAAGATGGGAAAGGTCATGCGGCATACG
+
AAAAABBBDDDDDDDDGGGGGGIIIIIIIIIIIHIIIIIIIIIIIIIHEFHIHIHIIIIHHIIIIIIIHHAFHIIIIIHIIIIIIIHHHHFHHHIIIIIIIIIFHFHHHHHHHHGGGGGGGGGGGGGGGGGGGGHHGEGGGGGGGGGGGGGGGGGGGEDGGGGGGGGGGGGGGGGECEEGGGGGGGGGEGGGGGGGGGGGGGGGGGGGGGGGGGGGGGGGGGGGGGGGGGGEGG?CEEGCGGGDDGGG
@M00151:18:000000000-A117B:1:1101:17716:2661/1
CAGGGTTAATCGTGCCAAGAAAAGCGGCATGGTCAATATAACCAGTAGTGTTAACAGTCGGGAGAGGAGTGGCATTAACACCATCCTTCATGAACTTAATCCACTGTTCACCATAAACGTGACGATGAGGGACATAAAAAGTAAAAATGTCTACAGTAGAGTCAATAGCAAGGCCACGACGCAATGGAGAAAGACGGAGAGCGCCAACGGCGTCCATCTCGAAGGAGTCGCCAGCGATAACCGGAGTAGTT
+
AAAAABB?DDDDDDDDGGGGGGIHIHHHHHIIFHFHHIIIIIIIIHHHDDHHIHHFGHIHHHHHEHHHEEFHIIHIHIIIIHFHHHHHHHHHFHHHHHHHHHHHHHHHHFGGGGGHGGGEGGGGDEGGGGGGGGGGGGGGGCEGGGGGGGGGGGGGGGCGGCEGGGGEGGGEGEGGGGGGGGDGGGGGGGGGGGGEGGGGGGGGGGGGEG>A<>GGGGGGGGGEGGC:CGGGEGGG8EEGGGGGDA.?CC?
@M00151:18:000000000-A117B:1:1101:15362:2662/1
AAAACGAACAAGCGCAAGAGTAAACATAGTGCCATGCTCAGGAACAAAGAAACGCGGCACAGAATGTTTATAGGTCTGTTGAACACGACCAGAAAACTGGCCTAACGACGTTTGGTCAGTTCCATCAACATCATAGCCAGATGCCCAGAGATTAGAGCGCATGACAAGTAAAGGACGGTTGTCAGCGTCATAAGAGGTTTTACCTCCAAATGAAGAAATAACATCATGGTAACGCTGCATGAAGTAATCA
+
AAAAAAAAEEEDDDDDGGGGGGIIIIIIIHHHHIIIIHIIIIIIIIIIIIIIFFHHHHHHIHIIIIIIIIIIHHHHHHHHHHHHHHHHHHHGGGGGGGGGGGGGGGGGGGGGGGEEGGGGGGGGGGGGGGGGGGGGGGGGGGGGGGGGGGGEGGGGGGGGDGGGGGGGGGGGGGGGGGEEGEGGGGGCEGGGGEGGGCEGGGGGGGGGGGGGGGGGGGGGGGGGGGGGGEEEGGGGGGGEGCCGEEGGGG
@M00151:18:000000000-A117B:1:1101:16411:2662/1
GTTATAGATATTCAAATAACCCTGAAACAAATGCTTAGGGATTTTATTGGTATCAGGGTTAATCGTGCCAAGAAAAGCGGCATGGTCAATATAACCAGTAGTGTTAACAGTCGGGAGAGGAGTGGCATTAACACCATCCTTCATGAACTTAATCCACTGTTCACCATAAACGTGACGATGAGGGACATAAAAAGTAAAAATGTCTACAGTAGAGTCAATAGCAAGGCCACGACGCAATGGAGAAAGACGGA
+
A??AABBBEEDDEDDDGGGGGGIIHIIIIIIIIIIIIIIIHIIIIIIIIIEGHIIIIIHFHHHIIFHIIIIHIIIIFHHHHHHIHAFHHIIIIIIIIHHHHHHHHHHHHHHHHHHEGGGGGGGGGGGGGGGGGGGGHGGGGGGGGGGGGGGGGGGHGGGGGGGGGGGGGGGGGGGGGGGGEEGGGGGGGGGGGG?CEGGEGGGEGGGGGEEGGGEGGGGEEGGGGCEGE?DGGGGGGGGGGGCGGGG?CGC
@M00151:18:000000000-A117B:1:1101:14620:2663/1
GGTGATAAGCAGGAGAAACATACGAAGGCGCATAACGATACCACTGACCCTCAGCAATCTTAAACTTCTTAGACGAATCACCAGAACGGAAAACATCCTTCATAGAAATTTCACGCGGCGGCAAGTTGCCATACAAAACAGGGTCGCCAGCAATATCGGTATAAGTCAAAGCACCTTTAGCGTTAAGGTACTGAATCTCTTTAGTCGCAGTAGGCGGAAAACGAACAAGCGCAAGAGTAAACATAGTGCCA
+
?????BBBDEDDDDDDGGGGGGIIHHHHFEHHHHIIHHHHHIHIFHHHIIFHHIHIIIIIIIIIIIIIIHIHIIHHHFHHIIIIIIHHHHEHHHHHHHHHHHHHHHHGGGGGGGFFEEEGGGGGGGGGGGGGGGGGGGGGGGGGGGGGGDGGGGGGGGACCE?EEGGGGGGGGGGGGGGEGGCECEEEEGGGGGGGGGGGGGGGGGGGGG8C?CCA<>GGGGGGGGGGEGGGGGGGGGGGGGGGCEGGGGC
@M00151:18:000000000-A117B:1:1101:18861:2663/1
GACGGTATAATAACCACCATCATGGCGACCATCCAAAGGATAAACATCATAGGCAGTCGGGAGGGTAGTCGGAACCGAAGAAGACTCAAAGCGAACCAAACAGGCAAAAAATTTAGGGTCGGCATCAAAAGCAATATCAGCACCAACAGAAACAACCTGATTAGCGGCGTTGACAGATGTATCCATCTGAATGCAATGAAGAAAACCACCATTACCAGCATTAACCGTCAAACTATCAAAATATAACGTTG
+
????A??ADDDDDDDDGGGGGGHHIIHHHHHHIIHHHHIIIIIIIIDGHHHHHIIHEGFHHCFHH?FHHIEHHHCFHHHHHHHHHHHHHHGFGGGGGGGGGGEGGGGGGGGGGGGGGG?:?GGGGGGGGGGGGGEGGGGGGGGGGGEGGGGEEEGGGGGGGGGGGGGGD?GGGGGGGGG:?CCCGGGGGGGGGGGGGGGGEEGGGCECEGEGGCCECEEGGGGGGGAEEGGGGEEGGGGGGGGGGGECCE?
@M00151:18:000000000-A117B:1:1101:18587:2664/1
TGAGGAGAAGTGGCTTAATATGCTTGGCACGTTCGTCAAGGACTGGTTTAGATATGAGTCACATTTTGTTCATGGTAGAGATTCTCTTGTTGACATTTTAAAAGAGCGTGGATTACTATCTGAGTCCGATGCTGTTCAACCACTAATAGGTAAGAAATCATGAGTCAAGTTACTGAACAATCCGTACGTTTCCAGACCGCTTTGGCCTCTATTAAGCTCATTCAGGCTTCTGCCGTTTTGGATTTAACCGA
+
?????B??DDBDDBBDFFFFFFIIIIHIIIHFHIHHHIEHIFHIFIFHHHIIIFHHHHFGHIIIHIIIEHHHIIIACGHIIIHIHIIIIHIIHIIIIIIIIIIIIHHHDEHHHHHHHHHHHHHHHHHEEEEEFFFFFFEEFDEFFFFFFFEEFFFFFFFFFFFFEFCEFEFFFFFEEFFFFFFEFEEDEEFFFFFFFFDDDEFFFFFFFFFFFFFFFFFFFFFFEFFFFFFFFF??AEEF>EECCEFCCDD
@M00151:18:000000000-A117B:1:1101:16681:2664/1
GGACTTGGTGGCAAATCTGCCGCTGATAAAGGAAAGGATACTCGTGATTATCTTGCTGCTGCATTTCCTGAGCTTAATGCTTGGGAGCGTGCTGGTGCTGATGCTTCCTCTGCTGGTATGGTTGACGCCGGATTTGAGAATCAAAAAGAGCTTACTAAAATGCAACTGGACAATCAGAAAGAGATTGCCGAGATGCAAAATGAGACTCAAAAAGAGATTGCTGGCATTCAGTCGGCGACTTCACGCCAGAA
+
AAAAABBBBDDDDDDDGGGGGGHHHHIIIIIIIIHHHEHHIIIHFHFHIIIHIIIHIIIHGHHHIHHIIIHHIHIHIHIIIIIHIHHEHEEHHHHFHHHHHHHHHHHHHHHHHHHHDHHGGGGGGGGGGGGGGGGGGGGGGGGGGGGGEGGGGGGGGGGGGGGGGGGEGGGGGGGGGGGGGGEEGGGGGGGGGGGGGGGGGGGGGGGGGGGGGEGEEEEGGCGGGGGGGEGEGGGGGGGDGGGGGGGGGGC
@M00151:18:000000000-A117B:1:1101:11733:2664/1
ACCTATTAGTGGTTGAACAGCATCGGACTCAGATAGTAATCCACGCTCTTTTAAAATGTCAACAAGAGAATCTCTACCATGAACAAAATGTGACTCATATCTAAACCAGTCCTTGACGAACGTGCCAAGCATATTAAGCCACTTCTCCTCATCCAACGCGTCAGTTTTTGACAGAATCGTTAGTTGATGGCGAAAGGTCGCAAAGTAAGAGCTTCTCGAGCTGCGCAAGGATAGGTCGAATTTTCTCATTT
+
???AABBBDBBDDDDDGGGGGGIIHHHHHIIIHIIIFHIIIIIHHHHHHHIIIIIHHIGHHIHIIHHIHIIIIIFGIIIIHIHHHHHIIIEGHIHHIIIIIIIIFHHFHHHHHHHHHHHHHGGGGGGGGGGGGGGGGGGGGGGGGGGGGGGGGHHGGGGGGGGECEGGGGEGGGGGGGGGGGGEGGGGGGGGDGGEGEGAGGGGGEGEGGGGGCEGGGGGGAGGGGGG<EGGGGGEGGGCEGGGEEGGGGG
@M00151:18:000000000-A117B:1:1101:20685:2664/1
CTGCGTGTAGCGAACTGCGATGGGCATACTGTAACCATAAGGCCACGTATTTTGCAAGCTATTTAACTGGCGGCGATTGCGTACCCGACGACCAAAATTAGGGTCAACGCTACCTGTAGGAAGTGTCCGCATAAAGTGCACCGCATGGAAATGAAGACGGCCATTAGCTGTACCATACTCAGGCACACAAAAATACTGATAGCAGTCGGCGTGTGAATCATTAGCCTTGCGACCCTCGGCAGCAAGAACCA
+
?AAAA???DDDDDDDEGGGGGGHIIIIIIIIIIIIIIIHIIIIIIIHEHHIIIIIIIIIIIIIIIIIIIIIHHHHHHHHHHHGGGGGGGGGGGGGGGGGGGGGGGGGGGGGGGGGGCCGGGGGEGEGGGGGGGGGGEEGGGGGGGGGGGGGGGGGGGGGGGGGGGGGGGGEGGGGGGGGGGGGGGGGGGGGGGGGEGGGGGGGGGCGGGGG8?CEGGGGGGGGGGGGGGGGGGGGGGGGGGGEEGEGGGGG
@M00151:18:000000000-A117B:1:1101:12408:2664/1
CCAGTCCGTTCAGTTGTTGCAGTGGAATAGTCAGGTTAAATTTAATGTGACCGTTTATCGCAATCTGCCGACCACTCGCGATTCAATCATGACTTCGTGATAAAAGATTGAGTGTGAGGTTATAACGCCGAAGCGGTAAAAATTTTAATTTTTGCCGCTGAGGGGTTGACCAAGCGAAGCGCGGTAGGTTTTCTGCTTAGGAGTTTAATCATGTTTCAGACTTTTATTTCTCGCCATAATTCAAACTTTTT
+
?A???BBADDDDDDDDGGGGFGHHHHIHHHHHGFFGHHIIIIIIIIHGHHHIHHHIIIIIHHHHIIFHIHHHHHIIIHHHHHIHHHHHGHHHHHHHFFFHFFHHHHHHHGGGGGFFGGGGGEGGEGEGGGGGGEGGGGGGGGGGGGGGGGGGGGGGGGGGGGGGGGGGGGGGGGGGGGGGGGGGGGGG:CEGGGGGGGGCEGGCEGGGGGGGGGGGEGEEGGGGGGGGGGGGEEAGGE:CECGEGGGGGGG
@M00151:18:000000000-A117B:1:1101:16599:2665/1
TAAGGTACTGAATCTCTTTAGTCGCAGTAGGCGGAAAACGAACAAGCGCAAGAGTAAACATAGTGCCATGCTCAGGAACAAAGAAACGCGGCACAGAATGTTTATAGGTCTGTTGAACACGACCAGAAAACTGGCCTAACGACGTTTGGTCAGTTCCATCAACATCATAGCCAGATGCCCAGAGATTAGAGCGCATGACAAGTAAAGGACGGTTGTCAGCGTCATAAGAGGTTTTACCTCCAAATGAAGAA
+
?A??A<BBDDDDDDDEGGGGGFHEHHHHHHIIHHHHHIIHHIHHIIIHHHHHHHIHIIIIIIIHIHIHIIIIIIIIHHHHHHHHHHFFHHGGGGGGGGGGGGGGGGEGGGGGGGGGGGG-?EGGGGGGGGGGGGGGGGGGGEGG>GGGGGGGGGGGGGGGGGGGGGGGGGGGGGGGGGGGGGGGGGGGGGGGGGGGGGGGGGGGGGGGGGGGEGG8CEGGEGEEGGGGGGE:CEGGGGGGGGGGGGGGGGG
@M00151:18:000000000-A117B:1:1101:16531:2665/1
CACGCGGCGGCAAGTTGCCATACAAAACAGGGTCGCCAGCAATATCGGTATAAGTCAAAGCACCTTTAGCGTTAAGGTACTGAATCTCTTTAGTCGCAGTAGGCGGAAAACGAACAAGCGCAAGAGTAAACATAGTGCCATGCTCAGGAACAAAGAAACGCGGCACAGAATGTTTATAGGTCTGTTGAACACGACCAGAAAACTGGCCTAACGACGTTTGGTCAGTTCCATCAACATCATAGCCAGATGC
+
AAAAAAA@DDDDDDDDGGGGGGIIIIIIIIIHFFHHHHHIHHHGHIIHDFHHHHHHHHHHHHHHHHHHHHGEGGGGGDEEGGGGGGGGGGGGGCEGGGGEGGGGGGAADGGGGGGGGGGGDGGGGGEGGGGGGGG:CEGGGGGGGGGGGGGGGEGGGGGGGGGDGGGGGGGGGGGGEGGGEGGGGGGGGCGGGGGDGGGCCGGGGGGGGGGGGGGGGGGGGGGGGCEECEGGGGGGGGGGGGGGGGGGCE
@M00151:18:000000000-A117B:1:1101:18045:2666/1
AATACGAAAGACCAGGTATATGCACAAAATGAGATGCTTGCTTATCAACAGAAGGAGTCTACTGCTCGCGTTGCGTCTATTATGGAAAACACCAATCTTTCCAAGCAACAGCAGGTTTCCGAGATTATGCGCCAAATGCTTACTCAAGCTCAAACGGCTGGTCAGTATTTTACCAATGACCAAATCAAAGAAATGACTCGCAAGGTTAGTGCTGAGGTTGACTTAGTTCATCAGCAAACGCAGAATCAGCG
+
?AA?????DBDDDDDDFFFGGGIIIIIIHIIHIIIIIIIHIIIIIIIIIIIIIIIHFDFHGHIHHHIHHHHHBHHDEHIIIIIIIIIHHHHHHHHHHHHHHHHHHHHHHGFFGGGGGGGGGGGGGGGGEGGGGGGGGGGGGGGGGGGGGGGGGEGGGGGGGEGEGEEGGGGGGGGGGGGGEGGGGGGGGGGGGGGGGGGGGGGDEGEGGEGGGGGGGGEGGGGGGGGGGGGGGGGGGGGEGGGGGGGGGGG
@M00151:18:000000000-A117B:1:1101:16633:2666/1
TGGAGGCATGAAAACATACAATTGGGAGGGTGTCAATCCTGACGGTTATTTCCTAGACAAATTAGAGCCAATACCATCAGCTTTACCGTCTTTCCAGAAATTGTTCCAAGTATCGGCAACAGCTTTATCAATACCATGAAAAATATCAACCACACCAGAAGCAGCATCAGTGACGACATTAGAAATATCCTTTGCAGTAGCGCCAATATGAGAAGAGCCATACCGCTGATTCTGCGTTTGCTGATGAACTA
+
????????DDDDDDDDGGGGGGIIIIIHHHEFFHHHIHIIHIIHHEHEHHIHGHHHIIIIIIIIHHIHHHHHHIHIIFFHHIIIHIHHHHHHHHHHHHHHHHHFHHHHHHDFHHHHGGGGGGGGGGGGGGGGGGGGGGGGGGGGGGGGGGGGGGGGGGGGGGGGGGGGGGGGGGGGGGGGGGGECEGGGGEGGGEEECEEGGGGGGEGGGGGGGGEGEGGGGGGC>AGGGGGGGGG8CGGGGGGGGE?EGE
@M00151:18:000000000-A117B:1:1101:14649:2666/1
CGTTATAACCTCACACTCAATCTTTTATCACGAAGTCATGATTGAATCGCGAGTGGTCGGCAGATTGCGATAAACGGTCACATTAAATTTAACCTGACTATTCCACTGCAACAACTGAACGGACTGGAAACACTGGTCATAATCATGGTGGCGAATAAGTACGCGTTCTTGCAAATCACCAGAAGGCGGTTCCTGAATGAATGGGAAGCCTTCAAGAAGGTGATAAGCAGGAGAAACATACGAAGGCGCAT
+
???AA?BBDDEDDDDDGGGGGGIIIIIIHHIHHHEHHHIIIIIHIIIHIIHGHHHIIHHHHHHIIHIIHHIHHIIHHEHHHHHHHHHHHHHHHHHHHHFHHHHHGGGGGGGGGGGGGGGGGGGGGGGGGGGGGGGGGGGGGGGGGGGGGGGEDDGGGGGCCEE>>ADGGGGGGGGGGGGGGGGGGGGGGAGGGGGGGGGGGGGGGEGGGEEGGGEGGGEE0:CEGEGGGGGEGEGGEGGGGEGEGDGA8A)
@M00151:18:000000000-A117B:1:1101:12972:2667/1
GACCAGCAAGGAAGCCAAGATGGGAAAGGTCATGCGGCATACGCTCGGCGCCAGTTTGAATATTAGACATAATTTATCCTCAAGTAAGGGGCCGAAGCCCCTGCAATTAAAATTGTTGACCACCTACATACCAAAGACGAGCGCCTTTACGCTTGCCTTTAGTACCTCGCAACGGCTGCGGACGACCAGGGCGAGCGCCAGAACGTTTTTTACCTTTAGACATTACATCACTCCTTCTGCACGTAATTTTT
+
?????B?BDDDDDDDDGGGGGGIHIIIIIFGHHIIHHHHHHIIHDEHHGHHHHHHHHIIHIIIIHIHIIIIIIHHHHHHHHHHHHHHHHHHHHGGGGGGGGHGGHGGGHGGGGGGGGGGGGGGGGGGGGGGGGGGGGGGGGGGGGGGGGGGGGGGGGGGGGGGGGGGGGGGGGGGGGGGGGGGGGGGGGGGGGGGGGGGGGGGGG8CEGGGGGGGGGGGGGGGGGGGGGGGGEGGGGGGGGGGCGGGGGGE
@M00151:18:000000000-A117B:1:1101:16992:2667/1
CCAAAGCGGTCTGGAAACGTACGGATTGTTCAGTAACTTGACTCATGATTTCTTACCTATTAGTGGTTGAACAGCATCGGACTCAGATAGTAATCCACGCTCTTTTAAAATGTCAACAAGAGAATCTCTACCATGAACAAAATGTGACTCATATCTAAACCAGTCCTTGACGAACGTGCCAAGCATATTAAGCCACTTCTCCTCATCCAACGCGTCAGTTTTTGACAGAATCGTTAGTTGATGGCGAAAGG
+
?????BBADDBDDDEDFFFFFFHHHHHIIIIIIHIIIIIIIIIIIIIGHHIIIIHIIHHHIHHGHHHHEHIIIIIIIIHHHHHIIIIIIFGHIIHHHHHHHHHHHHHHFHHHHHHHHHFFFFFFFFFFFFFFFFFFFFFFFFFFEFFFFFFFFEEFCFEFFFEFFFCEEEFEFDDDFFFFFFFFFFFFFFFFFFFFFFFFFFFFFFFFEFFEDDDDEEEEFFFDEFFFFFFFFFFFFEAECCEEEDDDDA?
@M00151:18:000000000-A117B:1:1101:11570:2667/1
GGCGTCCATCTCGAAGGAGTCGCCAGCGATAACCGGAGTAGTTGAAATGGTAATAAGACGACCAATCTGACCAGCAAGGAAGCCAAGATGGGAAAGGTCATGCGGCATACGCTCGGCGCCAGTTTGAATATTAGACATAATTTATCCTCAAGTAAGGGGCCGAAGCCCCTGCAATTAAAATTGTTGACCACCTACATACCAAAGACGAGCGCCTTTACGCTTGCCTTTAGTACCTCGCAACGGCTGCGGA
+
AAAAAAAADDDEDDEEGGGGGGHHHHIHHIHHIIHHHHFHHIIHIIIIIIEGHHIIHIIHHHHHIIIIIIIIIIHHHHHHHHHHHHHHHHHHHHHFGDFGGGGGGGGGGGGGGGGGGGGGGGGGGGGGGGGGGGGGGGGGGGGGGGGGGGGGGGGEEGAGGGGGGGGGGGGGGGGGGGGGGGGGGGGGGGGGGGGGGGGGGGGGGGGGGGGGGGEGGGGGGGGGGGGGGGGEGGGGEDGGG?AA8?GGGG
@M00151:18:000000000-A117B:1:1101:16209:2668/1
CAACCGTCCTTTACTTGTCATGCGCTCTAATCTCTGGGCATCTGGCTATGATGTTGATGGAACTGACCAAACGTCGTTAGGCCAGTTTTCTGGTCGTGTTCAACAGACCTATAAACATTCTGTGCCGCGTTTCTTTGTTCCTGAGCATGGCACTATGTTTACTCTTGCGCTTGTTCGTTTTCCGCCTACTGCGACTAAAGAGATTCAGTACCTTAACGCTAAAGGTGCTTTGACTTATACCGATATTGCTG
+
???AA@??DDDEDDDDGGGGGGI@FEEHIIIIIIIIIIIIIHIGHIIIIFFHHHHHIIHHHHHHFHHIIHIIHHHHHHIHHHIIIHIIIIIHHHHHHEFHHHHHHFHHHHHHHHGGGGGGGGGGGGGGG@EGGGGGGGGCEGGGGGGGCCEGGGEGEEEGGGGGGGCEGGGGGGGGG?EGGGEGGGGGGGEECDGG<EE??ECEEGGGGGGGEGGECEGGGGGEEEGGGGGGGGECGGGGGGED<4?EECC
@M00151:18:000000000-A117B:1:1101:12630:2668/1
GGCCACAACCAACCAGAACGTGAAAAAGCGTCCTGCGTGTAGCGAACTGCGATGGGCATACTGTAACCATAAGGCCACGTATTTTGCAAGCTATTTAACTGGCGGCGATTGCGTACCCGACGACCAAAATTAGGGTCAACGCTACCTGTAGGAAGTGTCCGCATAAAGTGCACCGCATGGAAATGAAGACGGCCATTAGCTGTACCATACTCAGGCACACAAAAATACTGATAGCAGTCGGCGTGTGAAT
+
??????B<<<BDDDDDGGGGCFHIIIIHIHHHHHIIHEFFHIIHHHHIIIHHIHHIIHHIIIIHGHHIIIIIIIIHHHHFHHHHHHHHHHHHHHHHHHHHGGGGGGGGGGGGG>C>GGGGDGGGGGGGGGGGGGGCGGGGGGGGDGGGEGGGGGGCCCGGGGGGGGGG?CEEGGGGGGGGGGGGEGGGGGGGGDGGGGGGGGGCGGGGGGGGGGGGGEGGGGGGGEGEGGGCEGGGGEGGG>>>>?CCEE
@M00151:18:000000000-A117B:1:1101:14106:2668/1
TCTGCTTAGGAGTTTAATCATGTTTCAGACTTTTATTTCTCGCCATAATTCAAACTTTTTTTCTGATAAGCTGGTTCTCACTTCTGTTACTCCAGCTTCTTCGGCACCTGTTTTACAGACACCTAAAGCTACATCGTCAACGTTATATTTTGATAGTTTGACGGTTAATGCTGGTAATGGTGGTTTTCTTCATTGCATTCAGATGGATACATCTGTCAACGCCGCTAATCAGGTTGTTTCTGTTGGTGCTG
+
AAAAABBBDDDDDDDDGGGGGGIIIIIIIIIIIIHIIIIIHHIHHHIIIIIIIHIHIIIIHHIIHHHHHHHHIIHIIIIIIIIIIIIIIIIIIIIIIIIIIIFEHHHHHHFHHHHHHHHHHGGGGGGGGGGGEGGGGGGGGGCGGGGGGHGGGGGGGGGGEGGGEEGGGEGGGGEGGGGGEEGCEGGGGGGGGGEEGGGGGGGGEGGEGGGGGGEGGGGGGGGGGGGGGGCGGEGGGGGGGGGGGGGGGGE
@M00151:18:000000000-A117B:1:1101:14327:2669/1
ATAGACCACCGCCCCGAAGGGGACGAAAAATGGTTTTTAGAGAACGAGAAGACGGTTACGCAGTTTTGCCGCAAGCTGGCTGCTGAACGCCCTCTTAAGGATATTCGCGATGAGTATAATTACCCCAAAAAGAAAGGTATTAAGGATGAGTGTTCAAGATTGCTGGAGGCCTCCACTATGAAATCGCGTAGAGGCTTTGCTATTCAGCGTTTGATGAATGCAATGCGACAGGCTCATGCTGATGGTTGGTT
+
????ABBBDDDDDDDDGGGGGGHEHHHHCFHHHEHHHIIIIGHHIHGHHHIIHHHEHHHEHEHEHHHHHHHHHEGGGGGGGGGGGGGEGGGGGGGGGGGGGGGGGGGGGGGGGGGEGGGGGGGGGGGGGGGGGGGGG?CEGGGGECEGGGEEGGGGGGGGGGGGGGGGCGGGGGGGGGGGGGGGGGGGGGGG?CEEGEGGGGGGGEGGECCGGEGGGEGEEEGGGGGGDGGEGGGGGGGGGGGGGCEGG?C
@M00151:18:000000000-A117B:1:1101:13383:2669/1
CAGCATCACCCATGCCTACAGTATTGTTATCGGTAGCAAGCACATCACCTTGAATGCCACCGGAGGCGGCTTTTTGACCGCCTCCAAACAATTTAGACATGGCGCCACCAGCAAGAGCAGAAGCAATACCGCCAGCAATAGCACCAAACATAAATCACCTCACTTAAGTGGCTGGAGACAAATAATCTCTTTAATAACCTGATTCAGCGAAACCAATCCGCGGCATTTAGTAGCGGTAAAGTTAGACCAAA
+
????ABBBDDDDDDDEGGGGGGIIIHFHIIHFCEFHHIIIHHHIIIIIIIIIIIIIIIHIIHHHHHHHHHHHHHHHHFHHHHHHGGGGGGGGGGEGGGGGGGGGGGGGGGGGGGGGGGHGGGGGGGGEECGGGGGGGGGGGGGGGGGGGGGGGGGGGGGGGGGGGGGGCEGGGGGGGGGGGGGGGGGGGGGGGGGGGGGGGGGGGGGGGGD>>EGGGEGGGGGGADGGEGEEGEDGCDEC?1CC?C:CEGG
@M00151:18:000000000-A117B:1:1101:19084:2669/1
CATCAAAAGCAATATCAGCACCAACAGAAACAACCTGATTAGCGGCGTTGACAGATGTATCCATCTGAATGCAATGAAGAAAACCACCATTACCAGCATTAACCGTCAAACTATCAAAATATAACGTTGACGATGTAGCTTTAGGTGTCTGTAAAACAGGTGCCGAAGAAGCTGGAGTAACAGAAGTGAGAACCAGCTTATCAGAAAAAAAGTTTGAATTATGGCGAGAAATAAAAGTCTGAAACATGATT
+
?????BBBDDDDDDEDGGGGGGIIHIIHIIIIIIHIIIIIIIIHHHHHHEHIIHHDG?EGHHIIIIIIIIIIIHHIIIIHHIIDEHFHHHHHHHHHHHHHHHHHHGEGGGHGGGGGGGGGGGGGEEGCGGCCCEGEGGEGGGGGG>CEGEGGGGGGGGGG?CEGDGGGGGGGGGGGGEGGGGGGGG?EGGGGEEEGGEGEGGGGGGGGGGGG:?ECEGGEGGGEEGGD?ECCEGGGE?:CEEEECEEGGG*
@M00151:18:000000000-A117B:1:1101:18932:2669/1
TACATATCACCATTATCGAACTCAACGCCCTGCATACGAAAAGACAGAATCTCTTCCAAGAGCTTGATGCGGTTATCCATCTGCTTATGGAAGCCAAGCATTGGGGATTGAGAAAGAGTAGAAATGCCACAAGCCTCAATAGCAGGTTTAAGAGCCTCGATACGCTCAAAGTCAAAATAATCAGCGTGACATTCAGAAGGGTAATAAGAACGAACCATAAAAAAGCCTCCAAGATTTGGAGGCATGAAAA
+
AA??ABBBDDDDDDDDGGGGGGIIIIHHHHHIIHIIIIHIHHHIIIIIIIIHIIFHIIIDFHIIIIIIIIHHFHHIIIIIIIIIIHIIHHIHHHHHHHHHHHHHHHHHHFGGGGGGGGGGGGGGGGGGGGGGGGGGGGGGGGGGGGEEGGGGGEEGGGGGGGGGGGGGGGGGGGGGGGGGGGGEEGCEGGGEGGGGGEGGGCEGGGGGGGGGGGGGGGGEGGGGECEGGGGGGGGGGGEGGGGGGGGEGG
@M00151:18:000000000-A117B:1:1101:20435:2670/1
ACCTGTAGGAAGTGTCCGCATAAAGTGCACCGCATGGAAATGAAGACGGCCATTAGCTGTACCATACTCAGGCACACAAAAATACTGATAGCAGTCGGCGTGTGAATCATTAGCCTTGCGACCCTCGGCAGCAAGAACCATACGACCAATATCACGAAAATAGTCACGCAAAGCATTGGGATTATCATAAAACGCCTCTAATCGGTCGTCAGCCAACGTGAGAGTGTCAAAAACGATAAACCAACCATCAG
+
AAAAABBBDDDDDDDDGGGGGGIHIFHIIIIHHHHHIIIIIIIIIIIHHHHHIIHHHIIIIHIHHHHIIIHIIIIIIHIIIIIIIIIIHHHHHHHHHHHHHGGGGGGGGGGGGGGHGGGGGGGHGGGGGGGGGGGGGGGGGGGEGGGGGGGGGGGGGCEDGGGGGGGGGGGGGGGGGGGGGGGGGGGGGGGGGGGGGGGGGGGGGGGGGGGGGGGGGGEGGGGGCCCEGGGGGGGGGGGGCEGGGGGGGG?
@M00151:18:000000000-A117B:1:1101:20267:2671/1
TGGTTACAGTATGCCCATCGCAGTTCGCTACACGCAGGACGCTTTTTCACGTTCTGGTTGGTTGTGGCCTGTTGATGCTAAAGGTGAGCCGCTTAAAGCTACCAGTTATATGGCTGTTGGTTTCTATGTGGCTAAATACGTTAACAAAAAGTCAGATATGGACCTTGCTGCTAAAGGTCTAGGAGCTAAAGAATGGAACAACTCACTAAAAACCAAGCTGTCGCTACTTCCCAAGAAGCTGTTCAGAATCA
+
??A??BBBDDDDDDDDGGGGGGHHIIIHHHHIIHHHHHHIHHHIIIIIIIIHHIHHIHHHHFHHHHHIIHIHHFHHHHHHHHHH@DFFHHHHHHHHHGGGGGGGGEEGGGGGGGGGEGGG?EGGGGGGEGGGGGGGGGGGCEEEGGGGGGGEGGGGGGGGGEGGGGGGGGGGGEEGG*CEGGGGGGGGEGECEEEGECEEEGEGGGGGGEGGCCEGEGCEEGGGGGGGGGGGGGGEE?EEGEGE*:1CCEG
@M00151:18:000000000-A117B:1:1101:15652:2671/1
CGAAGAAGACTCAAAGCGAACCAAACAGGCAAAAAATTTAGGGTCGGCATCAAAAGCAATATCAGCACCAACAGAAACAACCTGATTAGCGGCGTTGACAGATGTATCCATCTGAATGCAATGAAGAAAACCACCATTACCAGCATTAACCGTCAAACTATCAAAATATAACGTTGACGATGTAGCTTTAGGTGTCTGTAAAACAGGTGCCGAAGAAGCTGGAGTAACAGAAGTGAGAACCAGCTTATCAG
+
?????ABBDDDDDDDDGGGGGGIIHHIIIIIIIIIHHIIIIIIHFHHHHHIIIHHFHHHFGIHIFHIIIIIHIIHHHHHHHHHHHHHHHHHHGGGGGGGGGGGGGGGHGGGGGGGGGGGGGGGGGGGGGGGGGGGGGGGGGGGGGGGGGGGGGGGGGGGGGGGGGGGGGGGGGGGGGGCEGGEGGGGGGGGGEGGGGGEGGGGGGGGCEGGGGGGGGGGGGEEEECEGGGGGC1:CEGGGGGGGGGGGGGC
@M00151:18:000000000-A117B:1:1101:18332:2671/1
GTTCCAAGTATCGGCAACAGCTTTATCAATACCATGAAAAATATCAACCACACCAGAAGCAGCATCAGTGACGACATTAGAAATATCCTTTGCAGTAGCGCCAATATGAGAAGAGCCATACCGCTGATTCTGCGTTTGCTGATGAACTAAGTCAACCTCAGCACTAACCTTGCGAGTCATTTCTTTGATTTGGTCATTGGTAAAATACTGACCAGCCGTTTGAGCTTGAGTAAGCATTTGGCGCATA
+
?????BBBBDDDDDDDGGGGGGIIIIIIIIIIIIIIIIIHIIIHIFGHIHIIHHIIIIIIIIIIIIIIHIIIHIHHHIIIIGHHHIHHIIIIIIIHHGHHHHHHHHHHHHHHHHGGGGGGGGGGGGGGGGGGGGGGGGGGGGGGGGGGGGGEGEGGGGGGGGEGGGGGGGGGGGGGDGGGGGGGGGGEGGGGGGGGGGGGGGGGGGGGGGGGGGGGGGGGGGEGGGGGGEGGGGGGGGGGGGGGGEE
@M00151:18:000000000-A117B:1:1101:12317:2671/1
TGTAGCGAACTGCGATGGGCATACTGTAACCATAAGGCCACGTATTTTGCAAGCTATTTAACTGGCGGCGATTGCGTACCCGACGACCAAAATTAGGGTCAACGCTACCTGTAGGAAGTGTCCGCATAAAGTGCACCGCATGGAAATGAAGACGGCCATTAGCTGTACCATACTCAGGCACACAAAAATACTGATAGCAGTCGGCGTGTGAATCATTAGCCTTGCGACCCTCGGCAGCAAGAACCATACGA
+
?????BAADDD?BDDDGGGGGGIIIIHIIGHGGFHHGHIIIHFHHIIIHHHIIIIIHIIIIIHIIIHHHHHHHHHHHHHHHGGGGGGGGGGGGGGGGGCEGGGGGEGGGGGGGGGGGGCEEGGGGGGGGGGEGGGGGGGGGGGGGGGGGGGEGGGGGGGGGEGGGGGGGGGGGGGGGGGGGGGGGEGGGGGGGGGGGGGGEEGGGD<GEEGGGGGGGGEGGEGEEAGGGGGGGGGGAEEEC?EEGGEGGGC
@M00151:18:000000000-A117B:1:1101:14299:2672/1
CTATCCTTGCGCAGCTCGATAAGCTCTTACTTTGCGACCTTTCGCCATCAACTAACGATTCTGTCAAAAACTGACGCGTTGGATGAGGAGAAGTGGCTTAATATGCTTGGCACGTTCGTCAAGGACTGGTTTAGATATGAGTCACATTTTGTTCATGGTAGAGATTCTCTTGTTGACATTTTAAAAGAGCGTGGATTACTATCTGAGTCCGATGCTGTTCAACCACTAATAGGTAAGAAATCATGAGTCAA
+
A??AABBBDDDDDDDDGGGGGGIIIIIIHIIIIIHHBEHHIIIHHHHHIIIIIIHIHHHIIIHIHHIIIIHIIHFHHHHHCHFFHHHHHHHHHDHGGGGGGGGGGGGGGGGGGGGGEGGGGGGGEGGGGGGGGGGGGGGGGGGGGEGGGGGGGGGGGGGGGGGGGGGGGGGGGGGGGGGGGGGGGGGGGGGAEDGGGGGGGGGGGGGGGGGGGGGGGGGGGGGEGGGGGEGGGGGGEGGEGGGGGGGGGG?
@M00151:18:000000000-A117B:1:1101:14861:2672/1
GTACCCGACGACCAAAATTAGGGTCAACGCTACCTGTAGGAAGTGTCCGCATAAAGTGCACCGCATGGAAATGAAGACGGCCATTAGCTGTACCATACTCAGGCACACAAAAATACTGATAGCAGTCGGCGTGTGAATCATTAGCCTTGCGACCCTCGGCAGCAAGAACCATACGACCAATATCACGAAAATAGTCACGCAAAGCATTGGGATTATCATAAAACGCCTCTAATCGGTCGTCAGCCAACGTG
+
???AABAAEDDDDDDEGGGGGGIFHIIIHHHHHIIIGHIIIIIBDGHGHHHHHIIIEHHIIIHHHHHIHIHHHHHHHHHHEHHHHHFHHHGFFGGFGGGGGGGGGHGGGGGGGGGGGGGGGGGGHCEGGGGGGEEGGGGGGGEGEGGGGEGDGG?GGGGGGGGGGGGGGGGGGGGGEGDEGGGGGGGGGEGGGGCEGGGGGGGGGGGGGGGGGGGGGGGGGGGEG2?EGGGGGGGGEEDGGGGGGEGGGEG
@M00151:18:000000000-A117B:1:1101:10652:2672/1
CAACCATACCAGCAGAGGAAGCATCAGCACCAGCACGCTCCCAAGCATTAAGCTCAGGAAATGCAGCAGCAAGATAATCACGAGTATCCTTTCCTTTATCAGCGGCAGACTTGCCACCAAGTCCAACCAAATCAAGCAACTTATCAGAAACGGCAGAAGTGCCAGCCTGCAACGTACCTTCAAGAAGTCCTTTACCAGCTTTAGCCATAGCACCAGAAACAAAACTAGGGACGGCCTCATCAGGGTTAGGA
+
AAAAAABBDEDDDDDDGGGGFGHHIHHIIIIHHIIIHHHHHIIIIIIIIIIIIHHHHHIIIIIIIIHFHHIIIHIIIIIIIHHHEFHHIIIHHHHHHHHHHHHHHHHHGGGGGGGEGGGGGEGGHGGGHGGGGGGGGGGEGGGGGGGGGGGGGGGGGGGGGGGGGGGGGGGGGGCGGGGGGGGGGGG?EGGGGGGGGGEGGGGGGEGGGGGGGCGGGGGGGGGGGGGGGGGGGGDDCEEGGGGGGCEGGGG
@M00151:18:000000000-A117B:1:1101:12781:2673/1
TTTGCTGATGAACTAAGTCAACCTCAGCACTAACCTTGCGAGTCATTTCTTTGATTTGGTCATTGGTAAAATACTGACCAGCCGTTTGAGCTTGAGTAAGCATTTGGCGCATAATCTCGGAAACCTGCTGTTGCTTGGAAAGATTGGTGTTTTCCATAATAGACGCAACGCGAGCAGTAGACTCCTTCTGTTGATAAGCAAGCATCTCATTTTGTGCATATACCTGGTCTTTCGTATTCTGGCGTGAAGT
+
AAAAABBBDEDDDEEDGGGGFFFHIIIIIIIIIIIIIIIHHHHHHHIIIIIIIIIIIIIHHHIIIIHHHIIIIIIIIIIIHHHHHHIHHIHIIIHIIHIIIHHHHHHHHHHHHHHHHHHHGGGGGGGGGGGGGGGGHGEGGGGGGGGCCCCGGGGGGGGGGGGGGGGGGGGGAGGGEGGGEGEGGGGGGGEGGGGGGGGGGGGGGGGGGGGEGGEEEGEGGGEGGGGGGGGGGGGGGGGGGCEGEGEGGC
@M00151:18:000000000-A117B:1:1101:12838:2674/1
AGATATGGACCTTGCTGCTAAAGGTCTAGGAGCTAAAGAATGGAACAACTCACTAAAAACCAAGCTGTCGCTACTTCCCAAGAAGCTGTTCAGAATCAGAATGAGCCGCAACTTCGGGATGAAAATGCTCACAATGACAAATCTGTCCACGGAGTGCTTAATCCAACTTACCAAGCTGGGTTACGACGCGACGCCGTTCAACCAGATATTGAAGCAGAACGCAAAAAGAGAGATGAGATTGAGGCTGGGAA
+
?A?AABBBDEEDDDDDGGGGGGHHCFFFHIHIIIIIHIIIFHHHIIIIIIIIIIIIIIIHHIHHIIIHHHHHHHHIHHIHIIIIHGHHHHIIIFHHHIIHIHHGHHHHHHHHHHHHGGEGGGGGGGGGGGGGGGGGGGGGGEGGGGGGGGGGGGEEGGGGGGGGGGGGGGGGGGGGGGGGEGGGGGGGGGGGGGGGDGGGGGGGGGGGGGGGGGGGGGGGEGGGGGGGGGGGGGGGGGGGGGGEEGGGECC
@M00151:18:000000000-A117B:1:1101:16259:2674/1
TATGATGTTGATGGAACTGACCAAACGTCGTTAGGCCAGTTTTCTGGTCGTGTTCAACAGACCTATAAACATTCTGTGCCGCGTTTCTTTGTTCCTGAGCATGGCACTATGTTTACTCTTGCGCTTGTTCGTTTTCCGCCTACTGCGACTAAAGAGATTCAGTACCTTAACGCTAAAGGTGCTTTGACTTATACCGATATTGCTGGCGACCCTGTTTTGTATGGCAACTTGCCGCCGCGTGAAATTT
+
?????BBBDDDDDDDDGGGGGGIIIIHHIHHHIHFHIIIIIIIIIIHHHBDFHFHIIIHIFFHIFHIIIIFHHIIIHIHIBHHHHHHHHHDFFHHHGHFHHHHHHHHHHHGGGGGGGGGGGGGGGGGGGGGEGGGGGGGGGGGGGGGGGGGGGGGGGGGGGGGGGGGEGGGGGGGEGGGEEEGGGEGGGGGGGGGGGGGGGGGGGGGGGAGGEGEGGGCCEEGCEGGGGGGGGGGGGGG<>?CCEGG
@M00151:18:000000000-A117B:1:1101:17210:2674/1
ACTGACCAAACGTCGTTAGGCCAGTTTTCTGGTCGTGTTCAACAGACCTATAAACATTCTGTGCCGCGTTTCTTTGTTCCTGAGCATGGCACTATGTTTACTCTTGCGCTTGTTCGTTTTCCGCCTACTGCGACTAAAGAGATTCAGTACCTTAACGCTAAAGGTGCTTTGACTTATACCGATATTGCTGGCGACCCTGTTTTGTATGGCAACTTGCCGCCGCGTGAAATTTCTATGAAGGATGTTTTCCG
+
???A?BBBDDDDBDDDGGGGGGIIFHIIIHIIHIFCHFHHHIIIHIIIIIIIHICFHHHHIGHIIHHHDHHIIIIIIIIIIIIIHHHHHHHHHHHHFHHHHHHHHHHHGHGGGGGGEGGGGGGGGGGGGGGGGHGGGGGGGGGGGGGGGGGGGGGGGGGGGGEGCEGGGGGGGGGGGGGGGGGGGGGGGGGGGGGGGGGEGGGGEGGGGGEGGGGGGGGGDGGDDDEGGGGGGGGGGGCEGGGE:CEECEE
@M00151:18:000000000-A117B:1:1101:15806:2674/1
GTTTGAATGTTGACGGGATGAACATAATAAGCAATGACGGCAGCAATAAACTCAACAGGAGCAGGAAAGCGAGGGTATCCTACAAAGTCCAGCGTACCATAAACGCAAGCCTCAACGCAGCGACGAGCACGAGAGCGGTCAGTAGCAATCCAAACTTTGTTACTCGTCAGAAAATCGAAATCATCTTCGGTTAAATCCAAAACGGCAGAAGCCTGAATGAGCTTAATAGAGGCCAAAGCGGTCTGGAAACG
+
?????BBBDDDDDDDDGGGGGGIIIIIIIIIIIIHIIIHHHHHHIIIIIIIHHHIIIIIIIHHHIHIIHIHHHHHEFHHHHHHHHHHHHHHHHHHHHHHGGGGGGGGGGGGGGGGGGGGGGGGGGGAGGGGGGGGGGGCAGGGGGGGGGGEGGGEGGGGGGGGGGGGEEGGGGGGGGGEGGGGGGEGGGGGGGGGGGGGGGGGGEAGGGGGGGGEGGGGGEECCC:CGEGCGGEGGGEGGGCAEGGGGGGE
@M00151:18:000000000-A117B:1:1101:12141:2675/1
GGTATAATAACCACCATCATGGCGACCATCCAAAGGATAAACATCATAGGCAGTCGGGAGGGTAGTCGGAACCGAAGAAGACTCAAAGCGAACCAAACAGGCAAAAAATTTAGGGTCGGCATCAAAAGCAATATCAGCACCAACAGAAACAACCTGATTAGCGGCGTTGACAGATGTATCCATCTGAATGCAATGAAGAAAACCACCATTACCAGCATTAACCGTCAAACTATCAAAATATAACGTTGACG
+
?????BBBDDDDDDDDGGGGFFHHHHHHIIIIIHIHHHIIIGGHHHHHIIIHHEHFHHACEH+CECGEHHIEHHHHHHHHHHHHHHHFHHEG5BGGGEGEGGGGGGGGGGGGGGGCEDDGGGGGGGGGGGGEGGEGGGGGGGGGGGGGGGGGGGGGGGEGEGAG>>>DGEEGGCEGGGGGGEGGGGGGGGGGGGGGGGGGGGGGGGGGGGGGGGGGGGGGGGGGGGGGGGGGGGGGGGGGCGGCGECGGEE
@M00151:18:000000000-A117B:1:1101:11822:2676/1
ACCTGTAGGAAGTGTCCGCATAAAGTGCACCGCATGGAAATGAAGACGGCCATTAGCTGTACCATACTCAGGCACACAAAAATACTGATAGCAGTCGGCGTGTGAATCATTAGCCTTGCGACCCTCGGCAGCAAGAACCATACGACCAATATCACGAAAATAGTCACGCAAAGCATTGGGATTATCATAAAACGCCTCTAATCGGTCGTCAGCCAACGTGAGAGTGTCAAAAACGATAAACCAACCATCAG
+
?AAAABBBDDDDDDDDGGGGGGIIIIIIIIIHHHHHHIIIGFFGHIHEDFHHIIIFHHDGFGHIIIIIIIIHHHIHHEHIIHHIIIIIHHHHHHHHHHHHHGGGGGGGGHGGGGGGGGGGDGGGGGGGGGGGGGGGGGGGGGGGGGGGGGGGGGGGEGG>EGGGGGGGGGGGCEGGGGGGGGGGGGGGGGGGGGGGGGGGGGGGGGGA<GGGGGGGGECEEEGGCCGGGGGGGGGGGGGGGGGGGGGGGG*
@M00151:18:000000000-A117B:1:1101:17441:2677/1
CAAACCATGAAACCAACATAAACATTATTGCCCGGCGTACGGGGAAGGACGTCAATAGTCACACAGTCCTTGACGGTATAATAACCACCATCATGGCGACCATCCAAAGGATAAACATCATAGGCAGTCGGGAGGGTAGTCGGAACCGAAGAAGACTCAAAGCGAACCAAACAGGCAAAAAATTTAGGGTCGGCATCAAAAGCAATATCAGCACCAACAGAAACAACCTGATTAGCGGCGTTGACAGATGT
+
AAAAAAABDDEEEDDDGGGGGGIIIIIIIIIIIHHHHHHHHHHHHHHHHIHHHIHGIIIHHIIHHIIIIIIIHHHH@FHHHHHHHHHHHHHHGGGGGGGGGGHGHGGGGGGGGHGGGGHGGGGGGGGGGGGGGGGG?CGCEGGGGGGGGGGGGGGGGGGGGCEGGGGGGGGGGGGGGGGGGGGGGGGEEGGGGGGGGGGGGGGGGGGGGGGGGGGGGGGEGEGGGGGGGGEGGGEGGGGGDGDCEGGEGG1
@M00151:18:000000000-A117B:1:1101:11777:2678/1
TATTGATAAAGCTGTTGCCGATACTTGGAACAATTTCTGGAAAGACGGTAAAGCTGATGGTATTGGCTCTAATTTGTCTAGGAAATAACCGTCAGGATTGACACCCTCCCAATTGTATGTTTTCATGCCTCCAAATCTTGGAGGCTTTTTTATGGTTCGTTCTTATTACCCTTCTGAATGTCACGCTGATTATTTTGACTTTGAGCGTATCGAGGCTCTTAAACCTGCTATTGAGGCTTGTGGCATTTCTA
+
??AA?BBBDDDDDDDEGGGGGG>FFHFHIIIFFHIIHIIIIIIHFHHHHIIIIIIHFHIHFHHIFHIIHIFHIIIHHIIGHHHHIIIIGIHHHHHIHHHHHHHHHHHHHHHHHHHHFHGGGGGGGGGGGGGGGEGGGGGGGGGGGGGGGEECEEGEGGAEGGGGEGGGGGGGGGGGEEGGGGCECGGGCEGGGGGGEGGGGGCCCCG>GGGGECDACEEGGGGCEGGGGGGGEECCEGG>E?E?0?CC0:*
@M00151:18:000000000-A117B:1:1101:11925:2678/1
TACCTATTAGTGGTTGAACAGCATCGGACTCAGATAGTAATCCACGCTCTTTTAAAATGTCAACAAGAGAATCTCTACCATGAACAAAATGTGACTCATATCTAAACCAGTCCTTGACGAACGTGCCAAGCATATTAAGCCACTTCTCCTCATCCAACGCGTCAGTTTTTGACAGAATCGTTAGTTGATGGCGAAAGGTCGCAAAGTAAGAGCTTCTCGAGCTGCGCAAGGATAGGTCGAATTTTCTCATT
+
AAAA?BBBDDDDDDDDGGGGGGHHIHHHHHIHHFGHHGGHHIIIIHHHFFHIHHHHHIIHIIIIIHHFHHHHHHHHHHIGHHFHHHHHHHIGFHHHHHHIIIIIHHHHHHHHHHHHHHHHDHGFGGGGFGGGGGGGGGGGGGGGCEGGGGGGGEGGGGGGGGGGGGGCEGGGGGGGEGGCECCEEG?CEGGGD<DGCEGGGGGGGGGEEGGGGGGGGGCEGGGGGDGG8AGEGEEECEDDGECEGGGGEGG
@M00151:18:000000000-A117B:1:1101:14900:2678/1
GCTAATGATTCACACGCCGACTGCTATCAGTATTTTTGTGTGCCTGAGTATGGTACAGCTAATGGCCGTCTTCATTTCCATGCGGTGCACTTTATGCGGACACTTCCTACAGGTAGCGTTGACCCTAATTTTGGTCGTCGGGTACGCAATCGCCGCCAGTTAAATAGCTTGCAAAATACGTGGCCTTATGGTTACAGTATGCCCATCGCAGTTCGCTACACGCAGGACGCTTTTTCACGTTCTGGTTGGTT
+
AAAAABBBEEEDEDDDGGGGGGHIIIIIHHFHHIIIIHHIHHIHIIIIGHIIICFHFHHHHHIIIIIHEFHIIIIIIIIHIIHHHEHHHHHHHGHHHHHHHHGGGGGGGGGGGEEGGGGGGGGGGGGGGGGGGGEGEEEDGG?AGGGEGGGGGGGGGGGGGGGGGGGGGGGGGGGGGGGGEGGGGGGGGGGCEGGGGCEGGGGGGGGGGGGEGGGGGEGGGGGGGGGGGGCGCGGGGGGEGGEGG?CGGC8
@M00151:18:000000000-A117B:1:1101:13604:2678/1
AAGGACTTCTTGAAGGTACGTTGCAGGCTGGCACTTCTGCCGTTTCTGATAAGTTGCTTGATTTGGTTGGACTTGGTGGCAAGTCTGCCGCTGATAAAGGAAAGGATACTCGTGATTATCTTGCTGCTGCATTTCCTGAGCTTAATGCTTGGGAGCGTGCTGGTGCTGATGCTTCCTCTGCTGGTATGGTTGACGCCGGATTTGAGAATCAAAAAGAGCTTACTAAAATGCAACTGGACAATCAGAAAGAG
+
?????BBBDDDDDDDDCFGFFFHHHIIHHIHHFFHHHIIIIHFHIGHHEBEGHGGGGHHIHHIIHIFFHHHIIIIIDFFFHHFCGHGGHHCEHHHFGHHHHHHHHHFFFHHHFFGFFFFGGGGGGGGGDDEGGGGGGGGGGGGGGEGGGGGGGGGGGACEGGG?CGGGEEGGGGGGEGGGGGGG*:CEG?EGGGGGGDD>CEGGEGEEGGGGEEGGGEGEGEGGEGGGEGGGGGGGGEEE?CCEEEGGGEC
@M00151:18:000000000-A117B:1:1101:18674:2679/1
AGCAAGCATCTCATTTTGTGCATATACCTGGTCTTTCGTATTCTGGCGTGAAGTCGCCGACTGAATGCCAGCAATCTCTTTTTGAGTCTCATTTTGCATCTCGGCAATCTCTTTCTGATTGTCCAGTTGCATTTTAGTAAGCTCTTTTTGATTCTCAAATCCGGCGTCAACCATACCAGCAGAGGAAGCATCAGCACCAGCACGCTCCCAAGCATTAAGCTCAGGAAATGCAGCAGCAAGATAATCACGAG
+
AAA?ABABEDDEEDDDGGFGGGIIIIIIIIIHHFHIIHHHIIIIIIHHHHHIHHHHHHBEHHHIIHFHIIIIIIIIIIHIIIIDEHHFHHHHHHHHHHHHHHHHHHHHHHHGGGGGGGGGGGGEGGEGGGGGGGGGGEEGGGHGGGGGGGGGGGGGGGGGGGGGGGAGGEGGGGGGEGGGGEEEGGGGGEGGGEGGGGGGGGGGGGGGGGGGGGGGGGGGGGGGCEGEEEGGGGGGGGGGGGGGGGGGGE<
@M00151:18:000000000-A117B:1:1101:18420:2679/1
ATAGAAATTTCACGCGGCGGCAAGTTGCCATACAAAACAGGGTCGCCAGCAATATCGGTATAAGTCAAAGCACCTTTAGCGTTAAGGTACTGAATCTCTTTAGTCGCAGTAGGCGGAAAACGAACAAGCGCAAGAGTAAACATAGTGCCATGCTCAGGAACAAAGAAACGCGGCACAGAATGTTTATAGGTCTGTTGAACACGACCAGAAAACTGGCCTAACGACGTTTGGTCAGTTCCATCAACATCATA
+
????ABBBEEEDDEDEGGGGGGHIFHIIIIIIIIIIHIIIIHEHHHHHHHHHHHHHFH?CFHHHFFFHHHHHFGGGGHGGGDEGGHGDEGGGGGGGGGGGGGGCGGGGGEGGGGGGGGGGGGGGGGGGGGGGGGGGGEEGEGGGGCEGGGGGGGGGGGGGGGGGGGGGGGDGGGGGGGGGGG?EEGEGGGEEEEEGGGGGGGGGGGGGGGGGGGEGGGGGGGGGGG<EEGGEGGGGGGGGGGGGGGGGGCC
@M00151:18:000000000-A117B:1:1101:17803:2680/1
CGTAAATTCAGCGCCTTCCATGATGAGACAGGCCGTTTGAATGTTGACGGGATGAACATAATAAGCAATGACGGCAGCAATAAACTCAACAGGAGCAGGAAAGCGAGGGTATCCTACAAAGTCCAGCGTACCATAAACGCAAGCCTCAACGCAGCGACGAGCACGAGAGCGGTCAGTAGCAATCCAAACTTTGTTACTCGTCAGAAAATCGAAATCATCTTCGGTTAAATCCAAAACGGCAGAAGCCTGAA
+
?A?AA?BBDDDDDDDDGGGGGGIIIIIIIIIIIIHFHIHIIHIFHIIIHHGEEEHIIIHGHFHHHIIIIHHIHHHHHHIHHHHHHHHHHHHHHHHHHHHHHHGGGGGGG@BEGGGGGGGGEGGGGGGGCEGGGGGGGGGGGGGGGGGGGGGGGGGGGGGGDGGGGEGGGGGGCDGGCGGGGGGGGGGGGGGEGEGGGGGGGGGGEGGGGGGGGGGGGGGGGGCECEGGGGGGGGGGGGGGGGGGGEGGGGC
@M00151:18:000000000-A117B:1:1101:13185:2680/1
GCTCAGGAACAAAGAAACGCGGCACAGAATGTTTATAGGTCTGTTGAACACGACCAGAAAACTGGCCTAACGACGTTTGGTCAGTTCCATCAACATCATAGCCAGATGCCCAGAGATTAGAGCGCATGACAAGTAAAGGACGGTTGTCAGCGTCATAAGAGGTTTTACCTCCAAATGAAGAAATAACATCATGGTAACGCTGCATGAAGTAATCACGTTCTTGGTCAGTATGCAAATTAGCATAAGCAG
+
?AAAABBBDDDDDDDDGGGGGGHHHIIIIHIHHHIHHIGGHIIHIHIIIIHHHHHHFHIIHIHIIIIIHIIHHHHCHHHHFHFHHHHHHHHHGGGGGGFGGGGHGGGGGGGGGGGGGGGGGGGGGGGGGGGGGGGGGGGGGGGEGGGGGGGGEGGGGGGGGG:CEGGGGGGGGGGGGGGGGGGGGGGGGGGGGGC?EEGGGGGGGGGGGCEEGEGGGCEGGEEGGGGGEGGEGGGEGGGEEEGGGGEGG
@M00151:18:000000000-A117B:1:1101:16582:2680/1
CGCATAAAGTGCACCGCATGGAAATGAAGACGGCCATTAGCTGTACCATACTCAGGCACACAAAAATACTGATAGCAGTCGGCGTGTGAATCATTAGCCTTGCGACCCTCGGCAGCAAGAACCATACGACCAATATCACGAAAATAGTCACGCAAAGCATTGGGATTATCATAAAACGCCTCTAATCGGTCGTCAGCCAACGTGAGAGTGTCAAAAACGATAAACCAACCATCAGCATGAGCCTGTCGCAT
+
AAAAAABBD?DDDDDDGGGGGGIIIIIIIHIHHHHHIIIHIIHHHHIHHIIIIIIHIIIIIHHIIIIIIIIHIIIIIIHIHHHHEHDFHHHHHHHHHHHHHHHGGGGGGGGGGGGGGGGGGGGGGGGGGGGGGGGGGGGGEEGGGGGGGGGGGGGGGGGGGGGGGEEGGGGGGGGGGGGGEGEGGGGCEEGGGGGGGGGGGGCECEGGECCGGGGGGGGGGGGGGGGGGEGGGGEEGGECEGGGGGGGGGG
@M00151:18:000000000-A117B:1:1101:16949:2680/1
AATATCGGTATAAGTCAAAGCACCTTTAGCGTTAAGGTACTGAATCTCTTTAGTCGCAGTAGGCGGAAAACGAACAAGCGCAAGAGTAAACATAGTGCCATGCTCAGGAACAAAGAAACGCGGCACAGAATGTTTATAGGTCTGTTGAACACGACCAGAAAACTGGCCTAACGACGTTTGGTCAGTTCCATCAACATCATAGCCAGATGCCCAGAGATTAGAGCGCATGACAAGTAAAGGACGGTTGTCAG
+
???A?B?BBDDDDDDDGGGGGGHHHHIIIIHHHHHHI?FHGHIIIHIHIHIIIHHHHGHFHHGFHHCHHIIHEHHHHFHHHHHHDFFHHHHHHHGGGGGGHGGGGGGGEEGGGGGGGGGGGGGDGGEGEEEGGGGEEGGGEGGGEGGGGGGGGGGGGGGGGGGGGEGGGGGGGGGGAGGGGGGEGE*?EGGGGGGGGEGGGCEECEGGGGGGGEGGGGGGEEGGDGGGGEGGGGCECEEEGC<>EEGGGGC
@M00151:18:000000000-A117B:1:1101:11529:2681/1
GGTATAATAACCACCATCATGGCGACCATCCAAAGGATAAACATCATAGGCAGTCGGGAGGGTAGTCGGAACCGAAGAAGACTCAAAGCGAACCAAACAGGCAAAAAATTTAGGGTCGGCATCAAAAGCAATATCAGCACCAACAGAAACAACCTGATTAGCGGCGTTGACAGATGTATCCATCTGAATGCAATGAAGAAAACCACCATTACCAGCATTAACCGTCAAACTATCAAAATATAACGTTGACG
+
??<??BBBDDDDDDDDGGGGGGIHHHHHIIIIIIIIHHIIIIIIIIIIIIIIHIIEHHCHHH5CEFHHHHIHHHHHHHHHHHHHHHHFHHGGGGGGGGGGGGGGGGGGGGGGGGGCEGGGGGGGGGGGGGGGGGGGGGGGGGGGGGEGGGGGGGGGGGGGGGGGGGGGGGGGEGGG?EGGGGGGGGGGEGGGGGGGGGGGGGGGGGGGGGGGGGGGGGGGGGGGGGGGGGGGGGGGGEEGGGGGGECEGGC
@M00151:18:000000000-A117B:1:1101:20389:2682/1
CAGTTAAATAGCTTGCAAAATACGTGGCCTTATGGTTACAGTATGCCCATCGCAGTTCGCTACACGCAGGACGCTTTTTCACGTTCTGGTTGGTTGTGGCCTGTTGATGCTAAAGGTGAGCCGCTTAAAGCTACCAGTTATATGGCTGTTGGTTTCTATGTGGCTAAATACGTTAACAAAAAGTCAGATATGGACCTTGCTGCTAAAGGTCTAGGAGCTAAAGAATGGAACAACTCACTAAAAACCAAG
+
??A??BBBDDDEDDDDGGGGGGIIHIHHIIHIIIIHIIIIIIIIIIIIIIIHHHHHIIHHHHHIHHHHHHHIHHHIIIIIIIIHHHHHHHHHHCFHHHHHHGGGGGGGGHGGGGGH5B>DGEGGGGGGGGGGGGGEEEGGEGGGGGGGEEEGEEGEGGGEEEGGEEGGEGGGGGCGGGGGGGE:CCE?CCCEGEGGE?CEGGEGEGGEG?EEGGGCEGGEGECGGCGGGEEGGGGGGGCCEGGGGGGGG
@M00151:18:000000000-A117B:1:1101:19492:2682/1
TACCATGAAAAATATCAACCACACCAGAAGCAGCATCAGTGACGACATTAGAAATATCCTTTGCAGTAGCGCCAATATGAGAAGAGCCATACCGCTGATTCTGCGTTTGCTGATGAACTAAGTCAACCTCAGCACTAACCTTGCGAGTCATTTCTTTGATTTGGTCATTGGTAAAATACTGACCAGCCGTTTGAGCTTGAGTAAGCATTTGGCGCATAATCTCGGAAACCTGCTGTTGCTTGGAAAGATTG
+
A?AAABBBDDDDDDDDGGGGGGGHHIIIIHHHIIHIIIIHFFGEFFHHIIGHIIIHIIIIIIIHIHHGGHHHHHHIIIG=CFHHIIHHHIIIIHHHHHHHHHHHHHHHGGGGGGGGGGGGEGGGGGGEGGGGGGGGGGGGGGGGGGGGGGGGGGGGGGGGGGGGGEGGGGGGGGGCEEGGGGGGGEGGGGGGGGGGGGGGGGGGGGGGGGGEGGGGCEGGGGGCEDGGGGGGGGGGGGGGGGE?ECEEGGG
@M00151:18:000000000-A117B:1:1101:19451:2682/1
GAAGTCATGATTGAATCGCGAGTGGTCGGCAGATTGCGATAAACGGTCACATTAAATTTAACCTGACTATTCCACTGCAACAACTGAACGGACTGGAAACACTGGTCATAATCATGGTGGCGAATAAGTACGCGTTCTTGCAAATCACCAGAAGGCGGTTCCTGAATGAATGGGAAGCCTTCAAGAAGGTGATAAGCAGGAGAAACATACGAAGGCGCATAACGATACCACTGACCCTCAGCAATCTTAAA
+
AAAAABBBDDDDDDDDGGGGGGHHIIHHHHHHHHIIIHHIHHHIHHHHHIIIIIIIIIIIIIIIHBEHHIIIIIIHHIIIIIHHHHHHHHHHHHHHHHHHGGGGGGGGGGEGGGGGGGGGGGGGGGHGGGGEGGGGGGGGGGGGGGGGGGGGGGGGGGGGGGGGGGGGGGGGGEGGGGGGGGGGGCEGGEEGGGGGGGGGGGGEGGGGGGGGGGGGGGGGGGGGGGGGGGGGGGGGGGGGGGGEEGGGEGC
@M00151:18:000000000-A117B:1:1101:13114:2682/1
TACGAAAGACCAGGTATATGCACAAAATGAGATGCTTGCTTATCAACAGAAGGAGTCTACTGCTCGCGTTGCGTCTATTATGGAAAACACCAATCTTTCCAAGCAACAGCAGGTTTCCGAGATTATGCGCCAAATGCTTACTCAAGCTCAAACGGCTGGTCAGTATTTTACCAATGACCAAATCAAAGAAATGACTCGCAAGGTTAGTGCTGAGGTTGACTTAGTTCATCAGCAAACGCAGAATCAGCGGT
+
AAAAAAA?DDDDEDDDGGGGGGIIIIIIIIHHIHIIIIHIIHHIIIIIIIIHIHHHHHIIIIIIIHHHHHHHHHHEHIIIIIIIGHIIHHHHHHHHHHHHHHHHHHHHHHGGGFGGGGGGGGGGGGGGGGGGGGGGGGGGGHGGGGGGGGEGGGEGGGGGGGGEGGGGGGEGGEGEGGGGGGGGGGGGGGGGGGGGGGG2?AGGEGG?EGGGGGGCC::CEGGGCCEGGGGCEGCEGGGGGGGGGGGGGG0
@M00151:18:000000000-A117B:1:1101:15391:2683/1
CTAACCCTGATGAGGCCGTCCCTAGTTTTGTTTCTGGTGCTATGGCTAAAGCTGGTAAAGGACTTCTTGAAGGTACGTTGCAGGCTGGCACTTCTGCCGTTTCTGATAAGTTGCTTGATTTGGTTGGACTTGGTGGCAAGTCTGCCGCTGATAAAGGAAAGGATACTCGTGATTATCTTGCTGCTGCATTTCCTGAGCTTAATGCTTGGGAGCGTGCTGGTGCTGATGCTTCCTCTGCTGGTATGGTTGA
+
?AAA?BABDDDEDDDDGGGGGGIIIHHIIHFHIIIIIFHHHIIHIIHHIHIIHIIFGHHIIIIFHHIIHHIIIFGHHFHIHIIIHHHHHIHIIHHHHHHHHHHHHHHHHHHHHHHHHGGGGGGGGGGGGGGGGGGGGGGGGGGGGGGGGGGGGGGGGGGGGGGGGGGGGGGGGGGGGGGGGGGGGGGGGGGGGGGGGGGGGGGGEGGGGEGGGGGGGGGGGGGGGEGGGGGGGGGGGGEGGCCGGCCEGG
@M00151:18:000000000-A117B:1:1101:17154:2683/1
GGGATGAAAATGCTCACAATGACAAATCTGTCCACGGAGTGCTTAATCCAACTTACCAAGCTGGGTTACGACGCGACGCCGTTCAACCAGATATTGAAGCAGAACGCAAAAAGAGAGATGAGATTGAGGCTGGGAAAAGTTACTGTAGCCGACGTTTTGGCGGCGCAACCTGTGACGACAAATCTGCTCAAATTTATGCGCGCTTCGATAAAAATGATTGGCGTATCCAACCTGCAGAGTTTTAT
+
??AAA?BBDDDDEDEDGGGGGGIIIIIIIIHIIIHHHHHEHHIIIIIIIIIIIIIIIIHIIIIIHHHIIHIHHHHHHHHHHHHHHHHHGGGGGGGGGGGGGGGGGGGGGGGGGGGEEGGGGGEGGGGGCEGEGGGGGGGCEEGEGGEEGGGGGG8CEGGGGGGGGGGGGGGGGCEGGGGGGGGGGGGEGGGGGGGGGCEEEDGGGGDEGGGGGGGCCCGEEGGGGGGGGGGGGGGGGEGGGGGGG
@M00151:18:000000000-A117B:1:1101:15580:2683/1
CAATATAACCAGTAGTGTTAACAGTCGGGAGAGGAGTGGCATTAACACCATCCTTCATGAACTTAATCCACTGTTCACCATAAACGTGACGATGAGGGACATAAAAAGTAAAAATGTCTACAGTAGAGTCAATAGCAAGGCCACGACGCAATGGAGAAAGACGGAGAGCGCCAACGGCGTCCATCTCGAAGGAGTCGCCAGCGATAACCGGAGTAGTTGAAATGGTAATAAGACGACCAATCTGACCAGCA
+
??AA?BBBDEDDDDDDFGGGGGHIHHHHHHHHHHIHHHIIIIIIIIIIHHHIIIIIIIIIIIIIHGIIIIIIIHHIIIIHIIIIIHHHIIHIHIHHHHHHHHHHHHHHDDFHHHHHFFGGGGGGGGGGGGGGGGGGGHGGGGGGGGGGGGGGGGGGGGGGGGGGGGGGGGGGGGGGD><DGGGGGGGGGGGGGGEC>DGGGGGGGGGGGGGGGCCEEEEEGGGGGC?CEGCEGGGGGGGGGGGGGGGGGGG
@M00151:18:000000000-A117B:1:1101:19834:2683/1
GGATACTCGTGATTATCTTGCTGCTGCATTTCCTGAGCTTAATGCTTGGGAGCGTGCTGGTGCTGATGCTTCCTCTGCTGGTATGGTTGACGCCGGATTTGAGAATCAAAAAGAGCTTACTAAAATGCAACTGGACAATCAGAAAGAGATTGCCGAGATGCAAAATGAGACTCAAAAAGAGATTGCTGGCATTCAGTCGGCGACTTCACGCCAGAATACGAAAGACCAGGTATATGCACAAAATGAGATG
+
AAAAABBBDBDDDDDDGGGGGGHIIHIIIIIIIIIIIIIIIIIIIIIIHHHHHHHHHIIIEFHHIIIIIIIIIIIIIIIIIFHIIICFHHHHHHHHHHHHHHHHHHHHHGGGGGHGGGGGGGGGHGHGGHGGGGGGGHGGGGGGGGGGGGGGGGGGGGGGGGGGGGGGGGGGGGGGGGGGGGGGGGGGGGGGGGGGCGGGGGGGGGGGGGGGGGGGGEEGGGGGGGGGGG??EEGGGGGGGEGGGEGGGG
@M00151:18:000000000-A117B:1:1101:14430:2683/1
AGCTAAAGAATGGAACAACTCACTAAAAACCAAGCTGTCGCTACTTCCCAAGAAGCTGTTCAGAATCAGAATGAGCCGCAACTTCGGGATGAAAATGCTCACAATGACAAATCTGTCCACGGAGTGCTTAATCCAACTTACCAAGCTGGGTTACGACGCGACGCCGTTCAACCAGATATTGAAGCAGAACGCAAAAAGAGAGATGAGATTGAGGCTGGGAAAAGTTACTGTAGCCGACGTTTTGGCGGCG
+
?????BBBDDDDEEEEFFFFFFIIFHIIHHHIIHIIIIIIIHHHIIIIIIIHIIIIIIIIIIHIIIIHIHHIIIIIIHHHHHIIIIHHHHHHHHHHHHHHHHHHHHHHHHHHFFFFFFFFEEEEEFFFFFEFFFFFFFFFFFFFFFFFFEFEFFEFEDDEEDDDDDDEFFFFFEFFFFFFFFFFFFFFEFEEDDDFFEEFFEFFFCCEFFFFFEEFFEECEFFEECEEFFFFEFFDDDDDFFEE2CDDDD
@M00151:18:000000000-A117B:1:1101:18022:2683/1
GGTAGTCGGAACCGAAGAAGACTCAAAGCGAACCAAACAGGCAAAAAATTTAGGGTCGGCATCAAAAGCAATATCAGCACCAACAGAAACAACCTGATTAGCGGCGTTGACAGATGTATCCATCTGAATGCAATGAAGAAAACCACCATTACCAGCATTAACCGTCAAACTATCAAAATATAACGTTGACGATGTAGCTTTAGGTGTCTGTAAAACAGGTGCCGAAGAAGCTGGAGTAACAGAAGTGAGAA
+
?????BBADDDDDDDDGGGGGGIIIHIIIHHHHHIIIFHHIHIIIIIHIIIIIIIEFHHHHHHHHHHHHFHHHFHHHHHHHHHHHHGGGGGGGGGGGGGGGGGGGGGGGGGGGGGGGGGGGGGGGGGGGGGGGGGGGGGGGGGGGGGGGGGGGGGGGGGGGGGGGGGGGGGGGGGGGGGGGGGGGEGGGEGGGGEGGGGGGGGGEEGGGGGGGGGGGGG:CCGGGGGGGGGGGGGGGGGGGGGGGCEGGGG
@M00151:18:000000000-A117B:1:1101:15342:2684/1
AGGTTTTACCTCCAAATGAAGAAATAACATCATGGTAACGCTGCATGAAGTAATCACGTTCTTGGTCAGTATGCAAATTAGCATAAGCAGCTTGCAGACCCATAATGTCAATAGATGTGGTAGAAGTCGTCATTTGGCGAGAAAGCTCAGTCTCAGGAGGAAGCGGAGCAGTCCAAATGTTTTTGAGATGGCAGCAACGGAAACCATAACGAGCATCATCTTGATTAAGCTCATTAGGGTTAGCCTCGGTA
+
?????B?BDDDDDDDDGFFGGGIIIIIIIIIIIIIEFHHHHHEHHIIIIIEGHGHHHHIIIIFHIHHHIEHIIIIIIIIIIIIIIIIIIIIIIIIIIIIIIIIIHHHHGHHHHHHHHFFHFHHHHHDFHHHGHGGGGGGGGGGGGEGEGGGGGGGGGGGGGGGGGGGGGGGEGGGGGEC:CEGGGEGGGGGGGGGGGEADEGGGCGGGGGGGGGGGGGGGGGGGGGGGGGCEGEGEEEG?EEGEGGGGGC8
@M00151:18:000000000-A117B:1:1101:13037:2684/1
CTCCAAATGAAGAAATAACATCATGGTAACGCTGCATGAAGTAATCACGTTCTTGGTCAGTATGCAAATTAGCATAAGCAGCTTGCAGACCCATAATGTCAATAGATGTGGTAGAAGTCGTCATTTGGCGAGAAAGCTCAGTCTCAGGAGGAAGCGGAGCAGTCCAAATGTTTTTGAGATGGCAGCAACGGAAACCATAACGAGCATCATCTTGATTAAGCTCATTAGGGTTAGCCTCGGTACGGTCAGG
+
?????BBBDDDDDDDDGGGGGGIIHIEEHFEHHHHHIIIHFGHIIGHIHIIHIIIIHFGIHHIIFGGHIIIIIIIHIHHHHIIHIIHIIIIIHIIIHIFHHHFGGGHHHHHHHFGHHFFHHHHHHHHFHHGGGGGGGGGGGGGGGGGGGGGGGGGGGGGGGGEGCEGGGGCEGGGGGGGGGEGGEGGGGGGGGGGGGGGGGGGGGGGGGGGGGGGGGGGGEEGGGGGGGGCECEGGGGGGCGGGDGGGGG
@M00151:18:000000000-A117B:1:1101:19153:2684/1
TGTTTATAGGTCTGTTGAACACGACCAGAAAACTGGCCTAACGACGTTTGGTCAGTTCCATCAACATCATAGCCAGATGCCCAGAGATTAGAGCGCATGACAAGTAAAGGACGGTTGTCAGCGTCATAAGAGGTTTTACCTCCAAATGAAGAAATAACATCATGGTAACGCTGCATGAAGTAATCACGTTCTTGGTCAGTATGCAAATTAGCATAAGCAGCTTGCAGACCCATAATGTCAATAGATGTGGT
+
AA?AABBBDDDDDDDDGGGGGGHHHHHHIIIIIIIHIIIIIIHHHHHIIHHFHHIIHHIIIIIIHIIIIHIIIIHFFHIIIIIIIIHHHHHHHHHHHHHHHHHHHHHFGGFGGGGGGGGGGGGEGGGGGGGGGEEGGGGGGGGGGGGGGGGGGGGGGGGGGGGGGCEGGGGGGGGGGGGGGGGGGGGGGGGGGGGGGGGGGGEGGGGGGGGGGGGGGGGGGGGGGGGGGEGEGGGGGGGGGGGGEEGCEE*
@M00151:18:000000000-A117B:1:1101:19790:2685/1
ATGTCTAATATTCAAACTGGCGCCGAGCGTATGCCGCATGACCTTTCCCATCTTGGCTTCCTTGCTGGTCAGATTGGTCGTCTTATTACCATTTCAACTACTCCGGTTATCGCTGGCGACTCCTTCGAGATGGACGCCGTTGGCGCTCTCCGTCTTTCTCCATTGCGTCGTGGCCTTGCTATTGACTCTACTGTAGACATTTTTACTTTTTATGTCCCTCATCGTCACGTTTATGGTGAACAGTGGATTAA
+
?????BBBDDDDDDEEGGGGGGHHHHHHHHHHHIIHHHHHIIIIIIIIIIIIIIIIIHHHHIIIIHHHHHHHHHIIIEGHHHHHHHHHHHHHHHHHHHHHHHHHGGGGGGGGGGGGGGGGGGGGGGGGGGGGGGGGGGGGGGGGGGGGGGGGGGGGGGGGGGGGGGGGGGGGGGGGGGGGGGGGGGGGGGGGGGGGGGEGGGGGGGGGGGGGGGGGGGGGGGGGGGGGGGGGGGEEE:C:CGEEGEC?CE0
@M00151:18:000000000-A117B:1:1101:19522:2685/1
TGGAGGCATGAAAACATACAATTGGGAGGGTGTCAATCCTGACGGTTATTTCCTAGACAAATTAGAGCCAATACCATCAGCTTTACCGTCTTTCCAGAAATTGTTCCAAGTATCGGCAACAGCTTTATCAATACCATGAAAAATATCAACCACACCAGAAGCAGCATCAGTGACGACATTAGAAATATCCTTTGCAGTAGCGCCAATATGAGAAGAGCCATACCGCTGATTCTGCGTTTGCTGATGAACTA
+
A?A??AAADDDDDEDDGGGGGGIIIIHHHHDFHHHIIHIIIIIHHHIHHHIIIIIIIIIIIIHIIIIIIIIIIIIHIIIIIIHIIHIHHHIHHHHHHHHHHHHHHHHHHHDFFHHHGGGGGGGGGGGGGGEGGGGGGGGEGGGGGGGGGGGGGGHGEEGGGGGGGGGGGGEGGGGGGDGGGGGGGGGGGGGGGGGGGEGGGGGGGGGGGGGGGGGEEEGGGGGGGGGGCGGGEGGGEGGGGGGGGGEEGGG
@M00151:18:000000000-A117B:1:1101:12098:2686/1
TAAAAACCAAGCTGTCGCTACTTCCCAAGAAGCTGTTCAGAATCAGAATGAGCCGCAACTTCGGGATGAAAATGCTCACAATGACAAATCTGTCCACGGAGTGCTTAATCCAACTTACCAAGCTGGGTTACGACGCGACGCCGTTCAACCAGATATTGAAGCAGAACGCAAAAAGAGAGATGAGATTGAGGCTGGGAAAAGTTACTGTAGCCGACGTTTTGGCGGCGCAACCTGTGACGACAAATCTG
+
??AAABAAEDDDDEDDGGGGGGIIIIIHIHIIIIIHIIIGHIIIIIIIIIIHIIHHHHHIFHIHHHHHIIIIIHIHHFGHIHIIIIIIHHHHHHHHHHHEHHHHHHHHHHGGGGGGGGGGGGGGGGGGGGGGGGGGGAGGGGGDEGGGGGGGGGGGGGGGGGGGGGGGGGGGGGGGEGGGGGEEEGGGGGGGGGGGEGGGGCEGGGGCCEGGGGGG<CEGGGEGGGDDGDGGGGECCE8?A28EGGEG
@M00151:18:000000000-A117B:1:1101:15067:2686/1
GTTAGGCCAGTTTTCTGGTCGTGTTCAACAGACCTATAAACATTCTGTGCCGCGTTTCTTTGTTCCTGAGCATGGCACTATGTTTACTCTTGCGCTTGTTCGTTTTCCGCCTACTGCGACTAAAGAGATTCAGTACCTTAACGCTAAAGGTGCTTTGACTTATACCGATATTGCTGGCGACCCTGTTTTGTATGGCAACTTGCCGCCGCGTGAAATTTCTATGAAGGATGTTTTCCGTTCTGGTGATTCGT
+
?????BBBDDDDDDDDGGGGGGHIIHIIIIIIIIIFDGHIFGHGHHIHGHHHDCCEHHHHIHGHIIIHIIIIIIIHHIHIIIHHIHFHIHGHIHHBEHHHHGDHHHHHHGGGGGGHGGGGGGGGGGGGGGGGGGGGGGGGGGGGGGGGGGEEEGGEEECEGGGGGGGCGGGGGGGGC82>DDDGG?CEGGGGGGGGGGGEGEGGGGGDGG<AEEGGGGGGGGGGGGEEGGCCCE??E?CGGEGGGGEGGE0
@M00151:18:000000000-A117B:1:1101:17091:2687/1
ACCATCATGGCGACCATCCAAAGGATAAACATCATAGGCAGTCGGGAGGGTAGTCGGAACCGAAGAAGACTCAAAGCGAACCAAACAGGCAAAAAATTTAGGGTCGGCATCAAAAGCAATATCAGCACCAACAGAAACAACCTGATTAGCGGCGTTGACAGATGTATCCATCTGAATGCAATGAAGAAAACCACCATTACCAGCATTAACCGTCAAACTATCAAAATATAACGTTGACGATGTAGCTTTAG
+
AAAAABBBDDDDDDDDGGGGGGIIIIIIIIIIIIIIIIIIHHGHHHCDHH>EHHGHHHIHIHHHEHIHHHHHHHHGHHHHHHHGGGGGGGGGGGGGGGGGGGGCEGGGGGGGGGGGGGGGGGGGGGGGGGGGGGGGGGGGGGGGEGGGGGGGGG?AGGGGGGGGEGGGGCGGGGGGGGGGGGGGGGGGGGGGGEGGGGGGGGGGGGGGGGGGGGGGGGGGGGGGGGGGGGGGGEEGGGGGGGEGGGGGGGG
@M00151:18:000000000-A117B:1:1101:18700:2687/1
GATATTCGCGATGAGTATAATTACCCCAAAAAGAAAGGTATTAAGGATGAGTGTTCAAGATTGCTGGAGGCCTCCACTATGAAATCGCGTAGAGGCTTTGCTATTCAGCGTTTGATGAATGCAATGCGACAGGCTCATGCTGATGGTTGGTTTATCGTTTTTGACACTCTCACGTTGGCTGACGACCGATTAGAGGCGTTTTATGATAATCCCAATGCTTTGCGTGACTATTTTCGTGATATTGGTCGTAT
+
A?AAABBBDDDDDDDBFFGGGGHIIHFHHIIIHIIIHH9CFHIIIIGIHHIBGGHHHHIHHIIHIIFHHHHIIHIIIIIIIIIIHIHIHHHHHHHHHHHHHHHHHHHHHHDGADFGGGGGGGGGGGGGGGGGGGEGGGGGGGGGGGEGGGEGGGGGGCEEGGGGGGGGGGGGGGCEGGGEGGEEGGGGGGGGGGGGGGCGGGGGGGGGGGGGGGGGGGGGGGGGGEGEEGGGGGGDECCEEEGGGGGA4C*
@M00151:18:000000000-A117B:1:1101:17183:2688/1
TTTATGGTGAACAGTGGATTAAGTTCATGAAGGATGGTGTTAATGCCACTCCTCTCCCGACTGTTAACACTACTGGTTATATTGACCATGCCGCTTTTCTTGGCACGATTAACCCTGATACCAATAAAATCCCTAAGCATTTGTTTCAGGGTTATTTGAATATCTATAACAACTATTTTAAAGCGCCGTGGATGCCTGACCGTACCGAGGCTAACCCTAATGAGCTTAATCAAGATGATGCTCGTTATGGT
+
?A?A?BBBBDDDDDDDGFGGGFHFFHHIIIIIIIIIIGGHHIIHIHIIIGIHIHHIIIHHHHHIIIIHIIIFHHIIFHHHHIIDGHIIIGFHHHHHIIIHHHHHHHHHHHHHHHHHHHHHGGGGGGGFGGGGGGGGGGGGGGGCEGGGGGGECGEGGGGGGGGGGGGGGGGGGGGGGGGGEGGGGGGGGGGGGGGGGGGGGGGEGGEEGGGGGGGGGGGGGGGGGGGGGGGGGGGGGGGGGGGC8EGGGGE
@M00151:18:000000000-A117B:1:1101:20099:2689/1
CCGACTGCTATCAGTATTTTTGTGTGCCTGAGTATGGTACAGCTAATGGCCGTCTTCATTTCCATGCGGTGCACTTTATGCGGACACTTCCTACAGGTAGCGTTGACCCTAATTTTGGTCGTCGGGTACGCAATCGCCGCCAGTTAAATAGCTTGCAAAATACGTGGCCTTATGGTTACAGTATGCCCATCGCAGTTCGCTACACGCAGGACGCTTTTTCACGTTCTGGTTGGTTGTGGCCTGTTGATG
+
?AA?AAABDDDDDDDDGGGGGGHIIIIIIIIIIHIFHGGHIIIIIIIIIIIHHHIIIIHIIIIIIIIHHFHHHIIIIIIHIHHHHHHIHHHHHHFHH@CFHHHHHFHHHGGGGGGGGHEGGGGGGGEEGGGGGGGGGGGGGGGEECEGEGGGGGEGGGGGGGGGEGGGGEGGGGGGGGGGGEGEGGGGGGGGGGGCEGGGGGGGGEDGGGGGGGCEEGGGGGGGGGGEGGGGG8CECEGGGEG:CEEGE
@M00151:18:000000000-A117B:1:1101:15270:2689/1
AATTCAGCGCCTTCCATGATGAGACAGGCCGTTTGAATGTTGACGGGATGAACATAATAAGCAATGACGGCAGCAATAAACTCAACAGGAGCAGGAAAGCGAGGGTATCCTACAAAGTCCAGCGTACCATAAACGCAAGCCTCAACGCAGCGACGAGCACGAGAGCGGTCAGTAGCAATCCAAACTTTGTTACTCGTCAGAAAATCGAAATCATCTTCGGTTAAATCCAAAACGGCAGAAGCCTGAATGAG
+
AAAA?BBBDDDDDDDDGGGGGGIIIIIIIIHHHIHIIIIIIGHHHHHHHHIIIIIIHHHIHIHIHHIHHHHHHHIIIHIIHHHHHHHHHHFFHHFHHHHHGGGGG*BDGGGGGGGHG>CEGGEG?CEGGGGGGEEGGGGGGGGGGGGGGD<>AGGGGGGGGG<EDEDG?AEE:CGEGGGEGGGGGGEGGGGGGGGGGGGGGGGGGGGEGGGGGEGGGGGECEGGGGGGGGGGE>EGGGGGGGGGEGGGEEE
@M00151:18:000000000-A117B:1:1101:18564:2690/1
CGGAAAACATCCTTCATAGAAATTTCACGCGGCGGCAAGTTGCCATACAAAACAGGGTCGCCAGCAATATCGGTATAAGTCAAAGCACCTTTAGCGTTAAGGTACTGAATCTCTTTAGTCGCAGTAGGCGGAAAACGAACAAGCGCAAGAGTAAACATAGTGCCATGCTCAGGAACAAAGAAACGCGGCACAGAATGTTTATAGGTCTGTTGAACACGACCAGAAAACTGGCCTAACGACGTTTGGTCAGT
+
AAAAABBBDDEDDEDDGGGGGGIIIIIIHIHHHHHHHHIIIHIIIIIIIIIHIIIIHHHHHHHHHHHHHHHHGEGGGGGFGGGGGGGGGGGGGGGGEGGGGGCEGGGHGGGGGGGGGGGGGGGGEEEGGGGGGGGGGGGGGGGGGGGGGGGGGGGGGGGGEGGGGGGGGGGGGGGGGGGGGGGGGGGGGGGGGGGGGGGGGGGEGEGGGGGGGGGGGGGGGGGGGGGGGGGGGGGGGGGGG8CEEEEGEGC
@M00151:18:000000000-A117B:1:1101:17489:2691/1
AATATCGGTATAAGTCAAAGCACCTTTAGCGTTAAGGTACTGAATCTCTTTAGTCGCAGTAGGCGGAAAACGAACAAGCGCAAGAGTAAACATAGTGCCATGCTCAGGAACAAAGAAACGCGGCACAGAATGTTTATAGGTCTGTTGAACACGACCAGAAAACTGGCCTAACGACGTTTGGTCAGTTCCATCAACATCATAGCCAGATGCCCAGAGATTAGAGCGCATGACAAGTAAAGGACGGTTGTCAG
+
??AAABAADDDDDDDDGGGGGGIIIIIIIIHHHHIIIEGHHIIIIIIIIIIIIFHHHHHHHIIHHHHHHIIHHIHHHHHHHHHHHHHHHHHHHHGFGGGGGGGGGGGGGGGGGGGGGGGGGGGGGGGGGGGGGGGGEEGGCGGGEGGEGGGGGGGGGGGGGGGGGGGGGGGGGGGGDGGGGGGGGGGGGGGGGGGGGGGGGGGGGGGGGGGEGGGGGGGGGGGGGGGGGGGGGGEGGGGGGGGD?CDGGG?
@M00151:18:000000000-A117B:1:1101:16861:2691/1
CCATCTGGTTGAGCCGGGTCTGAACTGGAAACCGACGTTTATCGACGAAGTCAAACCGGTGAACGTGGAAGCCGTGCGTGAACTGGC
+
AAAAABBBDDBDDDDDGGGFGGGHIIIIIIGHIHDHHHIIIIIIIHHHHEEGHHIIIHHHHIHIHFFHHHFHHHEEEHEHGGGGGGG
@M00151:18:000000000-A117B:1:1101:20676:2691/1
ACAGGCCACAACCAACCAGAACGTGAAAAAGCGTCCTGCGTGTAGCGAACTGCGATGGGCATACTGTAACCATAAGGCCACGTATTTTGCAAGCTATTTAACTGGCGGCGATTGCGTACCCGACGACCAAAATTAGGGTCAACGCTACCTGTAGGAAGTGTCCGCATAAAGTGCACCGCATGGAAATGAAGACGGCCATTAGCTGTACCATACTCAGGCACACAAAAATACTGATAGCAGTCGGCGTGTGA
+
AAAAAAAADD<55ABDGGGGGGHFFHIIIIHIHHHHHHIHCFEFHIHHHHIIIHHHHHHIIIIIIIIIIIIIIIHHHHHHHHDHHHHHHHHHHHHHHGHGGGGGGHGGGGGGGGGGGGGGGGGGGGGGGGGGGGGGGGEGGGGGGEGGGGGCEGGGGGCEEGGGGGGGGGGGGGGGGGGGGGGGGGGGGGGGGGGGGGGGGGGGGGGGGGGGGGGGGGGGGGGGGGGGGGEEGGGGGGGGCCCDGG<AEGG
@M00151:18:000000000-A117B:1:1101:15869:2691/1
GTGCTCGTCGCTGCGTTGAGGCTTGCGTTTATGGTACGCTGGACTTTGTAGGATACCCTCGCTTTCCTGCTCCTGTTGAGTTTATTGCTGCCGTCATTGCTTATTATGTTCATCCCGTCAACATTCAAACGGCCTGTCTCATCATGGAAGGCGCTGAATTTACGGAAAACATTATTAATGGCGTCGAGCGTCCGGTTAAAGCCGCTGAATTGTTCGCGTTTACCTTGCGTGTACGCGCAGGAAACACTGA
+
????ABAAEDDEDDBDGGGGGGII@HHHHHIIFHAEHHHIHHHIIHFFFGHIIIIIIIIICCFHIIIIIIIIIIHHHF@F?FGHHHHHHFHHHHHHHGFGGGGGGGGGGGGGGGGGGGGGGGGGGGGGGGEGGGGGGGGGGGGGGGGEGEGGGGGGGGGEGGGGGGGGGGGGGGGGGGGEEEDGDDGDGGDGGGG8<EGGEGGGDGDEEGGGGEGCGGDDDGGGGGCGGGEGGGEGA>G>ACEGGGGGCE
@M00151:18:000000000-A117B:1:1101:19348:2692/1
CCTGACTATTCCACTGCAACAACTGAACGGACTGGAAACACTGGTCATAATCATGGTGGCGAATAAGTACGCGTTCTTGCAAATCACCAGAAGGCGGTTCCTGAATGAATGGGAAGCCTTCAAGAAGGTGATAAGCAGGAGAAACATACGAAGGCGCATAACGATACCACTGACCCTCAGCAATCTTAAACTTCTTAGACGAATCACCAGAACGGAAAACATCCTTCATAGAAATTTCACGCGGCGGCAAG
+
??AA?BBBDDDDDDDDGGGGGGIIIIIIIHHHHIIIHIIHIIHIEHHIHHIIIIIICFFHHHHHIIIBFHHHHHHHIIIHIIIIHHHHHHHHHHHHH@EGGGGGGGGGEGGGHGGGGGGGGGGEEGGG>>CGGGGGGGGEGGGGGGGGGGGGEGGGGGGGGGGGGGGGGGGGGGGGGGGGGEEGGGGGGGGGGGGGGGGGGGGGGEGGGGGGGEEGGGGGGGGGGGGGGGGGGGCEGGGGGGGGDDAGGGG
@M00151:18:000000000-A117B:1:1101:13557:2692/1
GAAGTGTCCGCATAAAGTGCACCGCATGGAAATGAAGACGGCCATTAGCTGTACCATACTCAGGCACACAAAAATACTGATAGCAGTCGGCGTGTGAATCATTAGCCTTGCGACCCTCGGCAGCAAGAACCATACGACCAATATCACGAAAATAGTCACGCAAAGCATTGGGATTATCATAAAACGCCTCTAATCGGTCGTCAGCCAACGTGAGAGTGTCAAAAACGATAAACCAACCATCAGCATGAGC
+
?????BBBDDDDDDDDGFGGGGHHHHHHIIIIIIIIHIIHHHHHIHIDHIHHHHHIIIIHIIIHIIIHIHIIIIIIIHIIIIHIIIGHHHHHHHEFHHHHGGGGGGGGGGGGGGHHGGGGGHGGGGGGGGEGGGGGGGGGGGGGGGGGEGGGGGGEGGGGGGGGGGGGGGGGGGGGGGGGGGGGGGGGGGGGGEGGG?EGGGGGGGGGGGCEEGGGCGCCGGGGGGGGGGGGCEGGGGGGGGGGGCEGGG
@M00151:18:000000000-A117B:1:1101:18620:2692/1
GACCCATAATGTCAATAGATGTGGTAGAAGTCGTCATTTGGCGAGAAAGCTCAGTCTCAGGAGGAAGCGGAGCAGTCCAAATGTTTTTGAGATGGCAGCAACGGAAACCATAACGAGCATCATCTTGATTAAGCTCATTAGGGTTAGCCTCGGTACGGTCAGGCATCCACGGCGCTTTAAAATAGTTGTTATAGATATTCAAATAACCCTGAAACAAATGCTTAGGGATTTTATTGGTATCAGGGTTAAT
+
AAAAAABBDDEDDDDDGGGGGFHIFHIHIIHHHHHHIIIIIIHHHHHIIIHIIHHHHIIHIHIHHHHHHHHHHIIHIIIIIHH8EHIHHGHHHHHGHHHHHHHGGGGGHGHGGGGGGGHGGGGHGGGGGGGGGGGGGGGHGGGEGGGGGGGGGCEGGGGGGGGGGGGGGGGGGGGGGGGGGGGGGCEEEGGGEGGGGGGGGGGGGGGGGGGGGGGGGGGGGGGGGGGCGGGGGGGGGGGGGGGGG?CGGG
@M00151:18:000000000-A117B:1:1101:16331:2692/1
CCTGTGACGACAAATCTGCTCAAATTTATGCGCGCTTCGATAAAAATGATTGGCGTATCCAACCTGCAGAGTTTTATCGCTTCCATGACGCAGAAGTTAACACTTTCGGATATTTCTGATGAGTCGAAAAATTATCTTGATAAAGCAGGAATTACTACTGCTTGTTTACGAATTAAATCGAAGTGGACTGCTGGCGGAAAATGAGAAAATTCGACCTATCCTTGCGCAGCTCGAGAAGCTCTTACTTTGCG
+
?????BBBDDDDDDDDGGGGGFHHHIHHHHGEFHHHHHFFHHHHHHIIHIHHHHHHHHIIIIIHIHIIIHHEGHIHIHHHFHHHHHHHHHHHHEHHHGGGGGFGGGGEGEGGGGGGGGEGGGGGGGGGGGGGGGGGGEGGGGGGGGGGGGEGGGEEGGGGGGGCEGGGGGEGGGGGGGCEGGGEEGGGGGGGGGEGG>DGGGGGGGGGGGGGGGGGGEGGEEEGEGDDGGGGGGGGGG?CEGGGGGGGCE>
@M00151:18:000000000-A117B:1:1101:14929:2692/1
CGTTCTGGTGATTCGTCTAAGAAGTTTAAGATTGCTGAGGGTCAGTGGTATCGTTATGCGCCTTCGTATGTTTCTCCTGCTTATCACCTTCTTGAAGGCTTCCCATTCATTCAGGAACCGCCTTCTGGTGATTTGCAAGAACGCGTACTTATTCGCCACCATGATTATGACCAGTGTTTCCAGTCCGTTCAGTTGTTGCAGTGGAATAGTCAGGTTAAATTTAATGTGACCGTTTATCGCA
+
?????ABB?BDDDDDDGGGGGGIIIHIIIIIIIFIHIIIIHEHHHHHHHHIIHIIHIIIHHHHHIIHIIIGHIHHIIIIIIIIIHIIIIIIIIIHIIIIIHHHHHHHHHHHHHHHHHHFHHGGGGGHG@DEGGGGGGGGGGGGGGEGGGGGGGGGGGGGGGGGGEEGGGGGGGGCEEGGGGGGGGGGGGGGGGGGGGGGGGEGGEGGGGEGEGGEEGGGGGGGGGGGGGGGG?CEGGCEGG
@M00151:18:000000000-A117B:1:1101:13583:2692/1
GACCATCCAAAGGATAAACATCATAGGCAGTCGGGAGGGTAGTCGGAACCGAAGAAGACTCAAAGCGAACCAAACAGGCAAAAAATTTAGGGTCGGCATCAAAAGCAATATCAGCACCAACAGAAACAACCTGATTAGCGGCGTTGACAGATGTATCCATCTGAATGCAATGAAGAAAACCACCATTACCAGCATTAACCGTCAAACTATCAAAATATAACGTTGACGATGTAGCTTTAGGTGTCTGTAAA
+
?AA??BBBDDDDDDDDGGGGFGIHHIIIIHHHHDHHHHHHHHGHHHHHHIHHHCEHHIHIIIHIGHHEEHHHHHHHFHHHHHHHGGGGGDFG=D@EEGEGGGGGGEEGEGGCEGGGGGGGGGECGGGGGEEGGGGGGGG<DDG>D>GEGGGGGCC?CEGGGEGGGEEGGGGEGGGGEGG:?EGGGGGGEGGCEGGGGGEGGCCCEGGGGEGGGGGEGEGGECCGEGGGGECCCCEEGGGGGCECEEGGGGG
@M00151:18:000000000-A117B:1:1101:14724:2692/1
TACCAATAAAATCCCTAAGCATTTGTTTCAGGGTTATTTGAATATCTATAACAACTATTTTAAAGCGCCGTGGATGCCTGACCGTACCGAGGCTAACCCTAATGAGCTTAATCAAGATGATGCTCGTTATGGTTTCCGTTGCTGCCATCTCAAAAACATTTGGACTGCTCCGCTTCCTCCTGAGACTGAGCTTTCTCGCCAAATGACGACTTCTACCACATCTATTGACATTATGGGTCTGCAAGCTGCTT
+
AAAAABBBDEDDDDDDGGGGGGIIIIIIIIHIFCEFHIHIIIIIHIHHIIIIIIIIHIIIIIHIIIHHHHHHEHIHIIIHIIIHHHHIDHHHHHHHHHHFHHHHHHHHGGGFGGGGGGGGGGGGGGGGGGGGGGGGGGGGGGGGGGGGGGGGCEEGGEGGGGGGGGGGGGGGGEGGGGGGGGGGGGGGGGGGGGGGGGGGGGGGCGGGEGGGGGGGGGGEGGGGGGGGGGGGGGE?CEEGGGGGEGGGGGC
@M00151:18:000000000-A117B:1:1101:16618:2693/1
CGCACGTTTTCTTCTGCGTCAGTAAGAACGTCAGTGTTTCCTGCGCGTACACGCAAGGTAAACGCGAACAATTCAGCGGCTTTAACCGGACGCTCGACGCCATTAATAATGTTTTCCGTAAATTCAGCGCCTTCCATGATGAGACAGGCCGTTTGAATGTTGACGGGATGAACATAATAAGCAATGACGGCAGCAATAAACTCAACAGGAGCAGGAAAGCGAGGGTATCCTACAAAGTCCAGCGTACCATA
+
AAAAAABBDDDDDDDDGGGGGGFHIIIIIHIIIHIIIIIIIGIIHHHHHHHIHHHHHICFHIIHHHHHHHHHHHHHHHHGGGGGGGGGGGGGGGGGGGGGGGGGGGGGGGGGGGGGGGGGGGGGGGEGGGGGGGGGGGGGGGGGGGGGGGGGGGGGGGGGGGGGGGGGGGGGGGGGGGGGGGGGGGGGGGGGGGGGGGGGGEGGGGGGGGGGGGGGGGGGGGADD8CEGGGGGGGGGGGGGGGGGGDGGGG
@M00151:18:000000000-A117B:1:1101:16534:2693/1
TAGCCAGATGCCCAGAGATTAGAGCGCATGACAAGTAAAGGACGGTTGTCAGCGTCATAAGAGGTTTTACCTCCAAATGAAGAAATAACATCATGGTAACGCTGCATGAAGTAATCACGTTCTTGGTCAGTATGCAAATTAGCATAAGCAGCTTGCAGACCCATAATGTCAATAGATGTGGTAGAAGTCGTCATTTGGCGAGAAAGCTCAGTCTCAGGAGGAAGCGGAGCAGTCCAAATGTTTTTGAGATG
+
A??AABBBDDDDDDDDFFFFFFHHIHHHEHIIIHIHIHHHIFFCEEHHHHIHFHHHHIIHHHIIHHHIHHIIIHIIIIHIIIIIIHIHHHHHHHHHHDHHHHHHHHHHHFFFFFFFFFEEFFEFFEFFFFEFFFFFFFFFFFFFFFFFFFFFFFFFFFFFFFFFFFFFFFFEEFFEFFAEFEFFFFFEEEFEFFFFFCEDDDDEFFFFFFFFFEEFEAEEEEEEEDDDDDFFEFFFFFFF?EFEFDEFFFF
@M00151:18:000000000-A117B:1:1101:12302:2694/1
CTACCGATAACAATACTGTAGGCATGGGTGATGCTGGTATTAAATCTGCCATTCAAGGCTCTAATGTTCCTAACCCTGATGAGGCCGTCCCTAGTTTTGTTTCTGGTGCTATGGCTAAAGCTGGTAAAGGACTTCTTGAAGGTACGTTGCAGGCTGGCACTTCTGCCGTTTCTGATAAGTTGCTTGATTTGGTTGGACTTGGTGGCAAGTCTGCCGCTGATAAAGGAAAGGATACTCGTGATTATCTTG
+
AAAAAAAADDDDBDDDGGGGGGIIIIIIEFHIIIIIIHHGHHIHIIIIIIIIIIIIIIIHHIIIIIHIHIIIIHIIIIIIIHIIIIHHHHHIIHHHHHHHHHHHHHHHHHHHHHHHHHHHGGGGFFGGGGGGGGGGGGGGGGGGGGGGGGGGGGGGGGGGGGGGGGGGCGGGGGGGGGGGGGGGGGEGGGEGGGGGGGGGGECEGGGGGGGGGGGGGGGGGGGGGGGGGGGEEGGGGGCCECCGGGGGG
@M00151:18:000000000-A117B:1:1101:18455:2694/1
TTAACGTATTTAGCCACATAGAAACCAACAGCCATATAACTGGTAGCTTTAAGCGGCTCACCTTTAGCATCAACAGGCCACAACCAACCAGAACGTGAAAAAGCGTCCTGCGTGTAGCGAACTGCGATGGGCATACTGTAACCATAAGGCCACGTATTTTGCAAGCTATTTAACTGGCGGCGATTGCGTACCCGACGACCAAAATTAGGGTCAACGCTACCTGTAGGAAGTGTCCGCATAAAGTGCACCG
+
AAAAAA?BBDDDEEE<7ACFGFHIIIIIHIIIIHIIIIIIHIIGHIIIIIIIHIHHHHHIIIHIIIGHIIIIIIIEFIHHIICCEEHHHHHHHHHFHHHHHHHHHHGGGGGGGGGGGGGGGGGGGGGGGGGGGGGGGGGGGGGGGGGGGGGGGG?EGGGGGGGGGGGGGGGGGGGEEG>DGGD>GGGGACAGGGGGGDGGGGGGGGGGGGEEGEGGDGEGGGGGGGGGGGEC?EGGGGGGGGGCCEEGGG
@M00151:18:000000000-A117B:1:1101:20790:2694/1
TTCTAATTCCATTGACCAATAGGCATAGGCACCTGAAAACGCAATAAATAAAACTACCGCCAATAAAGAAAAGTATTTTCTTCTGTTAGAATGTTTTTTATTTGAATTAATCTGTTCCACTATTATCTCTCATTTCTCATAGATGAAATTTATGAATTGAATGAAAAGAGCATTCATTCTTCATATCAAACACAGTGCATGTGTTGCACATTATCCCAGGAACGTTGGAGGCCTAATTTAAATGAGGTGCA
+
?AAAABBBDDDDDDDDGGGGGGIIIIIIIIHIIIIIIHIIHCHHHIIIHIIIIIHIIHHHHHHHHIIIHIIIIAFGIIIIIIHIIHHHHIIIHFGIIHHHHHHHHHHHHHHHHHHHFHFHHGGFGGFGGGGGGGGGGGEGGGGGGGGGHGGGGGGGGGGGGGGGGGEGGGGGGGGGGGGGGGGGGGGEGGEGGCEEGGGGGEECEEGGGGGGGGGEEEGGGGGGECECGGGGEGCEGGGGEEGGGGECEGG
@M00151:18:000000000-A117B:1:1101:18926:2694/1
ACATTCAAACGGCCTGTCTCATCATGGAAGGCGCTGAATTTACGGAAAACATTATTAATGGCGTCGAGCGTCCGGTTAAAGCCGCTGAATTGTTCGCGTTTACCTTGCGTGTACGCGCAGGAAACACTGACGTTCTTACTGACGCAGAAGAAAACGTGCGTCAAAAATTACGTGCAGAAGGAGTGATGTAATGTCTAAAGGTAAAAAACGTTCTGGCGCTCGCCCTGGTCGTCCGCAGCCGTTGCGAGGTA
+
AAAAABBBEEDDDDDDGGGGGGIIIIIHHHHIHHHHHIIIIIIHHHHHIFHHFHIIIIIIIHHHHHHHEHHHHHHHEHHHHHHHHGHGGFGGGGGGGG@BEGGGGGEGGGGGGGGGGGGGGGGGGGGGGGGGGGGGGGGGGGGGGGGGGGGGGGGGGGGGGGGGGGGGGGGGCEGGGGEGGGGCCCGECEGGEGGGGEEEGEEGGGGGGGCEGGGGGAGGEDG?EGGEGEGDEEDG<<<E??EEEGGGG8:
@M00151:18:000000000-A117B:1:1101:12371:2694/1
TAAGAGCCTCGATACGCTCAAAGTCAAAATAATCAGCGTGACATTCAGAAGGGTAATAAGAACGAACCATAAAAAAGCCTCCAAGATTTGGAGGCATGAAAACATACAATTGGGAGGGTGTCAATCCTGACGGTTATTTCCTAGACAAATTAGAGCCAATACCATCAGCTTTACCGTCTTTCCAGAAATTGTTCCAAGTATCGGCAACAGCTTTATCAATACCATGAAAAATATCAACCACACCAGAAGCA
+
?????BBBDDDDDDDEGGGGGGIIIIHIHHIIIIIIIHEEHFHIIIHIIIHHHAFHHIIHIHHHHIHHFHIIIIIHHHIIIIHHHHHHHHHHHHHHHHHHHHHHHGGGGGGGGGGHGG@?>EGGGGGGGGGGGGGGGGEGGGGGGGGGGGGGGGGGGGEEGGGGGGGGGGGGGGGGGGGGGGGGGGGGGGGCEGGGGGEEEGEGGGGGGGGGGGGGEGEGCEEGGGCEGGGGGGEGGGGGGGGGGGGGGC:
@M00151:18:000000000-A117B:1:1101:13832:2695/1
ATCCATCTGAATGCAATGAAGAAAACCACCATTACCAGCATTAACCGTCAAACTATCAAAATATAACGTTGACGATGTAGCTTTAGGTGTCTGTAAAACAGGTGCCGAAGAAGCTGGAGTAACAGAAGTGAGAACCAGCTTATCAGAAAAAAAGTTTGAATTATGGCGAGAAATAAAAGTCTGAAACATGATTAAACTCCTAAGCAGAAAACCTACCGCGCTTCGCTTGGTCAACCCCTCAGCGGCAAAAA
+
AAAA?BBBDDDDDDBDGGFGGGIIIHHIIHIIIIIIIIIIIIIIIIHHHHHIIIIIIIIIIIHHIIIHIIHHIHIHHHHHHIIIIIIHIIIIIHHIIIIIIIGDHHHE@EEHHHHHHHFFGGGGFGGGGGEEGEGGGGGGGGGGGGCGGGGGGGECEGGGGGGGEEGGGGAEGGGEGGC:?CEGGGGCEGGGCEGG?ECEGGGCCGECEGGCEEGGGGGGGGGGGGGGGGGECECEGGEGG:CEGDGGEGC
@M00151:18:000000000-A117B:1:1101:19259:2697/1
GACGTTTGGTCAGTTCCATCAACATCATAGCCAGATGCCCAGAGATTAGAGCGCATGACAAGTAAAGGACGGTTGTCAGCGTCATAAGAGGTTTTACCTCCAAATGAAGAAATAACATCATGGTAACGCTGCATGAAGTAATCACGTTCTTGGTCAGTATGCAAATTAGCATAAGCAGCTTGCAGACCCATAATGTCAATAGATGTGGTAGAAGTCGTCATTTGGCGAGAAAGCTCAGTCTCAGGAGGAAG
+
???A??B?DDDDDBDDGGGGGGIIFHIHIIIIIHIHHIIIIIIHHHHHIIIIHHHHHIIIGHFGHHHHHHHHDFHHIIIIHEHHIIIHHHHFFHHHHHFHHFFHHHHHHHHHGGGGGGGGGGGD>DEGGGGDGGGGGGGCGGGGGGGGGGGGGGGGGCEGGGGGGGGGGGEEGGGGGGGGGGGGGGGEGGGGGGGEEEGGGGGGG?CGEGGGGGGGGCCEGEGGGGGGGGGGGGGGGGEGGGGGGECCGG9
@M00151:18:000000000-A117B:1:1101:15467:2697/1
AATAGTTGTTATAGATATTCAAATAACCCTGAAACAAATGCTTAGGGATTTTATTGGTATCAGGGTTAATCGTGCCAAGAAAAGCGGCATGGTCAATATAACCAGTAGTGTTAACAGTCGGGAGAGGAGTGGCATTAACACCATCCTTCATGAACTTAATCCACTGTTCACCATAAACGTGACGATGAGGGACATAAAAAGTAAAAATGTCTACAGTAGAGTCAATAGCAAGGCCACGACGCAATGGAGAA
+
AAAAABBBDDDDDDDDGGGGGGIIIIIIIIHIIIIIIIIIHIIIIIIHIIIIHHHHIEGHHHIIIFHHIIIIHHIIIIIIIIIIIHHHHHIIEGHIIIHHHHHHHHHHDFHHFHHHHHHHHGAEGGGGGGGGGGGGGGGGGGGGGGGGGGGGGGGGEGGGGGGGGGGGGGGGGGGGGGGEGGGGCGGGGGGGGGGGGGGGGCEEGGGGGEGGGGGGGGGGGGGEGGEEGGE?EEGGGGGGGGGGGGGEGEG
@M00151:18:000000000-A117B:1:1101:16074:2699/1
GAATTTACGGAAAACATTATTAATGGCGTCGAGCGTCCGGTTAAAGCCGCTGAATTGTTCGCGTTTACCTTGCGTGTACGCGCAGGAAACACTGACGTTCTTACTGACGCAGAAGAAAACGTGCGTCAAAAATTACGTGCAGAAGGAGTGATGTAATGTCTAAAGGTAAAAAACGTTCTGGCGCTCGCCCTGGTCGTCCGCAGCCGTTGCGAGGTACTAAAGGCAAGCGTAAAGGCGCTCGTCTTTGGTAT
+
AAAAABBBEEDDDDDDGGGGGGIHIIIHHHHHHHHHHHHHHHHIIIIHHHGHHIIIIIIIHHHHHHHHHHHHHHHHHHHHHGGGGGGHGGGGGGGGHEEGGGGGGGGGGGGGGGGGGGGGGEGGGGGGGGGGGGGGGGGGGGGGGGGGGGGGGEGGGGGGGGGGGGGEGGGGGGGEGGGGGGGGGEAGGGGGCCEGGGGGGGGGGGEGGGG>GGCEEGGGGGGGGGGGGEGGG?CGGGGGG>EGGGGGEG:
@M00151:18:000000000-A117B:1:1101:18807:2699/1
TCCTTTGCAGTAGCGCCAATATGAGAAGAGCCATACCGCTGATTCTGCGTTTGCTGATGAACTAAGTCAACCTCAGCACTAACCTTGCGAGTCATTTCTTTGATTTGGTCATTGGTAAAATACTGACCAGCCGTTTGAGCTTGAGTAAGCATTTGGCGCATAATCTCGGAAACCTGCTGTTGCTTGGAAAGATTGGTGTTTTCCATAATAGACGCAACGCGAGCAGTAGACTCCTTCTGTTGATAAGCAAG
+
AAAA?BBBDEDDDDDDGGGGGGIIIIIIIHHIIIHIHHHHHHIIIIIHHHHHEIIIIIIIIIIIIIHHIHIIIIIHHIIIIDHIIIHIHHHCHHHHHHHHHHHHHHHHHHHHHHGGGGGGGGGGGGGGGGGGGEGGGGGGGGGCEGGGGGGGGGGGGGGGGGGGGGGGGDGGGGGGGGGGGGGGGGGCCGGGGGGG:CCEGEGGGGGGGGGGGGGGGGGGGDGGDGEGGGGGGGGGGGGGGGGEEGGGGGC
@M00151:18:000000000-A117B:1:1101:17542:2699/1
TGGCTATGATGTTGATGGAACTGACCAAACGTCGTTAGGCCAGTTTTCTGGTCGTGTTCAACAGACCTATAAACATTCTGTGCCGCGTTTCTTTGTTCCTGAGCATGGCACTATGTTTACTCTTGCGCTTGTTCGTTTTCCGCCTACTGCGACTAAAGAGATTCAGTACCTTAACGCTAAAGGTGCTTTGACTTATACCGATATTGCTGGCGACCCTGTTTTGTATGGCAACTTGCCGCCGCGTGAAATTT
+
?????BBBDDDDDDDDGGGGGGHIHIIIIIHIIHHHIIIIHIIHHHIHGHIHHHCHFHIIIIHIIIFIIIIIHHHHIHIIHHHIHHHEHHHHHHHHHFHHHHHHHHHHHHHGGGGFFGGGGGGGGGGGGGGGGGECGGGGGGGGGEGGGGGGGGGGGGGEGGGGGGCEGGGGGGGGGGGGGGG?CCGGEGGGEGGGGGGGGGGGEEEEEEGGGGGG:CCEGGGEGGGGGCCEGGGGGGGGGG>'8?CEEEC
@M00151:18:000000000-A117B:1:1101:16204:2699/1
TTTCGTATTCTGGCGTGAAGTCGCCGACTGAATGCCAGCAATCTCTTTTTGAGTCTCATTTTGCATCTCGGCAATCTCTTTCTGATTGTCCAGTTGCATTTTAGTAAGCTCTTTTTGATTCTCAAATCCGGCGTCAACCATACCAGCAGAGGAAGCATCAGCACCAGCACGCTCCCAAGCATTAAGCTCAGGAAATGCAGCAGCAAGATAATCACGAGTATCCTTTCCTTTATCAGCGGCAGACTTGCCA
+
A??AABBBDDDDDDDBGGGGGGHHHHHHHHIHIIIIHIHHIHIIIIIIIIHHIHHHHHIIIIIIIIIIIIIIHHIIIIIIIIIHIHHHFHHHHHHHHHHHHHHHHFHHHHHHHHHGGEGGGGGGGGGGGGEGGEGGGGGGGGGGGGGGGGGGGGGGGGGGEGGGGGGGGGGGGGGEGGEGGGGGGEGGGGGEEGGGGGGEGGEGGGGGGGGGGGGGGGEGGGEGGGGGGCEGCEG?CEGGGGGGEGEGGE
@M00151:18:000000000-A117B:1:1101:14269:2700/1
AGTCAATAGCAAGGCCACGACGCAATGGAGAAAGACGGAGAGCGCCAACGGCGTCCATCTCGAAGGAGTCGCCAGCGATAACCGGAGTAGTTGAAATGGTAATAAGACGACCAATCTGACCAGCAAGGAAGCCAAGATGGGAAAGGTCATGCGGCATACGCTCGGCGCCAGTTTGAATATTAGACATAATTTATCCTCAAGTAAGGGGCCGAAGCCCCTGCAATTAAAATTGTTGACCACCTACATACCAA
+
?????BBBDDDDDDDDGGGGGGHHHHIIHIHIIHHHHHEEEHHHHHHHHHHHHHHHHHHHHHHHHHHHFHEHHHEGGEGGGEDEEBGCEGACEGGGGGGCGGGGGGGGGGGGGGGEGGGGGGGGGGGGGGGGGGGGGGGGGGGGGG?CEEGGGGGGGGGGGEGGGGGDGGGCGGGGGGGGGGGGEGGGGGGGGGGGGGGGGGGGGGGGGGGGGGGGGGGGGGGGGGGGGGGGGGGGGCEEGGGGGGGGGGG
@M00151:18:000000000-A117B:1:1101:15414:2700/1
CGAGAAAGCTCAGTCTCAGGAGGAAGCGGAGCAGTCCAAATGTTTTTGAGATGGCAGCAACGGAAACCATAACGAGCATCATCTTGATTAAGCTCATTAGGGTTAGCCTCGGTACGGTCAGGCATCCACGGCGCTTTAAAATAGTTGTTATAGATATTCAAATAACCCTGAAACAAATGCTTAGGGATTTTATTGGTATCAGGGTTAATCGTGCCAAGAAAAGCGGCATGGTCAATATAACCAGTAGTGTT
+
A??AAABBDDDDDDDDGFGGGGHHIIIHHHHHIIHHIHIIIHEGHIIHHIHHHIIIHHIIIHHHHHIIHIIIHHHHHHHHHHHHHHHHHHHHHHHFHHHHHHHGFGGGGGGGDEGGGGGGGGGGGGGGHGGGGGGGGEGEGGGGGGGCGGGGGGGGGGGGGCEGGGGGGGGGGGGGGGGGGGGGGGGCEGGGGGGGCEGGGGEE:CGGGGGGGGEGGGEGGGEGGDGAGGGCCGGGGGGGGGGGGGGEEGE
@M00151:18:000000000-A117B:1:1101:13772:2701/1
AAGGAAAGGATACTCGTGATTATCTTGCTGCTGCATTTCCTGAGCTTAATGCTTGGGAGCGTGCTGGTGCTGATGCTTCCTCTGCTGGTATGGTTGACGCCGGATTTGAGAATCAAAAAGAGCTTACTAAAATGCAACTGGACAATCAGAAAGAGATTGCCGAGATGCAAAATGAGACTCAAAAAGAGATTGCTGGCATTCAGTCGGCGACTTCACGCCAGAATACGAAAGACCAGGTATATGCACAAAAT
+
?AAAABBBDDDDDDDEGGGGGGIIIIIIIHIIIIIIHIIIIFHIIIHHHHHIIIIHIIIHHHEHHHHEFHHIIFFIIIIIIIIIIIIIFHIIIHHHHIHHHHHHHHHHGGGGGGGGGGGGGGGGGGGGGGGCEGGGEGCEGGGGGHGGGGGGGGGGGGGGGGGGGEGGGGGGGGGGGGGGGGEEECCEGGGCEGGGGGGGCGEEEEGGGGGGGGGGEGGGGGGGGGGECEEGGGGGE::EGGGGGGEECC*
@M00151:18:000000000-A117B:1:1101:17291:2702/1
CGGCACAGAATGTTTATAGGTCTGTTGAACACGACCAGAAAACTGGCCTAACGACGTTTGGTCAGTTCCATCAACATCATAGCCAGATGCCCAGAGATTAGAGCGCATGACAAGTAAAGGACGGTTGTCAGCGTCATAAGAGGTTTTACCTCCAAATGAAGAAATAACATCATGGTAACGCTGCATGAAGTAATCACGTTCTTGGTCAGTATGCAAATTAGCATAAGCAGCTTGCAGACCCATAATGTCAA
+
?????ABBEDEEDDDDGGGGFFHIIIIIIIIIHHHHHIIIIIIIIHHIIIIIHHHHHHHHHFHHIHHIIIIIIIIIIIIIIHIIHIIHHHHHHHHHHHHHHHHHHHHGGGGGGGGGGGGGGGHGEEGGGGGGGGGGGGGGGGGEGGGGGGGGGGGGGGGGGGGGGGGGGGGGGGGGEGGGGGGGGGG:CGEGGGGGGGGGGGGGCGGGECEGGGGGGGGGGGGGGGGGGGGGGGGGGGGGGGGGGGGGGGC
@M00151:18:000000000-A117B:1:1101:16993:2702/1
ACGCGGCGGCAAGTTGCCATACAAAACAGGGTCGCCAGCAATATCGGTATAAGTCAAAGCACCTTTAGCGTTAAGGTACTGAATCTCTTTAGTCGCAGTAGGCGGAAAACGAACAAGCGCAAGAGTAAACATAGTGCCATGCTCAGGAACAAAGAAACGCGGCACAGAATGTTTATAGGTCTGTTGAACACGACCAGAAAACTGGCCTAACGACGTTTGGTCAGTTCCATCAACATCATAGCCAGATGCC
+
AA??AAAADEEDDDBDGGGGGGIIIIFFFFHEFCHHHHIIIHHHIHHEHHHHHHHHHHHHHHHHHHHHHDDEEGFG?BFGGGGGGGGGGGGGDEGGGGEGGGGGGGGGGGGGGGGGGGGGG>DGGGGGGGGGGGEGGGGGGGGGGGGGGGGGGGGGGGGGGGGGGGGGGGGEEEEEEECCEGGEEGGGGGGGGGGGGGG?EGEE?CEGGGGGGGGAGGGGCGGGGGGGGGGGGGEGGGGGGGGGGEGGGG
@M00151:18:000000000-A117B:1:1101:17447:2702/1
TAGCTGTACCATACTCAGGCACACAAAAATACTGATAGCAGTCGGCGTGTGAATCATTAGCCTTGCGACCCTCGGCAGCAAGAACCATACGACCAATATCACGAAAATAGTCACGCAAAGCATTGGGATTATCATAAAACGCCTCTAATCGGTCGTCAGCCAACGTGAGAGTGTCAAAAACGATAAACCAACCATCAGCATGAGCCTGTCGCATTGCATTCATCAAACGCTGAATAGCAAAGCCTCTACG
+
?????BBBDDDDDDDDGGGGGGIIHIIIIIIIIHIIIIIIIGHHHHHCD@FGHIHHIIIHIIIHIIHHHHHIIHHIHHHHHFFHHHHHHHHHHHGGGGGGGGGGGGGGGGEGEGGGGGGGCEGGGGGGGGGGGGGGGGGGGDGEGGGGGGGGGGGDGGGGGGGGE?EEEGG?C?EEGGGGGGGGGGGGGGGEGGGGGGGGGGGEEEGGGGEGGGGGGGGGGGGGGGGEEAEGGGGGGGGGGGEGGGGGGG
@M00151:18:000000000-A117B:1:1101:18332:2703/1
ACACCATCCTTCATGAACTTAATCCACTGTTCACCATAAACGTGACGATGAGGGACATAAAAAGTAAAAATGTCTACAGTAGAGTCAATAGCAAGGCCACGACGCAATGGAGAAAGACGGAGAGCGCCAACGGCGTCCATCTCGAAGGAGTCGCCAGCGATAACCGGAGTAGTTGAAATGGTAATAAGACGACCAATCTGACCAGCAAGGAAGCCAAGATGGGAAAGGTCATGCGGCATACGCTCGGCGC
+
?AAA??BBDDDDDEDDGGGGGGIIIIIIIIHIIIIIIIIIIHIHHIHIHHHIIHHIIIIIIIIHAEGHIIIIGHIIIIHGGGIHHIIIHIIIIIHIIIIIHHHHHHHHHGHFHGGGGGGGGGGGGGGGGGGEGGGGGGGGGGGGGGGGGGGGDGGGGGGGGGGGGGGGGCGGGGGGGGGGGEEGGGGGGGGGGGGGGGGGGGGGGGGGGGGGGGGGEEGGEEGGGGGGECEGGGGG>GGGGGGEGGGGGG
@M00151:18:000000000-A117B:1:1101:19282:2703/1
GCTTTAAGCGGCTCACCTTTAGCATCAACAGGCCACAACCAACCAGAACGTGAAAAAGCGTCCTGCGTGTAGCGAACTGCGATGGGCATACTGTAACCATAAGGCCACGTATTTTGCAAGCTATTTAACTGGCGGCGATTGCGTACCCGACGACCAAAATTAGGGTCAACGCTACCTGTAGGAAGTGTCCGCATAAAGTGCACCGCATGGAAATGAAGACGGCCATTAGCTGTACCATACTCAGGCACACA
+
?AAAABBBDDDDDDDDGGGGGGHIIIIIIIHHHIIHHC@CFFHHHHIIIHHIIIIIIHIHHHHGIHHHHHHHHHHHGFHHHHHHHHHHGGGGGFGGGGGGGHGGGGGGGCEGGGGGGGGGGGGGGGGGGGEGGGGGGGGGGGGGGGGGGGGGGGGGGGGGGGGGGGEGGGGGEGGGGGGEGGGGGEEEGGGGGEGGGGEGGGGGGGGGGGGGGGGGGGGGGGGGGGGGECECCGGGGGGGGGGGGGGGGGG
@M00151:18:000000000-A117B:1:1101:17116:2704/1
CGAAAATAGTCACGCAAAGCATTGGGATTATCATAAAACGCCTCTAATCGGTCGTCAGCCAACGTGAGAGTGTCAAAAACGATAAACCAACCATCAGCATGAGCCTGTCGCATTGCATTCATCAAACGCTGAATAGCAAAGCCTCTACGCGATTTCATAGTGGAGGCCTCCAGCAATCTTGAACACTCATCCTTAATACCTTTCTTTTTGGGGTAATTATACTCATCGCGAATATCCTTAAGAGGGCGTT
+
AAAA?ABBDDDDDDDDGGGGGGIHIIIIIIIIIIIIIIIHHHIGIIIIIIHHHHHIIHIIIIIHFH@EHIGHHHIIIIIHHHHHHHHHHHHHHHHFHHHHGFFGGGGGFGGGGGGGGGGGGGGGGGHGHGGGGGGGGGGGGGGGGGGGGGGGGGGGGGEGEGGGGGGGGGGGGGGGGGGGGGGGGGGGGGGGGGGGGGGGGGGGGGGGGG<EG2CEGGGGGGGGGGGGGGGDGGGGGGGGGEEGGGGD4<
@M00151:18:000000000-A117B:1:1101:19312:2704/1
AGACCTTTAGCAGCAAGGTCCATATCTGACTTTTTGTTAACGTATTTAGCCACATAGAAACCAACAGCCATATAACTGGTAGCTTTAAGCGGCTCACCTTTAGCATCAACAGGCCACAACCAACCAGAACGTGAAAAAGCGTCCTGCGTGTAGCGAACTGCGATGGGCATACTGTAACCATAAGGCCACGTATTTTGCAAGCTATTTAACTGGCGGCGATTGCGTACCCGACGACCAAAATTAGGGTCAA
+
A??AABBBDDDDDDDDGGFGFGHIIIIHHIIIIIIHIIHIIHIIIIIHIIF977DGHIIIHIIIHIIIIIIIIIIIIIIHHIIIIIIIHIHHHHHIHHHHHHHHHHHHHHHHHHHHHH?==DFGGGGGGGGEGGGGGGGGGGGGGGGGGGGGGGGGGGGGGGGGGGGGGGGGGGGGGGGGGGGGGGGGGGEEGEGGGGGGGGGGGGGGGGGGGGGGGGGDGGGGGGGGGGGGGGGGGGGEGGGCEGG?EG
@M00151:18:000000000-A117B:1:1101:16883:2705/1
AAGACGGCCATTAGCTGTACCATACTCAGGCACACAAAAATACTGATAGCAGTCGGCGTGTGAATCATTAGCCTTGCGACCCTCGGCAGCAAGAACCATACGACCAATATCACGAAAATAGTCACGCAAAGCATTGGGATTATCATAAAACGCCTCTAATCGGTCGTCAGCCAACGTGAGAGTGTCAAAAACGATAAACCAACCATCAGCATGAGCCTGTCGCATTGCATTCATCAAACGCTGAATAGCAA
+
AAAAAAAAEDDDDDDDGGGGGGIIIIIIIIIIIIIHIIIIIIIIIIIIIHIIIIHHDHEHEFHIIIIHIIHHHIIIIHHHHHHHHHHHHEHGFFFFGGGEGGGGGGGGGGGGGGEGGGGEECEGGGEGGGGGGGGGGGGGGGGGGGGGGGGGGGGGGGGGGGGEGGDGGGGGGGGGCEEGGG:CCCEGGGGGGGGGGGGGGGGGGGGGGGGGGGGGGGGEEEGGGGGGGGGGGGGGGGGGGGGGEGGGGGG
@M00151:18:000000000-A117B:1:1101:15492:2705/1
GCTGTTCAACCACTAATAGGTAAGAAATCATGAGTCAAGTTACTGAACAATCCGTACGTTTCCAGACCGCTTTGGCCTCTATTAAGCTCATTCAGGCTTCTGCCGTTTTGGATTTAACCGAAGATGATTTCGATTTTCTGACGAGTAACAAAGTTTGGATTGCTACTGACCGCTCTCGTGCTCGTCGCTGCGTTGAGGCTTGCGTTTATGGTACGCTGGACTTTGTAGGATACCCTCGCTTTCCTG
+
??A??BBBDDDDDDDDGGGGGGIIIIIIIIIIIIIIIIHHHHIIIHIIIIIIIHFHHHHHIIIIFHHHGGHHIHIIIIIIIIIIIIIIIIIIIIHIIHHHHHHHHEHHHFHHHHHHHHHGGGGGGGGGHGGGGEGGGGGGGGGGGGGGGGGGGCCEGGGGGGGGGGGGGGGGGGGGGGGGGGGGGGGGGGGGECGGGGGGGDGG2CDGGGG?CEGGEE<CGGGGCCEGGECGEGEEEDAGGGEGGG
@M00151:18:000000000-A117B:1:1101:17412:2705/1
AATCATGAGTCAAGTTACTGAACAATCCGTACGTTTCCAGACCGCTTTGGCCTCTATTAAGCTCATTCAGGCTTCTGCCGTTTTGGATTTAACCGAAGATGATTTCGATTTTCTGACGAGTAACAAAGTTTGGATTGCTACTGACCGCTCTCGTGCTCGTCGCTGCGTTGAGGCTTGCGTTTATGGTACGCTGGACTTTGTAGGATACCCTCGCTTTCCTGCTCCTGTTGAGTTTATTGCTGCCGTCATTG
+
?AAAABBBDDDDDDDDFGGGGGIIIIIIHFHHHFHIIIIIIIIHHHHIIIIIIIIIIIIIIIIIIIIIIIIIHFHHIIIHEEHIIHHHIIHIIHHEHHHHFHHHHHHHHHHHHGGGGGGGGGGGGGGGGGGGGGGGGGGGGGGGGGGGGGGGGGGGGGGGGGGGGGGGGGGGGGGGGGG'CDGGGGCCEGGGGGEGGGGGCGGECEEGGGGGGGGGGGGGGGCECGGGEGCG?CEGGGEEGGEGGCGEGGE
@M00151:18:000000000-A117B:1:1101:19579:2707/1
CATTCTGTGCCGCGTTTCTTTGTTCCTGAGCATGGCACTATGTTTACTCTTGCGCTTGTTCGTTTTCCGCCTACTGCGACTAAAGAGATTCAGTACCTTAACGCTAAAGGTGCTTTGACTTATACCGATATTGCTGGCGACCCTGTTTTGTATGGCAACTTGCCGCCGCGTGAAATTTCTATGAAGGATGTTTTCCGTTCTGGTGATTCGTCTAAGAAGTTTAAGATTGCTGAGGGTCAGTGGTATCGTTA
+
???AABBBDDDDDDDDGGGGGGHHIIHIIHIIIIIIIHFFHHHHIIIHIIIIIHHHGIFHIHHIIFGHHHHHHHHHHHHHHHHHHHHHHHHHHHHHHHHHHHHGGEEGGGGEGGGGGHGGGGGGGGGEGGGGGGGGCEG>DGGGGGGGGGGGGCCGEEGGGGGGGGGDGDDGCCEGGGGGGGGCEGGGGGGGGGGGGCEGGGGCCEEGGGEEGEEEEEEEGGGECEGGGGGGGEGGGGGGCEE1?ECEEGC
@M00151:18:000000000-A117B:1:1101:11867:2707/1
GAGGCTGGGAAAAGTTACTGTAGCCGACGTTTTGGCGGCGCAACCTGTGACGACAAATCTGCTCAAATTTATGCGCGCTTCGATAAAAATGATTGGCGTATCCAACCTGCAGAGTTTTATCGCTTCCATGACGCAGAAGTTAACACTTTCGGATATTTCTGATGAGTCGAAAAATTATCTTGATAAAGCAGGAATTACTACTGCTTGTTTACGAATTAAATCGAAGTGGACTGCTGGCGGAAAATGAGAAA
+
????A?BADDDDDDDDGGGGGGFHIHHHHHIIIIHHHHHHHHHHIIIHHHIHIHHHHHHHFFFHFHHHHHGHHHHGGGGGGGGEGGGGGGGGGGGGGGEGEGGGGGGGGGGGEECGGGGGGGGGGGGGGGGGGGGGGGGGEGGGGGGGGGGGEEGGGGGGGGGGGGEGGGGGGGGGGGGGGGGEGGGGGGGGGGGGGGGGGGCEGGGGGGGGGGGGGGGGGGGGGGCCGCGCEGGEGGGG>GDCEEEGGGG
@M00151:18:000000000-A117B:1:1101:15622:2707/1
GCACATCACCTTGAATGCCACCGGAGGCGGCTTTTTGACCGCCTCCAAACAATTTAGACATGGCGCCACCAGCAAGAGCAGAAGCAATACCGCCAGCAATAGCACCAAACATAAATCACCTCACTTAAGTGGCTGGAGACAAATAATCTCTTTAATAACCTGATTCAGCGAAACCAATCCGCGGCATTTAGTAGCGGTAAAGTTAGACCAAACCATGAAACCAACATAAACATTATTGCCCGGCGTACGGG
+
?AAAABBBEDDDEDDDGGGGGGHHHHHHHHHHHIHIHHIIHHHHHIHIIIIIIIIIHHHFDFFFCEHHHHHHHHHHHGGGGFGGGGGGGGGGGGGGGGGGGEGGGGGGGGGGGGGGGGEGGGGGGGGGGEGGGGGGGGGGGEGGGGGGGGGGGGGGGGGGGGGGGGGGGGGGGGGGGGGGGGGGGGGGGGGGGEGDGCAEGECGGEEEGGGGGC?EGGGGGGGGGGEGGGGCECEEGGGEEEGDDDDA2?D
@M00151:18:000000000-A117B:1:1101:16711:2708/1
TTTGTGTGCCTGAGTATGGTACAGCTAATGGCCGTCTTCATTTCCATGCGGTGCACTTTATGCGGACACTTCCTACAGGTAGCGTTGACCCTAATTTTGGTCGTCGGGTACGCAATCGCCGCCAGTTAAATAGCTTGCAAAATACGTGGCCTTATGGTTACAGTATGCCCATCGCAGTTCGCTACACGCAGGACGCTTTTTCACGTTCTGGTTGGTTGTGGCCTGTTGATGCTAAAGGTGAGCCGCTTAAA
+
?????BBBDDDDDDBDGGGFGGIIIIHIIIHIIHHHIHHIIIIIIIIHHHHEEHIIHIIIIIIHHHHHIIHHIHHIIIHHHHIHHHHHHHHHFHHHHHHHFHHHHGGGEEEGGGGGGEGGGGGGGGGGGGGGGGGGGGG?EGGGGGGGGGGGGGGGGEEGGGGEGEGCGGGGGGGGGEGGGGGGGGGEGGGGGGADGGGEGEEGGEEGGGGC:CDEGGCECEGEE::?CCEEEECCGGEEEEGCGGDECC?
@M00151:18:000000000-A117B:1:1101:18848:2708/1
GGATTTGAGAATCAAAAAGAGCTTACTAAAATGCAACTGGACAATCAGAAAGAGATTGCCGAGATGCAAAATGAGACTCAAAAAGAGATTGCTGGCATTCAGTCGGCGACTTCACGCCAGAATACGAAAGACCAGGTATATGCACAAAATGAGATGCTTGCTTATCAACAGAAGGAGTCTACTGCTCGCGTTGCGTCTATTATGGAAAACACCAATCTTTCCAAGCAACAGCAGGTTTCCGAGATTATGCG
+
AA???BBBDDDDDDDDGGGFGGIIIIHIIIIIIIIIIIIIIIIIIIIIIIIIIIIIHIIIHHHHIIIHIIIHIIHIIIIIIIIIHIIIIHHIIHHHHHHHHHHHHHHHGGGGGGGGGGGGGGGGGGGGGGGGHHGGCEGGGGGGGGGGGGGGGGGGGGGGGGGGGGGGGGGGGGGGG:CEGGGGGGGGGADDAGGGDGGGGGGGGGGGGGGGGGGGEGGGGGGGGGGGGGEGEGGCEEGGGGGGGGGGGGC
@M00151:18:000000000-A117B:1:1101:19054:2708/1
CCAAGCTGGGTTACGACGCGACGCCGTTCAACCAGATATTGAAGCAGAACGCAAAAAGAGAGATGAGATTGAGGCTGGGAAAAGTTACTGTAGCCGACGTTTTGGCGGCGCAACCTGTGACGACAAATCTGCTCAAATTTATGCGCGCTTCGATAAAAATGATTGGCGTATCCAACCTGCAGAGTTTTATCGCTTCCATGACGCAGAAGTTAACACTTTCGGATATTTCTGATGAGTCGAAAAATT
+
AAAAA?BBDDDDDEDDGGGGGGHHHHFHHIIIIHIIHHHIHHGFHHHIHHHHHHHIHEFHFHHHHFHHHHHHHHHHHHG@FGGGFFEGGGEGEEGGGGG@EEGGGGGGGGGGGGGGGEEGGGEDGGGGGGGGGGGCEGGGGGGGGGGDGCEGGGGGGGGGGGGGGGGGEGGGGGGGGGGGGGEGCGGGGGEEGGGGGGGECEGGGGGGGCEGGGGGGGGGGGCEGGGGGGGEGCCCEEDEC?AGGG
@M00151:18:000000000-A117B:1:1101:19927:2709/1
AGAAAAAAAGTTTGAATTATGGCGAGAAATAAAAGTCTGAAACATGATTAAACTCCTAAGCAGAAAACCTACCGCGCTTCGCTTGGTCAACCCCTCAGCGGCAAAAATTAAAATTTTTACCGCTTCGGCGTTATAACCTCACACTCAATCTTTTATCACGAAGTCATGATTGAATCGCGAGTGGTCGGCAGATTGCGATAAACGGTCACATTAAATTTAACCTGACTATTCCACTGCAACAACTGAACGGA
+
?AAA?BBAED?BDDDDGGGGGGIHHHHHIHIIIIHFHHFFHIFHHFGHHIIIHHIIIIIFHHHHHIIHHIHHIHHHHHHHCEEHHHFHHHHHHHHGGFFEGGGGGGGGGGGGGGGGGGGGGGGGGGGGGG<DGGGGGGGGGGGGGGGGGGGGGGGGGGGGGGGGGGGGEGGGGGGGGGAAGAEECEGGG228CGCEG?GGGGGCC8?EGEGGGGGGGGEGGGGEEGEEEGGGGGECEGGGEEEEEGGE?C)
@M00151:18:000000000-A117B:1:1101:16115:2710/1
GCATCAACAGGCCACAACCAACCAGAACGTGAAAAAGCGTCCTGCGTGTAGCGAACTGCGATGGGCATACTGTAACCATAAGGCCACGTATTTTGCAAGCTATTTAACTGGCGGCGATTGCGTACCCGACGACCAAAATTAGGGTCAACGCTACCTGTAGGAAGTGTCCGCATAAAGTGCACCGCATGGAAATGAAGACGGCCATTAGCTGTACCATACTCAGGCACACAAAAATACTGATAGCAGTCGG
+
AAAAABBBDDDDDDDDC@CGGGHHIIIIHHHIIIIIHIHHHHHIIHEHHFHHHHHHIIIHHIHHIHIIHIIIHHHHHHHHHHHHHHHHDFHHHHHHHGGGGGGGGGGGGGGGHGGGGGGGGGGGGGGGGGGGGGGGGGGGGGGGGGGGEGGGGGGGGGGGGGGGCEEGGGGGGGGGE:CGGGGGGGGGGGGGGGGGGGGGEGDGGGGGGGGEEEGGGGGGGGGGGGGGGGGGGGGGGGGGGGGGGGCEEG
@M00151:18:000000000-A117B:1:1101:14124:2711/1
TAGGAACATTAGAGCCTTGAATGGCAGATTTAATACCAGCATCACCCATGCCTACAGTATTGTTATCGGTAGCAAGCACATCACCTTGAATGCCACCGGAGGCGGCTTTTTGACCGCCTCCAAACAATTTAGACATGGCGCCACCAGCAAGAGCAGAAGCAATACCGCCAGCAATAGCACCAAACATAAATCACCTCACTTAAGTGGCTGGAGACAAATAATCTCTTTAATAACCTGATTCAGCGAAACCA
+
??A??BBBDDEDDDDDGGGGGGHIIIHHIIIIHIIHHHIHHFHHHHIIIHHIIIHHGEGFHHFHHIIHHEHHIIIIIIHIHIIIIIIIIIHIHHIGHHHHHHHHGDGGGGGGGGGG<BGGGGGGGGGEGGGGGEGGGGGGCGGGEGGGGGEEEEGGGGGGEGGC?CEGGGDGEEEGEEGEGCGECGEEGGC:?:CEGGCEGGGG:CEEEGGEGGCGEGGGGEGCECGGCGGCECCGGGCEGCCCEGDD?GG
@M00151:18:000000000-A117B:1:1101:19543:2711/1
TGTTTATAGGTCTGTTGAACACGACCAGAAAACTGGCCTAACGACGTTTGGTCAGTTCCATCAACATCATAGCCAGATGCCCAGAGATTAGAGCGCATGACAAGTAAAGGACGGTTGTCAGCGTCATAAGAGGTTTTACCTCCAAATGAAGAAATAACATCATGGTAACGCTGCATGAAGTAATCACGTTCTTGGTCAGTATGCAAATTAGCATAAGCAGCTTGCAGACCCATAATGTCAATAGATGTGGT
+
?????BBBDDDDDDDDGGGGGGHHHHHIIIIIIIHIIIIIHIHHHHDHHHHFHFHGHHHIHHIIHHHGHIIHIIHHIHIIIIHIHHIIHHHHHFHHHHHHHHHHFHHHGGFFEGGGGGGGGGGEGGGGGGGGGCEGGGGGGGGGGGGGGEEC?CGGGGGGGGEGGGGGGEGGGGGGGGGGECGGGGGGCEEEGGGGGEGGEGGGGEEEGGGGGGGEGEGGGGGGGEGGGGEEGEGGGCGEEGEGGGE?CC0
@M00151:18:000000000-A117B:1:1101:12408:2712/1
AAAGCAGGAATTACTACTGCTTGTTTACGAATTAAATCGAAGTGGACTGCTGGCGGAAAATGAGAAAATTCGACCTATCTTTGCGCAGCTCGAGAAGCTCTTACTTTGCGACCTTTCGCCATCAACTAACGATTCTGTCAAAAACTGACGCGTTGGATGAGGAGAAGTGGCTTAATATGCTTGGCACGTTCGTCAAGGACTGGTTTAGATATGAGTCACATTTTGTTCATGGTAGAGATTCTCTTGTTGA
+
?AAAABB?DDDDDDDEGGGGGGHHIIIIHCAEHIIHIIHIHHFGHIIIIIIIIHHHHHHIIIIFGHIIIIIIIHHHIIIIIIIHHHHHHHHHHHHHGGGGGGGHGGGGGHGGGGGHGGGCGGGGGGGGGGEGGGGGGGGGGGGGGGGGGGGGGGGGGGGGGGGGGGGCEGGGGGGGGGGGGGGGGGGGGGGEGGGGGGGGGGGCEGGGGGGGGGGGGEEEGGGGGCCC:CEGEGGGGGCEGGGGGGGGEE
@M00151:18:000000000-A117B:1:1101:17232:2712/1
AGAATGTTTATAGGTCTGTTGAACACGACCAGAAAACTGGCCTAACGACGTTTGGTCAGTTCCATCAACATCATAGCCAGATGCCCAGAGATTAGAGCGCATGACAAGTAAAGGACGGTTGTCAGCGTCATAAGAGGTTTTACCTCCAAATGAAGAAATAACATCATGGTAACGCTGCATGAAGTAATCACGTTCTTGGTCAGTATGCAAATTAGCATAAGCAGCTTGCAGACCCATAATGTCAATAGATG
+
AAAAABBBDDDDDDDDGGGGGGIIIIHHHHHIIIIIIIIIIIIIIIHHHHHIIHHFHHIHIIIIIIIIIIIIIIIIIIIHIIIIIIIIIHHHHHHHHHHHHHHHHHHHGGGGGGGGGGDGGGGGGGGEGGGGGGGGGEGGGGGGGGGGGGGGGGGGGGGGGGGGGGGGGGGGGGGGGGGGGGGGGGGGGGGGGGGGGGGGEGGGGGEGGGGGGGGGGGGGGECEGGGGEGGGEGCEGGGEGGGGGGEGGGE
@M00151:18:000000000-A117B:1:1101:20658:2712/1
GGCAGCAATAAACTCAACAGGAGCAGGAAAGCGAGGGTATCCTACAAAGTCCAGCGTACCATAAACGCAAGCCTCAACGCAGCGACGAGCACGAGAGCGGTCAGTAGCAATCCAAACTTTGTTACTCGTCAGAAAATCGAAATCATCTTCGGTTAAATCCAAAACGGCAGAAGCCTGAATGAGCTTAATAGAGGCCAAAGCGGTCTGGAAACGTACGGATTGTTCAGTAACTTGACTCATGATTTCTTAC
+
AAAAAABBDDEEEDDDGGGGGGIHHIIHIIIIHHHHHCFHHIIHHIIGFFHIIHIHHHHIIIIIIIHHHHHIIIIIIIHHHHHHHHHGGGGGGGGGGGGGGGGGEGGGGGGGGGGGGGGGGGGGGGGGEGGGGGGGGGGGGGGGGGGGGGGG?EEGGGGGGGGGGGGGGGGGEGGGGGGGGGGGGGGGGGGGGGGGGGGGGGGCDGGGEGGGECCEGGGGGGCEGGGEGGGGGGGGGGGGGGGGGGGGGG
@M00151:18:000000000-A117B:1:1101:20190:2713/1
TCTTAAACTTCTTAGACGAATCACCAGAACGGAAAACATCCTTCATAGAAATTTCACGCGGCGGCAAGTTGCCATACAAAACAGGGTCGCCAGCAATATCGGTATAAGTCAAAGCACCTTTAGCGTTAAGGTACTGAATCTCTTTAGTCGCAGTAGGCGGAAAACGAACAAGCGCAAGAGTAAACATAGTGCCATGCTCAGGAACAAAGAAACGCGGCACAGAATGTTTATAGGTCTGTTGAACACGACCA
+
A??AABBBDDDDDDDDGGGGGGIIIIIIIHHHHHHDHHIIIIIIIFHHIIIIIIIHHHIHHHHHHHHHHHHHHHHHHGGGGGGGGGGEGGGGGGGGGGGGGE?CEGCECEEGGGGGGGGGGGGGGGGGGCE:?EEGGEGGGGGGGEGGCGGGGEGEEEGGGGGEGGGGGGGGGGGGGGGGEGGGGGGGGE?EGGGGGGGGGEGEGGGGGEGEECD>GDGGGEGGECEEEEGGGGEGCECEGGGGGGGGG2'
@M00151:18:000000000-A117B:1:1101:17353:2714/1
GCTGAATTGTTCGCGTTTACCTTGCGTGTACGCGCAGGAAACACTGACGTTCTTACTGACGCAGAAGAAAACGTGCGTCAAAAATTACGTGCAGAAGGAGTGATGTAATGTCTAAAGGTAAAAAACGTTCTGGCGCTCGCCCTGGTCGTCCGCAGCCGTTGCGAGGTACTAAAGGCAAGCGTAAAGGCGCTCGTCTTTGGTATGTAGGTGGTCAACAATTTTAATTGCAGGGGCTTCGGCCCCTTACTTGA
+
AAAAABBBDDDDDDDDGGGGGGIIIHCFHHHHHHHHHHHIIIIHHGHIHIIIFIIIIIIIHHHHHHIHHHHHHDFHHHHHHHHGGGGGGFGGGGGGGGGGEEGGGEGGGGGGGGHGGGCGGGGGGGGEGGGGGGGGGGGGGGGGGGGGGGGGGGGGGGEGGGGGGGCGGGGGGGGGGGGGGEGGGGGGGGGGGGGEGEGG?EGGCEGGCEEEGGGGGEGGGEEGGGGGGGG<?DGGGGGDEGGGGGGGGG*
@M00151:18:000000000-A117B:1:1101:15798:2714/1
AACCTGTGACGACAAATCTGCTCAAATTTATGCGCGCTTCGATAAAAATGATTGGCGTATCCAACCTGCAGAGTTTTATCGCTTCCATGACGCAGAAGTTAACACTTTCGGATATTTCTGATGAGTCGAAAAATTATCTTGATAAAGCAGGAATTACTACTGCTTGTTTACGAATTAAATCGAAGTGGACTGCTGGCGGAAAATGAGAAAATTCGACCTATCCTTGCGCAGCTCGAGAAGCTCTTACTTTG
+
AAAAA?BBDDDDDDDDGGGFGGIIHIIIHIIIIHHBHHGHHFHFHHIIHFHHHHHHHHHHIIIIIHIIIIIIIFGHIIIIHHHHHHHHFHHHHBHHHGFFFGGGGGGGGGGGGGGGGGGGEGEGCCEGGGGGGGGGGGGGGGGGGGGGGGCEGGGGGGGGGEGGGGGEGGGGGCEEGGGGGGGGC?EGEGEGGGECCDGGGGGECGGEEGGGGGECGGGGGGGEGGGDAG<DGGEGGGGEGGEEGGGGGG?
@M00151:18:000000000-A117B:1:1101:15996:2715/1
ATAACAATACTGTAGGCATGGGTGATGCTGGTATTAAATCTGCCATTCAAGGCTCTAATGTTCCTAACCCTGATGAGGCCGTCCCTAGTTTTGTTTCTGGTGCTATGGCTAAAGCTGGTAAAGGACTTCTTGAAGGTACGTTGCAGGCTGGCACTTCTGCCGTTTCTGATAAGTTGCTTGATTTGGTTGGACTTGGTGGCAAGTCTGCCGCTGATAAAGGAAAGGATACTCGTGATTATCTTGCTGCTGCA
+
AAAAABBBDDDDDDDDGGGGGGCEFHFHIIIEGHIIIHIIIIIIIIIIIIIIIIIIIIIIIIIIIIHHIIIIIIIHIIHIHHHHHIGIDGHHIFHHHIHIGFHHHHHHHHHHHHHHHHFHHHHHHHHHGGGGGGGGFFGGGGGGGGGGGGHGGGGHGGGGGGGGGGGGGGGGGGGGGGGGGGGGGGEGGGGGGGGGGGGGGGGEGGGGGGGGGEEGEGGGGGGGGGGGGGGGCECGGGGGGGGGGGGGEE:
@M00151:18:000000000-A117B:1:1101:14772:2716/1
GGATTGCTACTGACCGCTCTCGTGCTCGTCGCTGCGTTGAGGCTTGCGTTTATGGTACGCTGGACTTTGTAGGATACCCTCGCTTTCCTGCTCCTGTTGAGTTTATTGCTGCCGTCATTGCTTATTATGTTCATCCCGTCAACATTCAAACGGCCTGTCTCATCATGGAAGGCGCTGAATTTACGGAAAACATTATTAATGGCGTCGAGCGTCCGGTTAAAGCCGCTGAATTGTTCGCGTTTACCTTGCGG
+
????ABBBDDDDDDDDGGGGGGIIHIIHHHHHEEHEEDEHHHIHIHFHCFHHIII?FFHHHHHHHIIIIFFHHFGHHHHHH=CFHHFHHHGFFGGFDFFEEDDGGGGGGGGGGGGGGGGGGGGGGGGGGGGGGGEGGGEGGGGGGGGGGGGGGGGGGGGGGGGGGGGGGEEGGDGDGGGGGGGGGGGGGGGEEGGGGGGGGCE?EDGGGGGDGGGG?GGGGGEEDD?ACEGGGGG?EGA8AGGGEGGGGG'
@M00151:18:000000000-A117B:1:1101:15106:2716/1
TGGTATTAAATCTGCCATTCAAGGCTCTAATGTTCCTAACCCTGATGAGGCCGTCCCTAGTTTTGTTTCTGGTGCTATGGCTAAAGCTGGTAAAGGACTTCTTGAAGGTACGTTGCAGGCTGGCACTTCTGCCGTTTCTGATAAGTTGCTTGATTTGGTTGGACTTGGTGGCAAGTCTGCCGCTGATAAAGGAAAGGATACTCGTGATTATCTTGCTGCTGCATTTCCTGAGCTTAATGCTTGGGAGCGTG
+
?????BBBDDDDDDDEGGGGGGHIIIIIIIIIIIIIIIIIIIIGIIIIIIIIHHHHHIIIHHIIIIIHFHHHFFHIIIIIIIIIIIIIIIFHHIIHFFHHIIIIGHHHDGHHHHHHHHHHHHHGGGGGGGGGGEDGGGGHGGGGGGEGGGGGEGGGGGGGEGGGGGGGGGGGGGGEGGGGGGGGGGGGGGGEGGGGGGEGGGGGGGGGGGGGGGEGGGGGGGGGGGGGGEEGGGGGGGGGEE:CECEGGD?
@M00151:18:000000000-A117B:1:1101:19105:2717/1
TTGGTGGCAAGTCTGCCGCTGATAAAGGAAAGGATACTCGTGATTATCTTGCTGCTGCATTTCCTGAGCTTAATGCTTGGGAGCGTGCTGGTGCTGATGCTTCCTCTGCTGGTATGGTTGACGCCGGATTTGAGAATCAAAAAGAGCTTACTAAAATGCAACTGGACAATCAGAAAGAGATTGCCGAGATGCAAAATGAGACTCAAAAAGAGATTGCTGGCATTCAGTCGGCGACTTCACGCCAGAATACG
+
???????BDEDDDDDEGGGGGGIIIIIIIIIIIHIIIIIHHIIIIIIIIHIIIIIIIIIIIIIIGIIIIIIIIIIIIIIHIIIHHHHHIIIFFHHHHHHHHHHHHHHHHHHHFHHHHHHGGGHGGGGGGGGGGGGGGGGGGGGGGGGGGGGGGGGGGGGGGGGGGGGGGGGGGGGGGGGEGGGGGGGGGEGGGGGGGGGGGGGGGGGEGGGGGGGGGGGGGGGGGGGGGGGGGGGGGGGGGGGGGCEEGGC
@M00151:18:000000000-A117B:1:1101:11200:2717/1
AATGTGACCGTTTATCGCAATCTGCCGACCACTCGCGATTCAATCATGACTTCGTGATAAAAGATTGAGTGTGAGGTTATAACGCCGAAGCGGTAAAAATTTTAATTTTTGCCGCTGAGGGGTTGACCAAGCGAAGCGCGGTAGGTTTTCTGCTTAGGAGTTTAATCATGTTTCAGACTTTTATTTCTCGCCATAATTCAAACTTTTTTTCTGATAAGCTGGTTCTCACTTCTGTTACTCCAGC
+
?????BBBDDDDDDDDGGGGGGI;FFHHHHHIIIIHDHHIIIIIHIHIIHHHHICFHHIIIHIFHHIHHFGGGHIIFFFGHHHHHHHHHHHGGGGGGGGGEEGGGEGGGGGEGGGGGGGGGG?>GEEGGGGGGGG<DGGGGGDGGGCEGGGGGGGGGGGGCEGGGGGGGGEGGGGGGGGGGGGGGGEGGGGGGEGGGGGEGGGEGGGGGGGGCEEGGGGGGGEEGGGGGGGGGECEEEGGGEEG
@M00151:18:000000000-A117B:1:1101:20074:2718/1
GTAGCTTTAAGCGGCTCACCTTTAGCATCAACAGGCCACAACCAACCAGAACGTGAAAAAGCGTCCTGCGTGTAGCGAACTGCGATGGGCATACTGTAACCATAAGGCCACGTATTTTGCAAGCTATTTAACTGGCGGCGATTGCGTACCCGACGACCAAAATTAGGGTCAACGCTACCTGTAGGAAGTGTCCGCATAAAGTGCACCGCATGGAAATGAAGACGGCCATTAGCTGTACCATACTCAGGCA
+
??A??BBBDDDDDDDDGGGGGGIIIIIIIIIIHIIIHIIIFEEHHHHHIHIIHDFHIIIHHHHHHHEHHHHHHIIIHHHHHHHHHHHHHGGGGGGGGGGGGGGGGGGGGGGGEGGGGGGGHGGGGEGGGGGGGGGGGGGGGGGGGGGGGGGGGGGGGGGGEGGEGGGGCEGGEGGGGGGGGGGGEEEG:CCEGGGGGGGGGCCEEEGGGDGGGGGGGGGGGGGEEGG<EGGGGGEECCCEEGGGGGGGGG
@M00151:18:000000000-A117B:1:1101:14078:2719/1
CGAAAATAGTCACGCAAAGCATTGGGATTATCATAAAACGCCTCTAATCGGTCGTCAGCCAACGTGAGAGTGTCAAAAACGATAAACCAACCATCAGCATGAGCCTGTCGCATTGCATTCATCAAACGCTGAATAGCAAAGCCTCTACGCGATTTCATAGTGGAGGCCTCCAGCAATCTTGAACACTCATCCTTAATACCTTTCTTTTTGGGGTAATTATACTCATCGCGAATATCCTTAAGAGGGCGTT
+
?????BBBDDDDDDDDGGGGGGIIIIIIIIIIIIIIIIIHHHIHIIIIIIHHHHHHIHIIIIHHFHIHIIFGDHHIIIIHHHHHHHHHHHHHHHHHHHHHGGGGGGGGGGGGGGGGGGGGGGGGGGGGGGGGGGGGGGGGGGGGGGGGGGGGGGGGGGGGEEGGGGGGGGGGGGGGGGGGGGGGGGGGGGGGGGGGGGGGGGGGGGGGGGGGG>GGGGGGGGGGGGGGGG2><CEEGGGGGECEGGGGGG
@M00151:18:000000000-A117B:1:1101:15899:2719/1
ACGGTTGTCAGCGTCATAAGAGGTTTTACCTCCAAATGAAGAAATAACATCATGGTAACGCTGCATGAAGTAATCACGTTCTTGGTCAGTATGCAAATTAGCATAAGCAGCTTGCAGACCCATAATGTCAATAGATGTGGTAGAAGTCGTCATTTGGCGAGAAAGCTCAGTCTCAGGAGGAAGCGGAGCAGTCCAAATGTTTTTGAGATGGCAGCAACGGAAACCATAACGAGCATCATCTTGATTAAG
+
??????@?DDDDDDDDGGGGGGIHHIIIIIIIIIIIHHHHHIIHIHIIHHHIIIIDFHGHHHHGHIGHHIECGDGHIHHIIHHIIHHHHFHIIIIIIFFFHHHHHHHHHHHHHHHHHHHHHHHGGGGGGFGGGGGGGEDGDGGGGGEGGGGGGGGGGGGGGGGGEGGGGGGGGGGGGGGGGGGGGGGGGGGECCGGEEG:CEGGGGGGGE?EEGGGGGDGGGGGEGGGGGGGGGGEEGGGGGGGGGEC?
@M00151:18:000000000-A117B:1:1101:16534:2719/1
TGGTTTCTATGTGGCTAAATACGTTAACAAAAAGTCAGATATGGACCTTGCTGCTAAAGGTCTAGGAGCTAAAGAATGGAACAACTCACTAAAAACCAAGCTGTCGCTACTTCCCAAGAAGCTGTTCAGAATCAGAATGAGCCGCAACTTCGGGATGAAAATGCTCACAATGACAAATCTGTCCACGGAGTGCTTAATCCAACTTACCAAGCTGGGTTACGACGCGACGCCGTTCAACCAGATATTGAAG
+
??A??BBBDDDDDDDDGGGGGGIIHIIIIIIIIHHHHHHIIHIIIIIIIIHIIIIIIFHIFHIIIIIIIHHHIIIIIIIFHIFHIIHGHHHIIIHHHIIIIHIHHHHHHHHHHHHHHHHHHHHHGGGGGGGGGGGGGGGGGGGGGGGGGGGGGGGGGGGGGGGGGGGGGGGGGGGGGGGGGGGGGGGGGGGGEGGGGGGGGGGGGGGGGGGGGGCGEEGGGGGGGGDGGGGGAEGGEGGGGEGGEGEEGG
@M00151:18:000000000-A117B:1:1101:15016:2719/1
AACAGAAACAACCTGATTAGCGGCGTTGACAGATGTATCCATCTGAATGCAATGAAGAAAACCACCATTACCAGCATTAACCGTCAAACTATCAAAATATAACGTTGACGATGTAGCTTTAGGTGTCTGTAAAACAGGTGCCGAAGAAGCTGGAGTAACAGAAGTGAGAACCAGCTTATCAGAAAAAAAGTTTGAATTATGGCGAGAAATAAAAGTCTGAAACATGATTAAACTCCTAAGCAGAAAACCTA
+
AAAAABBBDDDDDDDDGGGGGGHHHHHHIIIIIIIHHGHIIIIIIIIIIIIIIIGHHIHHIHHIIHIIIIIIIIIIFHIIGHHHHHHHHHHHHHHHHHHHHHHHHHGGGGGGGGGGHGGGGGHDGGGHGHGGGGGGGGCEGGGGGGGGGGGGGGGEGGGGGGGGCEGGGGGGGGGGGGGGGGGGGGGGGG:EEGGGGGGGGGGGGG2CEGGGGGG?CCECGGGGGGGGGGGGGGGGGGGGGGGEGGGGGGE
@M00151:18:000000000-A117B:1:1101:17680:2719/1
GTTTACCTTGCGTGTACGCGCAGGAAACACTGACGTTCTTACTGACGCAGAAGAAAACGTGCGTCAAAAATTACGTGCAGAAGGAGTGATGTAATGTCTAAAGGTAAAAAACGTTCTGGCGCTCGCCCTGGTCGTCCGCAGCCGTTGCGAGGTACTAAAGGCAAGCGTAAAGGCGCTCGTCTTTGGTATGTAGGTGGTCAACAATTTTAATTGCAGGGGCTTCGGCCCCTTACTTGAGGATAAATTATGT
+
?AAA?BBBDDDDDDDDGGGGGGHHHIIIIGHHIIHIHIIIIIIIIIHHHHHIIIIIIIHAFFHHHHHHHHHHHHHFHHHHHHHHHHDFFFFDFGFFFGGGGGGGDEGGGGGGGEGGHGGGGGGGGGGGGGGGGGGGGGGGGGGGGGGGGGGGEGGGGGGGGGGGGGGEGGGGGGGGGGG>EGGGGGCEGGCEGGEGGGGGGEGGGGGGGGGGGGGGEGG>GGG>GAE>DGGGGGGECEGEEGGEEGCCCC
@M00151:18:000000000-A117B:1:1101:15658:2720/1
[truncated: 692,656 more chars]
