# Supplementary material for: Bayesian Genome Assembly and Assessment by Markov Chain Monte Carlo Sampling
Source: PLoS One. 2014 Jun 26;9(6):e99497. doi: 10.1371/journal.pone.0099497 (PMC4072599; doi:10.1371/journal.pone.0099497)
Supplement: File S1 — X174 sequence data. A subset of 2,000 paired-end reads (maximum length 251 bp, estimated mean insert size 357 bp) drawn from Illumina MiSeq sample data (http://www.illumina.com/systems/miseq/scientific_data.ilmn ). (ZIP) [file pone.0099497.s001.zip › PhiX_S1_L001_R2_001.subset.fq]

@M00151:18:000000000-A117B:1:1101:19238:2330/2
NATGAACTAAGTCAACCTCAGCACTAACCTTGCGAGTCATTTCTTTGATTTGGTCATTGGTAAAATACTGACCAGCCGTTTGAGCTTGAGTAAGCATTTGGCGCATAATCTCGGAAACCTGCTGTTGCTTGGAAAGATTGGTGTTTTCCATAATAGACGCAACGCGAGCAGTAGACTCCTTCTGTTGATAAGCAAGCATCTCATTTTGTGCATATACCTGGTCTTTCGTATTCTGGCGTGAAGTCGCCGA
+
#5<???BBDDDBDDDDGGGGGGIIIIIIIIIIIHHHHHIIIIIIIIIIHIIIIFHHIIIIHIHHIHIIHIHIIIFHHHHHIHIIIIIIHIHFHHIIIIIIHHHHHHHHHHHHHHHHGGGGGGGGGGGGGGGGDDEEGGGGGACACGGGGGGGGGGGGGGGGGGGGGGGGGGGGGGGGGGGGGGGGGGGGGGGGGGGGGGGGGGGGGGGGGGGGGGGGGGGGGGGGGGGGGGGGGGGGGGDGGGGGGGGGG
@M00151:18:000000000-A117B:1:1101:16874:2334/2
NGGACTGCTCCGCTTCCTCCTGAGACTGAGCTTTCTCGCCAAATGACGACTTCTACCACATCTATTGACATTATGGGTCTGCAAGCTGCTTATGCTAATTTGCATACTGACCAAGAACGTGATTACTTCATGCAGCGTTACCATGATGTTATTTCTTCATTTGGAGGTAAAACCTCTTATGACGCTGACAACCGTCCTTTACTTGTCATGCGCTCTAATCTCTGGGCATCTGGCTATGATGTTGATGGAA
+
#5<????BDDDDDDDDGGGGGGHIIIIIIIIIIIIIIHIHHHIIIHIHIHHHIIIIIIIIIIIIIIIGIIIIIIIIIIIIIIHIIIIIIIIIIHHHHHHHHHHHHHHHHHHHHHHHHHHGGGHGGGGGGGGGGGGGGGGGGGGHGHGGGHGGHGGGHGGHGGGGGGGEGGGGGGGGGGGGGGGGGGGGGGGGGGGGGGGGGGGGGGGGGGGGGGGGGGGGGGGGGGGGGGGGGGGGGGGGGGGGGGGGCG
@M00151:18:000000000-A117B:1:1101:14286:2342/2
NACCGTCTTTCCAGAAATTGTTCCAAGTATCGGCAACAGCTTTATCAATACCATGAAAAATATCAACCACACCAGAAGCAGCATCAGTGACGACATTAGAAATATCCTTTGCAGTAGCGCCAATATGAGAAGAGCCATACCGCTGATTCTGCGTTTGCTGATGAACTAAGTCAACCTCAGCACTAACCTTGCGAGTCATTTCTTTGATTTGGTCATTGGTAAAATACTGACCAGCCGTTTGAGCTTGAGTA
+
#5<????BDDDDDDDBFFFFFFHHHHFFFHHHHHDHHHHHHHHHHHHHHHHHHHHHHHHHHHHHHHHHHHHHHHHHHHHHHHHHHHHHHHHHHHHHHHHHHHHHHHHHHHHHHHFHHHHFFEEFFFFFFFFFFFFFFFFFFEEEEEFFFFFFDEEDEFFFFFFFFFFFFFEFFFFFFFFFFFFFFFFFFFFFEDDDFFFFEEFFFFFFFFFFFFFFFFFFFEEEFFFFFFFFFFFFDEEFEFFFFFFEEEF
@M00151:18:000000000-A117B:1:1101:18975:2342/2
NCTTCTACCACATCTATTGACATTATGGGTCTGCAAGCTGCTTATGCTAATTTGCATACTGACCAAGAACGTGATTACTTCATGCAGCGTTACCATGATGTTATTTCTTCATTTGGAGGTAAAACCTCTTATGACGCTGACAACCGTCCTTTACTTGTCATGCGCTCTAATCTCTGGGCATCTGGCTATGATGTTGATGGAACTGACCAAACGTCGTTAGGCCAGTTTTCTGGTCGTGTTCAACAGACCTA
+
#5<???BBDDDDDDDDGGGGGGHHHHHHHHHIIIIHIIGFHHHHHGIIHHHHIHFHHFHHGFHHIIIIIIHFHIIIIIIIFGHIIHHHHHHHHIIHHGHIHIIIIHIHHHHHHHHHHHHHHHHHHEHHHHHHHGGGGEGGGGGGGGGEGEGGGCEGGGGGGGGGGDGEGGGGGGGGCCEGEEGEEGGGGGGGGGEGGGGGEEGGGGGGGGGGECGAGGGCGGGCECEGGGGGC?C<AEEGGEGCGGEGCC:
@M00151:18:000000000-A117B:1:1101:15538:2345/2
NTGCCACTCCTCTCCCGACTGTTAACACTACTGGTTATATTGACCATGCCGCTTTTCTTGGCACGATTAACCCTGATACCAATAAAATCCCTAAGCATTTGTTTCAGGGTTATTTGAATATCTATAACAACTATTTTAAAGCGCCGTGGATGCCTGACCGTACCGAGGCTAACCCTAATGAGCTTAATCAAGATGATGCTCGTTATGGTTTCCGTTGCTGCCATCTCAAAAACATTTGGACTGCTC
+
#5<???BBDDDDDEEDGGGGGGHIIHIHIIIIIIHIIIIIIIIIIIHHHIHHHHHIHIIIIIIIHHHIHIIIIHIIIIIIIIIIIIIIIIIIIHHHHHHHHHHHHHHHHFHHHHHHHHHHGGGGGGGGGGGGGGGGGGGGEGGGGGGGGGGGGGGGGGGGGGGGGGGGGGGGGGGGGGGGGGGGGGGGGGGGGGGGGGECEGGGGGGGGGGGEEEGGGGGGGGGGGGEGGGEGGGGGGGGGGGGGE
@M00151:18:000000000-A117B:1:1101:12053:2345/2
NGCTTGAGTAAGCATTTGGCGCATAATCTCGGAAACCTGCTGTTGCTTGGAAAGATTGGTGTTTTCCATAATAGACGCAACGCGAGCAGTAGACTCCTTCTGTTGATAAGCAAGCATCTCATTTTGTGCATATACCTGGTCTTTCGTATTCTGGCGTGAAGTCGCCGACTGAATGCCAGCAATCTCTTTTTGAGTCTCATTTTGCATCTCGGCAATCTCTTTCTGATTGTCCAGTTGCATTTTAGTAAG
+
#5<???BBDDBDDDDDGGGGGGHHHIIIIHGIHIHIHHIIIIIIIIIIIHFHII?EGHICFFHIIIIIIIIIIHIIHHHHHHHH=EHHHCFFHHHHHHGGGGGGGGGGGGGGGGGGGGGGGGGGGGEGGGGGGGGGGGECCGGGGGGGGGGGGGGGG>EGGGGGGGDGGGGEEGGGGGGGGGGGGGGGGGGDGEEGGGGGGGGCEEGGGGGGGGGGGGGGGGGGGGGGGGGGCECCEGEGEGGEECEGE
@M00151:18:000000000-A117B:1:1101:15096:2346/2
NGAGCATGGCACTATGTTTACTCTTGCGCTTGTTCGTTTTCCGCCTACTGCGACTAAAGAGATTCAGTACCTTAACGCTAAAGGTGCTTTGACTTATACCGATATTGCTGGCGACCCTGTTTTGTATGGCAACTTGCCGCCGCGTGAAATTTCTATGAAGGATGTTTTCCGTTCTGGTGATTCGTCTAAGAAGTTTAAGATTGCTGAGGGTCAGTGGTATCGTTATGCGCCTTCGTATGTTTCTCCTGCTT
+
#5<???BBDDDDDEDDGGGGGGIIIIHHHHHIIIIHHIIIIIHHHHHIIIGHHHHHGIIHFBGIIHFHHHHIHIIHHHGHHIIIEGGHHHHHHHHHHHHHHHHGGGGGGGGGGGGGGGGGGGGEGGGGGGGGGGGGGGGGGGGG<>EGGGGGGGEGGGGGG9CEGGGGCEGGGEECE?EEGGGGGGGGGEEGGEEEGGGGGGEGGE?EGGEGEGEC??CGEGEGGEGEGGGGGGG:CCCC?CECECEEEGE
@M00151:18:000000000-A117B:1:1101:18834:2347/2
NATGGTGTTAATGCCACTCCTCTCCCGACTGTTAACACTACTGGTTATATTGACCATGCCGCTTTTCTTGGCACGATTAACCCTGATACCAATAAAATCCCTAAGCATTTGTTTCAGGGTTATTTGAATATCTATAACAACTATTTTAAAGCGCCGTGGATGCCTGACCGTACCGAGGCTAACCCTAATGAGCTTAATCAAGATGATGCTCGTTATGGTTTCCGTTGCTGCCATCTCAAAAACATTTGGA
+
#5<???BBDDDDDDDDGGGGGGIIIIHHHHHHHIHHIHHIIIIHHHIIIIIDFHIIIHIIHHHHIIIIIHIIIIHHHIHIIIIIIIIIIIIIHHHHHHHHHHHHHHHHHHHFHHHHHHHGGGGGGGGGGGGGGGGGGGGGGGGGGGGGGGGGGGGGGGGGGGGGGGGGGGGGGGGGGGGGGGGGGGGGGGGGGGGGGGGGGGGGGGGGGGGGDGGGGGGGEGGGEGGGGGGGGGGGGGEGGGEGEEGEEG
@M00151:18:000000000-A117B:1:1101:11593:2347/2
NTCCGCCTACTGCGACTAAAGAGATTCAGTACCTTAACGCTAAAGGTGCTTTGACTTATACCGATATTGCTGGCGACCCTGTTTTGTATGGCAACTTGCCGCCGCGTGAAATTTCTATGAAGGATGTTTTCCGTTCTGGTGATTCGTCTAAGAAGTTTAAGATTGCTGAGGGTCAGTGGTATCGTTATGCGCCTTCGTATGTTTCTCCTGCTTATCACCTTCTTGAAGGCTTCCCATTCATTCAGGAACCG
+
#55????ADDDDDDDDGGGGGGIIIIIIHIIIHIHIIIHHHHHIIIGHHIHIIHIIHHFHIIHHHEHIIHDGHHHHHHHHHHHHHHFHHHHHHHHHHHHHGGGGDDGGGGGGGGGGGGGCEEGEGEEEGGGGGGGGGGGEECEGGGEGGGGGCGGEGGGEGGGGEGGEEGGEEGGGGEGCEGEEGGGGCCCEGGGGGEGGGECEEGGEGGGGGGGGGGGGGGGGGGGGEGCCEGEGGGCGGGGE?EEGGG2
@M00151:18:000000000-A117B:1:1101:15961:2348/2
NTGTTCAACAGACCTATAAACATTCTGTGCCGCGTTTCTTTGTTCCTGAGCATGGCACTATGTTTACTCTTGCGCTTGTTCGTTTTCCGCCTACTGCGACTAAAGAGATTCAGTACCTTAACGCTAAAGGTGCTTTGACTTATACCGATATTGCTGGCGACCCTGTTTTGTATGGCAACTTGCCGCCGCGTGAAATTTCTATGAAGGATGTTTTCCGTTCTGGTGATTCGTCTAAGAAGTTTAAGATTG
+
#5<???BBDDDDDEEEGGGGGGIIIIIFHIIEHHHHHIIIIIIIIIIIIIHIIIIIIIIIHFIIIIIIIIIIIHHHHIHIIHHHIIHIHHHHHHHHHHHHHHHGGGGGGGGGGGGGGGGGGGGGGGGEGGCCEEGGGGGGGGGGGGGGGGGGGGGGEGGGGGGGGGGGGGEEGGGGGGGGGGGGGGGGGGGGEGEGGGGGGGGEGGEC:CCEGCCEGEGGGE:*0?CEGGGGGGEGGGGCEEGGGGGEG
@M00151:18:000000000-A117B:1:1101:12949:2350/2
NTCCGAGATTATGCGCCAAATGCTTACTCAAGCTCAAACGGCTGGTCAGTATTTTACCAATGACCAAATCAAAGAAATGACTCGCAAGGTTAGTGCTGAGGTTGACTTAGTTCATCAGCAAACGCAGAATCAGCGGTATGG
+
#5<???@BDDEDDEDDGGGGGGIIIIIIIIIIIIIHIIGHHHHHHFHHIFHHIIIIIIIIGIHIHIIIHHHIIIIIIHIHHIIIHHHHHFHHHFHHHHFHHFHHHHHHHHFGGGGHGGGGGGGGGGGGGGGGGGGGEGGGG
@M00151:18:000000000-A117B:1:1101:16705:2355/2
NCCGTACCGAGGCTAACCCTAATGAGCTTAATCAAGATGATGCTCGTTATGGTTTCCGTTGCTGCCATCTCAAAAACATTTGGACTGCTCCGCTTCCTCCTGAGACTGAGCTTTCTCGCCAAATGACGACTTCTACCACATCTATTGACATTATGGGTCTGCAAGCTGCTTATGCTAATTTGCATACTGACCAAGAACGTGATTACTTCATGCAGCGTTACCATGATGTTATTTCTTCATTTGGAGGTAAA
+
#5<????ADDDDDDDDGGGGGGIHHIHIIIIIIIIIIIIIIIIHHHCHHHIIHIIIIHIIHHIIIIFGHHHHIHHIHIIIIIIIIIIIIGHHHHHHHHHHHHHHHHHHHHGGGGGHGGGGHGGGGGGGGGGGGGGGGGGGGGGHGGGGGGGGGGGGGGGGGGGGGGGGGGGGGGGGGGGGGEGGGEEGGGGGGGGEGGGGGCCGGGGGGGGGGGGGGGGGGG?EGGGGCEGGGGGGGGGGGGGGCEGECCE
@M00151:18:000000000-A117B:1:1101:19931:2358/2
NGGATGAATTGGCACAATGCTACAATGTGCTCCCCCAACTTGATATTAATAACACTATAGACCACCGCCCCGAAGGGGACGAAAAATGGTTTTTAGAGAACGAGAAGACGGTTACGCAGTTTTGCCGCAAGCTGGCTGCTGAACGCCCTCTTAAGGATATTCGCGATGAGTATAATTACCCCAAAAAGAAAGGTATTAAGGATGAGTGTTCAAGATTGCTGGAGGCCTCCACTATGAAATCGCGTAGAGG
+
#5<???BBDDDDDDDDGGGGGGIIIIIIIIIHHIHHHHHIIIIIIIIIIIIIHIIIHFHHIIHIIHHHHHHHHHHHHHHHHHHHHHHHHDHHHHGGGGGGGGGGGGGGGGGEGGGGGGGCEGGGGGGGGGGGGCGGGGGGGGGGGGGGGGGGGGGCCGGGGEGGGGGGGG:CCEGGGGGGGGGCEEGGGGGGE:CGGGGCGEEGEE:?:CEGGGGGGEGGGGGEC?EEGEEGGGGGGGGGGEGGDG>E?E
@M00151:18:000000000-A117B:1:1101:18671:2358/2
NTACTGTAGACATTTTTACTTTTTATGTCCCTCATCGTCACGTTTATGGTGAACAGTGGATTAAGTTCATGAAGGATGGTGTTAATGCCACTCCTCTCCCGACTGTTAACACTACTGGTTATATTGACCATGCCGCTTTTCTTGGCACGATTAACCCTGATACCAATAAAATCCCTAAGCATTTGTTTCAGGGTTATTTGAATATCTATAACAACTATTTTAAAGCGCCGTGGATGCCTGACCGTACCGAG
+
#5<???BBDDDDDDEDGGGGGGIIIIIIIIIIIIIIIHHHHHHIIIIHIFGHHHIIGHHFHFHHHHIIIHHHHIIHHHHAFCEEFGFGHIHHIIIIIIIIHHHHHHHHHHHHHHHHHHFHHHHHHHHHHGGFGGGGGGGGGGGGGGGGGGGGGGGGGGGGGGGHGGGGGCGEGGGGGGGGGGGGGGGGGGGEGCECEGGGGGGGGGGGGGGGGGGGGGGGGGGGGGGGGGGGGGGGGGGCEGGGCCGGEGA
@M00151:18:000000000-A117B:1:1101:16155:2359/2
NTTTACCTCCAAATGAAGAAATAACATCATGGTAACGCTGCATGAAGTAATCACGTTCTTGGTCAGTATGCAAATTAGCATAAGCAGCTTGCAGACCCATAATGTCAATAGATGTGGTAGAAGTCGTCATTTGGCGAGAAAGCTCAGTCTCAGGAGGAAGCGGAGCAGTCCAAATGTTTTTGAGATGGCAGCAACGGAAACCATAACGAGCATCATCTTGATTAAGCTCATTAGGGTTAGCCTCGGTACGG
+
#5<???BBDDDDDDDEGGGGGGIIIIIIIFFHGEHHHHHHHIIHHIIHHIHIIIHIIIIIFHHHGFFHIHIIHHHIIHHIIIIIGIHIHHFHHFHIIIFIIIIHHHHHHHHHHHHHFDDFFHHHFEHHHHHFFGGGBGGEGGDECEGGGGEGGCEECEEECGAGGDGGGCCEEGGGEGGGGDGEGGGGGGGGGGGAAGGDGCCGEEGGGGADEGGGGGCEGEGGGGGGGGGGGGCECEGEEGCECC8?EC<
@M00151:18:000000000-A117B:1:1101:17732:2359/2
NAGTGGATTAAGTTCATGAAGGATGGTGTTAATGCCACTCCTCTCCCGACTGTTAACACTACTGGTTATATTGACCATGCCGCTTTTCTTGGCACGATTAACCCTGATACCAATAAAATCCCTAAGCATTTGTTTCAGGGTTATTTGAATATCTATAACAACTATTTTAAAGCGCCGTGGATGCCTGACCGTACCGAGGCTAACCCTAATGAGCTTAATCAAGATGATGCTCGTTATGGTTTCCGTTGCTG
+
#55<??BBDDDDDDDDGGFFFFFHHHEFEECEHIIIIIIIIIIIDFHHHHHHHHHIGHIIHHHHIGGFHHHIFGHGHHDGFHHHHIIFGHIIHIIHEHHHHHHHHHHHHHHHHHHHHHHFFFGGGGGGGGGGGGGGGGGGGGGGGGGGGGGEEEGGGGGGGGGGGGGGGGCCEEGGG<<AGGGGGGGEEGGGGGGGGAAGGGGGG?CECGEEGGGGGGGGEEGCEEEGGGGGGDEGGGGGGGECEGGCEC*
@M00151:18:000000000-A117B:1:1101:17863:2360/2
NACTGTTAACACTACTGGTTATATTGACCATGCCGCTTTTCTTGGCACGATTAACCCTGATACCAATAAAATCCCTAAGCATTTGTTTCAGGGTTATTTGAATATCTATAACAACTATTTTAAAGCGCCGTGGATGCCTGACCGTACCGAGGCTAACCCTAATGAGCTTAATCAAGATGATGCTCGTTATGGTTTCCGTTGCTGCCATCTCAAAAACATTTGGACTGCTCCGCTTCCTCCTGAGACTGAG
+
#5<???BBDDDDEEDEGGFGGGIIIFFHIIIIIIHHHHIIIIIIIIIIHHIIHIIIIIIIIIIIIIIIIIIIIIIIIIIIIIIIIFHIIIIIIHHHHIIIIHHHHHHHHHHHHHHHHHHHHHHHHHHHGGGGGGGGGGGGGGGGGEGGGGGGGGGGGGGGGGGGGGGGGGGGGGGGGGGGGGGGGGGGGGGGEGGGGGGGGGGGGGGGGGGGGEGGGGGGGGGGGGGGGGGGGGGGGGGGGGGGGGGGGG
@M00151:18:000000000-A117B:1:1101:16452:2360/2
NACATCCTTCATAGAAATTTCACGCGGCGGCAAGTTGCCATACAAAACAGGGTCGCCAGCAATATCGGTATAAGTCAAAGCACCTTTAGCGTTAAGGTACTGAATCTCTTTAGTCGCAGTAGGCGGAAAACGAACAAGCGCAAGAGTAAACATAGTGCCATGCTCAGGAACAAAGAAACGCGGCACAGAATGTTTATAGGTCTGTTGAACACGACCAGAAAACTGGCCTAACGACGTTTGGTCAGTTCCAT
+
#5<???BBDDDDDDDDGGGGGGIIIHHHHHHHHIIHIIIHHHHIHIHIHHIHFFHHHEHHHHHHHHHH=CFFGGGGGGGFGGEGGGGGGGGDEGGGGGGGGGGGGGGGGGGGGGGGGGGGGEEEGGGGGGGGGGGGGGGGGGGGGGGEGEGGGGE?CEGGGGGGGGGGGGGGGGGGGGGEDDADDGEGGEGGCEGGGGG:?CGGEEGGGGGGGGDGGGGGGGGGEGEEGGGGEGGGGGGEEEGGGGGEGGC
@M00151:18:000000000-A117B:1:1101:15584:2360/2
NTTTCTTTGTTCCTGAGCATGGCACTATGTTTACTCTTGCGCTTGTTCGTTTTCCGCCTACTGCGACTAAAGAGATTCAGTACCTTAACGCTAAAGGTGCTTTGACTTATACCGATATTGCTGGCGACCCTGTTTTGTATGGCAACTTGCCGCCGCGTGAAATTTCTATGAAGGATGTTTTCCGTTCTGGTGATTCGTCTAAGAAGTTTAAGATTGCTGAGGGTCAGTGGTATCGTTATGCGCCTTCGTAT
+
#5<???BBDDDDDDEEGGGGGGIIHIIIIIIHIHIIIIIIHHHHFHIIHHIIHIIHHHHHIIIIHHHHHHIIIIIIIIIIIIIIGHHIHHHHHHHHHFHHHHHHHHGHHHHHHGGGGGGGGGGGGDGGGGGGGGGGGGGGGGGGGGGGGGGGGGGGGDGGGGGGGGGGGGGGGGGGGGEEGGGGGGGGGGCEEEGGGGGGGEGEEGGGGGGGEGGGEGCCECE?EGGGGGCGGCCECGGGCGGGGGGGEEE
@M00151:18:000000000-A117B:1:1101:13949:2360/2
NCCTAAGCAGAAAACCTACCGCGCTTCGCTTGGTCAACCCCTCAGCGGCAAAAATTAAAATTTTTACCGCTTCGGCGTTATAACCTCACACTCAATCTTTTATCACGAAGTCATGATTGAATCGCGAGTGGTCGGCAGATTGCGATAAACGGTCACATTAAATTTAACCTGACTATTCCACTGCAACAACTGAACGGACTGGAAACACTGGTCATAATCATGGTGGCGAATAAGTACGCGTTCTTGCAAAT
+
#5<???BBDDDDDDDDGGGGGGHHHHHHHHIIHIIIIIIHHIHHGHHHHCFHFHHHHFF?EHIIIHIIHHHHHHHHHHHGGGGGGGGGGGGGGDGGGGGGGGGGGGGGGGGGGGGGGGEEGGGGGGGGGGGEGGGGGGGGGGGGGGGGGGGGGGGGGGEGGCGGGGGGGGGEGGGGGGGGGGGGEGGGGGGGGGGGGEGGGEGGGEGGGGGEEGGGGGGGGGGCEGGGGGGGGEGGGGGDGGGGGGGGGG?
@M00151:18:000000000-A117B:1:1101:16922:2361/2
NAAGTATCGGCAACAGCTTTATCAATACCATGAAAAATATCAACCACACCAGAAGCAGCATCAGTGACGACATTAGAAATATCCTTTGCAGTAGCGCCAATATGAGAAGAGCCATACCGCTGATTCTGCGTTTGCTGATGAACTAAGTCAACCTCAGCACTAACCTTGCGAGTCATTTCTTTGATTTGGTCATTGGTAAAATACTGACCAGCCGTTTGAGCTTGAGTAAGCATTTGGCGCATAATCTCGGA
+
#5<???BBDDDDDDDDGGGGGGIIIIIIIIIIIIIIIIIIIIIIIHIIHHHIIIIIIIIIIIIIGHIIHIHHHIIIIHHGHHHIHIIGHIIHHEHHHHHHHHHHHHHHHHFHGGGGGGGGGEGGGGGGGGEGGGGGGEGGGGGGGGGGGGGGGGGGGGGGGGGGGGGEEGGGGGGGGGGGGGGGGGGEGGGGGGEGGEEGGGGGGGGGGGEGGGEGGEGGGGGEGGGGGGGGGGGGGGDEGGGGGGEGCEA
@M00151:18:000000000-A117B:1:1101:17117:2363/2
NAAACTGGCGCCGAGCGTATGCCGCATGACCTTTCCCATCTTGGCTTCCTTGCTGGTCAGATTGGTCGTCTTATTACCATTTCAACTACTCCGGTTATCGCTGGCGACTCCTTCGAGATGGACGCCGTTGGCGCTCTCCGTCTTTCTCCATTGCGTCGTGGCCTTGCTATTGACTCTACTGTAGACATTTTTACTTTTTATGTCCCTCATCGTCACGTTTATGGTGAACAGTGGATTAAGTTCATGAAGGA
+
#5<???BBDDDDDDDDGFGGGGIHHHHHIIIIIIIIIIIIIIIIIIIIIIIIIIHFDGHIGHHIICGHHHHIIHHHHHHHHHHHHHHHHHHHHHHHGGGGGGGGGGGGGGGGGGGGGGGGGCGGGGGAGGGGGGGGGGGEEGGGGGGGGGGGGGGGGGGGGGGGGGGGGGGGEGGGGGGGGGGGGGEGGGGGEEGGGGGCGEEG?EGEEEGGGGGGGEGGEEGEE?EEEGEGGGGGGCEC?CEEEGE?EG9
@M00151:18:000000000-A117B:1:1101:18884:2363/2
NATCTGGCTATGATGTTGATGGAACTGACCAAACGTCGTTAGGCCAGTTTTCTGGTCGTGTTCAACAGACCTATAAACATTCTGTGCCGCATTTCTTTGTTCCTGAGCATGGCACTATGTTTACTCTTGCGCTTGTTCGTTTTCCGCCTACTGCGACTAAAGAGATTCAGTACCTTAACGCTAAAGGTGCTTTGACTTATACCGATATTGCTGGCGACCCTGTTTTGTATGGCAACTTGCCGCCGCGTGAA
+
#55???BBDDDDBDDDGGGGGGIHHHIIIIIIIIHHHHHHIHHHHIIIIIIIIIIHHHEHIIIIIIIIIHIIIIIIIIIIIIIIIIIIHHHHHHHGHHHHHHHHHHHHHHHHHHHHHHGGGGGGGGGGGGGGGGGGGGGGGGGGGGGGGGGGGGGGGGGGEGGGGGGGGGGGGGGGGGGGGGGGGGGEEGEGGGGGEGGGGEGGGGGGGGGGGGGGGGGGGGEGGGGCGGGGGGGGGGGGGGGGGGGGDGG
@M00151:18:000000000-A117B:1:1101:11648:2365/2
NTGGTAATAAGACGACCAATCTGACCAGCAAGGAAGCCAAGATGGGAAAGGTCATGCGGCATACGCTCGGCGCCAGTTTGAATATTAGACATAATTTATCCTCAAGTAAGGGGCCGAAGCCCCTGCAATTAAAATTGTTGACCACCTACATACCAAAGACGAGCGCCTTTACGCTTGCCTTTAGTACCTCGCAACGGCTGCGGACGACCAGGGCGAGCGCCAGAACGTTTTTTACCTTTAGACATTACAT
+
#5<?<?BBDDDDDDDDGGGGGGIIIIIIIIIIIIIIIIIIIHIHIIIIIIIEGHHIHHEHHHIIHHFHHHIHHHHHHHHHHHHHHHHHHHGGGGGGGGGGGGGGGGGGGGGGGGGGGGGGGGGGGGGEGGGGGGGGGGGGGGGGGGGGEGGGGGGGGGGGGGGGGGGGGGGGGGGGGGGGGGGGGGGGGGGGGGGGGGGGGGGGGGGGGGGGGGGGDGGGGGGCEEGCEGGGGGGGGEGEGEGGGGGGGG
@M00151:18:000000000-A117B:1:1101:16338:2365/2
NCAATCTTTCCAAGCAACAGCAGGTTTCCGAGATTATGCGCCAAATGCTTACTCAAGCTCAAACGGCTGGTCAGTATTTTACCAATGACCAAATCAAAGAAATGACTCGCAAGGTTAGTGCTGAGGTTGACTTAGTTCATCAGCAAACGCAGAATCAGCGGTATGG
+
#5<<??BBDDDDDDDDFFFFFFIICFHHHHHHHIIFGHIHHHHHIIIHIIGHIIIIIIIIHIIIHHHHHHEGHHBFGHIIHHIIIHHHHHHHHFHHHHHHHHHHHHHHHHHEFFBFFFEFEEFEEEDEEEFFFFECEFFFFFFFFFFEEDEDDFFFFFFED8?FFF
@M00151:18:000000000-A117B:1:1101:17430:2365/2
NAGGTTTCCGAGATTATGCGCCAAATGCTTACTCAAGCTCAAACGGCTGGTCAGTATTTTACCAATGACCAAATCAAAGAAATGACTCGCAAGGTTAGTGCTGAGGTTGACTTAGTTCATCAGCAAACGCAGAATCAGCGGTATGG
+
#5<?<?BBDDBDDDDDFFFEEEHHIIIIIIIHIIIIHIIIGHIHHHHHHHFHIIHIHHHIIIIHIIIIIHIIIIIHIIIHIIIIIHBFFHHHHHFFHHHHHHHHHHFHHFFFFFFFFFFFFFFFFFFEEEEEEFFFFFFEEBBFFF
@M00151:18:000000000-A117B:1:1101:18563:2365/2
NGGTAAAATACTGACCAGCCGTTTGAGCTTGAGTAAGCATTTGGCGCATAATCTCGGAAACCTGCTGTTGCTTGGAAAGATTGGTGTTTTCCATAATAGACGCAACGCGAGCAGTAGACTCCTTCTGTTGATAAGCAAGCATCTCATTTTGTGCATATACCTGGTCTTTCGTATTCTGGCGTGAAGTCGCCGACTGAATGCCAGCAATCTCTTTTTGAGTCTCATTTTGCATCTCGGCAATCTCTTTCTGA
+
#5<???BBDDDDDDDDGGGGGGHHHIIIIIIIIHGHHHIIIIIIHCHHHHFHIHHHIHIHIIIIIIIIIIHHHIHFHIHHIIII?EAEFHHHHHHHHHHHHHHHHHHGGGGGGGGGGGGGGGGGGGGGGGGGGGGGGGGGGGGGGGGGGGGGGGGGGGGGGGGGCEGGGGGGGGGGGGGGGGGGGGEGGGGGGGGGGGGGGGGGGGGGGGGGGGGGGEGGGGGGGEGGGGGGGGGGGGGGGGEGGGGGGE*
@M00151:18:000000000-A117B:1:1101:19889:2366/2
NGTCTTATTACCATTTCAACTACTCCGGTTATCGCTGGCGACTCCTTCGAGATGGACGCCGTTGGCGCTCTCCGTCTTTCTCCATTGCGTCGTGGCCTTGCTATTGACTCTACTGTAGACATTTTTACTTTTTATGTCCCTCATCGTCACGTTTATGGTGAACAGTGGATTAAGTTCATGAAGGATGGTGTTAATGCCACTCCTCTCCCGACTGTTAACACTACTGGTTATATTGACCATGCCG
+
#5<???BBEDDDDDDDGGGGGGIIIIHHHHHIIIHFHHHHHHHHIIIIIGHHHIIIIHHHHHHHIGHHHHHHHHHHHHHHHHHFFFHHHHGGEEGGGGGGGGGGGGGGGGGGGGGEGGGGGGGGGGGGGGGGGGGGGGGGGGGGGGGGGGGEGGGGGGECEEGGECGGGEEGGGEEGGGGCEEGGGGGCCEGGGGGGEGGEEGGGGGGGGGGGGGGEGGGGGEGGGGEEGG?EGGGGGGGGGGG
@M00151:18:000000000-A117B:1:1101:17371:2366/2
NTGATACCAATAAAATCCCTAAGCATTTGTTTCAGGGTTATTTGAATATCTATAACAACTATTTTAAAGCGCCGTGGATGCCTGACCGTACCGAGGCTAACCCTAATGAGCTTAATCAAGATGATGCTCGTTATGGTTTCCGTTGCTGCCATCTCAAAAACATTTGGACTGCTCCGCTTCCTCCTGAGACTGAGCTTTCTCGCCAAATGACGACTTCTACCACATCTATTGACATTATGGGTCTGCAAG
+
#5<???BBDDDDDEEEGGGGGGIIHIIIHHIIIIHHIIHIIIIIIIIIIIIHHHHHIIIIIIIIIIIIHIHHHHHHHHIFHHIHIHHHHHHHHHHHEHHHHHHHHHHHGGGGGGGGGGGGGGGGGGGEGGGGGGGGGGGGGGEGGGGGGGGGGGGGGGGCEGGGGEGGGGGGGGGGGGGGGGGGGGEGGGGGGGGGGGGGGGGGGDCGGGGGGGGGGGGGGEGEGGGEEGGGGGGGEEGCEGEGGGG?C
@M00151:18:000000000-A117B:1:1101:16796:2366/2
NCTGCGTTTGCTGATGAACTAAGTCAACCTCAGCACTAACCTTGCGAGTCATTTCTTTGATTTGGTCATTGGTAAAATACTGACCAGCCGTTTGAGCTTGAGTAAGCATTTGGCGCATAATCTCGGAAACCTGCTGTTGCTTGGAAAGATTGGTGTTTTCCATAATAGACGCAACGCGAGCAGTAGACTCCTTCTGTTGATAAGCAAGCATCTCATTTTGTGCATATACCTGGTCTTTCGTATTCTGGCGT
+
#5<?????DDDDDDDDGGGGGGIHHHIIIIIIIIHIHIFHIIIFHHHHHHHIIFHIIIIIIIIIIFFHHIHHFHIIIIIIIIHIIIIIHHHHIHIHHHHHHHHHHHHHHHHHHHHHHGGGGGGGGGHGGGGGGGGGGHGGGGGGEEGGGGGGGCCCEGGGGGGGGGGEGGGGGGGGGG?GGGGEGEEGGGGGGGGGCEGGGEGGGGGGGGGGEEGGGGGEEGGGGEEGGGGEECCEGGGGEGGGGGCEEG8
@M00151:18:000000000-A117B:1:1101:15911:2369/2
NACTTCACGCCAGAATACGAAAGACCAGGTATATGCACAAAATGAGATGCTTGCTTATCAACAGAAGGAGTCTACTGCTCGCGTTGCGTCTATTATGGAAAACACCAATCTTTCCAAGCAACAGCAGGTTTCCGAGATTATGCGCCAAATGCTTACTCAAGCTCAAACGGCTGGTCAGTATTTTACCAATGACCAAATCAAAGAAATGACTCGCAAGGTTAGTGCTGAGGTTGACTTAGTTCATCAGCAAA
+
#5<???BBDDDDDDDEGGFGGGHIIIHIIFHIIIIIIIHIIIIGHFHIIIIIIIIIIIIIHHHHIHIFHHFHIIIIHIIIHHHHHHHHEEHHHHHHHHHHHHHHHHGGGGGGGGGGGGGGEGGGGGGGGGGGGGEEGGGGGGGGGGGAGGGGGGGGGGGGGEGGGGGGGGGDGGGGCECGGGGGGGGGGGCEGGGGGGGGGCCGGGGCCEEGGG>GDGECGECEGGEGGGGGGGGGGGEEEGGGGGGGGG*
@M00151:18:000000000-A117B:1:1101:16384:2370/2
NCGTGATTACTTCATGCAGCGTTACCATGATGTTATTTCTTCATTTGGAGGTAAAACCTCTTATGACGCTGACAACCGTCCTTTACTTGTCATGCGCTCTAATCTCTGGGCATCTGGCTATGATGTTGATGGAACTGACCAAACGTCGTTAGGCCAGTTTTCTGGTCGTGTTCAACAGACCTATAAACATTCTGTGCCGCGTTTCTTTGTTCCTGAGCATGGCACTATGTTTACTCTTGCGCTTGTTCGTT
+
#5<<??BBDDDDDDDDGGGGGGHHHIIIIIIIHIIIIIIIHIIIHIIIIIHHHIIIIGHHIIIIHIHHHHHHIIIIHHHHHHIIIIIIHHIHHHIHHHHHHHHHHHHHHHHHHHHHFHGGGGGGGFFGGGGGGGGGGGGGGGGGGGGGGGGGGGGGGGGGGGGGGGGGDGGGGGGGGGGGEGGGGGGGGGGGGGGGGGGGGGGGGGGGGGGGGGEGEGGGGGGGGGGGGGGGGEGGGGGGGGGGGGEGGGG
@M00151:18:000000000-A117B:1:1101:13689:2370/2
NCAAAATATAACGTTGACGATGTAGCTTTAGGTGTCTGTAAAACAGGTGCCGAAGAAGCTGGAGTAACAGAAGTGAGAACCAGCTTATCAGAAAAAAAGTTTGAATTATGGCGAGAAATAAAAGTCTGAAACATGATTAAACTCCTAAGCAGAAAACCTACCGCGCTTCGCTTGGTCAACCCCTCAGCGGCAAAAATTAAAATTTTTACCGCTTCGGCGTTATAACCTCACACTCAATCTTTTATCACGAA
+
#5<???BBDDDDDDDDGGGGGGIIIIIIIIIHEFHIIHHHIHIGHIFAFHHHHHCHFFHHFHFHGFHFGHHIIHHHIHHHIIHHIIHIIIHIIHHHHHHDFHHHHHHHHHHHGGGGGGGGGGGD>CEGEGGGGECEACEGGCCGGGGGEGGGGGGGEGEGGGDGGGGGGDGGGGECEGGGGGGGGG?CGGGGGGEGGGGGGEEEGGGGGGGGDGEAGGDGGGGEGGGGGGGGGEE?EECEGGGEGGEGGEC
@M00151:18:000000000-A117B:1:1101:13731:2370/2
NATGACAAGTAAAGGACGGTTGTCAGCGTCATAAGAGGTTTTACCTCCAAATGAAGAAATAACATCATGGTAACGCTGCATGAAGTAATCACGTTCTTGGTCAGTATGCAAATTAGCATAAGCAGCTTGCAGACCCATAATGTCAATAGATGTGGTAGAAGTCGTCATTTGGCGAGAAAGCTCAGTCTCAGGAGGAAGCGGAGCAGTCCAAATGTTTTTGAGATGGCAGCAACGGAAACCATAACGAGCAT
+
#5<???BBDDDDDDDDGDGCFGHFFHIHHHHIIIIIIHHHIIIIIHIIFHHIIHIHIIHHIIIIIIIIIIGFGGHHHHHHIIHFHEGGHHHHHFHHHHHHFHFFCFHHHHHHHHHHHHGGGGGGGGGGGGGGGGGGGGGGGECEGGGGGEGGCEGGGGGGGEGGGEGGGGGGEGGGGEGGEEGGGGGGGGGGGGGGGGGGGGGGGGGGGGGGGECCEEGGGGGGGCGGGEGEEGGGGDEEGGGEGEGEGGC
@M00151:18:000000000-A117B:1:1101:19321:2372/2
NGAACTGACCAAACGTCGTTAGGCCAGTTTTCTGGTCGTGTTCAACAGACCTATAAACATTCTGTGCCGCGTTTCTTTGTTCCTGAGCATGGCACTATGTTTACTCTTGCGCTTGTTCGTTTTCCGCCTACTGCGACTAAAGAGATTCAGTACCTTAACGCTAAAGGTGCTTTGACTTATACCGATATTGCTGGCGACCCTGTTTTGTATGGCAACTTGCCGCCGCGTGAAATTTCTATGAAGGATGTTTT
+
#55???BBDDDDDDDDGGGGGGIIIIHIIHIIIIIGHHHHIIIIIIIFHIIIHHHIIFHIHIIIHIIHHHHEHHHHHHHHIIIIHHHHFGHHHHHHHHHHHHHHHHGHHHGGHGGGGGGGGGGGGGGGGGGGGGGGGGGGGGGGGGGGGGGGGGGGGGGGGGGEGGGCGGGGGGGGGGGGGGGGGDGGGGGGGGGGGGGGGGEGGGGGGGCG?CEGGEGGG>GGGGG>GG?:CEGGGGGGEGEGECCCGGC
@M00151:18:000000000-A117B:1:1101:15023:2373/2
NGGAGTGGCATTAACACCATCCTTCATGAACTTAATCCACTGTTCACCATAAACGTGACGATGAGGGACATAAAAAGTAAAAATGTCTACAGTAGAGTCAATAGCAAGGCCACGACGCAATGGAGAAAGACGGAGAGCGCCAACGGCGTCCATCTCGAAGGAGTCGCCAGCGATAACCGGAGTAGTTGAAATGGTAATAAGACGACCAATCTGACCAGCAAGGAAGCCAAGATGGGAAAGGTCATGCGGCA
+
#5<???B?DDDDDDDEGGGGGGIIIIIIIIIIIIIIIIIIIIIIIIIIIIHHIHHFFHHHIHIIIHHHIIIHHHIIHFGHHIIIIFHHGHHIGHDGHGHIIIIIHHHHHHHHHHHHDEGGGGGGGGGGGGGGGGGBGGGGGGGGGGGGGGGGGGGEGGCEGEGEGGGGGGGGGGGGGGGG<?8CE:CEGGGGGGEEEEGGGGGGDGGDGGGGGGGGGGGGGGGCEEGGGGEEEGGGGGGEG?CEEGCGGGD
@M00151:18:000000000-A117B:1:1101:14997:2374/2
NTGGATACGCCAATCATTTTTATCGAAGCGCGCATAAATTTGAGCAGATTTGTCGTCACAGGTTGCGCCGCCAAAACGTCGGCTACAGTAACTTTTCCCAGCCTCAATCTCATCTCTCTTTTTGCGTTCTGCTTCAATATCTGGTTGAACGGCGTCGCGTCGTAACCCAGCTTGGTAAGTTGGATTAAGCACTCCGTGGACAGATTTGTCATTGTGAGCATTTTCATCCCGAAGTTGCGGCTCATTCTGAT
+
#5<???B?DDDDDDDDGGGGGGIIHHIHHHHHHHHHIIIIIHHFHHHHIHIGFHHIIIHHIIHHHHHHHHHHHHHFHH@FHEGGGDEGGGGGGGGGGGGGGGGGGEGGGGGGGGEGGGEGGGGGGGGGGGEGGGGGEGGGGGEGGGGGGGGGGDGGDDDGDGDGGGGGGGGGGGG:CGGGGGG:CGGGCEEGGGGGGGGCE:CEGGEEEGEGGECCCCEGEGGGGGGGGGGGGGEEGGGGG4CCGEEEECE
@M00151:18:000000000-A117B:1:1101:18821:2374/2
NGCTAAATACGTTAACAAAAAGTCAGATATGGACCTTGCTGCTAAAGGTCTAGGAGCTAAAGAATGGAACAACTCACTAAAAACCAAGCTGTCGCTACTTCCCAAGAAGCTGTTCAGAATCAGAATGAGCCGCAACTTCGGGATGAAAATGCTCACAATGACAAATCTGTCCACGGAGTGCTTAATCCAACTTACCAAGCTGGGTTACGACGCGACGCCGTTCAACCAGATATTGAAGCAGAACGCAAAAA
+
#55???BBDDDDDDDDGGGGGGHHHIIIFHIIHIHHIIIHHHHHHIHIFHIHHIIHFHHIHHHIHHHHIHIHIHHIIIIIIIIHHHIIIHHDHFHHHHHHHHHHHHHHHFFFEFHHHHHHHHHHGGGGGGGGGGGGGGGGGGGGGEGGGGGGGGEGGGGGGGGGGGGGGGGGGEGDGGGCCEGEEGGGGGGGGGGGGGGGGGGGEGGGGECDDGGGGGGG2?CEEGCGEGGGGGGGGGGEGGGEGGD>DGC
@M00151:18:000000000-A117B:1:1101:15950:2374/2
NCTATTAGTGGTTGAACAGCATCGGACTCAGATAGTAATCCACGCTCTTTTAAAATGTCAACAAGAGAATCTCTACCATGAACAAAATGTGACTCATATCTAAACCAGTCCTTGACGAACGTGCCAAGCATATTAAGCCACTTCTCCTCATCCAACGCGTCAGTTTTTGACAGAATCGTTAGTTGATGGCGAAAGGTCGCAAAGTAAGAGCTTCTCGAGCTGCGCAAGGATAGGTCGAATTTTCTCATTTT
+
#5<???BBBDDBDDDDFFFFFFIHHHHHIIIIIHFGGHIIHHHHHHHIIHIIIIIIIGHHIHHIHHHIIIIIIIIIIIIIIIIIIIIIIFHIIIIHIIIIIIHHGHHHHHHHHHHHHHHHHFFFFFFFFEEFFFFFFFFFFFFFFFFFFFFFFFFFEBEDDEEAEFFFDEFFFFFEEFCEFFEFEFFFFFDDDDEFAEDDDE?FCEEFFEEFFFEFEFEEDFFDDDDDFFEEFFCED?EEFEEFFFF?EEF
@M00151:18:000000000-A117B:1:1101:18439:2375/2
NGTTGATAAGCAAGCATCTCATTTTGTGCATATACCTGGTCTTTCGTATTCTGGCGTGAAGTCGCCGACTGAATGCCAGCAATCTCTTTTTGAGTCTCATTTTGCATCTCGGCAATCTCTTTCTGATTGTCCAGTTGCATTTTAGTAAGCTCTTTTTGATTCTCAAATCCGGCGTCAACCATACCAGCAGAGGAAGCATCAGCACCAGCACGCTCCCAAGCATTAAGCTCAGGAAATGCAGCAGCAAGATA
+
#5<???BBDDDDDDDDGGGGGGIIIHHHIHIIIIIIIIIFHIIIIDHHIIIHHHIHDEHHHGHHHHHHHHHHFGHIIIIHHIIIIIHIIIHHEHHHHHHHHHHHHHHHHHHHDDGGGGGGGGGGGGGGGGGGEGGGGGGGGGGGEAEEGEGGGGGGGGGGGGGGGEGGGGGGGGGDGGGGGEGGGGCE?CCEGGGGGGEGGEGCEGCCEGGADGEGGGGEEGEGGGEEGGEEGGGGGEEGGGCCGGEEEEG
@M00151:18:000000000-A117B:1:1101:18642:2376/2
NCCTCCCGACTGCCTATGATGTTTATCCTTTGGATGGTCGCCATGATGGTGGTTATTATACCGTCAAGGACTGTGTGACTATTGACGTCCTTCCCCGTACGCCGGGCAATAATGTTTATGTTGGTTTCATGGTTTGGTCTAACTTTACCGCTACTAAATGCCGCGGATTGGTTTCGCTGAATCAGGTTATTAAAGAGATTATTTGTCTCCAGCCACTTAAGTGAGGTGATTTATGTTTGGTGCTATTGCTG
+
#5<???AADDEDDEEDGGGGGGIIIFHIIIIIHHHIIGHHHHHHIGHII?EEEHHIIIIHHIHHHHHIIHHIHGHHHHIIIIIIIIHHHHHHHHHHHHHHHHHGGGGGGGGGGGGGGGGGEGGGCEGGGGGGCGGGGEEGGGGGGGEGGGG?GGGGGGGGGGGGGGGGGGGEGGGGGGGCEEGGGGCEGGGEGGGCEEGGGGGGGEGGGEEGGGEGGGGGGEGCEE?EEGGEGGGCGGCEGGGGGGGGGGG
@M00151:18:000000000-A117B:1:1101:18795:2376/2
NAAATGAGACTCAAAAAGAGATTGCTGGCATTCAGTCGGCGACTTCACGCCAGAATACGAAAGACCAGGTATATGCACAAAATGAGATGCTTGCTTATCAACAGAAGGAGTCTACTGCTCGCGTTGCGTCTATTATGGAAAACACCAATCTTTCCAAGCAACAGCAGGTTTCCGAGATTATGCGCCAAATGCTTACTCAAGCTCAAACGGCTGGTCAGTATTTTACCAATGACCAAATCAAAGAAATGA
+
#5<???BBDEEEEEDDGGFGGGIIIIIIHIIIIIIIIHHHHHHHHIFHHIHHHIIHIIIIIHHFFHFHICFHHIHHHGHHHHHHDGHHHHHHHHHHHHHHHHHHHGGGGGFFFFGGGGGGGGGGGGGGGGGGGGGGGGGGGGGGGGGGGGGGGGGGGGGGGGGGGGGCCGGGGGGGGGGEGGGEGGGGGGGEGGGGGGGGEGGGGGCEEGGGGE0?EECEECEGGEGGGGEEGGGGGGG*?ECCEEGGC
@M00151:18:000000000-A117B:1:1101:14359:2377/2
NAGATTATGCGCCAAATGCTTACTCAAGCTCAAACGGCTGGTCAGTATTTTACCAATGACCAAATCAAAGAAATGACTCGCAAGGTTAGTGCTGAGGTTGACTTAGTTCATCAGCAAACGCAGAATCAGCGGTATGG
+
#55<??BBDDDDDDEDFFFFFFIIIIIHHIIIIHIHHHHHHFGFHHIGHIIIIIIFGIIIIIIIIIIIIIFFHHDGFGHIHAEHHFGGHHDGHFGHH@FFFFHHHHHHHHHHHHHHFFFEFEEDFFFFFFEEEEFFF
@M00151:18:000000000-A117B:1:1101:18395:2377/2
NTACGTTTCCAGACCGCTTTGGCCTCTATTAAGCTCATTCAGGCTTCTGCCGTTTTGGATTTAACCGAAGATGATTTCGATTTTCTGACGAGTAACAAAGTTTGGATTGCTACTGACCGCTCTCGTGCTCGTCGCTGCGTTGAGGCTTGCGTTTATGGTACGCTGGACTTTGTAGGATACCCTCGCTTTCCTGCTCCTGTTGAGTTTATTGCTGCCGTCATTGCTTATTATGTTCATCCCGTCAACATTCA
+
#5<???BBDDDDDDDDGGGGGGIIIIIIIIIIIIIIIIIIIIIIFFHHIIIHEHHIIHFHHIHFHIHHHEEHIHIIIIIFFHIHIIIIIHFHHHHHHHHHFHHHHHGHHHHGGGGGGGGGGGGGGGGGGGGGGEGGGGGGGGGGGGGGGGGGEGGGGGCCEGGGGGGGEGGGGGGGGGCCCEGGGGGCECGCEECEGGGECGGC:CEGGGECE??C<CA??EGGGGGGGGGGGCEEGECEGGGGGGGGGGC
@M00151:18:000000000-A117B:1:1101:19495:2378/2
NAGTCACGCAAAGCATTGGGATTATCATAAAACGCCTCTAATCGGTCGTCAGCCAACGTGAGAGTGTCAAAAACGATAAACCAACCATCAGCATGAGCCTGTCGCATTGCATTCATCAAACGCTGAATAGCAAAGCCTCTACGCGATTTCATAGTGGAGGCCTCCAGCAATCTTGAACACTCATCCTTAATACCTTTCTTTTTGGGGTAATTATACTCATCGCGAATATCCTTAAGAGGGCGTTCAGCAG
+
#5<???BADEEEDDEEGGGGGGIIIIIIIIHFIHHHIHIIIIIIHHHHHIHHIHHIHHAEFHGHEGEGGHIIHHHHIHHHHHHHHHHHHHHHHHHHHHHHGGGGGGGGGGGGGGGGGGGGGGGGGGHGGGGGGEEGGGGGGG8>ADGGGGGGGGEGGGGGGEGGGGGGGGGGGGGGGGGGGGEGGGGGGGGGGGGGGGGEEGGGGGG4ECEGGGGGGGGGGEGGGGGGGGGGGGGGEG?EEGGDCCGGGG
@M00151:18:000000000-A117B:1:1101:16686:2378/2
NCGCATAATCTCGGAAACCTGCTGTTGCTTGGAAAGATTGGTGTTTTCCATAATAGACGCAACGCGAGCAGTAGACTCCTTCTGTTGATAAGCAAGCATCTCATTTTGTGCATATACCTGGTCTTTCGTATTCTGGCGTGAAGTCGCCGACTGAATGCCAGCAATCTCTTTTTGAGTCTCATTTTGCATCTCGGCAATCTCTTTCTGATTGTCCAGTTGCATTTTAGTAAGCTCTTTTTGATTCTCAAAT
+
#5<???ABDDDDDDDDGGGGGGIHHIHHIIIHGHIHFHHHIAECFHIIIHIIIHIHHIHHHHHHHHEHHHIIIIIIIHHHHHHHHHHHHHHHHHHHHHHHHHHHHGGGFGGGGGGGEGGGGGGGGGGGGGGGHGGGGGGGGGGGHGGGGGGGGGGGGGGEGGGGGGGGGGGGGGGGGGGGGGGGGEGGEGEGEGGGGGGGGECGGGGGGGGGGGGGEGGGEGGGECGGGGGGGGGGGGGAEGGGGGGEGG
@M00151:18:000000000-A117B:1:1101:19243:2384/2
NTCAGGTTAAATTTAATGTGACCGTTTATCGCAATCTGCCGACCACTCGCGATTCAATCATGACTTCGTGATAAAAGATTGAGTGTGAGGTTATAACGCCGAAGCGGTAAAAATTTTAATTTTTGCCGCTGAGGGGTTGACCAAGCGAAGCGCGGTAGGTTTTCTGCTTAGGAGTTTAATCATGTTTCAGACTTTTATTTCTCGCCATAATTCAAACTTTTTTTCTGATAAGCTGGTTCTCACTTCTGTTA
+
#5<???BBDDDDDDDDGGGGGGIHHHIIIIIHHHHIIHHIHHHHHIIIHHHHHIIIIIIIIIIIIIIIFHHIIIIIIFHHIHIGH@FHHHFHHHHHFEHHEDGGGGGGGGEAEGEGGGGGGGGGGGGGGGGGGGGGCDGGGGGGEEGGGGGGGGGEDGGEGGGGGGGGGGGGGGEEGGGGGGGGEEGGGGCEGGGGEGGGGGEGGGGGCEGGGGGGGGGGGGGGGGGCEEECGGEGGGGGGGGGGGGGGG:
@M00151:18:000000000-A117B:1:1101:13282:2384/2
NCCATACTCAGGCACACAAAAATACTGATAGCAGTCGGCGTGTGAATCATTAGCCTTGCGACCCTCGGCAGCAAGAACCATACGACCAATATCACGAAAATAGTCACGCAAAGCATTGGGATTATCATAAAACGCCTCTAATCGGTCGTCAGCCAACGTGAGAGTGTCAAAAACGATAAACCAACCATCAGCATGAGCCTGTCGCATTGCATTCATCAAACGCTGAATAGCAAAGCCTCTACGCGATTTCA
+
#5<???BBDDDDDDDDGGGGGGIIIIIIIIIIIIFHHHHHCHDHIIHIIIIFDHHHIIGHHHHHIIHHGHHHHHHHHFHHHHHHHHHHHHGGGGGGGGHGGGGGGGGGGGGGGGGGGGGGGGGGGGEGGGGGGGGGGGGGGGGGGCEDGGGGGEGGGGCEGGGGCCEGGC?EEEGGEEGGCEGGEEGGGGGGGGGGGGGCEGGGG>GGGGGCCCEEEGGGGGGGGGGGGGGGGGCCCEGGGGGGDDGGGEC
@M00151:18:000000000-A117B:1:1101:16027:2386/2
NTGATTGGCGTATCCAACCTGCAGAGTTTTATCGCTTCCATGACGCAGAAGTTAACACTTTCGGATATTTCTGATGAGTCGAAAAATTATCTTGATAAAGCAGGAATTACTACTGCTTGTTTACGAATTAAATCGAAGTGGACTGCTGGCGGAAAATGAGAAAATTCGACCTATCCTTGCGCAGCTCGAGAAGCTCTTACTTTGCGACCTTTCGCCATCAACTAACGATTCTGTCAAAAACTGACGCGTTG
+
#5<???BBDDDDDDDEGGGGGGIIHFFHIHIIHHHIIHIIIHIHHHHHHIIHIHIIIIIIIIHHHHHIIIHIIHHIHHHIHIIHHIHHHHHHHHHFHHHHHHHHHHHHHHHHHGGGHGGGGGGGGGGGGGGGGGGGGGEGGEGGGGGGEGGGGGGGGGGGGGEEGGGEGGDGGGGGGGGGGGGGGGGGGEEGGEGEGGGGGGEEE8<AGGGGGGGGGGGGGGGGGGGE8CEGGGGGGGGGGGEGGGGGGGG
@M00151:18:000000000-A117B:1:1101:15569:2387/2
NCTACAGTAACTTTTCCCAGCCTCAATCTCATCTCTCTTTTTGCGTTCTGCTTCAATATCTGGTTGAACGGCGTCGCGTCGTAACCCAGCTTGGTAAGTTGGATTAAGCACTCCGTGGACAGATTTGTCATTGTGAGCATTTTCATCCCGAAGTTGCGGCTCATTCTGATTCTGAACAGCTTCTTGGGAAGTAGCGACAGCTTGGTTTTTAGTGAGTTGTTCCATTCTTTAGCTCCTAGACCTTTAGCAG
+
#5<???BBDDDDDDDDGGGGGGIIIIIHIIIIIIIHIIIIIIHIHHHHIIIIIIHIIHHGGHHHIHHIIIHHBHECDEHHHHHHHHHHHHHHGGDFGGFFGGGGGGGGGGGGGGGEEGGCEGGGGGGGGGGGGGGEGGGGGGGGGGGGGGGGGEEGGGGGGGGGGGGGEEGGEGGGGGGGGGGGGGEGGGGEGGGG<ADGGGGGGCEEEGGGECEGGGGGCECCEGGGGGCEGGGGGC?:?CGGGE:?EC
@M00151:18:000000000-A117B:1:1101:19849:2388/2
NTATAACAACTATTTTAAAGCGCCGTGGATGCCTGACCGTACCGAGGCTAACCCTAATGAGCTTAATCAAGATGATGCTCGTTATGGTTTCCGTTGCTGCCATCTCAAAAACATTTGGACTGCTCCGCTTCCTCCTGAGACTGAGCTTTCTCGCCAAATGACGACTTCTACCACATCTATTGACATTATGGGTCTGCAAGCTGCTTATGCTAATTTGCATACTGACCAAGAACGTGATTACTTCATGCAG
+
#5<???BBDDEEEEEDGGGGGGHHHHHHHIIHIIIIIIHHHHIHHHHHHIIIIIIIHGHHIIIIHIIIIIIHIIIIGIIIHHHHHHHDFHHHHHHHHHHHGGGGGGGGGGEGGGGGGGGGGGGGHGGGGGHGGGGGGGGGGGGGGGGGGGGGGGGGGGGGGGGGGGGGGGGGGGGGGGGGGGGGGGGGGGGGGGGGGGGGGGGGGGGGGGGGGGGGGGGGGGGGGGGGGGGGGGGGGGGGGGGGGGGGGG
@M00151:18:000000000-A117B:1:1101:19875:2389/2
NTTTTGCCTGTTTGGTTCGCTTTGAGTCTTCTTCGGTTCCGACTACCCTCCCGACTGCCTATGATGTTTATCCTTTGGATGGTCGCCATGATGGTGGTTATTATACCGTCAAGGACTGTGTGACTATTGACGTCCTTCCCCGTACGCCGGGCAATAATGTTTATGTTGGTTTCATGGTTTGGTCTAACTTTACCGCTACTAAATGCCGCGGATTGGTTTCGCTGAATCAGGTTATTAAAGAGATTATTTGT
+
#5<???BBDDBDDDDBGGCGGGIIIHHIIIIIIIIHHHIIHHHHHIIIIIHIHHH@7EHHIIIGFDGHIIIIIIIIHIHIFHHHHHHHHHHHHH7CEEHHHHHHGGGGGGEGGGGGGGEGGGGGGGGGGGGGGGGGGGGGGGGGGGGGGGGGGGGGCEGGGGGGGGGGGEEGGGEGG?CEGGEGGECGGGGEGGGGGGGGGCCEEGGGGGG2>EGGEEEGEGEEGEGGGGGEGGEGGGGGCEGGC:CGGCC
@M00151:18:000000000-A117B:1:1101:14197:2389/2
NACCTAAAGCTACATCGTCAACGTTATATTTTGATAGTTTGACGGTTAATGCTGGTAATGGTGGTTTTCTTCATTGCATTCAGATGGATACATCTGTCAACGCCGCTAATCAGGTTGTTTCTGTTGGTGCTGATATTGCTTTTGATGCCGACCCTAAATTTTTTGCCTGTTTGGTTCGCTTTGAGTCTTCTTCGGTTCCGACTACCCTCCCGACTGCCTATGATGTTTATCCTTTGGATGGTCGCCATGAT
+
#5<???BBDDDDDDDEGGGGGGHHIIIHHIIIIHHIIIIIHIIHHHHHIIIIIIICFGHHI5EHFHHIFHIIIIIBGGHIIIHHHIIIIIIIIIHIIIIIHHHHHHHHHHHDFFFFFEGGGGGGEGEDEGGGEGGGGGEGEGGEGGEEGBEGGGEGGGEGGGGG8CEGGGGGGGCCEGGGGGEEGGEGGGGEGGGGGEGCEDAGGGGCEGGDGGGGGGGGGGGGGGEGGGGGGGEGGEGGGGGGGECEG?:
@M00151:18:000000000-A117B:1:1101:14973:2390/2
NATAGATGTGGTAGAAGTCGTCATTTGGCGAGAAAGCTCAGTCTCAGGAGGAAGCGGAGCAGTCCAAATGTTTTTGAGATGGCAGCAACGGAAACCATAACGAGCATCATCTTGATTAAGCTCATTAGGGTTAGCCTCGGTACGGTCAGGCATCCACGGCGCTTTAAAATAGTTGTTATAGATATTCAAATAACCCTGAAACAAATGCTTAGGGATTTTATTGGTATCAGGGTTAATCGTGCCAAGAAAAG
+
#5<???BBDDDDDDDDGGGFFGIIIHIIHHHHHHIHHHHIIIIHIIIIIIEHHHHHHHHHFHEFHHHHHHDGHHHEHHFHHHHHHHHHFEHDHHFHHGGGGGGGEGGGGGGDEGGGGGGGGGGGGGGGGGEGGGGGGGEGCCGEGGGGGGGGGGGGGGGGGGGGGG?CCCEG?CGGGGGGEGEEGGGGGGGGGGGGGGGEGGEGGEGGECEGGGGGGGGGGGGGEEE:?EEG:CECEC?8CCEGGGECGGC
@M00151:18:000000000-A117B:1:1101:14231:2390/2
NGCTGGACTTTGTAGGATACCCTCGCTTTCCTGCTCCTGTTGAGTTTATTGCTGCCGTCATTGCTTATTATGTTCATCCCGTCAACATTCAAACGGCCTGTCTCATCATGGAAGGCGCTGAATTTACGGAAAACATTATTAATGGCGTCGAGCGTCCGGTTAAAGCCGCTGAATTGTTCGCGTTTACCTTGCGTGTACGCGCAGGAAACACTGACGTTCTTACTGACGCAGAAGAAAACGTGCGTCAAAAA
+
#5<???BBDDDDDDDDGGGGGGHIHHIIIIIIIIIIIIIHHFGHHHIHHIIIIHHIHHHEIIHHIIIIIIIIHIHIIIIIHHHHHIIIIIIIIIHHHHHFGHHHHHHHHHHHFBDHGGGGGGGGGGGGGGGGGGEGGGGGGGGGGGGGGGGGGGGGGGGDDGGGGGGGGGGGGGGGGGEEGGGGGGGGGGGGGDEEGGGGGG<DGGGGGECGEEGGGGGEGGGGGGGGG8A>GGEEGGE>?C828<CCEC?
@M00151:18:000000000-A117B:1:1101:18575:2390/2
NTGAACACGACCAGAAAACTGGCCTAACGACGTTTGGTCAGTTCCATCAACATCATAGCCAGATGCCCAGAGATTAGAGCGCATGACAAGTAAAGGACGGTTGTCAGCGTCATAAGAGGTTTTACCTCCAAATGAAGAAATAACATCATGGTAACGCTGCATGAAGTAATCACGTTCTTGGTCAGTATGCAAATTAGCATAAGCAGCTTGCAGACCCATAATGTCAATAGATGTGGTAGAAGTCGTCATTT
+
#5<???BBDDDDBDDDGFGGGGHIIIHHHHBCCHIDHEHIIGIIHHHIHIIIHHHEHHIIIIHFGHIHIHHHHIHHIIIICHHHHHHHHHFFHHHHHHHH@FE=FEGGGEGGGGGGGGECEGGGGGGGGGGGGEGGGGGGGGGGEGGGGGGCCEGGGGC<GGGGGEEEGGGGGGEGGGGEGGEEECGCGGGGGEGECEGEGECEGEGGGGCEGGGEGGGGGGGGEGGGGGGGGCEEEGGGGCCCGEGCGG:
@M00151:18:000000000-A117B:1:1101:15304:2391/2
NTGATTTGGTTGGACTTGGTGGCAAGTCTGCCGCTGATAAAGGAAAGGATACTCGTGATTATCTTGCTGCTGCATTTCCTGAGCTTAATGCTTGGGAGCGTGCTGGTGCTGATGCTTCCTCTGCTGGTATGGTTGACGCCGGATTTGAGAATCAAAAAGAGCTTACTAAAATGCAACTGGACAATCAGAAAGAGATTGCCGAGATGCAAAATGAGACTCAAAAAGAGATTGCTGGCATTCAGTCGGCGA
+
#55<??BBDDDDDDDDGGGGGGHHHIIIIIIIHHHHHIIIIIIIIIIIIIIIIIHFHHHIIIIIIHHFHHHHHHIIIIIIHHFHIIIIIIIIIIHIHHHHHHHHHHFHHHHHHHGGGGGGGGGGGGGEGGGGGGGGGGGGGGBEGGGGGGGGGGGGGGEGGGGGGGGGGGGGGGGGGEGGGGGGGGGGEGGEGEGGGGGGGGA<?CEGGGGGGGGGGGGGGGGGEECEGEGGGGEGGGGGGGGGGGGGD
@M00151:18:000000000-A117B:1:1101:13720:2392/2
NGAGATTAGAGCGCATGACAAGTAAAGGACGGTTGTCAGCGTCATAAGAGGTTTTACCTCCAAATGAAGAAATAACATCATGGTAACGCTGCATGAAGTAATCACGTTCTTGGTCAGTATGCAAATTAGCATAAGCAGCTTGCAGACCCATAATGTCAATAGATGTGGTAGAAGTCGTCATTTGGCGAGAAAGCTCAGTCTCAGGAGGAAGCGGAGCAGTCCAAATGTTTTTGAGATGGCAGCAACGGAAA
+
#55???BBDDDDDDEDGGGGGGHHHIIIHHHHHIHHHHHHHHHHIHHHIHHFFHHIIIIIIIIIFHIIIIIIIIIIIIIFHHIGFHIHHHHHHHHHHHHHHHHHHHCFHHGGGGFFGGGFGGGGGGGGEGGGGGEGGGGGGGGGCEGGGGGGGGGGGGGGGGGEGEGGCCCEEGGEEGGGGGGGEGGGGGGGGGGGGCEEGGGGGEEGEGEGGGDGGGGECGGGGGGCEEGEGGGGGGEEEGGGGGAGG?2
@M00151:18:000000000-A117B:1:1101:17061:2395/2
NCGACCAACAGACCTATAAACATTCTGTGCCGCGTTTCTTTGTTCCTGAGCATGGCACTATGTTTACTCTTGCGCTTGTTCGTTTTCCGCCTACTGCGACTAAAGAGATTCAGTACCTTAACGCTAAAGGTGCTTTGACTTATACCGATATTGCTGGCGACCCTGTTTTGTATGGCAACTTGCCGCCGCGTGAAATTTCTATGAAGGATGTTTTCCGTTCTGGTGATTCGTCTAAGAAGTTTAAGATTG
+
#5<???AADDDEDDDDGGGGGGIIIHHHIIIHHHHHHIIIIIFHIIIIIIHHIIIHIIIHIHIHIIIIHHIIIHHHHIIHIHHIHHHHHHHHHHHHHHHHGGGGGGGGGGGGGGGGGGGGGGHHGGGGGGEGGGGGGGGGGGHGGGGGGGGGGGGGGGGGGGGGGGGGGGGGGGGGEGGGGGGGAGG>GGGGEEEGEGGGGGG?:CEEGGGGGGGGGCGGGGGEGGGGGGEGGGEEG?CEEGEEGGGGG
@M00151:18:000000000-A117B:1:1101:16719:2396/2
NCGTACTTATTCGCCACCATGATTATGACCAGTGTTTCCAGTCCGTTCAGTTGTTGCAGTGGAATAGTCAGGTTAAATTTAATGTGACCGTTTATCGCAATCTGCCGACCACTCGCGATTCAATCATGACTTCGTGATAAAAGATTGAGTGTGAGGTTATAACGCCGAAGCGGTAAAAATTTTAATTTTTGCCGCTGAGGGGTTGACCAAGCGAAGCGCGGTAGGTTTTCTGCTTAGGAGTTTAATCATGT
+
#5<????BDDDDDDDDGGGGGGIIIIIIIIIIIHHHIIIGIIIIHFHIHIIHIHIHIHHHHIIHHHDGHHHIIHIIHIIIIIIICGHIHHHHIHIIIHHHHHHHHHHHHHHHHHFGGGGGGGGGGGGGGGGGGEGGGGGEGGGGGGGGGGECEGGGGEGGGGGGGGGAGGGGGGG?EG?CEGECGGGGGGDCEGGGGGGEC<?<2CEGGEGGGGGGGGGDAC<CC:CCGCCEEEGGG:?EEEECEGGGGGC
@M00151:18:000000000-A117B:1:1101:14690:2396/2
NCAACTAACGATTCTGTCAAAAACTGACGCGTTGGATGAGGAGAAGTGGCTTAATATGCTTGGCACGTTCGTCAAGGACTGGCTTAGATATGAGTCACATTTTGTTCATGGTAGAGATTCTCTTGTTGACATTTTAAAAGAGCGTGGATTACTATCTGAGTCCGATGCTGTTCAACCACTAATAGGTAAGAAATCATGAGTCAAGTTACTGAACAATCCGTACGTTTCCAGACCGCTTTGGCCTCTATTAA
+
#5<???BBDDDDDDDDGGGFGGIEHHHHHHHHHHIHHHIIIIHIIIHIIHIIIIIIIIIIHIHHFHHHIIHHHHHIHGIIIIIHHFHHHHHHHHHHHHHHHGHHHHHHHHHFFGGGFGGGGGGGGGGGGGGGGGGGGGGGGGGGEGGEGGGGGGGGGGGGGGGG>GGGGGGGGGGGGGGGGGGGGGGEGGGGGGEGGGGGGGGGGGGGGGGGEGGGGGEGCEGGEGEGGGGGGEGDDGGGGGGGGGGEEG?
@M00151:18:000000000-A117B:1:1101:17261:2396/2
NAGCCAACGTGAGAGTGTCAAAAACGATAAACCAACCATCAGCATGAGCCTGTCGCATTGCATTCATCAAACGCTGAATAGCAAAGCCTCTACGCGATTTCATAGTGGAGGCCTCCAGCAATCTTGAACACTCATCCTTAATACCTTTCTTTTTGGGGTAATTATACTCATCGCGAATATCCTTAAGAGGGCGTTCAGCAGCCAGCTTGCGGCAAAACTGCGTAACCGTCTTCTCGTTCTCTAAAAACCAT
+
#5<???B?DBBDDDDBFFGGGGIIHHHIHHHIIIHHHHHIHFHHGHIHIIHIHHHHHHHIIIIHHIHFHHHIHHHHHIIHIHDHHFHIHHHHHHHHHHHHHHHHGFDFFFEGGGGGGGGGGGGGGECCGGGGGEGGGGGGGGGGGGGGGGGGGGGGGGDGGGGGGGGGGGGGGGGGGGGGGGGGGGEGGEEGGGGGGGEEGGGCGGGGGGGDGDGGGGGGGGCCEEGAEGGGGGEGGGGGGGEEGCEGECE
@M00151:18:000000000-A117B:1:1101:15652:2396/2
NGAGCCTTGAATGGCAGATTTAATACCAGCATCACCCATGCCTACAGTATTGTTATCGGTAGCAAGCACATCACCTTGAATGCCACCGGAGGCGGCTTTTTGACCGCCTCCAAACAATTTAGACATGGCGCCACCAGCAAGAGCAGAAGCAATACCGCCAGCAATAGCACCAAACATAAATCACCTCACTTAAGTGGCTGGAGACAAATAATCTCTTTAATAACCTGATTCAGCGAAACCAATCCGCGGCA
+
#55???BBDDDDDDEDGGGGGGIIHHHHFHIIHIIIIIIIIIIIIIIHHHIIHHHHIIHHHHHHIHHHHIHIIIIIIIHIHIIIHHIEHEECHHDHGGGFGGGEGGGGGGGGGGGGGGGGGEEGGEGGGGGGGGGGGGGGGGGGGGGGGGGGEEGEEGGGGGGGGGGGGGGEGGGEGGGGGEECEGGGGE:CECCCEGCGGECGGGGGCEGECEEGEEEGCGECCEEEGGGGGGGGDDDGGGECEEGGD<8
@M00151:18:000000000-A117B:1:1101:13653:2397/2
NCTTGCGCTTGTTCGTTTTCCGCCTACTGCGACTAAAGAGATTCAGTACCTTAACGCTAAAGGTGCTTTGACTTATACCGATATTGCTGGCGACCCTGTTTTGTATGGCAACTTGCCGCCGCGTGAAATTTCTATGAAGGATGTTTTCCGTTCTGGTGATTCGTCTAAGAAGTTTAAGATTGCTGAGGGTCAGTGGTATCGTTATGCGCCTTCGTATGTTTCTCCTGCTTATCACCTTCTTGAAGGCTTC
+
#5<???BAEDDDDDDDGGGGGGHHHHIIHIHHHHHIIIHIIIIIIIIIIIIIIIIHHHHHHIIAFHHIIIIIIIIIIIIHHHHHHHHHHHHHHGGGGGGFGEGEGGGGGGGGGGGGGGGGGGGGGGGGGGGGGGGGEGGGGGGEGGGGGGGGGGGG?CEGGGGGGGGGGGGGGGGGGGGGEGGGG?CEGCEGGGEGC?EGGEGGEGGGGEGGGGGEGGGCEGEGGGGGGGGGGGGGGGGGGGGGGGGGGG
@M00151:18:000000000-A117B:1:1101:17233:2397/2
NTGCTCGTTATGGTTTCCGTTGCTGCCATCTCAAAAACATTTGGACTGCTCCGCTTCCTCCTGAGACTGAGCTTTCTCGCCAAATGACGACTTCTACCACATCTATTGACATTATGGGTCTGCAAGCTGCTTATGCTAATTTGCATACTGACCAAGAACGTGATTACTTCATGCAGCGTTACCATGATGTTATTTCTTCATTTGGAGGTAAAACCTCTTATGACGCTGACAACCGTCCTTTACTTGTCATG
+
#5<????@DDDDDDDDGGGGGGHHIIIHIIIIIIHGDHFHIIIIIIIIIIIHEHHHHIIIHHIFHHIIIHHHHHIIHIHIHHHHIIFHHHHHHHHHHHHHHHHHHHHHHHHHHGGGGGGGGGGGGGGGGGGGGGGGGGGGGGGGEGGGGGGGGGEGGGGGEEGGGGGGGGGGGGGC?>EGCGGGGGGEEECCEGGGGGGGGGGGGGGGGGGGGGGGGGECEGGGGGGEGGGEGGGGGGGGGGGGGGGGGGE
@M00151:18:000000000-A117B:1:1101:18237:2398/2
NATCCAACGCGTCAGTTTTTGACAGAATCGTTAGTTGATGGCGAAAGGTCGCAAAGTAAGAGCTTCTCGAGCTGCGCAAGGATAGGTCGAATTTTCTCATTTTCCGCCAGCAGTCCACTTCGATTTAATTCGTAAACAAGCAGTAGTAATTCCTGCTTTATCAAGATAATTTTTCGACTCATCAGAAATATCCGAAAGTGTTAACTTCTGCGTCATGGAAGCGATAAAACTCTGCAGGTTGGATACGCCAA
+
#5<???BBDDDDDDDDGGGGGGIIIIIIIIIIIIIIIIGGHHHHHGHHFHCEHHHHHGHHFHHHHHHIHHHHHHHHDHHEHGFFFHFFGGGGGGGGGGGGGGGDGGGGGGGGGGGGGGGGGGGGGGGGGGGGEGGGGGGEGGGEGGCEGGGEGGGGGGGGGGGGGGGGGGGGGGGGGGGGGGGEEGGGGGGGGGGCDGCCGEEEEGGGGG:<EGGGGGEE:CDCEGECECCE??EECGGGGGEGECEEDG>
@M00151:18:000000000-A117B:1:1101:15424:2398/2
NGACCTTTCCCATCTTGGCTTCCTTGCTGGTCAGATTGGTCGTCTTATTACCATTTCAACTACTCCGGTTATCGCTGGCGACTCCTTCGAGATGGACGCCGTTGGCGCTCTCCGTCTTTCTCCATTGCGTCGTGGCCTTGCTATTGACTCTACTGTAGACATTTTTACTTTTTATGTCCCTCATCGTCACGTTTATGGTGAACAGTGGATTAAGTTCATGAAGGATGGTGTTAATGCCACTC
+
#55???BBDDDDDDEEGGGGGGIIIIIIHIIIIIHIIHHHIHHHIIHHIIIHHHIHIIIIIIHFHHHHHHHIHFHIHHHHCHHHHHIHHHFFFGHHHHHHHGGGFGGGGGEEGGGGCEEGEGGGGGGGGGGGGGGGGGGGGGGGGGGGGGGGGGGCEGGGECGGEGEGGGGGGCEGGEGGEEEEGEGGCGCCEGGGGGEGGGGEGGEGEGEECEEEG?CECEGGGEGG:CCECEGCCGGGGG
@M00151:18:000000000-A117B:1:1101:14502:2399/2
NCTTTGTTACTCGTCAGAAAATCGAAATCATCTTCGGTTAAATCCAAAACGGCAGAAGCCTGAATGAGCTTAATAGAGGCCAAAGCGGTCTGGAAACGTACGGATTGTTCAGTAACTTGACTCATGATTTCTTACCTATTAGTGGTTGAACAGCATCGGACTCAGATAGTAATCCACGCTCTTTTAAAATGTCAACAAGAGAATCTCTACCATGAACAAAATGTGACTCATATCTAAACCAGTCCTTGACG
+
#5<???BBDDDDDDDDGGGGGGIHIIHIIFHHIIIIHHHHIIIIIIIIIIHHHHHHHHIHIHIIIFFHFGHIIIIIIGIEHIIHFHHHHHHHHHHHHHDFHHGGGGGFGGGGGGGGGGGGGGGGGGGEGGGGGGGGGGGGECECCEGGGGGGGGGGGGEGGGGGGCEGGGGGGGGGGGGCGGGGGGGEGGGGGGGGGGGCGGGGGGGGGGGGGCEGGGGCCCCE:CEGGGGGGGEGGGGGG80CCEGCGG)
@M00151:18:000000000-A117B:1:1101:14858:2399/2
NAGCTCCTAGACCTTTAGCAGCAAGGTCCATATCTGACTTTTTGTTAACGTATTTAGCCACATAGAAACCAACAGCCATATAACTGGTAGCTTTAAGCGGCTCACCTTTAGCATCAACAGGCCACAACCAACCAGAACGTGAAAAAGCGTCCTGCGTGTAGCGAACTGCGATGGGCATACTGTAACCATAAGGCCACGTATTTTGCAAGCTATTTAACTGGCGGCGATTGCGTACCCGACGACCAAAATTA
+
#5<???BBDDDDDDDDGGGGGGIHIIHHIIHIIIIIIIIIIIIHIIIIIHFHHIIIHHHCCFHIIIIIIIIIHHFHIIIIHHIGIIIEGHIIIIIIIIHHHHHHHHHHHHHHHHHHHHHFHGGGGGD=DEGGGGGGGGGEEEGGGECGGGGGGGGGEGGGGGGGGGGGGGGGGGGGGGGGGGGGGGGGGECEGGGEEG8?CCGGGGGGCCEEG?EGGGGGEGGDG>GGGGGC8EDGGGGGGGGGGC8CEC?
@M00151:18:000000000-A117B:1:1101:17367:2399/2
NTGTAGGAAGTGTCCGCATAAAGTGCACCGCATGGAAATGAAGACGGCCATTAGCTGTACCATACTCAGGCACACAAAAATACTGATAGCAGTCGGCGTGTGAATCATTAGCCTTGCGACCCTCGGCAGCAAGAACCATACGACCAATATCACGAAAATAGTCACGCAAAGCATTGGGATTATCATAAAACGCCTCTAATCGGTCGTCAGCCAACGTGAGAGTGTCAAAAACGATAAACCAACCATCAGCA
+
#5<???BBDDDDDDDDGGGGGGIFHHIIIHHHHHHFHIIIIIIIIHGHHHIIIIIIIIIHIIIIIHIIHIIIIIIHIIIIIIIIIIHHHHHHHHHHHHHHDFGGGGGGGGGGGGGGGGGGGGGGGGGGGGGGGEEGGGGGGGGGGGGGGGGGGGGGGGGGGEGGGGGGGGGGGGGGGGEGGGGGGGGGGGGGGGGGGGGGGGGEGGGCEEGGGGGGEG?CCEEECGEG:CCEGGGEEGGGGGGGGGEEEGC
@M00151:18:000000000-A117B:1:1101:19894:2400/2
NATGAGTCAAGTTACTGAACAATCCGTACGTTTCCAGACCGCTTTGGCCTCTATTAAGCTCATTCAGGCTTCTGCCGTTTTGGATTTAACCGAAGATGATTTCGATTTTCTGACGAGTAACAAAGTTTGGATTGCTACTGACCGCTCTCGTGCTCGTCGCTGCGTTGAGGCTTGCGTTTATGGTACGCTGGACTTTGTAGGATACCCTCGCTTTCCTGCTCCTGTTGAGTTTATTGCTGCCGTCATTGCTT
+
#5<???BBDDDBDDDEGGGGGGIIIHFHHHFHIIIIHHIIHHHHIIHHIIIIGHIHIIIIIIHHIIHIHIIIIIIIHHHHIHHBFHHHIFHHHHEHHHFHHHHH=FHHHHHHGGGGGGGGGGGGGEGDGGGGGGGGGGGGGGGGGGEGGGGGGGGGGGGGGGGGGGGGGGGEGGEG<CGEGGGCCCGGGED9CEGGG?CEC0???CGGGGGGGGGGGGEEEGGGGEGCECEGCCEGGECECA?>CGCGEGE
@M00151:18:000000000-A117B:1:1101:14555:2401/2
NGGCGGTCAAAAAGCCGCCTCCGGTGGCATTCAAGGTGATGTGCTTGCTACCGATAACAATACTGTAGGCATGGGTGATGCTGGTATTAAATCTGCCATTCAAGGCTCTAATGTTCCTAACCCTGATGAGGCCGTCCCTAGTTTTGTTTCTGGTGCTATGGCTAAAGCTGGTAAAGGACTTCTTGAAGGTACGTTGCAGGCTGGCACTTCTGCCGTTTCTGATAAGTTGCTTGATTTGGTTGGACTTGGTG
+
#5<???B@DDDDDDDDGGGGGGHHHHHIFHIIIHIIEGHHIDGHHIHIIIIIHHHHHHGHGHHIIIIIIHHHIIIADFHHHHHH7DFHHHHHHHHHHHHHHHBFHGGGGGGGGGGGGGGGGGGGGGGGGGGGGGGEGGGEECGGGGEGGGGGGGEGGGGGGGGGGGGGGGGCEGGGGGGGGGGGGEGGGEEGGGGGG?EGGGGGGCEGEGGGGGGCGGEE?CCCEGGEGGGCECEEGEEEGCDGECEGEGE
@M00151:18:000000000-A117B:1:1101:15005:2402/2
NAGACGCAACGCGAGCAGTAGACTCCTTCTGTTGATAAGCAAGCATCTCATTTTGTGCATATACCTGGTCTTTCGTATTCTGGCGTGAAGTCGCCGACTGAATGCCAGCAATCTCTTTTTGAGTCTCATTTTGCATCTCGGCAATCTCTTTCTGATTGTCCAGTTGCATTTTAGTAAGCTCTTTTTGATTCTCAAATCCGGCGTCAACCATACCAGCAGAGGAAGCATCAGCACCAGCACGCTCCCAAGCA
+
#5<???A@DDDDDDDDGGGGGGIIIIIIIIIIIIIIIIIIIIIGIIIIIIIIIIIHHHIIIIIIHIIHHHIIIIHIIIIIIIIIHHHHHHHHHHHHHGGGGGGGGGGGGGGGHGGGGGGGGGGGGGGGGGGGGGGHGGGGGGGGGGGGGGGGGGGGGGGGGGGGGGGGGGGGGGEGGGGGGGGGGGGGGGGGGGGGGGGGGGGGGGGGGGGGGGGGGGGGGGGGGGGGGGEGGGGCEGGGGGGGGGGGGG?
@M00151:18:000000000-A117B:1:1101:16141:2402/2
NTTCATGGTATTGATAAAGCTGTTGCCGATACTTGGAACAATTTCTGGAAAGACGGTAAAGCTGATGGTATTGGCTCTAATTTGTCTAGGAAATAACCGTCAGGATTGACACCCTCCCAATTGTATGTTTTCATGCCTCCAAATCTTGGAGGCTTTTTTATGGTTCGTTCTTATTACCCTTCTGAATGTCACGCTGATTATTTTGACTTTGAGCGTATCGAGGCTCTTAAACCTGCTATTGAGGCTTGTGG
+
#5<???BBBDDDDDDDGGGGGGIIIIIHHHHHIIIIIIIIIIIIHHIIIIIIIIHHDFHFHIIIFFFHAEHIIIIIHIIHHHIIFHIIIIHIIHHHEHHHHHHHHHHHHHHHHHHHHHGFGGFGGGGGGGGGGGGGGGGGGEGGGGGGGGGGGGGGGGGGGGGGGGGEEGGGGGGGGGGGGGGGGGGGGGGGGGGGGGGGGGGGGCGGGGEEGGG>EEGCEG<DECCGCEGEGGGGGGEGCE:CEEG8*:C
@M00151:18:000000000-A117B:1:1101:13436:2403/2
NGACGACATTAGAAATATCCTTTGCAGTAGCGCCAATATGAGAAGAGCCATACCGCTGATTCTGCGTTTGCTGATGAACTAAGTCAACCTCAGCACTAACCTTGCGAGTCATTTCTTTGATTTGGTCATTGGTAAAATACTGACCAGCCGTTTGAGCTTGAGTAAGCATTTGGCGCATAATCTCGGAAACCTGCTGTTGCTTGGAAAGATTGGTGTTTTCCATAATAGACGCAACGCGAGCAGTAGA
+
#5<???BADDDDDDDDGGFGFGHIIIIHHIIHFHEHHHIHHHHIHHHHHFHFEFEHHHHGHFHIIHHHHHIIIGIIIIIIIHIGHIGFHFHHHHHHHHHHHHHHHHHCEGGGGGGGGGGGGGGGGDEGGGGGGGGGGGGGGGGGGGGGGEECEGGGGGGGGGEEGGGEEEEGGGGGGGGGGGGGGGGGGGCEGGGGGGGGGGGGCGGGCEGGG:C9CEGGGGGGGGGGGGGGGGGGGGDDGGGEEGE
@M00151:18:000000000-A117B:1:1101:18348:2403/2
NGATAAAGGAAAGGATACTCGTGATTATCTTGCTGCTGCATTTCCTGAGCTTAATGCTTGGGAGCGTGCTGGTGCTGATGCTTCCTCTGCTGGTATGGTTGACGCCGGATTTGAGAATCAAAAAGAGCTTACTAAAATGCAACTGGACAATCAGAAAGAGATTGCCGAGATGCAAAATGAGACTCAAAAAGAGATTGCTGGCATTCAGTCGGCGACTTCACGCCAGAATACGAAAGACCAGGTATATGCA
+
#5<???BBDDDDDDDDGGGGGGHFHHHHHHIHHIIIIIHIIIIIIIHHHIHIHIHHHHIIHIFHHHCFHHHIEFHFGGFHIIHIIHHIFGHGGACFGHFHHGHHHHHHHGGGGFGFEGGGGGGGGGGGGGGGGGGGGGGGGGGGECEGGGGCGEEGCCEEGGEGCEDGGGGEEGGEEGGGGGEGGGGGGGGGCECGGGGCEGEGGGGECGGGGGGGGGGGGGGEG>EGEGGGGCGGGGGGGGCEGGEG?E
@M00151:18:000000000-A117B:1:1101:17774:2403/2
NGAATATTAGACATAATTTATCCTCAAGTAAGGGGCCGAAGCCCCTGCAATTAAAATTGTTGACCACCTACATACCAAAGACGAGCGCCTTTACGCTTGCCTTTAGTACCTCGCAACGGCTGCGGACGACCAGGGCGAGCGCCAGAACGTTTTTTACCTTTAGACATTACATCACTCCTTCTGCACGTAATTTTTGACGCACGTTTTCTTCTGCGTCAGTAAGAACGTCAGTGTTTCCTGCGCGTACACG
+
#5<???BBDDDDEDDDGGGGGGIIIIGIHHIIIIHHHHHHHHIHHIIIHIIIIIIHHIIIIIIHIIIHIHHIIIIIIIIHIIHHHHHHHHHHFHHHHHHGGGGGGGGGGGGGGGGGGGGGDGGGG;DGGGGGGGGGGGGGGGGGGGGGGEGGGGGGGGGGGGGGGGGGGGGGGGGGEGGGGGGGGGGCEGGGGGGGGGGGGDGEEEGGGGGGEEDGGGEEGGGGGGGCEEGGGECEEGGGGGGGGDGCGG
@M00151:18:000000000-A117B:1:1101:16804:2404/2
NCTCTAATCGGTCGTCAGCCAACGTGAGAGTGTCAAAAACGATAAACCAACCATCAGCATGAGCCTGTCGCATTGCATTCATCAAACGCTGAATAGCAAAGCCTCTACGCGATTTCATAGTGGAGGCCTCCAGCAATCTTGAACACTCATCCTTAATACCTTTCTTTTTGGGGTAATTATACTCATCGCGAATATCCTTAAGAGGGCGTTCAGCAGCCAGCTTGCGGCAAAACTGCGTAACCGTCTT
+
#5<???BBDDDDDDBDGGGGGGIHFHHHHF9AEHHIIIIHHHIHHIIIIFHHHIIIHHIFHGIGIIHIIHIHHHIIIIIIIIIIHHHEHHHHHHHHHHHHHHHHGGGGGGGGGGGGGGGGGGGGGGGGGGGGGGGGGGGGGGGGGGGGGGGGGGGGGGGGEGGGGGGGGGGGG4CEGGGGGGGGGGGCEGGGGGGGGGGGGGEGGGGGGGGGGGGGGGGGGGGGGGGGA<EGGEGEEEGGGGGCGGG
@M00151:18:000000000-A117B:1:1101:16049:2406/2
NTGAGTCGAAAAATTATCTTGATAAAGCAGGAATTACTACTGCTTGTTTACGAATTAAATCGAAGTGGACTGCTGGCGGAAAATGAGAAAATTCGACCTATCCTTGCGCAGCTCGAGAAGCTCTTACTTTGCGACCTTTCGCCATCAACTAACGATTCTGTCAAAAACTGACGCGTTGGATGAGGAGAAGTGGCTTAATATGCTTGGCACGTTCGTCAAGGACTGGTTTAGATATGAGTCACATTTTGTT
+
#5<???B@DDDDDDDDGGGGGGIHIHFHIIIHIIIIIHHHGGHIIIIIIHIHAAAFFHHIIHHIHFFHHHHIIIHIHHHDHHHHFHHHHHHHHHHHHHHHHHHHHGGEGGGGGGGGGGGGGGGGGGGGGGGGGGGGGGGGGGGGGGGGGGGGGGGGGGGGGGGGGGGGGCGGGGGGGGGEGEGGGGGEGGCEGGGEGGCEGGGGGGGGGGGCGGGGGGEECCGCEE:?CECGGGGGGGGGGGGEGGGGGG
@M00151:18:000000000-A117B:1:1101:19030:2406/2
NAGCATCAGTGACGACATTAGAAATATCCTTTGCAGTAGCGCCAATATGAGAAGAGCCATACCGCTGATTCTGCGTTTGCTGATGAACTAAGTCAACCTCAGCACTAACCTTGCGAGTCATTTCTTTGATTTGGTCATTGGTAAAATACTGACCAGCCGTTTGAGCTTGAGTAAGCATTTGGCGCATAATCTCGGAAACCTGCTGTTGCTTGGAAAGATTGGTGTTTTCCATAATAGACGCAACGCGAGCA
+
#5<???BBDDDDDDDDGGGGGGHHIIIIIIIIIIIIHHHHHHHHHIIIIHHIIIGIIIIIIFHHHHHHIIIIIIHHHHHHIIHHIIIIHHHGFHHHHHHHHHHHHHHHHHHHHGGGGEEGGGGGGGGGGGGGGGGGGGGGGGGGGGGGGGGGGGGGGGGGGGGGGGGGGGGGGGGGGGGGGEGDGGGGGGGEGGGGGGGGGGGGGGGGGGGGC?CEGGGGGG:??CEGGGEEEGGGGGGGGGGGGGGGGG<
@M00151:18:000000000-A117B:1:1101:16904:2407/2
NAGCGCCAGAACGTTTTTTACCTTTAGACATTACATCACTCCTTCTGCACGTAATTTTTGACGCACGTTTTCTTCTGCGTCAGTAAGAACGTCAGTGTTTCCTGCGCGTACACGCAAGGTAAACGCGAACAATTCAGCGGCTTTAACCGGACGCTCGACGCCATTAATAATGTTTTCCGTAAATTCAGCGCCTTCCATGATGAGACAGGCCGTTTGAATGTTGACGGGATGAACATAATAAGCAATGACGG
+
#5<???AAEEEEDDDDGGGGGGIIIIIIHIIIIIIIIIIIIIIIIIIHHHIFHIHIIIIHHIHHEHHIIIIIIIIIIIHHHHHHHHHHHHHHHHHHHHHHHHHGGGGGGGGGGGGGGGGACEEGGGGGDGGGGGGGGGGGGGGGGGGGGGGGGGGGGGGGGGGGGGGGGGGGCEGGGGGGGGGGGGGGGGGGGGGGGGGEGGGGGGGGEGGG>EEGGGGG?CGEGGGGEGGGCEGEE::CGGGGGGCCGG>
@M00151:18:000000000-A117B:1:1101:12616:2407/2
NTAATCAAGATGATGCTCGTTATGGTTTCCGTTGCTGCCATCTCAAAAACATTTGGACTGCTCCGCTTCCTCCTGAGACTGAGCTTTCTCGCCAAATGACGACTTCTACCACATCTATTGACATTATGGGTCTGCAAGCTGCTTATGCTAATTTGCATACTGACCAAGAACGTGATTACTTCATGCAGCGTTACCATGATGTTATTTCTTCATTTGGAGGTAAAACCTCTTATGACGCTGACAACCGTC
+
#5<???BBDDDDDDDDGGGGGGIHHFHHIHHHHHHIHIIHIIIIHIIIIHIIIIHIIIIIIHIIHHHHHIIIIIIIIHHIIDHIIIIIIIHIHHHFHHHHHHHHHHHHHHHHGGGGGGGGGGGGGGGGGGGGGGGGGGGGGGGGGGGGGGGGGGGGGGGGGEGGGEGGGEEGCECGGGGGGGGGGGGGGGGGGGGGGG?EEGG?EGGGGGGGGGGGCECE8?CEGEGEGGGGGEGGGGGEECEEEGGGG
@M00151:18:000000000-A117B:1:1101:18201:2409/2
NTACTCCGGTTATCGCTGGCGACTCCTTCGAGATGGACGCCGTTGGCGCTCTCCGTCTTTCTCCATTGCGTCGTGGCCTTGCTATTGACTCTACTGTAGACATTTTTACTTTTTATGTCCCTCATCGTCACGTTTATGGTGAACAGTGGATTAAGTTCATGAAGGATGGTGTTAATGCCACTCCTCTCCCGACTGTTAACACTACTGGTTATATTGACCATGCCGCTTTTCTTGGCACGATTAACCCTGAT
+
#5<???B?DDDDDEDDGGGEFGHHHHIIIIIIIIIIIIHHHHHHHHHHHHHHHHHHHHFHHGHHHHHGHHHHHEHHHGGGGGGGGGGGGGGDGGEGGGGGGGGGGGGGGGGGGGGGGGGGGGGGGGGGGGGGEEGGGGGGEGGGGGGGGGGGGGGEGGGGGCEGGEGGGEEEGGGGGGGGGGGGGGGGGGGGGGGGGGGGGGGGGGGGCEGGGGG??CGGGCEGGG>?EGGGGGEEGGGGGGGGGGGGGG?
@M00151:18:000000000-A117B:1:1101:18951:2409/2
NTCCTAAGCAGAAAACCTACCGCGCTTCGCTTGGTCAACCCCTCAGCGGCAAAAATTAAAATTTTTACCGCTTCGGCGTTATAACCTCACACTCAATCTTTTATCACGAAGTCATGATTGAATCGCGAGTGGTCGGCAGATTGCGATAAACGGTCACATTAAATTTAACCTGACTATTCCACTGCAACAACTGAACGGACTGGAAACACTGGTCATAATCATGGTGGCGAATAAGTACGCGTTCTTGCAAA
+
#5<???BBDDDDDDDDGGGGGGHHHHHHHHHIIHHIHIIHHHIHIFHHHHHHIIHIIHIIHIIIIIHIIHHHHEHHHHHGGGGGGGGGGGGGGGGEGGGGGGGGGGGGGGGGGGGGGGGGGGGGGGGGGAGGGGGGDGGGGEGGGGGGEGGGGCEGGGGGGGGGGGGGGGGGGGEGGGGGGGGGGGEEGG?CEGGGGGGGGGGGGGGGGGGGGEEGEGGGGEEECEEEDD<DGGE?CEEGGG>EGEGGGGC
@M00151:18:000000000-A117B:1:1101:19430:2409/2
NGGACAATCAGAAAGAGATTGCCGAGATGCAAAATGAGACTCAAAAAGAGATTGCTGGCATTCAGTCGGCGACTTCACGCCAGAATACGAAAGACCAGGTATATGCACAAAATGAGATGCTTGCTTATCAACAGAAGGAGTCTACTGCTCGCGTTGCGTCTATTATGGAAAACACCAATCTTTCCAAGCAACAGCAGGTTTCCGAGATTATGCGCCAAATGCTTACTCAAGCTCAAACGGCTGGTCAGTAT
+
#5<???BBDDDDDDDDGGGGGGIHDHCHIIHIIIHIIIIIIHIIIIHHHHHIGHHIHIHIIIGHIHHHHGHBHHHIIIHHHHHFHFHHHHHHHHHHGGGDFGGGGGGGGGGGGGGGGGGGGGGGGGGGGGGGGGGGGGGGEGGGGEGGGGGGGGGGGGDGEEEGGGGGGGGGGGGEGGGGGGGGGGGGGGGGGGGGGGCEGEEGGGGEGGGGGGGGGGGGGGGGGGGGGGGGGGGGGGEEGDGG:CCG?CE
@M00151:18:000000000-A117B:1:1101:15545:2410/2
NGCTACATCGTCAACGTTATATTTTGATAGTTTGACGGTTAATGCTGGTAATGGTGGTTTTCTTCATTGCATTCAGATGGATACATCTGTCAACGCCGCTAATCAGGTTGTTTCTGTTGGTGCTGATATTGCTTTTGATGCCGACCCTAAATTTTTTGCCTGTTTGGTTCGCTTTGAGTCTTCTTCGGTTCCGACTACCCTCCCGACTGCCTATGATGTTTATCCTTTGGATGGTCGCCATGATGGTGGTT
+
#5<???BBDDDDDDDDGGGGGGIIIIHIIIHHIIIIHH@DHHIIIIIIFHIIIIAFFCFHHGHHHFHIHIIIHHIIGHHHHIIIGHIHHIIHIIHHHHHHHHHHHHFDFHEHGFGGGGGFDEEGGGGGGGGGGGGGGGGEGGGGGGGEGGGGGGGGGGEGGGCEGEGCEGGGGGGGGGGGGGGEGGGGGGCGCCDGAEGGGGGEGEGA>GECEGGCEEEGECEEGGGGGGEEGGG?AAE?ECCEGGCCC?C
@M00151:18:000000000-A117B:1:1101:17148:2410/2
NTATCATAAAACGCCTCTAATCGGTCGTCAGCCAACGTGAGAGTGTCAAAAACGATAAACCAACCATCAGCATGAGCCTGTCGCATTGCATTCATCAAACGCTGAATAGCAAAGCCTCTACGCGATTTCATAGTGGAGGCCTCCAGCAATCTTGAACACTCATCCTTAATACCTTTCTTTTTGGGGTAATTATACTCATCGCGAATATCCTTAAGAGGGCGTTCAGCAGCCAGCTTGCGGCAAAACTGCGT
+
#5<???BBDEDDDDEDGGGGGGIHHHHHHHHHIIIIHFFHHFHGGHHHIIIHHHHFHHIIIIIHHHIIHIHHIHFFGIIHIHHFCHHFHFHHHHHHHHHHHHGGGGGGGGGEEGGGGGGEGGGGGGGGGGGAEEGGGEGGGGGGGGGEGGGGGGGGECEGGEGGGGGGGGGGGGGGGGGGGGGGEGAGGGGGGEGGGGGGCEADGGGGGGGGGGGEGGGGGDGGGGEGEGGGCGGGEEDGGA>CEEGEEE)
@M00151:18:000000000-A117B:1:1101:13396:2410/2
NCCGTTTATCGCAATCCGCCGACCACTCGCGATTCAATCATGACTTCGTGATAAAAGATTGAGTGTGAGGTTATAACGCCGAAGCGGTAAAAATTTTAATTTTTGCCGCTGAGGGGTTGACCAAGCGAAGCGCGGTAGGTTTTCTGCTTAGGAGTTTAATCATGTTTCAGACTTTTATTTCTCGCCATAATTCAAACTTTTTTTCTGATAAGCTGGTTCTCACTTCTGTTACTCCAGCTTCTTCGGCAC
+
#5<???B?DDDDDDDEGGGGDGHHHIIIHHHHHIHIHIIIIIIIHIIIFFHIIIIGHFHFHGHAE-A?EFFFGHIIHHHHHHHHHGGEGGGGGGGGGGEGGGGGGGGGGGGGGGGGEGGGGGGGGGGGGGGGGGG8<EGCEGGEEGGGGGGGGGGGGGGGGGGGGGGGGGGGGGGGGGGGGGGGGGGEGGGGGGGGGGGGGGGGGGGGGGGGEGGGGGGGGGGGGGGGGGGGGGCEGGGEECEGGGGGG
@M00151:18:000000000-A117B:1:1101:17694:2410/2
NATGAGTCACATTTTGTTCATGGTAGAGATTCTCTTGTTGACATTTTAAAAGAGCGTGGATTACTATCTGAGTCCGATGCTGTTCAACCACTAATAGGTAAGAAATCATGAGTCAAGTTACTGAACAATCCGTACGTTTCCAGACCGCTTTGGCCTCTATTAAGCTCATTCAGGCTTCTGCCGTTTTGGATTTAACCGAAGATGATTTCGATTTTCTGACGAGTAACAAAGTTTGGATTGCTACTGACCG
+
#5<???BBDDDDDEEDFGGGGGIFHIIIIIHIIIIIHHHIHHHIIIIIIIIFHIIHHHHHIIIIHHHHIHIFHHIHHHHHIHHHIIIIIHIIIIIIIHHHIIIIIHHHHHHHHHHHHHHHHHHHHHHHHHHHGGGGFGGGGGGGGGGHGGGGGGGGGGGGGGGGEGGGGGGGGGGEGGGGGGGGGEGEDCGGGGGGGG>GGEGGGGGEGGGGGGGGGGGGGGDGGGGGGGGEEGGGGGGGGGEGGEGGGG
@M00151:18:000000000-A117B:1:1101:17393:2411/2
NCCGCGCTTCGCTTGGTCAACCCCTCAGCGGCAAAAATTAAAATTTTTACCGCTTCGGCGTTATAACCTCACACTCAATCTTTTATCACGAAGTCATGATTGAATCGCGAGTGGTCGGCAGATTGCGATAAACGGTCACATTAAATTTAACCTGACTATTCCACTGCAACAACTGAACGGACTGGAAACACTGGTCATAATCATGGTGGCGAATAAGTACGCGTTCTTGCAAATCACCAGAAGGCGGTTC
+
#5<???BBDDDEDDDDGGGGGGHHIHIHIHHHHEHHIIIIHHIHIIIIIIIHHHHHHHEHHHHHHHHHHHHHHHHHHHHHHHHHHGGFGGGGGGGGGGGGGGGGGGGGGGDGGGGGGGDGGGGGGGGDGGGGGGGEGGGGGGGGGGGGGGGGGGGGGGGGGGGGGGGGGGGGGGGGGGGGEGGGGGGGGGGGGGEEEGGEGGEGEEEGGGGGGGGEECEEGGGDGGGGGGGGCEGGGGGGGGGGEDG<DG
@M00151:18:000000000-A117B:1:1101:18110:2411/2
NTGTTGCAGTGGAATAGTCAGGTTAAATTTAATGTGACCGTTTATCGCAATCTGCCGACCACTCGCGATTCAATCATGACTTCGTGATAAAAGATTGAGTGTGAGGTTATAACGCCGAAGCGGTAAAAATTTTAATTTTTGTCGCTGAGGGGTTGACCAAGCGAAGCGCGGTAGGTTTTCTGCTTAGGAGTTTAATCATGTTTCAGACTTTTATTTCTCGCCATAATTCAAACTTTTTTTCTGATAAGCTG
+
#5<???BBDBDDBDDDGGFGGGHIIIHIIIIIIIEGIIHHHHIFHHHHHHHGHDHHHHHHHIIIIHHHHHIIHHIIIIIIIIIIHHHHHHHHHHHFHHHFFDFHHHCDFHGGGGGGGGGGGGGGGGGCGGGGGGGGGGGGGGGGGGGGGGGGGGGGGGGGGGGGGADGGGGCDEG?EEGGGEGGGGGGGG:CEGGGGGGGGGGEGEEEGGGGGGGGGGGGGGGGGGGGGEEGGGGGGGGGEGGECGGGGGG
@M00151:18:000000000-A117B:1:1101:13146:2411/2
NTGCTCCGCTTCCTCCTGAGACTGAGCTTTCTCGCCAAATGACGACTTCTACCACATCTATTGACATTATGGGTCTGCAAGCTGCTTATGCTAATTTGCATACTGACCAAGAACGTGATTACTTCATGCAGCGTTACCATGATGTTATTTCTTCATTTGGAGGTAAAACCTCTTATGACGCTGACAACCGTCCTTTACTTGTCATGCGCTCTAATCTCTGGGCATCTGGCTATGATGTTGATGGAACTGA
+
#5<???B?DDDDEEDDGFGGGGIIHIHIIIIIIEHHHHIHFHHHHHHHIIIIIHIIHIIIHIFHFHHIIIHHIIHHIIIHIIFHHHIIHHIIIIHHHHHHGHHHHHHHHHFHHHHHHHGGGGGGGGGFGEEGGDGGGGGGGGGGGGGGGGGGGGGGGGGEGGGGEGGGGGGGGGGGGGGGGGGGGGGGGDGG<EGGGGGGGGGGGGGGGGGGGGGGGGGGGECECEGGGGGGGGGGGGGEEECCE?EGCC
@M00151:18:000000000-A117B:1:1101:15637:2413/2
NAGCGTGCTGGTGCTGATGCTTCCTCTGCTGGTATGGTTGACGCCGGATTTGAGAATCAAAAAGAGCTTACTAAAATGCAACTGGACAATCAGAAAGAGATTGCCGAGATGCAAAATGAGACTCAAAAAGAGATTGCTGGCATTCAGTCGGCGACTTCACGCCAGAATACGAAAGACCAGGTATATGCACAAAATGAGATGCTTGCTTATCAACAGAAGGAGTCTACTGCTCGCGTTGCGTCTATTATGGA
+
#5<?????DDDBDDDDGGGGGGIIHIIFHHHICGHHHGHHHHHHHHHHHHIGFHIIIIIIIIIHHHHFHIIHHIIIIHIHHIHIHHHHHHHHHHHHHHHHHHHHHHHGGGGGGGGGGGGGGGGGGGGGGEGGGGGGGGGGGGGGGGGEGGGGGGGGGGGGGGGGGGGGGGGGGGCGGGGEG1?EGGGGCGGGGEGEGEGGGGGGGGGGGGGGGGEGGGGEGC?CCEEEGEGEEAGAGGGGAACEGGGEEGG
@M00151:18:000000000-A117B:1:1101:19668:2413/2
TTAAGATTGCTGAGGGTCAGTGGTATCGTTATGCGCCTTCGTATGTTTCTCCTGCTTATCACCTTCTTGAAGGCTTCCCATTCATTCAGGAACCGCCTTCTGGTGATTTGCAAGAACGCGTACTTATTCGCCACCATGATTATGACCAGTGTTTCCAGTCCGTTCAGTTGTTGCAGTGGAATAGTCAGGTTAAATTTAATGTGACCGTTTATCGCAATCTGCCGACCACTCGCGATTCAATCATGACTTCG
+
?A???BBBDDDDDDDD>FGGFFHCFHHHIIIHHIHHHHHIIFHHHHIIIIIIHIIIIIIHIIIIIFHIIIHIIIHHHIIIIIIIGHIIIIIIIIHHHHHHHHHEFHHHHBFHFHHHHHGGGGGGGGGGGGGGGGGGEGEGGGGGGGGGGGGGGGGGGGEGGGCGGGGGGGEEEGGGGGGCEGGGGGGGG:CEGGGGGGGGGGGGGGGCGCEGGGGGGEGGCEGGGGGDEGGGGGD>EGGGGECEGGGGGGE
@M00151:18:000000000-A117B:1:1101:16752:2414/2
NTAAACATTCTGTGCCGCGTTTCTTTGTTCCTGAGCATGGCACTATGTTTACTCTTGCGCTTGTTCGTTTTCCGCCTACTGCGACTAAAGAGATTCAGTACCTTAACGCTAAAGGTGCTTTGACTTATACCGATATTGCTGGCGACCCTGTTTTGTATGGCAACTTGCCGCCGCGTGAAATTTCTATGAAGGATGTTTTCCGTTCTGGTGATTCGTCTAAGAAGTTTAAGATTGCTGAGGGTCAGTGGTAT
+
#5<???BBDDDDDDDDGGGDGGIIIIIIIIIIIIIIHHIIIIIIIIIIHIIIIIIIIIHHHHIIIIDHHIIIIHHHHHIIIIHHHHHHHHFFHHHHHHHHHHHHGGGGGGGGEGGGGGGGGGGGGGGGGGGGGGGGGGGGGGGGGGGGGGGGGGGGGGGGGGGGGGGGGDGGGGGGGEGGGGGGGGGGCCGGGCEEGGGGGGGGGGEE?CCEEGGGGGGGGGEGEEGGEGGGGGGGGEGGGGGEGGCCCEE
@M00151:18:000000000-A117B:1:1101:15957:2415/2
ATATTGCTGGCGACCCTGTTTTGTATGGCAACTTGCCGCCGCGTGAAATTTCTATGAAGGATGTTTTCCGTTCTGGTGATTCGTCTAAGAAGTTTAAGATTGCTGAGGGTCAGTGGTATCGTTATGCGCCTTCGTATGTTTCTCCTGCTTATCACCTTCTTGAAGGCTTCCCATTCATTCAGGAACCGCCTTCTGGTGATTTGCAAGAACGCGTACTTATTCGCCACCATGATTATGACCAGTGTTTCCAG
+
AAA?ABBBDDDDDDDDGGGGGGHHHHIIIIIIIIHIIHHHHHHECEHHHIHIIIIIIIIIHHHHHHIHIHHHHHHHDFHHHHHFHHHHHHHHHHHHHGGGGGGGGGGGGGGGGGGGGEGEGGGGGGGGGGGGGGGGGEEGGGGGGGGGGGGGGGGGGGGGGGGGGGGGGGGGGGEGGGGGGGGGGGGGGGGGGGGE?CCEGGGGGGGEGGGGGG>GGGGGGGGGGGGGEEGGEEGGGCE::CEEEGGGGC:
@M00151:18:000000000-A117B:1:1101:12248:2416/2
NGCGTGAAATTTCTATGAAGGATGTTTTCCGTTCTGGTGATTCGTCTAAGAAGTTTAAGATTGCTGAGGGTCAGTGGTATCGTTATGCGCCTTCGTATGTTTCTCCTGCTTATCACCTTCTTGAAGGCTTCCCATTCATTCAGGAACCGCCTTCTGGTGATTTGCAAGAACGCGTACTTATTCGCCACCATGATTATGACCAGTGTTTCCAGTCCGTTCAGTTGTTGCAGTGGAATAGTCAGGTTAAATTT
+
#5<?????DDDEEEEEGGGGGGIIFHIIIIHIIIIIIGHHHIIIFHIIIIIIIIIHIIIHHIIIHIIHIHHHIIHHIDFHIHIIIIIIHHHHHIIHHIHHHHHHHHHHHHHHHHHHHHHHHHHHHHGGGGGGGGGGGGGGGGGGGGGGGGGGGGGGGCEGGGGGGGGGGGGGGGDGGGGGGGGGGGGGGGGGGGGGGGGEGGGGGGGGGGGGGGGGGGGGGGGGGGEGGGC?EEEGGGEGGGGGGGGGGGC
@M00151:18:000000000-A117B:1:1101:17558:2416/2
AAAGACGAGCGCCTTTACGCTTGCCTTTAGTACCTCGCAACGGCTGCGGACGACCAGGGCGAGCGCCAGAACGTTTTTTACCTTTAGACATTACATCACTCCTTCTGCACGTAATTTTTGACGCACGTTTTCTTCTGCGTCAGTAAGAACGTCAGTGTTTCCTGCGCGTACACGCAAGGTAAACGCGAACAATTCAGCGGCTTTAACCGGACGCTCGACGCCATTAATAATGTTTTCCGTAAATTCAGCG
+
????AB?@DDDDDDDEGGBEGGIIIIIIIIIIIIIIHHHHHHHHHHHHHHHHHHHDHHHHHDHEGGGGGGGGGEGGGGGGGGGGGGGGGGGGGGGGGGGGGGGGGGGGEGGGGEGGGGGGGGGGGGGGGGGGGGGGGGGGGEEGGGGGGGGEGGGEGCGGGGGCGGGGDGGGGGGAGGECEGGGGGGGGGGGGGGGGGG>>GGEGEGGGGGG<AEG>DGGGGEGGGGGEGEGGGGGGGEEEGGGGGGGGG
@M00151:18:000000000-A117B:1:1101:15189:2417/2
AATAGTCAGGTTAAATTTAATGTGACCGTTTATCGCAATCTGCCGACCACTCGCGATTCAATCATGACTTCGTGATAAAAGATTGAGTGTGAGGTTATAACGCCGAAGCGGTAAAAATTTTAATTTTTGCCGCTGAGGGGTTGACCAAGCGAAGCGCGGTAGGTTTTCTGCTTAGGAGTTTAATCATGTTTCAGACTTTTATTTCTCGCCATAATTCAAACTTTTTTTCTGATAAGCTGGTTCT
+
?????BBBDDBDDDDDGGGGGGHIIIIHHHIIIIFHHHHHIAFHHHHHHIIIHHHHHIIIIIIIIIIIIIIIHHHIHIIIIHHHIFHGHGHHHHHFHHHHHHHHGGGGGGGGGGGGGGGGGGGGGGGGGGGGGGGGGGGGGGGGGGGGGGGGGGGGGGGCDGG?CEGGGCEGGGGGGGEEGGEGGGGGEGGGGGGGGGGGEEGGGGGGGGGGCCGGGGGGGGGGGGGGGGCCGEGGGEEGGGGG
@M00151:18:000000000-A117B:1:1101:16290:2417/2
AAAATTATCTTGATAAAGCAGGAATTACTACTGCTTGTTTACGAATTAAATCGAAGTGGACTGCTGGCGGAAAATGAGAAAATTCGACCTATCCTTGCGCAGCTCGAGAAGCTCTTACTTTGCGACCTTTCGCCATCAACTAACGATTCTGTCAAAAACTGACGCGTTGGATGAGGAGAAGTGGCTTAATATGCTTGGCACGTTCGTCAAGGACTGGTTTAGATATGAGTCACATTTTGTTCATGGTAGAG
+
????ABBBDDDDDDDDGGGGGGHHIIIIIIIIHIIIIIIIIIHAADFHIHIIHHHEEGGHIHHFHHIHHHHHHIIFHHHHGHHHIDHHHHHHHHHHHHHHHHGGGGGGGGEGGGGGGGGGGGGGGGGGGGGGGGEGGGGGGGGGGGGGGGGGGGGEGGGGGGGGGGGGDEGGGGGGGGGGG:EGGGGGGGGGGGGGEGGGECEGGEGGGGEGGGGGGEEGEEEEGC:C:C:*:?EGGG?CCECGECEGGGC
@M00151:18:000000000-A117B:1:1101:19000:2417/2
CCCTTACTTGAGGATAAATTATGTCTAATATTCAAACTGGCGCCGAGCGTATGCCGCATGACCTTTCCCATCTTGGCTTCCTTGCTGGTCAGATTGGTCGTCTTATTACCATTTCAACTACTCCGGTTATCGCTGGCGACTCCTTCGAGATGGACGCCGTTGGCGCTCTCCGTCTTTCTCCATTGCGTCGTGGCCTTGCTATTGACTCTACTGTAGACATTTTTACTTTTTATGTCCCTCATCGTCACGTT
+
????ABBBDDDDDDDDGGGGGGIHHIIIFIIIIIIFHHHHHEHHEHGHEFEEHHHHHHHHIIIIIIIIIIHIIIFGHIIIIHHHHHHFHHHHFHHHFHFHHHHGGGGGGGGGGGGGGGGGGDGGGGGGGGGGGG8<CGGGGGGGGGGGGGGEEGG>GGGGGGGGGGGGGGGGGGGGGGGGGGGGEGEAGGDCEGGGGGGGCEGEGGGGGGGGCEECGGGGGEEGGGGGGGGCEECEGGGGGGECEGGGGGG
@M00151:18:000000000-A117B:1:1101:14324:2418/2
TTCCAGTCCGTTCAGTTGTTGCAGTGGAATAGTCAGGTTAAATTTAATGTGACCGTTTATCGCAATCTGCCGACCACTCGCGATTCAATCATGACTTCGTGATAAAAGATTGAGTGTGAGGTTATAACGCCGAAGCGGTAAAAATTTTAATTTTTGCCGCTGAGGGGTTGACCAAGCGAAGCGCGGTAGGTTTTCTGCTTAGGAGTTTAATCATGTTTCAGACTTTTATTTCTCGCCATAATTCAAA
+
AAAAABBBDDDDDDDDFGFGGGIIFFHFHIHIDGHHHFHIHIIIIIIIIHIIIIHEHIIIIIHHHHHHHHIHHHHHIIHFHHHHHCGHHHHHHHHHHHHHHHHHHHHHFGGGGGFG.DFGGEGGGGGGGGGGGGGGGGGGGGGGEGGGGGGGGGGGGGGGGGGGGGGCAGGGGGGGGGGGD>DGGG?AGGCGGGGGGGEGGEGGEEGGGGGCEEGEEGGGGGGGGGGGGGGCGCEGGGEEGGGEGGG
@M00151:18:000000000-A117B:1:1101:14148:2418/2
TTAGGTGTCTGTAAAACAGGTGCCGAAGAAGCTGGAGTAACAGAAGTGAGAACCAGCTTATCAGAAAAAAAGTTTGAATTATGGCGAGAAATAAAAGTCTGAAACATGATTAAACTCCTAAGCAGAAAACCTACCGCGCTTCGCTTGGTCAACCCCTCAGCGGCAAAAATTAAAATTTTTACCGCTTCGGCGTTATAACCTCACACTCAATCTTTTATCACGAAGTCATGATTGAATCGCGAGTGGTCGG
+
AAAAABBBDDDDDDDDGGGGFFHIHHHHHIIIIHIIHGHIIIIIIGHHHIIIIIIIIIIHIIIIIIIIIHHHFHHIIIIIIIIIIHHHAEHFHHHHHFFFFHHHHHHGGGGGGGFFGGGGGDEDGEEGEEGGGGGBEEE@EGGGGGGGEGGGGGGG?CCEGGGGAGGGGGGEGGGGGGEGEEGCD<GGAGGGDGGGGGGGGGGGEC:?*:CE?EEGCECGGEEGGGGCEGGGGCGGCGGGG<A4?CGEGA
@M00151:18:000000000-A117B:1:1101:19304:2418/2
CAGAAGCAGCATCAGTGACGACATTAGAAATATCCTTTGCAGTAGCGCCAATATGAGAAGAGCCATACCGCTGATTCTGCGTTTGCTGATGAACTAAGTCAACCTCAGCACTAACCTTGCGAGTCATTTCTTTGATTTGGTCATTGGTAAAATACTGACCAGCCGTTTGAGCTTGAGTAAGCATTTGGCGCATAATCTCGGAAACCTGCTGTTGCTTGGAAAGATTGGTGTTTTCCATAATAGACGCAACG
+
?????BBBDDDDDDDDGGGGGGHHIIIIHIHIIHIIIIIIIIGHFGHHHHHIHIIHFHIHHIIIHIIIIHHHHHIIIIIHHHHHHIIHHHHHHGHHHHHHHHHHHHHHHHHHHGGGGHGGGGGGGGGGGGGGGGHGGHGGGGGGGGGGGGGGGGGGGGGGGGGGGEGGEGGGGGGGGEEGGGGGGGGGGGGGGGGGGGGGGGGGGGGGGGGGGGGGGGG?EEEGEGGG?C9CEEEGGGGGGGGEGGGGGGA
@M00151:18:000000000-A117B:1:1101:14932:2419/2
TTTGGAGGTAAAACCTCTTATGACGCTGACAACCGTCCTTTACTTGTCATGCGCTCTAATCTCTGGGCATCTGGCTATGATGTTGATGGAACTGACCAAACGTCGTTAGGCCAGTTTTCTGGTCGTGTTCAACAGACCTATAAACATTCTGTGCCGCGTTTCTTTGTTCCTGAGCATGGCACTATGTTTACTCTTGCGCTTGTTCGTTTTCCGCCTACTGCGACTAAAGAGATTCAGTACCTTAACGCTAA
+
AAAAABB?BBDDDDDDFFFFFFIIEHHHHIHIIEHHHHHIIIIIIIIIIHIIHHCHHIIIIHIGFHIHIIIHIIHHIIIHHHHHHIIIIHIIIHHHHHHHHHHHHHEHHHFFFFFFFFFFFFFFEEEECEFFFFFFFFFFFFFFEFFFFFEEFFFDDD<?DFFFFFFFFFFFFFFFFFFFFCEEFF?CFFFFFFFFFDDDEFFFFEEFFFFFEEEEEFEEFEDDDDEFFFFFFFFFFFFFFFEEEEEDEEE
@M00151:18:000000000-A117B:1:1101:13909:2419/2
ATGCACAAAATGAGATGCTTGCTTATCAACAGAAGGAGTCTACTGCTCGCGTTGCGTCTATTATGGAAAACACCAATCTTTCCAAGCAACAGCAGGTTTCCGAGATTATGCGCCAAATGCTTACTCAAGCTCAAACGGCTGGTCAGTATTTTACCAATGACCAAATCAAAGAAATGACTCGCAAGGTTAGTGCTGAGGTTGACTTAGTTCATCAGCAAACGCAGAATCAGCGGTATGG
+
??A?ABBBDDDDDDDDGGGGGGIIIHIHIIIIIIIIIIIIIIIIIIIIHHHHHHHHHHEHHHHIFHHIIIIHIHIHHIIIIIIHHIIIHHHHHHHHFHHHHHHHHHGGGGGGGGGGGGGGGGGGGGGGGGGGGGGGGGGGGGGGGGGGGGGGGGGGGGGGGGGGGGGGGGGGGGGGGGGGGGGGDGCCEC?EEEGGGGEECEGGGECEGGGGGGGGEEGGEA8'2CEEEEGEG.<E?E
@M00151:18:000000000-A117B:1:1101:14840:2420/2
AACCTGACTATTCCACTGCAACAACTGAACGGACTGGAAACACTGGTCATAATCATGGTGGCGAATAAGTACGCGTTCTTGCAAATCACCAGAAGGCGGTTCCTGAATGAATGGGAAGCCTTCAAGAAGGTGATAAGCAGGAGAAACATACGAAGGCGCATAACGATACCACTGACCCTCAGCAATCTTAAACTTCTTAGACGAATCACCAGAACGGAAAACATCCTTCATAGAAATTTCACGCGGCGGCA
+
??AAABBBDDDDDDDDGGGGGGIIIIIIIIIHEEHIIIIIHHHIIIIHHIHFHHFHIIAFHFDHHHHHHFGHHHHHHHIIIHHHHHHHHHHHHHHHHHGGGGGGGGGGGGGGGGGCEGGGGGGGGGGGGG>CEGGEGGGGGGGEGGGGGGCEGEEDEGGGGGGGGGEEGEGEECCEGGGEEGEGGGGGEGGGGGGGGGGGGGGGGCGGEGEGGGEGGGEGGGGGGGGGGGGEEGEGCGECCEEG?8<DGG8
@M00151:18:000000000-A117B:1:1101:16568:2420/2
ATAGTTGTTATAGATATTCAAATAACCCTGAAACAAATGCTTAGGGATTTTATTGGTATCAGGGTTAATCGTGCCAAGAAAAGCGGCATGGTCAATATAACCAGTAGTGTTAACAGTCGGGAGAGGAGTGGCATTAACACCATCCTTCATGAACTTAATCCACTGTTCACCATAAACGTGACGATGAGGGACATAAAAAGTAAAAATGTCTACAGTAGAGTCAATAGCAAGGCCACGACGCAATGGAGAAA
+
?AA??BBBDBDDDDDEGGGGGGHIIHHIHIHIIIIIHIIIIIIIIIHHIIIIIIIIEGHHIIIIHIIHHHHFHIIIIIIHIIHIHHGHHIHHHIHIIIHHHHHHGHHFHHHHHHHHHHHHGEGGGGGGDEDEGGGGGGGGGGGGGGGGGGGGGGGGHGGGGGGGGGGGGGGGGGGGGGEEGGECEGGGGGGGGEEGGEGG?EGGGGGGGGGGGGGEGGGGGGGGGGGGCEGGEGGGGGGGGGGCGGEGGG?
@M00151:18:000000000-A117B:1:1101:18619:2420/2
AGTCTTCTTCGGTTCCGACTACCCTCCCGACTGCCTATGATGTTTATCCTTTGGATGGTCGCCATGATGGTGGTTATTATACCGTCAAGGACTGTGTGACTATTGACGTCCTTCCCCGTACGCCGGGCAATAATGTTTATGTTGGTTTCATGGTTTGGTCTAACTTTACCGCTACTAAATGCCGCGGATTGGTTTCGCTGAATCAGGTTATTAAAGAGATTATTTGTCTCCAGCCACTTAAGTGAGGTGAT
+
?????BBBDDEDDDDDGGGGGGHIIIHIHHHHHIIHIIIFHIIIIIIIIIIHFHHIIIHHHHHHHIIIIIAFHEFGHHIFHHIHHHHHHHHHHHHHFFHHHHHGHHHGGGGGGGGGGGEECGGGHGGGGGGEGGGCEGGGGGGGGCCCGGGGGGGGEGCGGGGGGGGGGGEGAGGGGGGGEGGGGGGGGGGGEEGGGGGGGGGGGGGCEEGGGGGGGGGGGEEGGGGGGGGGGGGGGGGECE:CEGGEGGG
@M00151:18:000000000-A117B:1:1101:20011:2420/2
TAGACATTACATCACTCCTTCTGCACGTAATTTTTGACGCACGTTTTCTTCTGCGTCAGTAAGAACGTCAGTGTTTCCTGCGCGTACACGCAAGGTAAACGCGAACAATTCAGCGGCTTTAACCGGACGCTCGACGCCATTAATAATGTTTTCCGTAAATTCAGCGCCTTCCATGATGAGACAGGCCGTTTGAATGTTGACGGGATGAACATAATAAGCAATGACGGCAGCAATAAACTCAACAGGAGCAG
+
?AAA?BBBDDDDDDDDGGFGGGHIIIHFHHHIIFHHHHHHHHHHIIIHHHIGHIHHHDDFGHHHHIHFHHHHHHHIHIHHHHHHCHHEHHHHHHGB?FGGGGGGGGGGGGGGGGGGGGDGEGGGGDDGGGCEGDGGGGGGGGGGGGGGGGGGEGGGGGGGGGGGGGGGGGGGGGGGECCCCEGGGGGGAGGGGGEGGGGGGGGG?CGGGCEGGGCGGGGGGCEGGG>>DGGGGGGGGGGGGGGGEGG?EEE
@M00151:18:000000000-A117B:1:1101:16125:2420/2
GCCGCCAAAACGTCGGCTACAGTAACTTTTCCCAGCCTCAATCTCATCTCTCTTTTTGCGTTCTGCTTCAATATCTGGTTGAACGGCGTCGCGTCGTAACCCAGCTTGGTAAGTTGGATTAAGCACTCCGTGGACAGATTTGTCATTGTGAGCATTTTCATCCCGAAGTTGCGGCTCATTCTGATTCTGAACAGCTTCTTGGGAAGTAGCGACAGCTTGGTTTTTAGTGAGTTGTTCCATTCTTTAG
+
?????BBBDDDDDDDDGFGGGGIIIIIIIIIIIIIIIGHHIIIIIIIIIIHGFHIIIHIHHHHIIIIIIIIIIIIIIIGHHHHHHHHCHHHH=EGGGGGGGGGGGGGGGEEGGGGGGGGGGGGGGGGGGGGEGGGGGGGGGGGGGGGGGECEGGGGGGEGGEGGGGGGCGGGGGG>EGGGGGGGGGGGGGGGGGGGGGGGEGGGGGEGEEGGGGGEEEGGCCEEEECEGG??EGEEGGEGGGGCGEG
@M00151:18:000000000-A117B:1:1101:16713:2420/2
TTTCTGACGAGTAACAAAGTTTGGATTGCTACTGACCGCTCTCGTGCTCGTCGCTGCGTTGAGGCTTGCGTTTATGGTACGCTGGACTTTGTAGGATACCCTCGCTTTCCTGCTCCTGTTGAGTTTATTGCTGCCGTCATTGCTTATTATGTTCATCCCGTCAACATTCAAACGGCCTGTCTCATCATGGAAGGCGCTGAATTTACGGAAAACATTATTAATGGCGTCGAGCGTCCGGTTAAAGCCGCTGA
+
AAA??BBBDDDDDDDDGGGGGGIHIIIIIIHIIIIIIHHHHIIHFFHHHHHHHHHHHHHHHFHHHIIHIHEHHFHHHBDCEEHHHFFHHHHGFGGGGGGGGGGGGGGGGGGGGEGGGGEEGCECCGEGGGEGEGEGGGEGEGGGGEGGGGGGGGGGGGGGEGGGGGGGGGGGGEGGGGECEGGGGEEGGGEEGGGGGGGEGCEGGGGGEGGGCEEGGGGGGGG::>CA>DDGGDE>GG28CCEGGGGGGD8
@M00151:18:000000000-A117B:1:1101:16845:2421/2
GTATCGGCAACAGCTTTATCAATACCATGAAAAATATCAACCACACCAGAAGCAGCATCAGTGACGACATTAGAAATATCCTTTGCAGTAGCGCCAATATGAGAAGAGCCATACCGCTGATTCTGCGTTTGCTGATGAACTAAGTCAACCTCAGCACTAACCTTGCGAGTCATTTCTTTGATTTGGTCATTGGTAAAATACTGACCAGCCGTTTGAGCTTGAGTAAGCATTTGGCGCATAATCTCGGAAA
+
??????BBDDDDDDDDGGGGGGIIIIIIIIIIIIIIIIIIIIHIHHHIHHIIIFHHHIIIIHHIIHHHHEHHHHHGGHFFHHIIIIIGHHFHHHHHHHHHHHHHHHHFHHHHGGGGGGGGGGGGGGGGGGGGGGGGGGGGGGGGGGGGGGGGGGGGGGGGGGGGGGGGGGGGGGGGGGGGGGGGGGGGGGGGGGGGGGGGGGGGGGGGGGGGGGGGGGGGEEGGGGGGEGGGEGGGGDGGGGGGGGGGGD
@M00151:18:000000000-A117B:1:1101:11960:2421/2
AAGGACTGGTTTAGATATGAGTCACATTTTGTTCATGGTAGAGATTCTCTTGTTGACATTTTAAAAGAGCGTGGATTACTATCTGAGTCCGATGCTGTTCAACCACTAATAGGTAAGAAATCATGAGTCAAGTTACTGAACAATCCGTACGTTTCCAGACCGCTTTGGCCTCTATTAAGCTCATTCAGGCTTCTGCCGTTTTGGATTTAACCGAAGATGATTTCGATTTTCTGACGAGTAACAAAGTTTGG
+
??A??BB?BBDDDDDDGGGGGFHIIFFHIIIHHIIIIIFGGFHHIIHHIIIIIIHIFHHHHHIIIIIHHHHHHHHIIIIIIFHIIIIHHIHEHHHHHHIIIIHIHHHHHHHHHFDFFHHHHHHHGHHHHHHHFFGGGGGGGGGGGGGEGGGGGEECGGGGGGGGGGGGGGGGGGGGGGGGGGEGGGGGGGGGGGGEE8CEGEGGGEEECEEGGDDGGGGGGGGGGGGCGGGGEEGEEGGCCEEGGGC?EE?
@M00151:18:000000000-A117B:1:1101:18902:2421/2
TCATGAGTCAAGTTACTGAACAATCCGTACGTTTCCAGACCGCTTTGGCCTCTATTAAGCTCATTCAGGCTTCTGCCGTTTTGGATTTAACCGAAGATGATTTCGATTTTCTGACGAGTAACAAAGTTTGGATTGCTACTGACCGCTCTCGTGCTCGTCGCTGCGTTGAGGCTTGCGTTTATGGTACGCTGGACTTTGTAGGATACCCTCGCTTTCCTGCTCCTGTTGAGTTTATTGCTGCCGTCATTG
+
AAAAABBBDDDDDDDDGGGGGGIIIIHHHHHHHIIGHHHIIHHHHIIIIIIIHHIHHHHIHIIIHHHHHIHHFFGFHCEEHIFEHHHIGHHHHHHHHHHHHFFHHHHHHHHHHGGGFGEEGGGGGGGGGGGGGGGGGGHGGGGCGGGGGGGCEEEEGGGGGEGGG?EAGGGGGGGGDDGGGGGGEEGGGGGDEGCCC?CCCEECEGGGGG8<8CGEGEEECGG?CCECCECCCEG?E?CCCEGCD?ECE
@M00151:18:000000000-A117B:1:1101:15765:2422/2
AAGAGAATCTCTACCATGAACAAAATGTGACTCATATCTAAACCAGTCCTTGACGAACGTGCCAAGCATATTAAGCCACTTCTCCTCATCCAACGCGTCAGTTTTTGACAGAATCGTTAGTTGATGGCGAAAGGTCGCAAAGTAAGAGCTTCTCGAGCTGCGCAAGGATAGGTCGAATTTTCTCATTTTCCGCCAGCAGTCCACTTCGATTTAATTCGTAAACAAGCAGTAGTAATTCCTGCTTTATCAAG
+
??A??BBBDDDDDDDDGGGGGGIIIIIFHIIIIIIIIIIIIIIIHIIIIDGFHIHIHHHIIIIIIIIHGHIIIIHIIIIIIHHIIFHGHIIIIIHHHHHHHFHHHHHHHHHHGGGGGGGGGGGGEGGGGGGGGGCEGGGGDGGGGGGGGGEGGGGGGGDGGGGGGGGGGEEGEGGGGGGGGGGGGGGGGEGGGGGGGGGGGGEGGGGGGGGGGGGGGEEGGGGGGEGGGEGECEGGGGGEGGGGGGGGEG?
@M00151:18:000000000-A117B:1:1101:12917:2422/2
CAACGGCTGCGGACGACCAGGGCGAGCGCCAGAACGTTTTTTACCTTTAGACATTACATCACTCCTTCTGCACGTAATTTTTGACGCACGTTTTCTTCTGCGTCAGTAAGAACGTCAGTGTTTCCTGCGCGTACACGCAAGGTAAACGCGAACAATTCAGCGGCTTTAACCGGACGCTCGACGCCATTAATAATGTTTTCCGTAAATTCAGCGCCTTCCATGATGAGACAGGCCGTTTGAATGTTGACGGG
+
A??AA=B@DDDDDDDDGGGGGGHHHHHHHHHHHIHHFHIIIHHHHHHHHHHHHHHHHHHHHHHHHHHHHHGGGGFGGGGGGGDGGGGGGGCEGGGGGGGGGGGGGGGGGGGGGGCGGGGGEGGGGGGGGGGDGGGGGGGGGGCCEGGGGGAGGGGGGGGGGGGGDGGGGGGGGDGGGGGGA>DGGEGGGGGGGGGCCEGGGGGEEGGGGGGGGGGGGGGGGGGGGGEGGGCEGGG>EEGEGEGCCCEGGGG
@M00151:18:000000000-A117B:1:1101:15848:2422/2
TTTACCTTTAGACATTACATCACTCCTTCTGCACGTAATTTTTGACGCACGTCTTCTTCTGCGTCAGTAAGAACGTCAGTGTTTCCTGCGCGTACACGCAAGGTAAACGCGAACAATTCAGCGGCTTTAACCGGACGCTCGACGCCATTAATAATGTTTTCCGTAAATTCAGCGCCTTCCATGATGAGACAGGCCGTTTGAATGTTGACGGGATGAACATAATAAGCAATGACGGCAGCAATAAACTCAA
+
????ABBBDDDDDDDDGGGGGGIIIIIIIIIIIIIFFHIIIIIDHIHHHHHI@FHGHIIIHIHHHHHHHHIIHIHHHIHHHIIIIIIIIHHHBEHHHHHGGGGDDEGGGGGGGGGGGGHGGGGGGGGGGGGGGGGGGGEGGGGGDGGGGGGGGGGGGGGGGGGGGGGGGGGGGGGGGGGGGGGGGEEEGGGGCEGGGGGGGGEGGGGGGGGGGGCEEGEGGGGGGCEGGGCCEGGGGGG?EGGGGGGGGG
@M00151:18:000000000-A117B:1:1101:17057:2423/2
AAGCATATTAAGCCACTTCTCCTCATCCAACGCGTCAGTTTTTGACAGAATCGTTAGTTGATGGCGAAAGGTCGCAAAGTAAGAGCTTCTCGAGCTGCGCAAGGATAGGTCGAATTTTCTCATTTTCCGCCAGCAGTCCACTTCGATTTAATTCGTAGACAAGCAGTAGTAATTCCTGCTTTATCAAGATAATTTTTCGACTCATCAGAAATATCCGAAAGTGTTAACTTCTGCGTCATGGAAGCGATAAA
+
????ABBBDEDBDDDDGGGGGGIIHIIHIIIHHHHHHHIIIHHBHHFHIIIIIIIIHIIIIIIHHHHHHHIEFHHHHHHHHHHHHHHHHHHHHHHHHHGGGGGGGGGGGGGGGGGGGGGGGGGGGGGGGGGGGGGGGGGGGGGGGGGGGGGGGGGGGGGGGGGGGGGGGGGGGGGGGGGGGGGGGGGGGGGGGGGGGGDGGGGEGGGGGGGCGGGGGECGGECEG?CGGGCGEEDEDCECEGGGGGGGGGC
@M00151:18:000000000-A117B:1:1101:17241:2423/2
AAAGCAGGAATTACTACTGCTTGTTTACGAATTAAATCGAAGTGGACTGCTGGCGGAAAATGAGAAAATTCGACCTATCCTTGCGCAGCTCGAGAAGCTCTTACTTTGCGACCTTTCGCCATCAACTAACGATTCTGTCAAAAACTGACGCGTTGGATGAGGAGAAGTGGCTTAATATGCTTGGCACGTTCGTCAAGGACTGGTTTAGATATGAGTCACATTTTGTTCATGGTAGAGATTCTCTTGTTGA
+
?????BBADBBDDDDEGGGGGGHIHIHHHHIHHHHIIIHIHHFIIIIIGIIIIHHHHHHGHFHHFGACFGHHIHHHIIIIHHFG=EHEDFFHHHHGGGGGGGGGGGGDE=@EGGGGGEGGGGGGGGGGGGCCEGGGGGGGCCEGGGGGGGGDGGGEGGGGGGGGGGG?CEGGGGGGEGEGGGGEEEEGGGGGGGGGGGGGGEECEEGGGGGGCEGGGGGGGGGGEGGGCCC:?CGECCCEECEGE?ECC?
@M00151:18:000000000-A117B:1:1101:16635:2423/2
CGCCAACGGCGTCCATCTCGAAGGAGTCGCCAGCGATAACCGGAGTAGTTGAAATGGTAATAAGACGACCAATCTGACCAGCAAGGAAGCCAAGATGGGAAAGGTCATGCGGCATACGCTCGGCGCCAGTTTGAATATTAGACATAATTTATCCTCAAGTAAGGGGCCGAAGCCCCTGCAATTAAAATTGTTGACCACCTACATACCAAAGACGAGCGCCTTTACGCTTGCCTTTAGTACCTCGCAACGG
+
AAAAAAA?DDDDDDDDGGGGGGHHHIIHHHHHHIHHIHHIIHHHHFHHHIIIIHIIIGHIIIIIHHHHHHHHHHHHHHHHHHHGGGGHGGGGGGGGGGGHGGGGCEGGEGGGEGGGGGGEGGGGGGGGGGGGGGGGGGGGGGGEGGGGGGGGGGGGGGGGGGGGGGG<>DGGGGGGGGGGGGGGGGGGGGEECGGGGGGGGGGGGGGGGGGGGGGGGGGGGGGEGGGGGGGGGGGGGGGGGGGGGGGGGG
@M00151:18:000000000-A117B:1:1101:18691:2424/2
GGGTGATGCTGGTATTAAATCTGCCATTCAAGGCTCTAATGTTCCTAACCCTGATGAGGCCGTCCCTAGTTTTGTTTCTGGTGCTATGGCTAAAGCTGGTAAAGGACTTCTTGAAGGTACGTTGCAGGCTGGCACTTCTGCCGTTTCTGATAAGTTGCTTGATTTGGTTGGACTTGGTGGCAAGTCTGCCGCTGATAAAGGAAAGGATACTCGTGATTATCTTGCTGCTGCATTTCCTGAGCTTAATGCTT
+
??????BBDDDDDDDDGGGGGGIIIIIIIIIIIIIIIIIIIGHIIIIHIIIIIIIIIHHHIHHHHHIIIGHIIHHHHIIHIBFGGHHFHHHIHIHHIIIFGHHHHHHHHHHHHHHHHFHHHHHHHHHGGGGGGGGGGGGGGGGCEEGGGEEGGGGGGGGEEEEGGGGGEEGGGGGEECEGGGGGGGGGGGGGGGEGGECCGGGGGGEGGCEGGCGCEGGGGGGGGGGGGGGEGGGGGGECGGEGGGEGGG:
@M00151:18:000000000-A117B:1:1101:15218:2424/2
TTCCATAATAGACGCAACGCGAGCAGTAGACTCCTTCTGTTGATAAGCAAGCATCTCATTTTGTGCGTATACCTGGTCTTTCGTATTCTGGCGTGAAGTCGCCGACTGAATGCCAGCAATCTCTTTTTGAGTCTCATTTTGCATCTCGGCAATCTCTTTCTGATTGTCCAGTTGCATTTTAGTAAGCTCTTTTTGATTCTCAAATCCGGCGTCAACCATACCAGCAGAGGAAGCATCAGCACCAGCA
+
AAAA?BBBDDDDDDDDGGGGCCHHHHHHHHIIHIIIIIIIHFHGFHFHIIIHIIIDH=FGHIHFHHH@EHHIIIFHHGHIIIHHHHHHHHHGHHHGHHHFHHGGGGGGGEEGGGEEGGGGGGGGGGGGDGGGGGGGGGGGEEEGGGGGCE>>EGGGGGGGGCCGGGGGGGGGGGGEGGGGGCCGGGGGGGGGGGGGGGGGGGGGGGGGDGGADGGGGCGEGGGGECE:CCC9CCEEEG:CEGGGGGG
@M00151:18:000000000-A117B:1:1101:18980:2425/2
ATTTGGCGCATAATCTCGGAAACCTGCTGTTGCTTGGAAAGATTGGTGTTTTCCATAATAGACGCAACGCGAGCAGTAGACTCCTTCTGTTGATAAGCAAGCATCTCATTTTGTGCATATACCTGGTCTTTCGTATTCTGGCGTGAAGTCGCCGACTGAATGCCAGCAATCTCTTTTTGAGTCTCATTTTGCATCTCGGCAATCTCTTTCTGATTGTCCAGTTGCATTTTAGTAAGCTCTTTTTGATT
+
?AAA?BBADDDDDDDDGGGGGGIIIIIIIHHHIIIIHHIHHIIIHHAFHHHIHIHHIIIIFHHHGHHHHHHHHHHFHHFHHHHHHHHHHHHHHHHHHHHGGGGGGGHGGGGGGEEGEGGGGGGGGGCEGGGGGEGGHGGGGGGG?EGGGGGGGGGGGGGGGGGGGGGGGGGGGGGGGG8?CEEGGGGGGGGGE?EGGECEDGGGGGGGGGGGGGEGGGGEGGGEECEGGGCCECCECEGGGGGGDCGG
@M00151:18:000000000-A117B:1:1101:15140:2425/2
ACTGGCGCCGAGCGTATGCCGCATGACCTTTCCCATCTTGGCTTCCTTGCTGGTCAGATTGGTCGTCTTATTACCATTTCAACTACTCCGGTTATCGCTGGCGACTCCTTCGAGATGGACGCCGTTGGCGCTCTCCGTCTTTCTCCATTGCGTCGTGGCCTTGCTATTGACTCTACTGTAGACATTTTTACTTTTTATGTCCCTCATCGTCACGTTTATGGTGAACAGTGGATTAAGTTCATGAAGGATGG
+
?????A=?DDDDDDDDGGGGDGHHHHHHHHHIIIIIIHHIIIHIIIIIIHIIIHIIFBGGHHDGCCFHHIIIIIHHHHHHHHHHHHHHHHHCEHHHGGGGGGGGGGGGGEGGGGGGGGGGGGGGGEEGGGGGGGGGEEGEGGEGGGGGGGGGGGDGGGGGGGGEGGGGGGGGCECGEE?CEGGEEEEEEEEGGGGGGGGGEGGGGGGEEGGGGE0?EECGGGGGEGGGGGGCCECEEEGGGGGGGEGCCEC
@M00151:18:000000000-A117B:1:1101:17207:2426/2
GCTTATGCTAATTTGCATACTGACCAAGAACGTGATTACTTCATGCAGCGTTACCATGATGTTATTTCTTCATTTGGAGGTAAAACCTCTTATGACGCTGACAACCGTCCTTTACTTGTCATGCGCTCTAATCTCTGGGCATCTGGCTATGATGTTGATGGAACTGACCAAACGTCGTTAGGCCAGTTTTCTGGTCGTGTTCAACAGACCTATAAACATTCTGTGCCGCGTTTCTTTGTTCCTGAGCATGG
+
???A?BBBDDDDDDDDGGGGGGIIIIIIIIIHDHHHIIIIIIIIIIIIIHHHHHIGIIHIHHHIIIIIIIIIIIHIHHIGEGHIIIHIIIIIIHIIHHHHHIHHHHHHHHHHHHHHHHHHHHGGGGGGGGEEGGGGGGGGGGHHGGGGGGGGGGGGGCEGGGGGGGGGGGGGGGGGGGGGGGGGGGEGGGGGGGEGGGGGGGGGGGGGGGGGGGGGGGGGGGGGGGGGGGGGGGGGGGECEGGGGGGGGG9
@M00151:18:000000000-A117B:1:1101:13646:2426/2
TGTGACCGTTTATCGCAATCTGCCGACCACTCGCGATTCAATCATGACTTCGTGATAAAAGATTGAGTGTGAGGTTATAACGCCGAAGCGGTAAAAATTTTAATTTTTGCCGCTGAGGGGTTGACCAAGCGAAGCGCGGTAGGTTTTCTGCTTAGGAGTTTAATCATGTTTCAGACTTTTATTTCTCGCCATAATTCAAACTTTTTTTCTGATAAGCTGGTTCTCACTTCTGTTACTCCAGCTTCTTCGG
+
?????BBADDDDDDEEGGGGGFHIHHHHHIIIIHHHHIIIIIIHIIIIIIIIHHHHIIIIIFHIIHHCFEEGHIFHIIIIHHHHHHHHHGGGEGGGGGGGGGGHGGGGGGGGGGHGGGGGGGGGGGGGGGGGGGGGGGGCDGGCEGGGGGGGGGGGGGGGGGGGGGGGGGGGGGGGGGGGGGGGGGGGGGGGGGGGGGGGGGGGGGGGGGGGGGGGGGGGEECEGGGGGGGGGEEGGGGGGGGGGGGGGE
@M00151:18:000000000-A117B:1:1101:17364:2426/2
CATTCATTCAGGAACCGCCTTCTGGTGATTTGCAAGAACGCGTACTTATTCGCCACCATGATTATGACCAGTGTTTCCAGTCCGTTCAGTTGTTGCAGTGGAATAGTCAGGTTAAATTTAATGTGACCGTTTATCGCAATCTGCCGACCACTCGCGATTCAATCATGACTTCGTGATAAAAGATTGAGTGTGAGGTTATAACGCCGAAGCGGTAAAAATTTTAATTTTTGCCGCTGAGGGGTTGACCAAG
+
AAAAABBBDDDDEDDDGGGGGGIIICFHHIIIIIHIIIIHHHHHHIIIIIIIHHHHIIIIIIIIIIIIIIIGGHHIIIHIIIIHHHHFHHHHHHHHHHFHHFHHHHHHHHHFFGGGGGGGGGGDGGGGGGGGGGGGGGGGGGEGGGGGGGGGGGGGGGGGGGGGGGGGGGGGGGGGGGEGGGGGGGGGCEEEGEGCGGGGGEGDDGDAAGDGGGGGGGGGGGGGGGGEGGEEGGG?EEGEGGADGGGCE?
@M00151:18:000000000-A117B:1:1101:18451:2427/2
TAATAGGTAAGAAATCATGAGTCAAGTTACTGAACAATCCGTACGTTTCCAGACCGCTTTGGCCTCTATTAAGCTCATTCAGGCTTCTGCCGTTTTGGATTTAACCGAAGATGATTTCGATTTTCTGACGAGTAACAAAGTTTGGATTGCTACTGACCGCTCTCGTGCTCGTCGCTGCGTTGAGGCTTGCGTTTATGGTACGCTGGACTTTGTAGGATACCCTCGCTTTCCTGCTCCTGTTGAGTTTATTG
+
?????BBBDDDDDDBDGGFFFFHHIIHIHIIIHIHIIIIIHFHHHFHHIIHHIIIHBHHIIIIIIHIHIHIIIIIIIIIHHHHHIIIIIIIHEEHHHHHHHHHHHHHHHHHHHFFFGGGGGGGGGGGGGGGGGEGGGGGCCCEGEEGGGEGGGGGGGGGGGGGGGGGGGGGGGGGGGGGGGDGGGEGGGGGAEGEGGG?CCEGGG>CEGGGGCEEECEGGGGGGG>CEEGGGGGECEEG?CC***1:?CGC
@M00151:18:000000000-A117B:1:1101:16871:2428/2
ATGTTATTTCTTCATTTGGAGGTAAAACCTCTTATGACGCTGACAACCGTCCTTTACTTGTCATGCGCTCTAATCTCTGGGCATCTGGCTATGATGTTGATGGAACTGACCAAACGTCGTTAGGCCAGTTTTCTGGTCGTGTTCAACAGACCTATAAACATTCTGTGCCGCGTTTCTTTGTTCCTGAGCATGGCACTATGTTTACTCTTGCGCTTGTTCGTTTTCCGCCTACTGCGACTAAAGAGATTCAG
+
?????BBBDDDDDDDDGGGGGGEFHIHIHIIIIGHIIIEHHHHIHIIHHHHHHHIGHIIHHIIIIIHHHHIIIIIIIIIIIIIIIIHIIFHIIGHHHHHHHHHFHHHHHHHHHHHHHHGGGGGGGGGGGGGGGGGGGHGGEEGGGGGGGGGGGGGGGGGGGGGGGGGGGGGG<DGGGGGGGGGGGGGGGGGEEGGGGGGGGGGGGGGGGGGGGGGGGGGGEGGGGGGGGGGGGGGGGGGGGGGGGGGGGE?
@M00151:18:000000000-A117B:1:1101:14178:2429/2
GTTGCTGCCATCTCAAAAACATTTGGACTGCTCCGCTTCCTCCTGAGACTGAGCTTTCTCGCCAAATGACGACTTCTACCACATCTATTGACATTATGGGTCTGCAAGCTGCTTATGCTAATTTGCATACTGACCAAGAACGTGATTACTTCATGCAGCGTTACCATGATGTTATTTCTTCATTTGGAGGTAAAACCTCTTATGACGCTGACAACCGTCCTTTACTTGTCATGCGCTCTAATCTCTGGGCA
+
?????BBBDDDDDDEEGGGGGGIHIIIIIIIIIIHHHHHIIIIIIIIIIIIIIIIIIIIIHIHHHIIIIIHIHHHIIIIIIIIHIIIIHFHIIHHHHFHFFHHHHHFHHHHHHHHHHHHGGGGGGGGGGGGGGGGGGGGGGGGGGGGGGGGGGGGGGGGGGGGGGGGGGGGGGGGGGEGGGGGGGGGGGGGGGGGGGGGGGGGGGGGGGGGGGEGGGGGGGGGGGGGGEGGGGGGGGGGGEGGGEGGGGG:
@M00151:18:000000000-A117B:1:1101:18821:2430/2
GCCGCGTTTCTTTGTTCCTGAGCATGGCACTATGTTTACTCTTGCGCTTGTTCGTTTTCCGCCTACTGCGACTAAAGAGATTCAGTACCTTAACGCTAAAGGTGCTTTGACTTATACCGATATTGCTGGCGACCCTGTTTTGTATGGCAACTTGCCGCCGCGTGAAATTTCTATGAAGGATGTTTTCCGTTCTGGTGATTCGTCTAAGAAGTTTAAGATTGCTGAGGGTCAGTGGTATCGTTATGCGCCTT
+
????AB@BDDDDDDDDGGGGGGHIIIFHFHIIIIIHIIIIIIHIIHHHHHIIIHHIIIIIHHHHHIIIGHHHHHIHHIIHHHHHHHHHHHHHHHHHGHHHHHFFFGGGGGGGGGGGGGGEGGGGEEG>CEEEGGGGGGGGGGEEGGEGEGGGGEGGGGGDAD<AGE?EGGGGGGEGGEGGEGGCEGEGGGGGGGGGGGGGGGEEEEEGGGG:CCGG?CEGEEEECGGGCGGGEGGEEGGE??EGGG?CEEC
@M00151:18:000000000-A117B:1:1101:15902:2431/2
TTCAAGATTGCTGGAGGCCTCCACTATGAAATCGCGTAGAGGCTTTGCTATTCAGCGTTTGATGAATGCAATGCGACAGGCTCATGCTGATGGTTGGTTTATCGTTTTTGACACTCTCACGTTGGCTGACGACCGATTAGAGGCGTTTTATGATAATCCCAATGCTTTGCGTGACTATTTTCGTGATATTGGTCGTATGGTTCTTGCTGCCGAGGGTCGCAAGGCTAATGATTCACACGCCGACTGCTAT
+
??A?ABBBDDDDDDEDGGGGGFFHIIIIIIIIIHIHHHHHHIFHIIIIIIIIIIIHHHHHHHHIIIFHHIIIIIHHHHHIIIIIIHHHHHHHHDFCEEHHHHHHHHGGGGEGGGGGGGGGGEGGGGGGGGGGGGGGGGGGGGGGGGGGGGGGGGGGCGGGGGGGGGGGGGGGGGGGGGGGGGGGG:EEEGEGGG<<CEGGGGGGGEGGGGGG<DDGEGGGGGGGGGGGGGGGGGGGGGGGEDGGGGGGEG
@M00151:18:000000000-A117B:1:1101:17604:2431/2
GCCGCGTTTCTTTGTTCCTGAGCATGGCACTATGTTTACTCTTGCGCTTGTTCGTTTTCCGCCTACTGCGACTAAAGAGATTCAGTACCTTAACGCTAAAGGTGCTTTGACTTATACCGATATTGCTGGCGACCCTGTTTTGTATGGCAACTTGCCGCCGCGTGAAATTTCTATGAAGGATGTTTTCCGTTCTGGTGATTCGTCTAAGAAGTTTAAGATTGCTGAGGGTCAGTGGTATCGTTATGCGCCTT
+
?AAAAABBDDEEDDDDGGGGGGHHIIIIIIIIIIIHIIIIIIIFHHHHHIIIIHHDFHIIHHHHHIIIIHHHHHIIIGIHHHHHHHHHHHHHHHHHHHHHHHDFGGGGGGGGGGGGGGGGGGGGGGGGGGGGGGGGGGGGGGGGGGGGGEGGGGGGDGGGGGD<CCEGGGGGGGGGGGGEGGGGGGGGGCEGGGGGGEGGGGGGGGGGGGGCEECEEGGGEGGGGEGG?CEGGGGCEGEGEGGGGGGGGGC
@M00151:18:000000000-A117B:1:1101:15375:2433/2
CTGTTACTCCAGCTTCTTCGGCACCTGTTTTACAGACACCTAAAGCTACATCGTCAACGTTATATTTTGATAGTTTGACGGTTAATGCTGGTAATGGTGGTTTTCTTCATTGCATTCAGATGGATACATCTGTCAACGCCGCTAATCAGGTTGTTTCTGTTGGTGCTGATATTGCTTTTGATGCCGACCCTAAATTTTTTGCCTGTTTGGTTCGCTTTGAGTCTTCTTCGGTTCCGACTACCCTCCCGA
+
A???ABBBDDDDDEDDGGGGGGHHIHIHIIIIIIIIIFHIIIIHHIIIIHHIHFHIHIHIIIIHHHIIHHHIIFHHIIIHHEHHIIIIHIIFHHHHHDFHHHHHHHHHHHHHHHHHHHHHHHGGGFGGGHGGGDEEGGGGGEGEEGEEGGCCCCEGGCGEEGGCCECEEGGGGGGGGGGEGGGEG><DDGGGGGGGGGGG8?CEEEEECCCGC>AEGGCCC?CGEGGGGEGGGCCEEGGGGGGCCGGGE
@M00151:18:000000000-A117B:1:1101:17901:2433/2
ACAGCTTTATCAATACCATGAAAAATATCAACCACACCAGAAGCAGCATCAGTGACGACATTAGAAATATCCTTTGCAGTAGCGCCAATATGAGAAGAGCCATACCGCTGATTCTGCGTTTGCTGATGAACTAAGTCAACCTCAGCACTAACCTTGCGAGTCATTTCTTTGATTTGGTCATTGGTAAAATACTGACCAGCCGTTTGAGCTTGAGTAAGCATTTGGCGCATAATCTCGGAAACCTGCTGTTG
+
?AA??BBBDDDDDDDDGGGGGGIIIIIIIIIIIHIIHHIIIIIIHIIIIIGIHHIIHIHHHIIFIHHFHHIIHHIHHIHHHHGEHHHHIFHHIHIIHHHHHHHHHHHHHHHHHHHGGGGGGGGGGGGGGGGGGGGGHGGGGGGGGGGGGEGGGGGGGGGGGGGGGGGGGGGGGGGGGGGGGGGGEEGGGGGGGGGGGGGGGGCEGCEEGGGGGGGGGGGGGGGECEGGGGEGGGGGGGGGGGGGGGGGGGE
@M00151:18:000000000-A117B:1:1101:18430:2434/2
AAATGACTCGCAAGGTTAGTGCTGAGGTTGACTTAGTTCATCAGCAAACGCAGAATCAGCGGTATGG
+
?????BBBDDDDDDDBFGGFFFHIFFHCFHHHHIIIHIIIIIIHFHIIHHHHHHIIIIIFHHEEHHI
@M00151:18:000000000-A117B:1:1101:13998:2434/2
TCTATGTGGCTAAATACGTTAACAAAAAGTCAGATATGGACCTTGCTGCTAAAGGTCTAGGAGCTAAAGAATGGAACAACTCACTAAAAACCAAGCTGTCGCTACTTCCCAAGAAGCTGTTCAGAATCAGAATGAGCCGCAACTTCGGGATGAAAATGCTCACAATGACAAATCTGTCCACGGAGTGCTTAATCCAACTTACCAAGCTGGGTTACGACGCGACGCCGTTCAACCAGATATTGAAGCAGAAA
+
AAAAABBBDDDDDDDDGGGGGGIHIHIIHFGHIIIIIIIIIIIIIHIIIIIIIIHDGGHHHHHHIIIIIIIIIIHIIIIIIIFHIIIHIIHHIIHIIIGHIIHHHHHHHHHHHHHHHHHHHHHHGGGHGGGGGGGGGGGGGGGGGGGGGGGGGEEEGGGGGGGGGGGEGGGGGGEECGGGGG>AGEGGGGGGGGGGGGGGEGGEGGGGGGGGGGGGCEDGGGGGGAD>CEGEEEGEEGGGGGGGGECC?C?
@M00151:18:000000000-A117B:1:1101:17445:2435/2
TTCTGGTGTGGTTGATATTTTTCATGGTATTGATAAAGCTGTTGCCGATACTTGGAACAATTTCTGGAAAGACGGTAAAGCTGATGGTATTGGCTCTAATTTGTCTAGGAAATAACCGTCAGGATTGACACCCTCCCAATTGTATGTTTTCATGCCTCCAAATCTTGGAGGCTTTTTTATGGTTCGTTCTTATTACCCTTCTGAATGTCACGCTGATTATTTTGACTTTGAGCGTATCGAGGCTCTTAAA
+
??AAAB?BBBDBDDDDGGGGGGIHHHIFHHIIIIIIIIIIIHHIIHHHHHHIIIIIIGIIIIIIIIIIIIIIHHHHIIIIIHIIIIIDGHIIIIGHIIHHHHHGHHHHHHHHHHHHHHHHHGGGGGGGGGGGGGGGGGGGGGCEGEEGGGGGGGGGGGGGGGGGGGGGEGGGEGGGGGGGGGGGGGGGGGGGGGEGGGGGGGCEGGEGGEGGGEEEEEEGGGGECGGEG:?CE><CEC8CEGDCCEGGEG
@M00151:18:000000000-A117B:1:1101:17314:2436/2
CAGGGGCTTCGGCCCCTTACTTGAGGATAAATTATGTCTAATATTCAAACTGGCGCCGAGCGTATGCCGCATGACCTTTCCCATCTTGGCTTCCTTGCTGGTCAGATTGGTCGTCTTATTACCATTTCAACTACTCCGGTTATCGCTGGCGACTCCTTCGAGATGGACGCCGTTGGCGCTCTCCGTCTTTCTCCATTGCGTCGTGGCCTTGCTATTGACTCTACTGTAGACATTTTTACTTTTTATGTCC
+
?????@BBDDDDDDDDGGGGGGIHHIIIIIIIIHHHHHHHIIIIIIFHHIIIIIHHHHHHHHHHHFHHEHCHEHHHHHHHHHBFHHHHHHFHHGGGGGGGGFGGGGGGGGGGGGGGGGGGGGGGGGGGGGGGGGGGGGGDGGGGGGGGGGGGGGGGGGGGGGGGGGGGGGGG>GECGDE8EEGGGGGGEGGGGGCEGGGGGGGDEGDECEEEEEGGE:EEGGGEEGGGGGGGGGGGGCGGGGGGEEGGEC
@M00151:18:000000000-A117B:1:1101:15971:2437/2
TTTGAATATTAGACATAATTTATCCTCAAGTAAGGGGCCGAAGCCCCTGCAATTAAAATTGTTGACCACCTACATACCAAAGACGAGCGCCTTTACGCTTGCCTTTAGTACCTCGCAACGGCTGCGGACGACCAGGGCGAGCGCCAGAACGTTTTTTACCTTTAGACATTACATCACTCCTTCTGCACGTAATTTTTGACGCACGTTTTCTTCTGCGTCAGTAAGAACGTCAGTGTTTCCTGCGCGTACA
+
?????BBBDDDDDDDDGGGGGGIIIIIIIIHHIHHHHHHHHHHHIIHIIIIIIIIIIIIIHDGFHIIIIHIIIIIIIIIIIIIIHHHHHHHHHHHHHHHHFGGGGGGGFFGGGGGGGGGGGGGGGGGGGGGGGGEEEEGGGGGGGGGGGGECGGGGGGGGGGGGGGGGGGGGGGEGGGGGGGGGEGGGGECEGGGGG>GGGGGGGEGGGGGGGGGGGGGGEGGGEGGEGEGGC:CEEGGGGGG<>2>ADC
@M00151:18:000000000-A117B:1:1101:16830:2437/2
CCGTCCTTTACTTGTCATGCGCTCTAATCTCTGGGCATCTGGCTATGATGTTGATGGAACTGACCAAACGTCGTTAGGCCAGTTTTCTGGTCGTGTTCAACAGACCTATAAACATTCTGTGCCGCGTTTCTTTGTTCCTGAGCATGGCACTATGTTTACTCTTGCGCTTGTTCGTTTTCCGCCTACTGCGACTAAAGAGATTCAGTACCTTAACGCTAAAGGTGCTTTGACTTATACCGATATTGCTGGCG
+
???AAAABDDDDDDDDGGGGCGHHHHIIHFHDFFHIFFFGHDGFHEDGHHHHGHHHHFFHHIHHIIIIIHIIHCFHIFGHHHFHIIIIIGGHHCEHHHHHHHHHHHHHHHHHHGHHHHHFFGGGGGEEGEGEGGGGGGGGGGGGGGGEGGGGGGEGGGGGGCEGEDGGGGEEGGGEGGCECCCEGGGGGGGGGGGGGGGGEGGGGEEEGEGGEGGGGEEEGECCGEGGGEGGGGGEGGGGGGGGGGGECC8
@M00151:18:000000000-A117B:1:1101:15611:2437/2
ATGCGCCTTCGTATGTTTCTCCTGCTTATCACCTTCTTGAAGGCTTCCCATTCATTCAGGAACCGCCTTCTGGTGATTTGCAAGAACGCGTACTTATTCGCCACCATGATTATGACCAGTGTTTCCAGTCCGTTCAGTTGTTGCAGTGGAATAGTCAGGTTAAATTTAATGTGACCGTTTATCGCAATCTGCCGACCACTCGCGATTCAATCATGACTTCGTGATAAAAGATTGAGTGTGAGGTTATAACG
+
AAA?A?AADDDBDDDDGGGGGGIIIIIIIIIIIFHIIIIIIIIIHHIIIIIIIHIIIIIIIHFHHHHHHIIIIAFHHHIHHIIIIIGHHHHHHHHHHHHHHHHHHHGGGGGGGGGGGGGEEEGGGGGGGGGGCCGGGEGGGGGGGGCEGEGGGGGGGGGCEGGCEGGGGGGGGGGGD?EGGGGGGGGGGGCEEGGGGDEGGGGGGGGGGGGGGGGGGEEGGGGGGGGGGGGEGGEG?CEGGEGEGGGGGC?
@M00151:18:000000000-A117B:1:1101:19632:2439/2
CGCAACGCGAGCAGTAGACTCCTTCTGTTGATAAGCAAGCATCTCATTTTGTGCATATACCTGGTCTTTCGTATTCTGGCGTGAAGTCGCCGACTGAATGCCAGCAATCTCTTTTTGAGTCTCATTTTGCATCTCGGCAATCTCTTTCTGATTGTCCAGTTGCATTTTAGTAAGCTCTTTTTGATTCTCAAATCCGGCGTCAACCATACCAGCAGAGGAAGCATCAGCACCAGCACGCTCCCAAGCATTAA
+
??AA?B@@DDDDDDDDGFGGGGIIIIHHIHFHHIIIIIIIIIIDHHHIIIIFFHHIIIIIIIGHGGHIIIHHIIIIHIIIHEHHIHHHHHHHEHHHHHGGGGFGGGGGGGGEGGGGGGGGGGGGGGGGGGGGGEGEGGGGGGGGGEGGGEEGGGGEGEGCGGGGGGGGEGCEECGGGEGGGGGGGGGGGEGGGGGGGGGGDGGGGGGGGGGGG:CECEEG?EGGGGGGGEEEGG??<ACGGGC:CGCCG?C
@M00151:18:000000000-A117B:1:1101:15451:2440/2
GAAGCCCCTGCAATTAAAATTGTTGACCACCTACATACCAAAGACGAGCGCCTTTACGCTTGCCTTTAGTACCTCGCAACGGCTGCGGACGACCAGGGCGAGCGCCAGAACGTTTTTTACCTTTAGACATTACATCACTCCTTCTGCACGTAATTTTTGACGCACGTTTTCTTCTGCGTCAGTAAGAACGTCAGTGTTTCCTGCGCGTACACGCAAGGTAAACGCGAACAATTCAGCGGCTTTAACCGGA
+
?AA??B??DDDDDDDEGGGGGFHIIIIIIIHIIIIIIHIHIIHFHHHHBHHHHHHIIHHIIIIIIIIIHHHIIHHHHHHHEHHHHHHHEGEGGGGGGGGG<BEGGGGGGGGGGGGGGGGGGGGGGGGGGGGGGGGGGGGGGGGEGEGGGGGGGGGGGGGGGGGGGAEEGGGEEEGGGGCGGGEEGGGGGGEEGGEGCCEGGCGGGGG88DGGGGGGGG:CEGGGGAGGGGGGGEGGGGGGGGGGEGEGD<
@M00151:18:000000000-A117B:1:1101:14288:2440/2
TGCCGCTGAGGGGTTGACCAAGCGAAGCGCGGTAGGTTTTCTGCTTAGGAGTTTAATCATGTTTCAGACTTTTATTTCTCGCCATAATTCAAACTTTTTTTCTGATAAGCTGGTTCTCACTTCTGTTACTCCAGCTTCTTCGGCACCTGTTTTACAGACACCTAAAGCTACATCGTCAACGTTATATTTTGATAGTTTGACGGTTAATGCTGGTAATGGTGGTTTTCTTCATTGCATTCAGATGGATACAT
+
?????=@BDDDDDDDDGGGGGGIHHHHHHHHH@CHHEHHIIIIIIIIIIHHHIIIIIIHHGFHHIHFFHHIIHHHHHHHHHHHHHHHHHFHHHHHFHGGGGGGGGGGGEEGGGEGGGGGGHGGHGGGGGGGGGGGGGGGGGGEGGGGGGEGGGGGGGGGGEGGGGGGGGGGGGGGGGGGGGGGGGGGGGGGEGGGCEEGGGGG?CEGGGGGGGCGGGGGCEG8CEGEGGEGEGEEEEGEGGGGEGGGGGGE
@M00151:18:000000000-A117B:1:1101:16146:2440/2
CAACTGAACGGACTGGAAACACTGGTCATAATCATGGTGGCGAATAAGTACGCGTTCTTGCAAATCACCAGAAGGCGGTTCCTGAATGAATGGGAAGCCTTCAAGAAGGTGATAAGCAGGAGAAACATACGAAGGCGCATAACGATACCACTGACCCTCAGCAATCTTAAACTTCTTAGACGAATCACCAGAACGGAAAACATCCTTCATAGAAATTTCACGCGGCGGCAAGTTGCCATACAAAACAGGGT
+
AAAAABBBDDDDDDDDGGGGGGIHHHIIIFHHIIIIIHIHHHHHHHHIAEHHHHHHHIIIIIIIIHHFHHHIIIIHHHCHHHHHHHFHHHHHHHGGGGGGGGGGGGGGG>DGGEGGGGGGGGGGGGGGGGGGGGDGGGGGGGGGGGEDEGGEEGGGGEGGGGGGECGGGGGGGGGGGGGCGEGGGGGGGGGGGGGGGGGGGGGGGGGGGGGGGGGGCE?CECGD>DGGGGGECEGG?EGGGGEGECEGCG0
@M00151:18:000000000-A117B:1:1101:17686:2440/2
AACAACTATTTTAAAGCGCCGTGGATGCCTGACCGTACCGAGGCTAACCCTAATGAGCTTAATCAAGATGATGCTCGTTATGGTTTCCGTTGCTGCCATCTCAAAAACATTTGGACTGCTCCGCTTCCTCCTGAGACTGAGCTTTCTCGCCAAATGACGACTTCTACCACATCTATTGACATTATGGGTCTGCAAGCTGCTTATGCTAATTTGCATACTGACCAAGAACGTGATTACTTCATGCAGCGTTA
+
??AAAABBDDDDDDDDGGGGGGHHHHFFHHHHIHHHHHIHHHHHIIIIIIHHIIHIIHIIHIIIIIIHFIIIIIIFHCFHHHHHHHHHHHHHHHHHHHHHFGGGGFGGGGGGHGGGGGGGGGGGCEGGGGGGGGGHHGGEGGGGGGGGGGGGGGGGGGGGGGGGGGGGGGGGGGGGGGGGGGGGGGEGGGGGGGEGGEGGGGGGGGGGGGGG?EGGGGGGGGGGGGGGGGCECEECGGGGGGGGGGGGGG?
@M00151:18:000000000-A117B:1:1101:18309:2441/2
CGTGACATTCAGAAGGGTAATAAGAACGAACCATAAAAAAGCCTCCAAGATTTGGAGGCATGAAAACATACAATTGGGAGGGTGTCAATCCTGACGGTTATTTCCTAGACAAATTAGAGCCAATACCATCAGCTTTACCGTCTTTCCAGAAATTGTTCCAAGTATCGGCAACAGCTTTATCAATACCATGAAAAATATCAACCACACCAGAAGCAGCATCAGTGACGACATTAGAAATATCCTTTGCAGTA
+
?A???ABBDDDDDDDDE-AFFFIIIHIHHIHHIIIIIIIHEHIIIIIIHHIIIIIHHHHHIIIHIIDFDHHIHHIIIIFHHHEFCGHHHHHHHHHHHHHHHHHFFFFFFFFFFFFFFFFFFFFEFFFFFFFFFFFFFFFEFEFFFFFFFFFFFFFAEFFEFFEEFFEEDDDFFFFFFFFFFFFFFFFFFFFFFFFFFEFFFFFEFFEEEEFEEFFFFFFFFFCFFFEFDDEFFFFFFFFFFFFEFFFFFCE
@M00151:18:000000000-A117B:1:1101:18550:2441/2
AGGAGTTTAATCATGTTTCAGACTTTTATTTCTCGCCATAATTCAAACTTTTTTTCTGATAAGCTGGTTCTCACTTCTGTTACTCCAGCTTCTTCGGCACCTGTTTTACAGACACCTAAAGCTACATCGTCAACGTTATATTTTGATAGTTTGACGGTTAATGCTGGTAATGGTGGTTTTCTTCATTGCATTCAGATGGATACATCTGTCAACGCCGCTAATCAGGTTGTTTCTGTTGGTGCTGATATTG
+
??AAABBBDDDDDDDDFFFFFFHIIIIIIIIIIIHIHHHIIIIIHGHHIIIIIHHIIHIIIIHHHFFHHHHHHHIIIIHFIIIHIIIGHIIIIIIHHHHFHHHHHHHHHHHHHHHHHHHHFFFFFFFFEFFFEFEEFFFFFFFFFEFFFFFFFFFEEEFEFFFFFFEEFCEFFEEEEEFFEFFFFFFECFFFFFFFFFFFFFFFFFFFEFFFFEDDDDDDEFFFFFEEEEEEFEFEEEFAEEFFFFFFFC
@M00151:18:000000000-A117B:1:1101:15262:2441/2
CAATCAGAAAGAGATTGCCGAGATGCAAAATGAGACTCAAAAAGAGATTGCTGGCATTCAGTCGGCGACTTCACGCCAGAATACGAAAGACCAGGTATATGCACAAAATGAGATGCTTGCTTATCAACAGAAGGAGTCTACTGCTCGCGTTGCGTCTATTATGGAAAACACCAATCTTTCCAAGCAACAGCAGGTTTCCGAGATTATGCGCCAAATGCTTACTCAAGCTCAAACGGCTGGTCAGTATTTTA
+
????ABBBDDDDDDDDGGGGCGHFHIIIFIIHHFHIIIIIIIHHIIIIHIIIIIHHHIHHHEGHHDHHHHHHIIIIIHHHHHHHHFHHGHHHHHH@BFGGGGGGGGGGGGGGGGGGGGGGGGGGGGGGGGEEEGGGGGGEGGGGGGGGGGGGGGGGGGGGGGG*CEEEGGGECEGGGGGGCGGGGGGGGEGGGGCEEGGGGG>EGGGEGEGGGAEGGGGGGGGGGGGGCEGCCEC?DGGGGEGGEGGEGC*
@M00151:18:000000000-A117B:1:1101:16927:2442/2
TCTTGAAGGCTTCCCATTCATTCAGGAACCGCCTTCTGGTGATTTGCAAGAACGCGTACTTATTCGCCACCATGATTATGACCAGTGTTTCCAGTCCGTTCAGTTGTTGCAGTGGAATAGTCAGGTTAAATTTAATGTGACCGTTTATCGCAATCTGCCGACCACTCGCGATTCAATCATGACTTCGTGATAAAAGATTGAGTGTGAGGTTATAACGCCGAAGCGGTAAAAATTTTAATTTTTGCCGCTGA
+
???AABBBDDDDDDDDGGGGGGIIIIIIIIHHHHHIIIIFFHHIIIIIIIIIIHHHHHHIIHIIIIHHHHIIIIIIIIIIIIIIIHHGHHHHHHGHHHHHHHFHHHHHHHHGGGFFGGGGGGGGGEGGGGGGGGGGGGGGGGGEGGGGGGGGHGGGCGEGGGGGGGGGGGDGGGGGGGGGGGGGGGGGEEEGGGGGEEEGGGGGGGGGGGGGGGGGGGGGGGDGGGGGGGGGGGGGEGGGGGGGGGGGG?0
@M00151:18:000000000-A117B:1:1101:18739:2442/2
TTCATGGTATTGATAAAGCTGTTGCCGATACTTGGAACAATTTCTGGAAAGACGGTAAAGCTGATGGTATTGGCTCTAATTTGTCTAGGAAATAACCGTCAGGATTGACACCCTCCCAATTGTATGTTTTCATGCCTCCAAATCTTGGAGGCTTTTTTATGGTTCGTTCTTATTACCCTTCTGAATGTCACGCTGATTATTTTGACTTTGAGCGTATCGAGGCTCTTAAACCTGCTATTGAGGCTTGTGG
+
AAAAABBBDDDDDDDDGGGGGGIIIIHHHHHIIIIIHIIGHFHHHIIFIIIIIEHFHHHIIIIHIIICGHIIIHHHIIIIIIIFHHHHIHFHHHIHIHEHHEHHHHHHHHHFHHHHHHGGGGFGGGGGGGEGDEGGGGGGGGGGGGGGGGGGGGGGGGGGGGGGGGGGGGGGGGGEEGGGGGGGEGEEGGGGGGGGGGGGGGGGGEGGGECGG>DGGGCECDDGGGGGGGGGGGGGCEECCEEGGG8?*8
@M00151:18:000000000-A117B:1:1101:16116:2443/2
AGATGGATAACCGCATCAAGCTCTTGGAAGAGATTCTGTCTTTTCGTATGCAGGGCGTTGAGTTCGATAATGGTGATATGTATGTTGACGGCCATAAGGCTGCTTCTGACGTTCGTGATGAGTTTGTATCTGTTACTGAGAAGTTAATGGATGAATTGGCACAATGCTACAATGTGCTCCCCCAACTTGATATTAATAACACTATAGACCACCGCCCCGAAGGGGACGAAAAATGGTTTTTAGAGAACGAG
+
?????BBBDDDDDEEEGGGGGGIIIIIHIIHHHIIHIHGHIHIIIHFHHDGHHIHHHCEHHIFFHHHHIHHHICGFHHHIHHHIHHHIIHHHHHHHHHHHHHHHHHHGGGG@FFGGGEGGGGEGGGEGGGGGGGGGGGGGEGGGGGGEGGGGGGGGGGGGGGGGGGGGGGGGGGGGGEGGGGDGGECGGGGGGGGGGGGGGGGGEGGGGGGEEC<AGGG>GDGEGGGD8>GDGGEG1CEGGGGGEEEEGG)
@M00151:18:000000000-A117B:1:1101:19699:2443/2
TGGGCATCTGGCTATGATGTTGATGGAACTGACCAAACGTCGTTAGGCCAGTTTTCTGGTCGTGTTCAACAGACCTATAAACATTCTGTGCCGCGTTTCTTTGTTCCTGAGCATGGCACTATGTTTACTCTTGCGCTTGTTCGTTTTCCGCCTACTGCGACTAAAGAGATTCAGTACCTTAACGCTAAAGGTGCTTTGACTTATACCGATATTGCTGGCGACCCTGTTTTGTATGGCAACTTGCCGCCGCG
+
?AA??BBBDDDDDDDDGGGFFGHIHHHIFHHHIHIIIHHEHHHHIIHGHIIIIIHIIIIHHHAEHHIIIIHHIIFHHHHIIBGHIIIH?CFFEEEDHHHHHHHHHHHHHDFGGGGGGGGHGGGGGGGGGGGGGGGGGGGGGGGGGGGGGEGGGGGGGGGGGGGGGGGGGGGGGGGECGGGGGGGGGGEGGGC?CGGGGGGGGEGEGGGC>DGGEECEGGGGAGGGG:?CEEEEEEGGGGGGGGCGGA4<DG
@M00151:18:000000000-A117B:1:1101:18515:2444/2
ATTTGAATATCTATAACAACTATTTTAAAGCGCCGTGGATGCCTGACCGTACCGAGGCTAACCCTAATGAGCTTAATCAAGATGATGCTCGTTATGGTTTCCGTTGCTGCCATCTCAAAAACATTTGGACTGCTCCGCTTCCTCCTGAGACTGAGCTTTCTCGCCAAATGACGACTTCTACCACATCTATTGACATTATGGGTCTGCAAGCTGCTTATGCTAATTTGCATACTGACCAAGAACGTGATTA
+
????ABBBDDDDEEEDGGGGGGIIIIIIIHIHHHHHHHHIFHIIIIHIHEFHHHHHHHHHHHIIIHHHHHHHHIHIIIIHIHHHHHHHHHHEHHHHHHHHH=DHHGGGGGGGGHGGGGGGGGGGHGGGGGGGGHGGGGEGGGGGGGGGGGGGGGGGGGGGGGEGGGGGGGGGGGGGGGGGGGGGEGGGGGGGGGGGGGGCCEGGGGGGGGGGGGGGGGGGGGGGGGGGGGGGGCGGGGCEGGC?.8CCCG
@M00151:18:000000000-A117B:1:1101:14730:2444/2
CTCCAAATGAAGAAATAACATCATGGTAACGCTGCATGAAGTAATCACGTTCTTGGTCAGTATGCAAATTAGCATAAGCAGCTTGCAGACCCATAATGTCAATAGATGTGGTAGAAGTCGTCATTTGGCGAGAAAGCTCAGTCTCAGGAGGAAGCGGAGCAGTCCAAATGTTTTTGAGATGGCAGCAACGGAAACCATAACGAGCATCATCTTGATTAAGCTCATTAGGGTTAGCCTCGGTACGGTCAGG
+
???AABBBDDDDDDDDGGGGGGIIIIFEHHHHHHHIHIIHHGHHIIIHHHIIIIIIHHGHGHHIIIIIIIIHHIIIIHHIIIIIIIIIIHIIIIIIIIHHIIHHIIHFFHHHHHHHHHHHHHHHHHHHHHGGGGGEGGGGGGGGGHGGGGGGGGGGGGGGGGCEGGGGGG*?CCGGGGGGEGGGGEGGGGGGGAEEEGEGGGGGDGGGGGGGGGGGGGGGGGGGGGGGEEECEEGGGGGGEEGGG:CEGG
@M00151:18:000000000-A117B:1:1101:17384:2445/2
CTTTTTTTCTGATAAGCTGGTTCTCACTTCTGTTACTCCAGCTTCTTCGGCACCTGTTTTACAGACACCTAAAGCTACATCGTCAACGTTATATTTTGATAGTTTGACGGTTAATGCTGGTAATGGTGGTTTTCTTCATTGCATTCAGATGGATACATCTGTCAACGCCGCTAATCAGGTTGTTTCTGTTGGTGCTGATATTGCTTTTGATGCCGACCCTAAATTTTTTGCCTGTTTGGTTCGCTTTGAGT
+
??AAABAAEEDDDDDDGGGGFCHIIIIIIIIIIIIIIIIIIIIIHIIHFHHHHIHIHHIIHIIIIHHIIIIIIIIIIIFHIHHHFEHHHHHHHHHHHHEHHHHHHHHHHHHHGGGGGGGGFFGGGGDEGDEGGGGHGGGGCEGGGGGGGGGGGGGGGGGGGGGGGGGGGGGGGGGGGGG?ECCCEEGGGGGGEGGGGGGCCEGGEGGGGGGCEGGGGGGGGCEEGGGGG>CGGGEEGEEEGGGGGGGCCC?
@M00151:18:000000000-A117B:1:1101:17260:2446/2
ACCGATATTGCTGGCGACCCTGTTTTGTATGGCAACTTGCCGCCGCGTGAAATTTCTATGAAGGATGTTTTCCGTTCTGGTGATTCGTCTAAGAAGTTTAAGATTGCTGAGGGTCAGTGGTATCGTTATGCGCCTTCGTATGTTTCTCCTGCTTATCACCTTCTTGAAGGCTTCCCATTCATTCAGGAACCGCCTTCTGGTGATTTGCAAGAACGCGTACTTATTCGCCACCATGATTATGACCAGTGTTT
+
?????@BADDDDDDDDGGGGGGFHHIIFHIHIIIHIIHHGHHHHHHHCDEHIIIIIIHIIHHHIHHFHHHHHHHHHHHHH@DDFHHHHHGGGGFGGGGGGGGGGGGGGGGGGGCEEGEGGCGGGGGGGGGGEEEGGGGEEGGGGGGGGGGGGGGGGGGGGGGGGGGGEEGGGGGGGEGGGGGGGGGGGGGEG>GGGGGGGCEGECEGGGCGGGEGCD>AGGGGGGGGEGEEGCEGGCEGGCE?CGGCEEGC
@M00151:18:000000000-A117B:1:1101:19881:2447/2
GTGAAAAAGCGTCCTGCGTGTAGCGAACTGCGATGGGCATACTGTAACCATAAGGCCACGTATTTTGCAAGCTATTTAACTGGCGGCGATTGCGTACCCGACGACCAAAATTAGGGTCAACGCTACCTGTAGGAAGTGTCCGCATAAAGTGCACCGCATGGAAATGAAGACGGCCATTAGCTGTACCATACTCAGGCACACAAAAATACTGATAGCAGTCGGCGTGTGAATCATTAGCCTTGCGACC
+
?5???BBBDDDDDDDDGGGGGGIIHHHHHIIHHIHHIIIIIIHIGGHIHHHHHIHIIIIHFHHIIIHHIHIIIIIIIHIHGHHHHHHGGGGGGG8CEGGEGGGGGGGGGGGGGGGGGGGGGGGGGGGEECEGGGGGEGEGGGGGGGGGGEEEGGGGGGGGEGGGGGGGGGEEGGGDECGEGEGEEGGGGGGEGGGGGGCEEEGGGG9CEGGGEGGGGGCCCDGG<D?CEGCEGGGGCCEEEEGGGGG
@M00151:18:000000000-A117B:1:1101:17567:2447/2
AAATATCCTTTGCAGTAGCGCCAATATGAGAAGAGCCATACCGCTGATTCTGCGTTTGCTGATGAACTAAGTCAACCTCAGCACTAACCTTGCGAGTCATTTCTTTGATTTGGTCATTGGTAAAATACTGACCAGCCGTTTGAGCTTGAGTAAGCATTTGGCGCATAATCTCGGAAACCTGCTGTTGCTTGGAAAGATTGGTGTTTTCCATAATAGACGCAACGCGAGCAGTAGACTCCTTCTGTTGATAA
+
?????BBBDDDDDDDDGGGGGGHHIIIIIHHHIHHIIIIIIHHEDHHHHIIIIHHHHHIHIFHHHGHHIIIHHHHIIHIIIIIIGIIHIIHHHHHHHHHHHHHHHHHHHHHHHHGGGGHGGGGGGGGGGGGGGGDEGGCEGEEGGGGGGGGGGGGGGGGGGGGGGGGGGGGGGGGGGGGGGGGGEGGGGGGGCEGEEGGGC1??EGGGGGGGGGGGCCCDGGGDGGGD?DEGCEGGEGGGGGGGGGGGGGC
@M00151:18:000000000-A117B:1:1101:15658:2447/2
CTTCGGCGTTATAACCTCACACTCAATCTTTTATCACGAAGTCATGATTGAATCGCGAGTGGTCGGCAGATTGCGATAAACGGTCACATTAAATTTAACCTGACTATTCCACTGCAACAACTGAACGGACTGGAAACACTGGTCATAATCATGGTGGCGAATAAGTACGCGTTCTTGCAAATCACCAGAAGGCGGTTCCTGAATGAATGGGAAGCCTTCAAGAAGGTGATAAGCAGGAGAAACATACGAAG
+
AAAAAAABDDDDDDDDGGGGGGHIIIIIIIIIIIIIIHHHHIHIIIIIIIIIIIIIHHHCFIGHHEHHHIHHGHHHHHHHHHHDEHHHGGGGHGGGGGGGGGGGGGGGGGEGGGGGGGGGGGGGGGGGGGGGGGGGGGGGGGCGGGGGGGGGGGCEGGGGGGGGGCGGGGD?DGGGGGGGGGGGGGGGGGGGGGGAAGGGGG?:?CEGEGGGGGEGGGGGGECGGGCCGEGGGGGGGGGEEGCCCE?CGGG
@M00151:18:000000000-A117B:1:1101:13086:2447/2
AAGAAGACTCAAAGCGAACCAAACAGGCAAAAAATTTAGGGTCGGCATCAAAAGCAATATCAGCACCAACAGAAACAACCTGATTAGCGGCGTTGACAGATGTATCCATCTGAATGCAATGAAGAAAACCACCATTACCAGCATTAACCGTCAAACTATCAAAATATAACGTTGACGATGTAGCTTTAGGTGTCTGTAAAACAGGTGCCGAAGAAGCTGGAGTAACAGAAGTGAGAACCAGCTTATCAGAA
+
??A??BBBDDDDDDDDGGGGGGIIIIIIIIIIIHIIIHFHIFHHHHHHIIIIIIHFHGHHHHHGHIIIHHHFHHIHHHHHHHHHHHDHEHHGGGGGGGCEGGEGEGGGHGGGGGGGGGGGGGGGGGGGGGGGGGGGGGGGGGGGGGGGGGGGGGGGGGGGGGGGGGGGGGGGGGGGGGGGGGGGGGGGGGCEGGGGGGGGGGGGGCGGGGGGDGGEEGGGGGGGGGGGGGE:CEEGGGGGGGGGGGGGGGG
@M00151:18:000000000-A117B:1:1101:13234:2447/2
AACAGCAGGTTTCCGAGATTATGCGCCAAATGCTTACTCAAGCTCAAACGGCTGGTCAGTATTTTACCAATGACCAAATCAAAGAAATGACTCGCAAGGTTAGTGCTGAGGTTGACTTAGTTCATCAGCAAACGCAGAATCAGCGGTATGG
+
AAAAABBBDBDDDDEDGGGGGGIIHHHHHIGIIIIIIIIIIIIIIHHHHHHHHHHFHFHHHHHIIIIIIIHHIIIIIIIHHHIHHIIIIFDFHHHHHEHHHHHHFHFHHGGFGGGGGGEGGGGGGEGGGHGGGGGGGGGGGGGEGGCAEGG
@M00151:18:000000000-A117B:1:1101:19747:2448/2
AACCGTCCTTTACTTGTCATGCGCTCTAATCTCTGGGCATCTGGCTATGATGTTGATGGAACTGACCAAACGTCGTTAGGCCAGTTTTCTGGTCGTGTTCAACAGACCTATAAACATTCTGTGCCGCGTTTCTTTGTTCCTGAGCATGGCACTATGTTTACTCTTGCGCTTGTTCGTTTTCCGCCTACTGCGACTAAAGAGATTCAGTACCTTAACGCTAAAGGTGCTTTGACTTATACCGATATTGCTGG
+
??AAA??ADDDDDDDDGGGGGGHHHHIIIIIIHHHHIIIIIHGHHIGHH@FFBGHHHHIIHIFHHIFHHIHH?ECFHHIIIIIIFHHHHFHIDHHHHHHHHHHHHHHHHHHHHHHHGGGGGGGGGGGGEGEGGCGGGGGGGGGEGGGGGGGGGEGGGGGGGGGGGCEGDGGGGGGGGGGGGEEGGGGGGGGGGGGGGGGGGGGGGGGGGGGGGGGEGGGGEGGGE?CEGGGGGEGGGGGGGGGGGGEGGC:
@M00151:18:000000000-A117B:1:1101:14201:2449/2
ATGAAGGATGTTTTCCGTTCTGGTGATTCGTCTAAGAAGTTTAAGATTGCTGAGGGTCAGTGGTATCGTTATGCGCCTTCGTATGTTTCTCCTGCTTATCACCTTCTTGAAGGCTTCCCATTCATTCAGGAACCGCCTTCTGGTGATTTGCAAGAACGCGTACTTATTCGCCACCATGATTATGACCAGTGTTTCCAGTCCGTTCAGTTGTTGCAGTGGAATAGTCAGGTTAAATTTAATGTGACCGTTTA
+
????ABBBDDDDDDDDGGGGGGHCFFHIHHHHIIIIIIIIIIIIIIIIHHIIIIIHFHHIGHHFGIHEHHIIIIHFHHHIIFHIHGFGGHHIHIIIIIIHHHHHHHHHHHHHHFHHHHHFHHHHHGGGGGGGGGGGGGCGGGG>CEGGGGGGGEEGGGGGAGGEGGGGGGGGGGGGGGGGGGGGGGGGGEGEGGGGCGEGGGCCEEEGECCGGGCE:?C:CECCEEGGECCEGGGEGGGGCCCEEE8?EG8
@M00151:18:000000000-A117B:1:1101:14897:2449/2
ACGTGCCAAGCATATTAAGCCACTTCTCCTCATCCAACGCGTCAGTTTTTGACAGAATCGTTAGTTGATGGCGAAAGGTCGCAAAGTAAGAGCTTCTCGAGCTGCGCAAGGATAGGTCGAATTTTCTCATTTTCCGCCAGCAGTCCACTTCGATTTAATTCGTAAACAAGCAGTAGTAATTCCTGCTTTATCAAGATAATTTTTCGACTCATCAGAAATATCCGAAAGTGTTAACTTCTGCGTCATGGAAG
+
???9???BDDDDDEEEGGGGGGIHHFHIIIIIIIIIIHHHCFEEHIIIIIHHIIHIIIHIHFHIHHHGFFFHHHHAEFCCDEHHGHHHHHHFHFHHFHDFGGG=F=@BEGGCEGGEACEGGGGGGGGGEEGGGGGEGGGGGGGGGGGGGGGGGGGGEGGGGGCEGGGGGGGGGCEGEEGGGGGGGGGGCEGGEEGGGGEGGGGGGGGGGGGGGGEGGGGGGGGGGGDC?CEEEGGGGGGGEGGGEECEGE*
@M00151:18:000000000-A117B:1:1101:18183:2450/2
GCTTATCAACAGAAGGAGTCTACTGCTCGCGTTGCGTCTATTATGGAAAACACCAATCTTTCCAAGCAACAGCAGGTTTCCGAGATTATGCGCCAAATGCTTACTCAAGCTCAAACGGCTGGTCAGTATTTTACCAATGACCAAATCAAAGAAATGACTCGCAAGGTTAGTGCTGAGGTTGACTTAGTTCATCAGCAAACGCAGAATCAGCGGTATGG
+
AAAAABBBDEEDDDDDGGGGGGHIIIHIHHHHHHHHHHHHIIIIIIIIIIFHHHHIIIIIIIIIIIGIIIIIIIIIFIIHIHHHHHHHHHHHHHHHHHHHHGGGGHGGGGGGGGEEGGGGHGEGGGEGEGGGGGGGGGGGGGGGGGGGGGGGGEGEEGGGGGGGGGCEEGEGGGGGEE?EGGGCEGGGGGGGCEEGGGGEGGGGGGGGGGGGG8AEGG
@M00151:18:000000000-A117B:1:1101:15923:2451/2
ACTAATAGGTAAGAAATCATGAGTCAAGTTACTGAACAATCCGTACGTTTCCAGACCGCTTTGGCCTCTATTAAGCTCATTCAGGCTTCTGCCGTTTTGGATTTAACCGAAGATGATTTCGATTTTCTGACGAGTAACAAAGTTTGGATTGCTACTGACCGCTCTCGTGCTCGTCGCTGCGTTGAGGCTTGCGTTTATGGTACGCTGGACTTTGTAGGATACCCTCGCTTTCCTGCTCCTGTTGAGTTTAT
+
AAAAABBBDDDDDDDDGGGGGGIHIIIIHIIIIIIIIIIIIIHDFHHIHIIIIIIIIHHHHIIIIIIIIIIIIIHIIIIIIIIIIIIIIIIIIHEHHHHHHHHHHHHHHHHHHGGGGGGGGGGGGGGHGGGGGGGGGGGGGGGGGGGGGGGGHGHHGGGGGGGGGGGGGGGGGGGGGGGGGGG<EEGGGGGGGAGGGGGGGGGGGGGDEGEGGGECEGGGGGGGGGGGGGGEGECEGGGGGGGCEGGGGGG
@M00151:18:000000000-A117B:1:1101:15497:2452/2
GCCGTGGATGCCTGACCGTACCGAGGCTAACCCTAATGAGCTTAATCAAGATGATGCTCGTTATGGTTTCCGTTGCTGCCATCTCAAAAACATTTGGACTGCTCCGCTTCCTCCTGAGACTGAGCTTTCTCGCCAAATGACGACTTCTACCACATCTATTGACATTATGGGTCTGCAAGCTGCTTATGCTAATTTGCATACTGACCAAGAACGTGATTACTTCATGCAGCGTTACCATGATGTTAT
+
?????@@?DDDDDDDDGGGFGGHHHHHIIIIIIHIIIIIIIIIIIIIIIHHHIIIIIIHHHIIGHIIIIIIHIHHHHIIIIIIHHHHHHHHHHHHHHHHHHHHHHHHGGGGGGGGGGGEGGGGGGHGGGEGEGGGGGGGGGHGGGGGGGGGGGEGGGGGGGGGGGGGEGGGGGGGGGGGGCEEGGGGCEEGEGEE?CE?CGGEEGGGGGGGGGCEEEGGGGGGGGGGGGGGGGGGGGECEGG?EEE
@M00151:18:000000000-A117B:1:1101:19379:2452/2
AAAATTGTTGACCACCTACATACCAAAGACGAGCGCCTTTACGCTTGCCTTTAGTACCTCGCAACGGCTGCGGACGACCAGGGCGAGCGCCAGAACGTTTTTTACCTTTAGACATTACATCACTCCTTCTGCACGTAATTTTTGACGCACGTTTTCTTCTGCGTCAGTAAGAACGTCAGTGTTTCCTGCGCGTACACGCAAGGTAAACGCGAACAATTCAGCGGCTTTAACCGGACGCTCGACGCCATTAA
+
A?AAABBBDDDDEDDDGGGGGGIIHIIIIIHHHHHHHHHHIIHHIIHIIIIIIIHGHHIIHHHHHHCC<CFHDAHEHHGGGGGGGGGGGGGGGEEGGCEGGGGGGGGGGGGGGGGGGGGGEGGGGGGGGGGGGGGGGGGGGGGGGGEGDGGCEGGGGGGGGGGGGGGGGGGEEGGGGGGGGGGGGGGGGGGGAGGGGEGGGGGCEGGGGGGGGGGGGGGGGGGGGDDGGGGEGGGGGGGG>AGGG<CEGG?
@M00151:18:000000000-A117B:1:1101:17994:2452/2
CAAGAAGCTGTTCAGAATCAGAATGAGCCGCAACTTCGGGATGAAAATGCTCACAATGACAAATCTGTCCACGGAGTGCTTAATCCAACTTACCAAGCTGGGTTACGACGCGACGCCGTTCAACCAGATATTGAAGCAGAACGCAAAAAGAGAGATGAGATTGAGGCTGGGAAAAGTTACTGTAGCCGACGTTTTGGCGGCGCAACCTGTGACGACAAATCTGCTCAAATTTATGCGCGCTTCGATAAAAA
+
AAAAABBBEDDDDDDEGGGGGGIIIIIIIHHHHHIIIHHHFHHIHIIIIIIIIIHHHHIIIIIIIIIHIIIIHHHHHHIIIHIIIIIIIIIHHHHHHHHHHHHHHHHHHEGGGGGGGEEGGGGGGGGGGGGGGGGGGEGGGGGGGGGGGGGGGGGGGGGGGGGGGGGGGGGGGGGG?CEGGGGEGGGGGGD?GGGGGCDGGGGGGGG?C:CCGGGGGGGCEGGEGGGCECGGGEEEGGGGAGGGGGGGEGC
@M00151:18:000000000-A117B:1:1101:19792:2453/2
AAAGGATACTCGTGATTATCTTGCTGCTGCATTTCCTGAGCTTAATGCTTGGGAGCGTGCTGGTGCTGATGCTTCCTCTGCTGGTATGGTTGACGCCGGATTTGAGAATCAAAAAGAGCTTACTAAAATGCAACTGGACAATCAGAAAGAGATTGCCGAGATGCAAAATGAGACTCAAAAAGAGATTGCTGGCATTCAGTCGGCGACTTCACGCCAGAATACGAAAGACCAGGTATATGCACAAAATGAGA
+
AAA?ABBBDDDDBBDDFGGGGGIIIIIIIIIIIIIIIIIIIIIIIIIIIIIHIHHHHHHHIIICFHHIIIIIIIIIHIIIIIIIFHIIIHIEHHHHHHHHHHHHHHFFHGGGGGGGGGGGGGGGGGGGGGGGGGGGGGGGGGGGGGGGGGGGGGGGGGGGGGGGGEGGGEGEGGGGGGGGGGGGGEGGGGGGGGGGGGGGGGGGGGGGGGGGGGGGGGEGEGGGGGGGGGGGG:?EGGGGGGGEGGGGGGE
@M00151:18:000000000-A117B:1:1101:14844:2453/2
GCTACATCGTCAACGTTATATTTTGATAGTTTGACGGTTAATGCTGGTAATGGTGGTTTTCTTCATTGCATTCAGATGGATACATCTGTCAACGCCGCTAATCAGGTTGTTTCTGTTGGTGCTGATATTGCTTTTGATGCCGACCCTAAATTTTTTGCCTGTTTGGTTCGCTTTGAGTCTTCTTCGGTTCCGACTACCCTCCCGACTGCCTATGATGTTTATCCTTTGGATGGTCGCCATGATGGTGGTTA
+
??AAABBBDDDDDDDDGGGFGGIIHHHIIIHIIIIHHFHHIIIIIIIDGHHHIEGHHHHIHIIHHIHHHHIHHIIHIIFHIHIIHHHIIIIIIHHHHHHHHHHHHHFFHHHHHGGGGGGDFFGGEGGGGGGGGGGGGEAEGGGGGHGGGEGGGGGAAGGGGGGGGGGGGGGGGGECEGEGGEGGGGGGGGEGGGGGGGGEEGGGEGADGGGGGECECECECGGGGGGCEEEGEEE>DGEGGGGGE:CEEE*
@M00151:18:000000000-A117B:1:1101:19292:2453/2
TCAACAATTTTAATTGCAGGGGCTTCGGCCCCTTACTTGAGGATAAATTATGTCTAATATTCAAACTGGCGCCGAGCGTATGCCGCATGACCTTTCCCATCTTGGCTTCCTTGCTGGTCAGATTGGTCGTCTTATTACCATTTCAACTACTCCGGTTATCGCTGGCGACTCCTTCGAGATGGACGCCGTTGGCGCTCTCCGTCTTTCTCCATTGCGTCGTGGCCTTGCTATTGACTCTACTGTAGACATTT
+
AAAA?BABEEDDDDDDGGGGGGHHIIHHHHHHIIIIIIIHIIHHHIIIIHHHFHHHHHHHIHFHHHIIIIHHHHHHDHCEHHHHHHHHHHHHGGGGHGGGGGGGGGGGGGGGGGGGGGGGGGGGGGGGGGGGGGGGGGGGGGGGGGGGGGGGGGGDGGGGGGGGGGGGGGGGGGGEEGGGGGGGGGGGDGGGGGEGGGGGGEGEGGGGGGGGGGGGDGG8CEGGGGGGGGGGGECEEEGGECCCGCEEGGG
@M00151:18:000000000-A117B:1:1101:17215:2454/2
GTTGTTTCTGTTGGTGCTGATATTGCTTTTGATGCCGACCCTAAATTTTTTGCCTGTTTGGTTCGCTTTGAGTCTTCTTCGGTTCCGACTACCCTCCCGACTGCCTATGATGTTTATCCTTTGGATGGTCGCCATGATGGTGGTTATTATACCGTCAAGGACTGTGTGACTATTGACGTCCTTCCCCGTACGCCGGGCAATAATGTTTATGTTGGTTTCATGGTTTGGTCTAACTTTACCGCTACTAAATG
+
AAAAAABBEDDDDDBDGGGGGGIIIIIIIIIHIHGHHHHHHIIIIIIIIIHHFHIIHHIIHHHHHHHIIFHHGGHHIFHHIHHHFHHHHHHHHHHHHHHGGGGGGGGGGGGGGGGGGEGGGGEGGGGGGEGGGCGEEEGGEGGCEGGGGGGEGGGGGEGGEGGGEGC?CCGGGGECEECEGGGGEGGDCDGGGGADGG?GGGCEGGGGGEGGEEG8CEGCEGGEGGCGEGGEGGGGG?EGGG8AAGEEGGC
@M00151:18:000000000-A117B:1:1101:19903:2454/2
CTTAATAGAGGCCAAAGCGGTCTGGAAACGTACGGATTGTTCAGTAACTTGACTCATGATTTCTTACCTATTAGTGGTTGAACAGCATCGGACTCAGATAGTAATCCACGCTCTTTTAAAATGTCAACAAGAGAATCTCTACCATGAACAAAATGTGACTCATATCTAAACCAGTCCTTGACGAACGTGCCAAGCATATTAAGCCACTTCTCCTCATCCAACGCGTCAGTTTTTGACAGAATCGTTAGTTG
+
AA?A?BBBDDDDDDDDGGGGFFHIIIIIIIFFFHHHHHHFHIIFFHHHIIIGIIHIHIIIIIIIHIHIIIIHIHEHHGHHIIGIHIIIIHHHHDHHHHHHFFFHHHHHHHHHHHGGGGFFGGGFFGGGGGGGGGGGGGGGGGGGGAECGGGGGGGGGGGGGGGGGGGGGGGGGGCEGGGGGGEEDGGGGGGGGCCEGEGGGGEGGCEGGGGGGGGCEGGGEGCA<GGCEEGGEGGGGGGGGGGGGGGGEE:
@M00151:18:000000000-A117B:1:1101:16439:2455/2
CGATTCAATCATGACTTCGTGATAAAAGATTGAGTGTGAGGTTATAACGCCGAAGCGGTAAAAATTTTAATTTTTGCCGCTGAGGGGTTGACCAAGCGAAGCGCGGTAGGTTTTCTGCTTAGGAGTTTAATCATGTTTCAGACTTTTATTTCTCGCCATAATTCAAACTTTTTTTCTGATAAGCTGGTTCTCACTTCTGTTACTCCAGCTTCTTCGGCACCTGTTTTACAGACACCTAAAGCTACATCGT
+
?A?AABBBDEEEDDDDGGGGGFHIIIIIHHHIDFEGCFHHHFFIHIFHHHHHHHHHHHHHIIIIIIIHHHIIIIIHFHHHHHHHHHHHHHHHHHHGGGGGGGGGGG8BEECEGGGGGGGGGGGGGGGGGGGGGGGGGGGGGGGGGGGGGGGEGGGGGEGGGGGGGGGGGGGGGGGCGGGEGE::EEGGGEGGGGGGGGGGGGGGGGGGGGGGGGGGEDGGGGGEEGGGGGEGGGGGECE?CGGGGGGGGG
@M00151:18:000000000-A117B:1:1101:14020:2455/2
TGGTGGCAAGTCTGCCGCTGATAAAGGAAAGGATACTCGTGATTATCTTGCTGCTGCATTTCCTGAGCTTAATGCTTGGGAGCGTGCTGGTGCTGATGCTTCCTCTGCTGGTATGGTTGACGCCGGATTTGAGAATCAAAAAGAGCTTACTAAAATGCAACTGGACAATCAGAAAGAGATTGCCGAGATGCAAAATGAGACTCAAAAAGAGATTGCTGGCATTCAGTCGGCGACTTCACGCCAGAATACGA
+
??????BBDDDDDDDDGGGGGGIIIIIIIIHHHIHIIIHHHFHHHIIIIHHHHIIGHFHHIHIIIIIIGHHDGHHFHFHHHIEECEHIIIFHHFDGFHHHHHHHHHHHHHHDHFHHHHGGGGGGGGGGGGGCCEEGGGGGGGEEEGGGGEGCCEGGGGGEGGEGGGGCGGGGCCGGGGGGGEGGG8AGGGGGGGGGG?CEGGG:CEEC88CEGEGGGEGGGGGGGGGGEGGGGDGGGEGGGECGE:EGGGE
@M00151:18:000000000-A117B:1:1101:18599:2455/2
GGGGAAGGACGTCAATAGTCACACAGTCCTTGACGGTATAATAACCACCATCATGGCGACCATCCAAAGGATAAACATCATAGGCAGTCGGGAGGGTAGTCGGAACCGAAGAAGACTCAAAGCGAACCAAACAGGCAAAAAATTTAGGGTCGGCATCAAAAGCAATATCAGCACCAACAGAAACAACCTGATTAGCGGCGTTGACAGATGTATCCATCTGAATGCAATGAAGAAAACCACCATTACCAGCA
+
A??A??A?DDDDDDDDGGFFGGIIHIFHIHIIIIHHEFHIIIIIIIFHHHFHHGFEFHHHHHHHIIIHFHHGHHIIHHHIHHFHIHECGDHHEBEC=FDFGGBGGEEBEEBEGEEGGGGGGEECGGAGGGGGCGGGGGGGGGEEGGGGGEGGGGGGGGGGGGGGCEGEGGGGGGGGGGGEEEGGGGEEEEEGGGGEDGGA<DGGGGEEGG:CGGGGGGGGGGGGGGGGGGGGEEGGGGGGGGGEGGGGGG:
@M00151:18:000000000-A117B:1:1101:18891:2456/2
TACCATGATGTTATTTCTTCATTTGGAGGTAAAACCTCTTATGACGCTGACAACCGTCCTTTACTTGTCATGCGCTCTAATCTCTGGGCATCTGGCTATGATGTTGATGGAACTGACCAAACGTCGTTAGGCCAGTTTTCTGGTCGTGTTCAACAGACCTATAAACATTCTGTGCCGCGTTTCTTTGTTCCTGAGCATGGCACTATGTTTACTCTTGCGCTTGTTCGTTTTCCGCCTACTGCGACTAAAGA
+
AAAAABBBDDDDDDDDGGGGGGIIGHHIHEGHHIIHIIIIIIIIIHHHHHIIIIHHHHEHHHIIIIHGHHIIIHHHHIIIIIIIIIIIIIIIIIIIHHHHGHHHHHHHHHHHHHHHHHHHHHGFGGGGGEGGGHGGGGGGGGGGGGEGGGGGGGGGGGGGGGGGGGGGGGGGGEGG?GGGGGGGGGGGGGGGGGGGGGEEGGGGGGGGGGGGGGGGGGGGGGGGGGGGGGGGGGGGGGGGGGGGGGGECEE
@M00151:18:000000000-A117B:1:1101:17083:2458/2
TTCAAACTGGCGCCGAGCGTATGCCGCATGACCTTTCCCATCTTGGCTTCCTTGCTGGTCAGATTGGTCGTCTTATTACCATTTCAACTACTCCGGTTATCGCTGGCGACTCCTTCGAGATGGACGCCGTTGGCGCTCTCCGTCTTTCTCCATTGCGTCGTGGCCTTGCTATTGACTCTACTGTAGACATTTTTACTTTTTATGTCCCTCATCGTCACGTTTATGGTGAACAGTGGATTAAGTTCATGAAG
+
?AAAABBBDDDDDDDDGGGCCGHIIHHHHHIIIIIIIHHHHHIIIIIHFHIIIIIIIIHIHHHGHIIHHHEHIHHHHHHHHHHHHHHHHHHHFHHHHGGGGGGGEGGGGGGGGGGGGGGGGGGGGGGGGGGEGGAGGGGGGGCEGGGGGGGCEGGGGDGDDGGGGGGGGGCEGGGGGEGGGGEEEGGG?EGGGGGGGGGGGCEGGGEGGGGGEEGGCGG9CEGEGGCCEGGGGGGGCEGEEGEEE?EGCEG
@M00151:18:000000000-A117B:1:1101:17302:2459/2
AAAGTAAAAATGTCTACAGTAGAGTCAATAGCAAGGCCACGACGCAATGGAGAAAGACGGAGAGCGCCAACGGCGTCCATCTCGAAGGAGTCGCCAGCGATAACCGGAGTAGTTGAAATGGTAATAAGACGACCAATCTGACCAGCAAGGAAGCCAAGATGGGAAAGGTCATGCGGCATACGCTCGGCGCCAGTTTGAATATTAGACATAATTTATCCTCAAGTAAGGGGCCGAAGCCCCTGCAATTAAAA
+
?????BBBDDDDDDDDGGGFFFHHHHHIHIIIIGIIIIHIHHHHHHHHIHHIIIIHIIHHHHHEFEHHHHIGHHCCEHHHHDHHHGGGGGGGGGGGGGGGGGGGGGGEGEGEEGGGGGGGG:CEGGGGGGGGGGGGGGGGGGGGGEGGGGGGGGGGGGGGGGGGGGGG?CEGGGGGGGGGGGGCEGGGGGG?>EGGGGGGGGGGGGGGGGGGGGGGGGGGGEGGGGEEGGGGDDGGGGGGEGGGGGGGEG:
@M00151:18:000000000-A117B:1:1101:13853:2459/2
ATATTGACCATGCCGCTTTTCTTGGCACGATTAACCCTGATACCAATAAAATCCCTAAGCATTTGTTTCAGGGTTATTTGAATATCTATAACAACTATTTTAAAGCGCCGTGGATGCCTGACCGTACCGAGGCTAACCCTAATGAGCTTAATCAAGATGATGCTCGTTATGGTTTCCGTTGCTGCCATCTCAAAAACATTTGGACTGCTCCGCTTCCTCCTGAGACTGAGCTTTCTCGCCAAATGACGA
+
??????BBDDDBDDDDGGGGGGIIIHIHHHHHHIHHIIIIIIIHFHGHHIHIIIHIIIIIHIIIHDFHHHHIIFFHIIIIIIIIIIIIIHHIIIHIIIIIIIHHHHHHHHEHHHHGGGHGGGGGGGEGGGGGGGGGGGGGGGGGGGGGGGGGGGGGGGGGGGGGGGGGGGGGGGGGGGCEGGGGGGGGGGGGGGGGGGGGGGGGGGEEGGGGGGGGEGGGGGGGEGGCCEEGEGGGGGGGGGGEGCEGG
@M00151:18:000000000-A117B:1:1101:12541:2460/2
GCATACGCTCGGCGCCAGTTTGAATATTAGACATAATTTATCCTCAAGTAAGGGGCCGAAGCCCCTGCAATTAAAATTGTTGACCACCTACATACCAAAGACGAGCGCCTTTACGCTTGCCTTTAGTACCTCGCAACGGCTGCGGACGACCAGGGCGAGCGCCAGAACGTTTTTTACCTTTAGACATTACATCACTCCTTCTGCACGTAATTTTTGACGCACGTTTTCTTCTGCGTCAGTAAGAACGTCAG
+
??AAABB?DDDDDDDDGGGGGGHHHIIIIIIHHIIIIIIIIHIIIIIIIHHHHIHHHHHHEHIIHIIIIIIIHHHHHHHGHHHHHHHGHHHHHHHHHGGGGGGGGGGEGGGGGGGGGGGGGGGGGGGGGGGGGGGGGD>GGGEGGGG>AGGGGGGGGGGGGGGGGGGGG?EGEGGGGGGGGGGGGGGGGGGGGGGGGGGGGGGGGGGCEECCEGGGEGGGGGGEEGGGGGGGGGGCDGEEGGGGGGGGGGC
@M00151:18:000000000-A117B:1:1101:19418:2460/2
CCAAAAAGAAAGGTATTAAGGATGAGTGTTCAAGATTGCTGGAGGCCTCCACTATGAAATCGCGTAGAGGCTTTGCTATTCAGCGTTTGATGAATGCAATGCGACAGGCTCATGCTGATGGTTGGTTTATCGTTTTTGACACTCTCACGTTGGCTGACGACCGATTAGAGGCGTTTTATGATAATCCCAATGCTTTGCGTGACTATTTTCGTGATATTGGTCGTATGGTTCTTGCTGCCGAGGGTCGCAAG
+
AAA?????DDDDDBDBGGGGGGHIIHEFHIIIIIIIIIIIIHIIHHIHIIGHIIIIIIIIHHHHHHHHHHHIIIIIIIIIIIIIHEHHHIIHHHHHHHHHHHHHHHHHGHGGGGGGGGGGGGGGGGGGGGGGCGGGGGHGGGGGGHGHGEGGGGGGGEGGGDGGGGEGGGGGGEDGGGGGGGGGGGGGGGGGGGEEEGGGGGGGGGGGGGGEG:CGGGECCE>8CEGGGGGGGGGGGEGGADGGCCDGDGG
@M00151:18:000000000-A117B:1:1101:15186:2460/2
TCAAGCTCAAACGGCTGGTCAGTATTTTACCAATGACCAAATCAAAGAAATGACTCGCAAGGTTAGTGCTGAGGTTGACTTAGTTCATCAGCAAACGCAGAATCAGCGGTATGG
+
AA?AABBBDDDDDDDDGGGGGGHHIHIIIIIIIHHIIIIIIHHIIIGHHIIIFIIIIHHHHIFHHHCGHHHHHHDHFHHIIIGHHHIHHHIIIHIFHHDHHHHHHHHHH=DGGG
@M00151:18:000000000-A117B:1:1101:14482:2460/2
ACCTTAACGCTAAAGGTGCTTTGACTTATACCGATATTGCTGGCGACCCTGTTTTGTACGGCAACTTGCCGCCGCGTGAAATTTCTATGAAGGATGTTTTCCGTTCTGGTGATTCGTCTAAGAAGTTTAAGATTGCTGAGGGTCAGTGGTATCGTTATGCGCCTTCGTATGTTTCTCCTGCTTATCACCTTCTTGAAGGCTTCCCATTCATTCAGGAACCGCCTTCTGGTGATTTGCAAGAACGCGTACTT
+
AA??ABBBEEDDDDDDCCFGGGIIIIIIIIHIHHHBHIIIHHHHHHHHHIHHHIIFHHIIHHCCFHIIIIHHHHHHHHGGGGGGGGGGGGGGGGGGEGGGEGECEGGGGCEAEGEGEGGGGGGGGGGGGGGGGGGGGGGGGGGGGGGGGCCEEEC?EEGGGCCGGGG:CEGGEEGGEGGGGGGGGGGGGGGEGGEGGEEEEEEGGGGGGGGGGGGGGGGGGGGGGGGGGCEEGGGCCGCEEGGGEG>2>EC
@M00151:18:000000000-A117B:1:1101:17192:2461/2
GCAAGTCTGCCGCTGATAAAGGAAAGGATACTCGTGATTATCTTGCTGCTGCATTTCCTGAGCTTAATGCTTGGGAGCGTGCTGGTGCTGATGCTTCCTCTGCTGGTATGGTTGACGCCGGATTTGAGAATCAAAAAGAGCTTACTAAAATGCAACTGGACAATCAGAAAGAGATTGCCGAGATGCAAAATGAGACTCAAAAAGAGATTGCTGGCATTCAGTCGGCGACTTCACGCCAGAATACGAAAGA
+
?????BBBDDDDDDDDGGGGFGIIHIIIHIIIIHFFHIIIIIIIIIHIIIIIHIHIIIIIIIIIIIIFHHIHHHHFFHHHHHHHIFFHHHHFHHHHHHHHHHHHHH@FHHHHHHHHHHGGGEGGGGGGGGGGGGGGCEGGEGGGGGGEGGGGGGGGGGGGEEEGGGGGGGGCEEGGGGGGGGGGGGGGGGGGGGGGGGGGGGEGEEGGGGGGGGGGGGGGGGGGGGGDDDGECEGGE?A0CCGGGEGCEE
@M00151:18:000000000-A117B:1:1101:18949:2461/2
ATGGGAAGCCTTCAAGAAGGTGATAAGCAGGAGAAACATACGAAGGCGCATAACGATACCACTGACCCTCAGCAATCTTAAACTTCTTAGACGAATCACCAGAACGGAAAACATCCTTCATAGAAATTTCACGCGGCGGCAAGTTGCCATACAAAACAGGGTCGCCAGCAATATCGGTATAAGTCAAAGCACCTTTAGCGTTAAGGTACTGAATCTCTTTAGTCGCAGTAGGCGGAAAACGAACAAGCGCA
+
?????BB?DDDEDEDDGGGGFFFHHHHGHHHHIIIIIIIIHHHHHHIHHHHHHHHHHHHIIIIIIIIIIIIIGHIIIIIHIIIIIIIIIIHHHHHHHHHHHHHHHHHGGGGGGGGGGGGGGGGGGGGGGGGGGGGGGGDGGGGCCEEGGGGGGGGGGGGGGEGGGGGGGGGGGGGGGCCEGGGGGEGGCEGGGGGGGGGGGGECEE??EEEGGGGGGGGGGGCEGGGGECC:C>>>DAGGGGGGDGGGGGD
@M00151:18:000000000-A117B:1:1101:16943:2461/2
TTCAAACTTTTTTTCTGATAAGCTGGTTCTCACTTCTGTTACTCCAGCTTCTTCGGCACCTGTTTTACAGACACCTAAAGCTACATCGTCAACGTTATATTTTGATAGTTTGACGGTTAATGCTGGTAATGGTGGTTTTCTTCATTGCATTCAGATGGATACATCTGTCAACGCCGCTAATCAGGTTGTTTCTGTTGGTGCTGATATTGCTTTTGATGCCGACCCTAAATTTTTTGCCTGTTTGGTT
+
???A?BBBDDDEEEDDGGGFGGGHIIIHIHIIIIIIIIIIIIIIIIIIIIHIIHIHHHHIIIIIIIIIIIIIIHHIHIIIIIIIHHIHIIHHHHFHHHHHHHHHHHHHFHHHHHGGGGGGGGGGGGDEGGGGDEG;EGGGGGGGGGGGGGGGGGGGHGGGGGGGGGGGGGGGGGGGGGGGGGGGGCEGEGGGGGGGGGEEGGGGGGGGGGGGGGGGGCGGGDGGGGGGGGGGGGGGGGGGGGGEGGG
@M00151:18:000000000-A117B:1:1101:15098:2461/2
CTTGGAAAGATTGGTGTTTTCCATAATAGACGCAACGCGAGCAGTAGACTCCTTCTGTTGATAAGCAAGCATCTCATTTTGTGCATATACCTGGTCTTTCGTATTCTGGCGTGAAGTCGCCGACTGAATGCCAGCAATCTCTTTTTGAGTCTCATTTTGCATCTCGGCAATCTCTTTCTGATTGTCCAGTTGCATTTTAGTAAGCTCTTTTTGATTCTCAAATCCGGCGTCAACCATACCAGCAGAGGAAG
+
AAAAABBBDDDDDD?BGGGGGGIIIIIHHIIHHHHHHHHHHHHHGH=EGHIIIIIIIIIHIHHIHIIIHHIIIHHHIIIHHFHIIHHHHFHHHHFHHHHHHHHHHHHHHHGGGGGGGGGGGGGGEGGGGGGGGGGGGGGGGGGGGGGGCEGGGGGGGGGGGGGGGGGGGGGGGGGGGGGGGGGGGGGGGGGGGGGGGGGGEGGEGGGGGGGGGGGGGGGGGGGGGG>DGDGGGGGEGGGGGGGGGC?CEG9
@M00151:18:000000000-A117B:1:1101:19243:2461/2
AGAATCGTTAGTTGATGGCGAAAGGTCGCAAAGTAAGAGCTTCTCGAGCTGCGCAAGGATAGGTCGAATTTTCTCATTTTCCGCCAGCAGTCCACTTCGATTTAATTCGTAAACAAGCAGTAGTAATTCCTGCTTTATCAAGATAATTTTTCGACTCATCAGAAATATCCGAAAGTGTTAACTTCTGCGTCATGGAAGCGATAAAACTCTGCAGGTTGGATACGCCAATCATTTTTATCGAAGCGCGCATA
+
AAAAABB?DDDDDDDDGGGGGGHHIIIHHHHHICFHHHHIIIIIIHIHHHIIHHHHHIHHIIIFHHHHHIIIIIHHHHHHHHHHHHHHHHHHHHHGGGGGGGGGGGHGGGGGGGGHGGGGGGGGGGGGGGGGGHGGHHGGGGGGGGGGGGGGGGGGGGGGGGGGGGGGGGGEGGGCEGGGGGGGGGGGGGGGGGGGGEEGGGGGGGGGGGGGGGGGGGGGGGGGGGGGGGGGGGGGGGGGGE?>GGGGGGG
@M00151:18:000000000-A117B:1:1101:12315:2461/2
GAGCTTCTCGAGCTGCGCAAGGATAGGTCGAATTTTCTCATTTTCCGCCAGCAGTCCACTTCGATTTAATTCGTAAACAAGCAGTAGTAATTCCTGCTTTATCAAGATAATTTTTCGACTCATCAGAAATATCCGAAAGTGTTAACTTCTGCGTCATGGAAGCGATAAAACTCTGCAGGTTGGATACGCCAATCATTTTTATCGAAGCGCGCATAAATTTGAGCAGATTTGTCGTCACAGGTTGCGCCGC
+
AAAA?BBBDDBDDDDDGGGGGGHIIIIFHHHIIIIIIFHIIIIIIIDFHHHHHIFGIHIIHIIHHIIIIIIIHFHIIIIIHFHIGHHFFHHHHHHHHHHHHHHHHHHHHHHHHHHGGGGGGGGGGGGGGGGGGGGGGGGEGGGGGGGGGGGGGGGGGGGGGEGGGGGGGGGGGGGGGGGGGGGGGGGGGGGGGGGGGGGGGGGGGGEGGGGGGGGGGGGGGGGGGGCEGGEGGGEE?EGGGCGGGGGGGG
@M00151:18:000000000-A117B:1:1101:19045:2462/2
AATTTTAATTTTTGCCGCTGAGGGGTTGACCAAGCGAAGCGCGGTAGGTTTTCTGCTTAGGAGTTTAATCATGTTTCAGACTTTTATTTCTCGCCATAATTCAAACTTTTTTTCTGATAAGCTGGTTCTCACTTCTGTTACTCCAGCTTCTTCGGCACCTGTTTTACAGACACCTAAAGCTACATCGTCAACGTTATATTTTGATAGTTTGACGGTTAATGCTGGTAATGGTGGTTTTCTTCATTGCATT
+
<????BBBDDDDDDDDGGGGGFHHHFHHIIIIIIIHHHHHEFHBECHIHHHIFFBGGHHIIHHHIIIHGHHHHGHHHHHHHHHHHFHHHHHHEHHGGFGGGGGGGGGGGGGGGGGGGGGGGGGGGCEGEGGGGGGGGEGGGGGGGGGGGGGGGGGGGGGGGEGGGGGGGGGGGGGGGGGGGGGGGGGGGGGGGCEGGGGGGGGGGGGCEEEEGGG8CEGGGGGGG:ECCEG:CECEGGGGGEGECEGGGG
@M00151:18:000000000-A117B:1:1101:14460:2462/2
GACTTCGTGATAAAAGATTGAGTGTGAGGTTATAACGCCGAAGCGGTAAAAATTTTAATTTTTGCCGCTGAGGGGTTGACCAAGCGAAGCGCGGTAGGTTTTCTGCTTAGGAGTTTAATCATGTTTCAGACTTTTATTTCTCGCCATAATTCAAACTTTTTTTCTGATAAGCTGGTTCTCACTTCTGTTACTCCAGCTTCTTCGGCACCTGTTTTACAGACACCTAAAGCTACATCGTCAACGTTATATTT
+
??AAABABDDDDDDDDFGGGCFFFEFHHIHHIIHIHHEHHHHHGHHEHHGFFHHIIIIIIIIHHHHHECEHHHHHDEAHHHHHHHHEHGBEE@G;BCECCEGGGGGGGGGGGGCEGGGGGGGGGGGGGGGGGGGGEGGGGGGGGGEGGGGGGGGGGGGGGGGGGGGEGGGGGGGGEGGGGGGGGGGGGGGGCCEGGGGGGGGGGEGGGGGGECCEEGGGGGECEEGGGGGG?ECCEGEGCGGGEEEGCEGG
@M00151:18:000000000-A117B:1:1101:16750:2463/2
TGCGCTCTAATCTCTGGGCATCTGGCTATGATGTTGATGGAACTGACCAAACGTCGTTAGGCCAGTTTTCTGGTCGTGTTCAACAGACCTATAAACATTCTGTGCCGCGTTTCTTTGTTCCTGAGCATGGCACTATGTTTACTCTTGCGCTTGTTCGTTTTCCGCCTACTGCGACTAAAGAGATTCAGTACCTTAACGCTAAAGGTGCTTTGACTTATACCGATATTGCTGGCGACCCTGTTTTGTATGG
+
AAAAAAAADDDDDDDDGGGGGGIIIIIIIIIIIFGHIIIIIIIIIIIIIIIIHHHDHHHIIHIGHIIIIIIIHHIHHHHHIIIIIIIIIIIIIIHHHHHHHHHHHHHHHHGGGGGGGGGGHGGGHGGHGGGGGHGGGGGGGGGGGGGGGGGGGGGGGEGGGGGGGGGGGGGGGAGGGGGGGGGGGGGGGGGGGGGGGGGGGGGGGEGGGGGGGGGGGGGGGGEGAGGGGG?CE<DGGGGGGGGGGCEGEE
@M00151:18:000000000-A117B:1:1101:16231:2464/2
ACATCTGTCAACGCCGCTAATCAGGTTGTTTCTGTTGGTGCTGATATTGCTTTTGATGCCGACCCTAAATTTTTTGCCTGTTTGGTTCGCTTTGAGTCTTCTTCGGTTCCGACTACCCTCCCGACTGCCTATGATGTTTATCCTTTGGATGGTCGCCATGATGGTGGTTATTATACCGTCAAGGACTGTGTGACTATTGACGTCCTTCCCCGTACGCCGGGCAATAATGTTTATGTTGGTTTCATGGTTTG
+
AAAA?BBBDDDEDDDDGGGGGGIIICFHHIIIIIHIIIFHIIIIHHIIHIIIIIIHHFHHHHHHHIIIIIIIIIHEHHHHHHHHHHHHHHHHHHHFGGGGGGGGGGGGGGGGGGGGGGGGGGDGGGGGGGGGGGGGGGGGGGGGGGGEGGGGGGGGGGGGGGGGCEGCEGGGGGGEGGGGGGGGGGGGGGGGEGGGGGGGGGGGGGGGGGGGC>EGGGDGG>D?CCGGG:?CEGGGEGGCCEEEEGGCEEE
@M00151:18:000000000-A117B:1:1101:13709:2465/2
GGTTATAACGCCGAAGCGGTAAAAATTTTAATTTTTGCCGCTGAGGGGTTGACCAAGCGAAGCGCGGTAGGTTTTCTGCTTAGGAGTTTAATCATGTTTCAGACTTTTATTTCTCGCCATAATTCAAACTTTTTTTCTGATAAGCTGGTTCTCACTTCTGTTACTCCAGCTTCTTCGGCACCTGTTTTACAGACACCTAAAGCTACATCGTCAACGTTATATTTTGATAGTTTGACGGTTAATGCTGGTAA
+
?????BBBDDDDDDDDGGGGGGIIIIIIIIIIIHIHHIIHHHHHIIHHHHGFHIIIHFHHDHGHHHHDDEHDFFGGGFGGGGGGGEEGGGGGGGGGGGGGGGGGGGGGGGGGGGGGGGGGGGGGGGGGEGGGGGGGGGGGGGGGGGGGEGGGGGGGGGGGGGGGGGGGGGGGGGGGGGGGGGGGGGGGGGGGGGGGGGGGGEEGGGGGGGGECGGGCCGGGGGGGGGGGGCEGGGGE?EEGCGEEGGE?E0
@M00151:18:000000000-A117B:1:1101:16396:2465/2
GAGTGTGAGGTTATAACGCCGAAGCGGTAAAAATTTTAATTTTTGCCGCTGAGGGGTTGACCAAGCGAAGCGCGGTAGGTTTTCTGCTTAGGAGTTTAATCATGTTTCAGACTTTTATTTCTCGCCATAATTCAAACTTTTTTTCTGATAAGCTGGTTCTCACTTCTGTTACTCCAGCTTCTTCGGCACCTGTTTTACAGACACCTAAAGCTACATCGTCAACGTTATATTTTGATAGTTTGACGGTTAAT
+
?????BBBDDDDDDDDGGGGGGHEFHHHHIIGIHIIIIIIHIIIHIHHHHHHHHHHHEHHHIIFHHEHHBEHHHGEGGGFEGGGGEGGGGGGEEEEEGEGGGGGGGGGGGGEGGGGGGGGGGGGGGGGEGGGGGGGGGGGGGGGGGGGGGGCEGGCEEGGGGGGGGGGGGGGGGGGGGGGGGGGGGGGGGGGGGGGGGGGGGGGGGGGEEGGGGGGGEGGCEGGCEGGGGEGGGGGGGGGEGGGCDEEGGG
@M00151:18:000000000-A117B:1:1101:19549:2467/2
ATTTTTCATGGTATTGATAAAGCTGTTGCCGATACTTGGAACAATTTCTGGAAAGACGGTAAAGCTGATGGTATTGGCTCTAATTTGTCTAGGAAATAACCGTCAGGATTGACACCCTCCCAATTGTATGTTTTCATGCCTCCAAATCTTGGAGGCTTTTTTATGGTTCGTTCTTATTACCCTTCTGAATGTCACGCTGATTATTTTGACTTTGAGCGTATCGAGGCTCTTAAACCTGCTATTGAGGCTTG
+
????ABBBDDBDDDDDGGGGGGIIHHIIHHHEHHHIHIHIIIIFGHIFHHIIIIIIIHHHHIIIIIIGHHICGHIIIHHIIIIIIIIHHHHIIIHHHIIIHHHHHHHHHHGFHHHHHHHHGGGGGGFGGGEGGGGGGGGGGGGGGGEGGEGCCCEGGGGEGGGGGGGEGGGGGCEEEGGGGGEGEGCGGGCGGGGGGGGEEGGEGGGC?CEEGCCCG<<GEECCCGGGGEECCGGGGCGGCEE:???CGG'
@M00151:18:000000000-A117B:1:1101:16981:2467/2
CAACGCGAGCAGTAGACTCCTTCTGTTGATAAGCAAGCATCTCATTTTGTGCATATACCTGGTCTTTCGTATTCTGGCGTGAAGTCGCCGACTGAATGCCAGCAATCTCTTTTTGAGTCTCATTTTGCATCTCGGCAATCTCTTTCTGATTGTCCAGTTGCATTTTAGTAAGCTCTTTTTGATTCTCAAATCCGGCGTCAACCATACCAGCAGAGGAAGCATCAGCACCAGCACGCTCCCAAGCATTAAG
+
AAA?AAAADDDDDDDDGGGGGGIIIIIIIIHIIIIIIIIIIIIIIIIIIFFHIIIIIIIIIIFHHIIHHHHIHIHIIIHHHHIHEHHHHHHHHHHHHHHHHHGGGGGGHGGGGGGGGGGGGGGGGGGGGGHGGGGGGGGGGGGGGGGGGGGGGGGGGGEGGGGGGGCEGGGGGGGGGGGGGEGGGGGGGGGEEGDGGGGGGGGGGGGGGGGGGGGGGGGGGEGGGEGGGGGGGEDGGGGGGGGGGGGGGG
@M00151:18:000000000-A117B:1:1101:18370:2467/2
CACCTGTTTTACAGACACCTAAAGCTACATCGTCAACGTTATATTTTGATAGTTTGACGGTTAATGCTGGTAATGGTGGTTTTCTTCATTGCATTCAGATGGATACATCTGTCAACGCCGCTAATCAGGTTGTTTCTGTTGGTGCTGATATTGCTTTTGATGCCGACCCTAAATTTTTTGCCTGTTTGGTTCGCTTTGAGTCTTCTTCGGTTCCGACTACCCTCCCGACTGCCTATGATGTTTATCCTTTG
+
????ABBBDDDDDDDDGGGGGGIIIIIIIIIHIIIHIHIIIIHIIIIHHIIIIIIIGHHHHIHIGHIIIIFHIIIIEGHFHIIFIIIIHIIHIIIIIIIIIHHHHHHHHHHHHHHHHHHHGGGGGGGGGEGGGGGGGGGGGGCGEGGGGEGGGGGGGGGGGGGGGGGGGGGGEGGGGGG<CEGGEGGGGCGEGGGGGCEECEEGGGGGGECEGGGEGGGGGGGGGGGEGGGEGEEEECGGEGGGGGGGGGG
@M00151:18:000000000-A117B:1:1101:19868:2468/2
CGCTTTTCTTGGCACGATTAACCCTGATACCAATAAAATCCCTAAGCATTTGTTTCAGGGTTATTTGAATATCTATAACAACTATTTTAAAGCGCCGTGGATGCCTGACCGTACCGAGGCTAACCCTAATGAGCTTAATCAAGATGATGCTCGTTATGGTTTCCGTTGCTGCCATCTCAAAAACATTTGGACTGCTCCGCTTCCTCCTGAGACTGAGCTTTCTCGCCAAATGACGACTTCTACCACATCTA
+
??????BBDDDDDDDDGGGGGGIIHIIHHIHIIIIIIIGHHIIIHHHFGHIIHFHHHFGIAFFHIIIHIIIGHFHHIIIIIGHHHHIIIHHGHHHHHHHHHHGHHHHHHHHHHHHEGGEEDEDGGGGGGGGGGGGGGGGGGGGGGGGGGCCEE2CGGGGEEGGGGGEEGGEGGGGGGGGG:EGGGEGGGGEEGGGGGGGGGGEGGGGGCCGGGGGGEGGGGGEGEEDGDGEEGGEC>8CEGGE**?C:CE:
@M00151:18:000000000-A117B:1:1101:14628:2469/2
AAATCGAAGTGGACTGCTGGCGGAAAATGAGAAAATTCGACCTATCCTTGCGCAGCTCGAGAAGCTCTTACTTTGCGACCTTTCGCCATCAACTAACGATTCTGTCAAAAACTGACGCGTTGGATGAGGAGAAGTGGCTTAATATGCTTGGCACGTTCGTCAAGGACTGGTTTAGATATGAGTCACATTTTGTTCATGGTAGAGATTCTCTTGTTGACATTTTAAAAGAGCGTGGATTACTATCTGAGTC
+
???AA?BBDADDDDDDGGGGGGHHHHHIIHFHGEEFHFHIHHHIIIIIIIGEHGHHHHHHHHHIHHHHHIIIHHHHHHHHHHHHHHHGGGGGGGGGGGGGGGGGGGGGEGGGGGGGGGGEGGGEGGGGGGEGGGCEEGGGGGGGGGGGGGGGGGGEGGECGGGGGEGGGGCCEGGEEGGGGGEGGECCEGGGGGGGGGGEEGCEGGGGGGGGGGGCCEGGEEEGGGGGGGGA8CDCEGGGGGGGGGGGGE
@M00151:18:000000000-A117B:1:1101:14747:2470/2
CTTCATGCAGCGTTACCATGATGTTATTTCTTCATTTGGAGGTAAAACCTCTTATGACGCTGACAACCGTCCTTTACTTGTCATGCGCTCTAATCTCTGGGCATCTGGCTATGATGTTGATGGAACTGACCAAACGTCGTTAGGCCAGTTTTCTGGTCGTGTTCAACAGACCTATAAACATTCTGTGCCGCGTTTCTTTGTTCCTGAGCATGGCACTATGTTTACTCTTGCGCTTGTTCGTTTTCCGCCTA
+
?????BBBDDDEDDDDGGGGGFHHIIIIIIIIIIIIIIIFHHFGGHHIHIIIIIIIHIHHEHHIHIIHHHHHHHHHIHIIIIIHHHHHHHIIHHHHHHHHHHHHHHHHHHHHHHHHHHHGGGFGFFGGGGGGGGGGGGGGGGGGGGGGCEEGGGGGEGGGGEEGGGGGGGGGGGGGGGEEEGEGG?CGGGGG<DDEGGGGGGGGGGGGGGGGGEGGGGGGGGGGGGGGEGGGGGGGEGGEEGGGGEGGGG?
@M00151:18:000000000-A117B:1:1101:12158:2470/2
AGTTACTGAACAATCCGTACGTTTCCAGACCGCTTTGGCCTCTATTAAGCTCATTCAGGCTTCTGCCGTTTTGGATTTAACCGAAGATGATTTCGATTTTCTGACGAGTAACAAAGTTTGGATTGCTACTGACCGCTCTCGTGCTCGTCGCTGCGTTGAGGCTTGCGTTTATGGTACGCTGGACTTTGTAGGATACCCTCGCTTTCCTGCTCCTGTTGAGTTTATTGCTGCCGTCATTGCTTATTATGTT
+
?????BBBDDDDDDDDGGGGGGIIIIIHIIIHHHHIIIIIIIIIIIIIIIIIIIIGHHHIIIIIIIIHHHHIIHHHIIHIIIHDHHHHHHHHHHHHHHHHHHHHHHHHGGGGGGGGFGGGGGGGGGGGHGGGGGGGGGGGGEGGGGGDGGGGGGGGGGGGGGGGGGGAGGEEGGEEGEGGGGGEEGGGGGGGGGGGGGGGGGGGGGGGGGGGGGGEGGCE:CCGGGGEEEGGDC?EEGEGEEGGGGGGGG
@M00151:18:000000000-A117B:1:1101:14813:2470/2
GAAGACGGCCATTAGCTGTACCATACTCAGGCACACAAAAATACTGATAGCAGTCGGCGTGTGAATCATTAGCCTTGCGACCCTCGGCAGCAAGAACCATACGACCAATATCACGAAAATAGTCACGCAAAGCATTGGGATTATCATAAAACGCCTCTAATCGGTCGTCAGCCAACGTGAGAGTGTCAAAAACGATAAACCAACCATCAGCATGAGCCTGTCGCATTGCATTCATCAAACGCTGAATAGCA
+
AAAAABAADDDDDDDDGGFFGGIIIIIIIIIHIIIIHIIIIIHIIIIIIIHIIIHHHDHCF>EGHHIHHIIHHIIIIIHDHHHHHHHHHHHGGFGGGGGGGGGDEGGGGGGGHGGGGGGGGGGGGCGGGGGEGGGGGEGGGGGGGGGGGGGGGGGGGGGGGGGGEGGGGGGGGGGGE8CEECE?:?EGGGGGGGGGGGGGGGGGGGGGGGGGCEEEEEEEEGGGAGGGGEGGGGCGGGGGCDEEGGEGGGG
@M00151:18:000000000-A117B:1:1101:17452:2470/2
CTCAAGCTCAAACGGCTGGTCAGTATTTTACCAATGACCAAATCAAAGAAATGACTCGCAAGGTTAGTGCTGAGGTTGACTTAGTTCATCAGCAAACGCAGAATCAGCGGTATGG
+
AAAA?BBBDDDDDDDDGGGGGGIFHFHHFHHHIIIIIIIIHIIIHIIIIIHHIIIFHHHHHHIGHHIHHHIIGFH5EFFHHHIFGHIIIIIIIIHHHHHHHHHHHHHHHHDEGGG
@M00151:18:000000000-A117B:1:1101:13172:2471/2
GATAACAATACTGTAGGCATGGGTGATGCTGGTATTAAATCTGCCATTCAAGGCTCTAATGTTCCTAACCCTGATGAGGCCGTCCCTAGTTTTGTTTCTGGTGCTATGGCTAAAGCTGGTAAAGGACTTCTTGAAGGTACGTTGCAGGCTGGCACTTCTGCCGTTTCTGATAAGTTGCTTGATTTGGTTGGACTTGGTGGCAAGTCTGCCGCTGATAAAGGAAAGGATACTCGTGATTATCTTGCTGCTG
+
?????BBBDDEDDDDDGGGGGGIFHFFHIIIHFHHHIHHIIIIIIIIHIHIHIIIIIIIHGEGHIIHIIIIIIIIIIIIIIHHHHHHIIFHHIGFFHHIIICFHHHHHHHHHHHHHHHHFHHHHHHHHGGGGGGGGG?DGGDEGGGGGGGGGGEEEGGGEGGGCEEGGGEGEGGEGGGGGGEEGGGGGGGDEGGGEGGGECCEGEGGGGGGGGGCEGGGGGEEGGGCECEGGGCE0??E*:CEEGCCEEE
@M00151:18:000000000-A117B:1:1101:16134:2472/2
AAGATTGCTGAGGGTCAGTGGTATCGTTATGCGCCTTCGTATGTTTCTCCTGCTTATCACCTTCTTGAAGGCTTCCCATTCATTCAGGAACCGCCTTCTGGTGATTTGCAAGAACGCGTACTTATTCGCCACCATGATTATGACCAGTGTTTCCAGTCCGTTCAGTTGTTGCAGTGGAATAGTCAGGTTAAATTTAATGTGACCGTTTATCGCAATCTGCCGACCACTCGCGATTCAATCATGACTTCGTG
+
???A?BBBDDDDDDDDGGGGGFFHHHIIIIIHHHHHHIIHHHHIIIIIIIIIIIIIIIHIIIIIIIIIIHIIIIIIIHIIIIIIIHHHIHHIHHHHHHHHHDFHHHHHHHHHHHHHGGGGGGGGGGHGGGGGGHGGGGGGGGEGGGGGGGGGGGGGGGGGEGGGGGGGGGGGGGGGGGEGGGGGGGGGGCC:?EGGEGGGEGGGGEGGGGGEGGEGGGCEGAGGGGGGGGDGADGGGGGGEEEEGEGGGEE
@M00151:18:000000000-A117B:1:1101:18394:2472/2
TGACTCATATCTAAACCAGTCCTTGACGAACGTGCCAAGCATATTAAGCCACTTCTCCTCATCCAACGCGTCAGTTTTTGACAGAATCGTTAGTTGATGGCGAAAGGTCGCAAAGTAAGAGCTTCTCGAGCTGCGCAAGGATAGGTCGAATTTTCTCATTTTCCGCCAGCAGTCCACTTCGATTTAATTCGTAAACAAGCAGTAGTAATTCCTGCTTTATCAAGATAATTTTTCGACTCATCAGAAATAT
+
A????BBBDDDDDDDDGGGGGGIIIIIHIHHHIHIIIHIIIIIIHIIHHIIHIIIHHIHHIIIIIIIHHHHHHHGHIIIHHIIIHHHHHAFFHHHHHHHHHHHHGGGGGEGGGGGGGGEGGGGGHGGGGGGGGGGGGGGGEGGGGCEGGGGGGGGGGGGGGGGGGGGGGGGGEGGGGGGGGGGGGGGGGGGGGGGGGGGGGGCEGGGGGGGCCEGGGGGGGGGGGEG?EEGGGGAGEGGCEEGEGEEGGE
@M00151:18:000000000-A117B:1:1101:18271:2472/2
GTTTCCGAGATTATGCGCCAAATGCTTACTCAAGCTCAAACGGCTGGTCAGTATTTTACCAATGACCAAATCAAAGAAATGACTCGCAAGGTTAGTGCTGAGGTTGACTTAGTTCATCAGCAAACGCAGAATCAGCGGTATGG
+
?????B??DDDDDDDDGGGGGGIIIIIIIIIIIGIFHIIIIHHHHHHFHGFEDHHHIHDFHHHIHFHHHIIIGHIHHIIHIHDGFHHHEDH.@DFDFFFHHHH@FHFHHHGGGGGGGGGGGGGGEEEGBEGGGGGGGG;@?CA
@M00151:18:000000000-A117B:1:1101:14918:2472/2
TGACCGTACCGAGGCTAACCCTAATGAGCTTAATCAAGATGATGCTCGTTATGGTTTCCGTTGCTGCCATCTCAAAAACATTTGGACTGCTCCGCTTCCTCCTGAGACTGAGCTTTCTCGCCAAATGACGACTTCTACCACATCTATTGACATTATGGGTCTGCAAGCTGCTTATGCTAATTTGCATACTGACCAAGAACGTGATTACTTCATGCAGCGTTACCATGATGTTATTTCTTCATTTGGAGGTA
+
???A?A??DDDDDDDDGGGGGGIIIIIIIIIIIIIIIGHHIHIIIHHHHIIIIIHIIIIHHIHHIIIIIIIIIIIIIIHHIIIIIIIIHHHHHHHHHHHHHHHHHHHHFGGGGGGGGHGGGGGGGGGGGGGHGGGGGGGGGGGGGGGGGGGGGGGGGGGGGGGGGGGGGGGGGGGGGGGGEGGGGGGGGGGGGGGGGGGGGGGGEGGGGGGGGGGCEGGGGEEGGGGGGGGGGGEGEGGGGGGGGGEGGEG
@M00151:18:000000000-A117B:1:1101:19092:2473/2
GCTGGTATGGTTGACGCCGGATTTGAGAATCAAAAAGAGCTTACTAAAATGCAACTGGACAATCAGAAAGAGATTGCCGAGATGCAAAATGAGACTCAAAAAGAGATTGCTGGCATTCAGTCGGCGACTTCACGCCAGAATACGAAAGACCAGGTATATGCACAAAATGAGATGCTTGCTTATCAACAGAAGGAGTCTACTGCTCGCGTTGCGTCTATTATGGAAAACACCAATCTTTCCAAGCAACAGCA
+
AAAAA?BBDDDDDDDDGGGGCGHIIHIIIIIIIIIIHFHHIIIIIIIHIIIHHIIGHHFFHIIIIHIIHHHHHIIIIIHHEHFHHHHHHHHGHHFHHHHHHHHGGGGGGGGGGGDEGGGGGGGGGEGGGGGGGGGGGGEGEGGEGGCEEGGEEE?CEGGEGGGGGGGGGGEEEEGEEGGGGGGGGGGCEGEGGEGCECGGEGGEGGGG<DGGGDGGCCGGEEGGGGGEEGGGE:EGGGGGGEGGGGGGGG*
@M00151:18:000000000-A117B:1:1101:12365:2473/2
CTGTTGCTTGGAAAGATTGGTGTTTTCCATAATAGACGCAACGCGAGCAGTAGACTCCTTCTGTTGATAAGCAAGCATCTCATTTTGTGCATATACCTGGTCTTTCGTATTCTGGCGTGAAGTCGCCGACTGAATGCCAGCAATCTCTTTTTGAGTCTCATTTTGCATCTCGGCAATCTCTTTCTGATTGTCCAGTTGCATTTTAGTAAGCTCTTTTTGATTCTCAAATCCGGCGTCAACCATACCAGCAG
+
?????BBBDDDDDDDDGGGGACCFFIIIIHIHHIHIIHHHHHHEHHHHHFEGGFFFHIHIHHHHIHHFFHHIIIIIIHIIIIIHHHH?FGHHHFHHHHHHHHHHHHHHHHHGGGFGGDEEGGDEEGGGGGGGGGGGGGGGGGGGGGGGGGGGGGGGGEGGGGGGGGGGGEGGGGGA:CEEEEGGGGGGGGCEEGEEEGE?CCEGEG?CGGCEEGEGGGGGGGGEGGGEEEEGGD>>AEGGGGGGGCECEEC
@M00151:18:000000000-A117B:1:1101:13607:2474/2
CACAGAATGTTTATAGGTCTGTTGAACACGACCAGAAAACTGGCCTAACGACGTTTGGTCAGTTCCATCAACATCATAGCCAGATGCCCAGAGATTAGAGCGCATGACAAGTAAAGGACGGTTGTCAGCGTCATAAGAGGTTTTACCTCCAAATGAAGAAATAACATCATGGTAACGCTGCATGAAGTAATCACGTTCTTGGTCAGTATGCAAATTAGCATAAGCAGCTTGCAGACCCATAATGTCAATAG
+
?????BBBBBDDDDDDGACFGGHIIHFHFHHHHEHIIIIIIIGFHIIIHHHHHFFFHHHIIHIIIIHGFGHIHFHIHHHHHHIHIIIIIIHFHHHHHHHHHHHHHHHHGGGFGGGGGGGGG=DEEEGEGG8CEGEGGGGG>CEGGGGGGGGGGGGGGEGGGGGGGGEGGGGG::CCGGGGGGGGGGGGCGEGGGGCECCCEGGGGGEGGGGGGGGGGGEG?EEGGGGGGGGEEEGCGGGGGGGECCCEGE?
@M00151:18:000000000-A117B:1:1101:18747:2474/2
GCGACTAAAGAGATTCAGTACCTTAACGCTAAAGGTGCTTTGACTTATACCGATATTGCTGGCGACCCTGTTTTGTATGGCAACTTGCCGCCGCGTGAAATTTCTATGAAGGATGTTTTCCGTTCTGGTGATTCGTCTAAGAAGTTTAAGATTGCTGAGGGTCAGTGGTATCGTTATGCGCCTTCGTATGTTTCTCCTGCTTATCACCTTCTTGAAGGCTTCCCATTCATTCAGGAACCGCCTTCTGGTGA
+
?????@BBDDDDDDDDGGGGGGIIHIHHHEHHFII?EHHIIIIIHIIIHIIHHHHHIIIIIIHHHHHHIIIIIIHFHIHIHHIHHHHHHEHHHHGGGGGGGGGGGGGGGGGGGGGGGGGGGGGGGGGGACEEGGGEGGGGGGGGGGGGGGGGGGGGGGGGGEGGGGGG?CGGGGGGGGGGGGGCGGGGGGCEGGGGGGGGGGGGGGGGGGGGGGGEEEGEGGGGGGGGGGGGGGGGGGGGGGEGGGGGEG*
@M00151:18:000000000-A117B:1:1101:13552:2474/2
CAAAGTCAAAATAATCAGCGTGACATTCAGAAGGGTAATAAGAACGAACCATAAAAAAGCCTCCAAGATTTGGAGGCATGAAAACATACAATTGGGAGGGTGTCAATCCTGACGGTTATTTCCTAGACAAATTAGAGCCAATACCATCAGCTTTACCGTCTTTCCAGAAATTGTTCCAAGTATCGGCAACAGCTTTATCAATACCATGAAAAATATCAACCACACCAGAAGCAGCATCAGTGACGACATTA
+
AAAAABBBDDDDDDDDGGGGFEEHHIHIIIIIIIHFFFHIIHIIIHHIHHIHHIIIIHEHHGHHIIIHHIIIIIIHHHIIHHIIIHGHHHHHHHHHHHHHDFHHHGGFGGGFGGGEGGGGGGGGGEEGGGGGGGCGGGGGGEGGGGGGGGEGGEEGGGCGCEGGGGGGGGGGGEGGGGGGCEGEC8ADDGGEGEGEGGGGGGGGGEGGGGGGGGGEGGGGGGGGGGGEEGGEGCECEGGEECEGCEGGGGG
@M00151:18:000000000-A117B:1:1101:17572:2475/2
CATCCCGAAGTTGCGGCTCATTCTGATTCTGAACAGCTTCTTGGGAAGTAGCGACAGCTTGGTTTTTAGTGAGTTGTTCCATTCTTTAGCTCCTAGACCTTTAGCAGCAAGGTCCATATCTGACTTTTTGTTAACGTATTTAGCCACATAGAAACCAACAGCCATATAACTGGTAGCTTTAAGCGGCTCACCTTTAGCATCAACAGGCCACAACCAACCAGAACGTGAAAAAGCGTCCTGCGTGTAGCGAA
+
?????A??DDDDDBDDGGGGGGHIHHIIIIHIIHHHIIIFHIIIHGIHHHIHHHHHHHHHHHFHHIIHHCGFHHGFGHHIIIIIIHHHFHHHHHHHHHHHHHHHHHHHHHHGFFGGGGGGGGGGGGGGGGGGGGGGGGEGGGEGGGGGGGGGGGGGEGGGGGGGGGGGGGGGGCEGGGGGGGEEGGGGGGGGGGGGGGGGGGGGGEEEGGGGCCGGCEGGEGGGG?CGCCGE?EGGGDC?EGEGCCEGGG'
@M00151:18:000000000-A117B:1:1101:18135:2478/2
CTTCTGGTGTGGTTGATATTTTTCATGGTATTGATAAAGCTGTTGCCGATACTTGGAACAATTTCTGGAAAGACGGTAAAGCTGATGGTATTGGCTCTAATTTGTCTAGGAAATAACCGTCAGGATTGACACCCTCCCAATTGTATGTTTTCATGCCTCCAAATCTTGGAGGCTTTTTTATGGTTCGTTCTTATTACCCTTCTGAATGTCACGCTGATTATTTTGACTTTGAGCGTATCGAGGCTCTTAAA
+
AAAAABBBDBBDBDDDGGGGGGIIIIIIFHIIIIIIIIIIIIIIIIIHHHHHIHIIIIIIIIIIIIHHIIIIIIHHEHHIFHIIHIIIFHIHHIIIHIHHHHHHHHHHHHHHHHHHHHHHHHGGGGGGGGGGGGGGGGGGGGGGGGGGGGGGGGGGGGGGGGGGGGGGGGGGGGGGGGGGGGGEGGGGGGGGGGGEGGGGGGGCEEGGGGEGGGGGGGGGGGGGEEGGGGECEGDAEGGGEGGGGGGGGGG
@M00151:18:000000000-A117B:1:1101:16843:2478/2
GCTTAATGCTTGGGAGCGTGCTGGTGCTGATGCTTCCTCTGCTGGTATGGTTGACGCCGGATTTGAGAATCAAAAAGAGCTTACTAAAATGCAACTGGACAATCAGAAAGAGATTGCCGAGATGCAAAATGAGACTCAAAAAGAGATTGCTGGCATTCAGTCGGCGACTTCACGCCAGAATACGAAAGACCAGGTATATGCACAAAATGAGATGCTTGCTTATCAACAGAAGGAGTCTACTGCTCGCGTTG
+
AAAAABBBDEEEEEDDGGGGGGIIFHHIIIIIIIIIIIIIIIIIIEGHIIHHHIIHHHHHHHHIIGIIIIIIIIIIHHIIHHHHHHHHHHHHHHHHHHHHHHHHHGGGGGGGGGGGGGGGGGGGGGGGGGGGGGGGGGGGGGGGGGGGGGGGGGGGGGGGGGGGGGGGGGGGGGGGGGEGGGGGGGGGGGGGGG?EGGGGGGGGGGGGGGGGGGGGGGGGGGGGGGGGGGGGGGGEGGGGGCECGGGG?D?
@M00151:18:000000000-A117B:1:1101:15694:2479/2
CGGATTTGAGAATCAAAAAGAGCTTACTAAAATGCAACTGGACAATCAGAAAGAGATTGCCGAGATGCAAAATGAGACTCAAAAAGAGATTGCTGGCATTCAGTCGGCGACTTCACGCCAGAATACGAAAGACCAGGTATATGCACAAAATGAGATGCTTGCTTATCAACAGAAGGAGTCTACTGCTCGCGTTGCGTCTATTATGGAAAACACCAATCTTTCCAAGCAACAGCAGGTTTCCGAGATTATG
+
?AA???BBDDDDDEDEGGGGGFHIIIIIIIIIIIIIIIIHIIIIIIHHIHFFHHFFGHHIIHHHHIIHHIIIIIIIIHIHHIIIIHIHIIIIIIIHHHHHHHHHHHHHHGGGGGGGGGGGGGGGGGGGGGGGGGGGGACGGEGGGGGGGGGGGGGGGGGGGGGGGGEGGGGGGGGGGGEEGGGGGGEGGGG>DDGG<DEEEEGGGGEGGGGGGGGEEGGGGGGGGGGGGGGEGGCE9CEEGGGGDG?CEE
@M00151:18:000000000-A117B:1:1101:11493:2480/2
AGATTGGTGTTTTCCATAATAGACGCAACGCGAGCAGTAGACTCCTTCTGTTGATAAGCAAGCATCTCATTTTGTGCATATACCTGGTCTTTCGTATTCTGGCGTGAAGTCGCCGACTGAATGCCAGCAATCTCTTTTTGAGTCTCATTTTGCATCTCGGCAATCTCTTTCTGATTGTCCAGTTGCATTTTAGTAAGCTCTTTTTGATTCTCAAATCCGGCGTCAACCATACCAGCAGAGGAAGCATCAG
+
?????BB<?7?DDDDDGGGGGGHIHHHHHHHHCHHGHGHFHHHIIIIIIIIIHFFHIHHHHHIHIGHFHIIIIICFHIIIIIIIIIHDHHGHHHHHHHHHHHHECDEGGBFDGGGGGGEGGGGGEGEGGGGGGGGGGGGGEEGGGGGGGGGGGGGGGGGGGGGGGGGGGGGGGEGGG:CCGGGGGGGGGGGEECGGGEGGGGGGGGGGGG?CCGGCCECDGGDGEGGGGECECGGGEECEGECEEEGGGG
@M00151:18:000000000-A117B:1:1101:19495:2480/2
TGATATTAATAACACTATAGACCACCGCCCCGAAGGGGACGAAAAATGGTTTTTAGAGAACGAGAAGACGGTTACGCAGTTTTGCCGCAAGCTGGCTGCTGAACGCCCTCTTAAGGATATTCGCGATGAGTATAATTACCCCAAAAAGAAAGGTATTAAGGATGAGTGTTCAAGATTGCTGGAGGCCTCCACTATGAAATCGCGTAGAGGCTTTGCTATTCAGCGTTTGATGAATGCAATGCGACAGG
+
?AAAABBBDDEDEDEEGGGGGGIHIHHHHHHHCFHHHHHHHHHHHIGHHCFHHHHHHFHIHHHHHHIHHHHDFDDDHHHEHHHHGGGGGEGGGGGGGGGGGGHGGGGBGGGGGGGGGGGEEGGGGGGGGGCGGGGGGGEGGGGEGGGGEGGGE*CEGGGGGEGGEECECEEGGGGGGGGGGGGGGEGGGGEGGECGEGGGEEGGDGGEEEGGEGGGGGGGEEEGGCEGGGGGCGGGGGGGGGCC<ADE
@M00151:18:000000000-A117B:1:1101:14676:2481/2
ATTTTGTGCATATACCTGGTCTTTCGTATTCTGGCGTGAAGTCGCCGACTGAATGCCAGCAATCTCTTTTTGAGTCTCATTTTGCATCTCGGCAATCTCTTTCTGATTGTCCAGTTGCATTTTAGTAAGCTCTTTTTGATTCTCAAATCCGGCGTCAACCATACCAGCAGAGGAAGCATCAGCACCAGCACGCTCCCAAGCATTAAGCTCAGGAAATGCAGCAGCAAGATAATCACGAGTATCCTTTCCTT
+
AAA?ABBBDDDDEEDDGGGFGGHIIHHHHIIHGHHHHHHIIFGFHHHHHHHIIIIIIHIIHHHDGHHIIIIHHIEGHHIHIIHHIIHHHHHHHHHHHHHHHHHHHHHHHHHHHGGGGGGGGGGGGEDEGGGGGGGGGGGGGGGGGGGGEGGGHGGGGEGGGGGEGEGGGGGGGGGGGGGEGEGGGGGGGGEDGEGGGEGGGGGGGGGGGCGGEGGGGGGGGGGGGGGGGEEGGGGGGEG?EEGECEGEGGG
@M00151:18:000000000-A117B:1:1101:15655:2481/2
CGAGCGTATGCCGCATGACCTTTCCCATCTTGGCTTCCTTGCTGGTCAGATTGGTCGTCTTATTACCATTTCAACTACTCCGGTTATCGCTGGCGACTCCTTCGAGATGGACGCCGTTGGCGCTCTCCGTCTTTCTCCATTGCGTCGTGGCCTTGCTATTGACTCTACTGTAGACATTTTTACTTTTTATGTCCCTCATCGTCACGTTTATGGTGAACAGTGGATTAAGTTCATGAAGGATGGTGTTAATG
+
?????B@?DDDDDDEDGGGGGGIIIIIIIIIIHIFHIIIIHIIIIHHIIHIIGIEGHHHIIIIIIIIHHHIIIIIIIIIIIHHCHHIIHHHHHHHHHHHHHGGGGGGGGGGGGGGGEECEGEGGGGGGGGGGGGGGGGGGGGGGADGGGEDGGGGGGGGGEGGGGGEGGECEGGGGGGGGGGGGGGGGGGGGGGGGGEGGGGGEGCCCG?EGG?CEEGGGEEECEGG?EGGGGGECCCEGGEE1:CEEGG?
@M00151:18:000000000-A117B:1:1101:18217:2481/2
GGCTGGTCAGTATTTTACCAATGACCAAATCAAAGAAATGACTCGCAAGGTTAGTGCTGAGGTTGACTTAGTTCATCAGCAAACGCAGAATCAGCGGTATGG
+
???AA?BBDDDDDDDDGGGGGGIIIIIIIHIIIIIIIIHIGHHHIHHHHHGGHHGHHHGFHHHHHHIHHIIHHIIHHIHIHHIIHHHHHIHIIIIHHDEHHH
@M00151:18:000000000-A117B:1:1101:20018:2482/2
ATAGTCACGCAAAGCATTGGGATTATCATAAAACGCCTCTAATCGGTCGTCAGCCAACGTGAGAGTGTCAAAAACGATAAACCAACCATCAGCATGAGCCTGTCGCATTGCATTCATCAAACGCTGAATAGCAAAGCCTCTACGCGATTTCATAGTGGAGGCCTCCAGCAATCTTGAACACTCATCCTTAATACCTTTCTTTTTGGGGTAATTATACTCATCGCGAATATCCTTAAGAGGGCGTTCAGCAG
+
?????BBBDDEDDDDDGGGGGGHIIIIIIHIIIIHHHHHIIIHIIHHHHHHHHHIIIIHAFFHHHFGFGGHIIHHHHHHHHHHHHHHHHHHHHHHHHHHHHGGGGGGGHGGGGGGGGGGGGGGGGGGGGGGGHGGGGGGGGGGGGGGGGGGGGGGGGGGGGGGGGGGGGGGGGGGGGGGGGGGGGGGGGGGGGGGGGGGGGGGGGGGG2CGGGGGGGGGGGGGGGGGGGGEGGGEGGEGEEGG>GGEGGG9
@M00151:18:000000000-A117B:1:1101:19298:2482/2
AGCGTTTGATGAATGCAATGCGACAGGCTCATGCTGATGGTTGGTTTATCGTTTTTGACACTCTCACGTTGGCTGACGACCGATTAGAGGCGTTTTATGATAATCCCAATGCTTTGCGTGACTATTTTCGTGATATTGGTCGTATGGTTCTTGCTGCCGAGGGTCGCAAGGCTAATGATTCACACGCCGACTGCTATCAGTATTTTTGTGTGCCTGAGTATGGTACAGCTAATGGCCGTCTTCATTTCCAT
+
??????B?DDDDDDDDGGGGGGHHHHIIIHIIHHHIHHIHGHHDEHIIIIIFHIIIHHIIIHHDGCDHFHHIIIIHHHFHHHCHHHHHHHHGEGGGGGGGGGGGGGGGGGGGGGGGGGEEGGGGGGGGGGGGGGGGGGGGGG>EEGGEGGGGGGGGGGGGGGGEEGGGGGGGGGGGGGGGCEGGGGGGGGGGGGCEGGGG?CEEEGGGGEEGGGGGGGEGGGGEGGGGGGGGGEGGGGGDGGGEGEGGGGE
@M00151:18:000000000-A117B:1:1101:15620:2482/2
CTTTGCTATTCAGCGTTTGATGAATGCAATGCGACAGGCTCATGCTGATGGTTGGTTTATCGTTTTTGACACTCTCACGTTGGCTGACGACCGATTAGAGGCGTTTTATGATAATCCCAATGCTTTGCGTGACTATTTTCGTGATATTGGTCGTATGGTTCTTGCTGCCGAGGGTCGCAAGGCTAATGATTCACACGCCGACTGCTATCAGTATTTTTGTGTGCCTGAGTATGGTACAGCTAATGGCCGT
+
AAA??BBBBDDDDDDBGCEGGGIIIIHHHHHIHHHHHIIHHIIGHIIGHFHFFHHEHHGHHHHHIIIHHHHIIHHIIIIIHFHIIHIIHHHHHHHGGFDFGGGGDEGGGGGGGGGGGGGGGGGGGGHGGGGGGGGGGGGGGEGGGGGGGCEEDAEGGGGCGGGGEGGGGAGGGGGGGG8EDGGGGGGEGGGGGGGGGGGGDGG>EGGEEE?0?:CEEGGGGEEGGEGECEECGEEGEGGCEGEGGGEEGG
@M00151:18:000000000-A117B:1:1101:17179:2483/2
ATCACGAAAATAGTCACGCAAAGCATTGGGATTATCATAAAACGCCTCTAATCGGTCGTCAGCCAACGTGAGAGTGTCAAAAACGATAAACCAACCATCAGCATGAGCCTGTCGCATTGCATTCATCAAACGCTGAATAGCAAAGCCTCTACGCGATTTCATAGTGGAGGCCTCCAGCAATCTTGAACACTCATCCTTAATACCTTTCTTTTTGGGGTAATTATACTCATCGCGAATATCCTTAATAGGG
+
?????A??DDDEDDDDGEGGGGIIIIIIIIHIIHIIHIIHIIIHHHIHIIIIIIHEHHHIIHIIIIIHFFHHHIIHHFHHHHHHHHHHHHHHHHHHHGGGGGGGGFGGGGGGGGGGGGGHGGGGGGGGHHGGGGGGGGGGGGGGGEGGGGGGGGGGGGGGGGGGGGGGGGGGGGG?EEGGGGGGGGGGGGGGGGGGGGGGGGGEGGGGGGGGGGGGG>GGGGGGGGGG:CE?ED>DGGGGGGGGGEGGGG
@M00151:18:000000000-A117B:1:1101:12188:2483/2
ATGATTATGACCAGTGTTTCCAGTCCGTTCAGTTGTTGCAGTGGAATAGTCAGGTTAAATTTAATGTGACCGTTTATCGCAATCTGCCGACCACTCGCGATTCAGTCATGACTTCGTGATAAAAGATTGAGTGTGAGGTTATAACGCCGAAGCGGTAAAAATTTTAATTTTTGCCGCTGAGGGGTTGACCAAGCGAAGCGCGGTAGGTTTTCTGCTTAGGAGTTTAATCATGTTTCAGACTTTTATTT
+
<????BBBDDDDDDDDGGGGGGIIIIFFFFHHGHIHHHIGIGHHHFHGHHIIFHEGHIIIIIIIIHHFHHHHFHHIHHIHHHEHHFFHEHHHCFHIHHHHHHHHFFHHHHHHGGGGFGGGGGGGGGGGGEGBECCEGGGGGGGGEGEGGGGGGGGCDGGGGGGGGGGEGGGGGGGGGGGEGGCDEGGGGGGGGGGGG>AGGGG08CE:CEGEGGGGGEGGGGEGGGGGGGGGGGGEGGGGEGCEEGGG
@M00151:18:000000000-A117B:1:1101:18832:2484/2
TACCAATAAAATCCCTAAGCATTTGTTTCAGGGTTATTTGAATATCTATAACAACTATTTTAAAGCGCCGTGGATGCCTGACCGTACCGAGGCTAACCCTAATGAGCTTAATCAAGATGATGCTCGTTATGGTTTCCGTTGCTGCCATCTCAAAAACATTTGGACTGCTCCGCTTCCTCCTGAGACTGAGCTTTCTCGCCAAATGACGACTTCTACCACATCTATTGACATTATGGGTCTGCAAGCTGCTT
+
?????BBBDDDDDDDDGGGGGFIHHHHHIHHHHEFHHIIIIIHIIIIIHIIIIIFFHHIIIIIIIHHHHHCHHHIDFHIIIIIHHFHIHHHHHHHHHHHHHHHHHHHHGGGGGFGGGGGGGGGGGGGGGGGGCGGGGGGGGGGGGGGGGGGGGGGGGGGGGGGGGGGGGGGGGGGGGGGGGGGGGGGGGEGGEGGGGEGGGGGGGGGGGGGGGGGGGGGCEGGGGGGGGGGGGGEGGGGGGGGGGG:?CE?
@M00151:18:000000000-A117B:1:1101:18478:2484/2
GGAAAACACCAATCTTTCCAAGCAACAGCAGGTTTCCGAGATTATGCGCCAAATGCTTACTCAAGCTCAAACGGCTGGTCAGTATTTTACCAATGACCAAATCAAAGAAATGACTCGCAAGGTTAGTGCTGAGGTTGACTTAGTTCATCAGCAAACGCAGAATCAGCGGTATGG
+
?????BBADEDDDDDDGGGGGGIHIIIIIHIIHHHHHHHHHHHHHHIHHHHHIHIIIIFHIHHIHIHHHHIHHHHCEHDGHIGHHIHHFCFHHHHHHHHHHHFHHHFHHHFHGFFGGGGGGGDDGGGGGGGGGGACEGEGGGGGGGGGGGGGGGG?EGGGGGGGGGGGG)<CEG
@M00151:18:000000000-A117B:1:1101:17932:2484/2
TAAGCATTTGTTTCAGGGTTATTTGAATATCTATAACAACTATTTTAAAGCGCCGTGGATGCCTGACCGTACCGAGGCTAACCCTAATGAGCTTAATCAAGATGATGCTCGTTATGGTTTCCGTTGCTGCCATCTCAAAAACATTTGGACTGCTCCGCTTCCTCCTGAGACTGAGCTTTCTCGCCAAATGACGACTTCTACCACATCTATTGACATTATGGGTCTGCAAGCTGCTTATGCTAATTTGCATA
+
AA??ABBBDDBDDDDDGGCFFFHIIIIIIIIIIIIIIHIIIFHIIIIIIIIHHHHEHHHIIIIIIIIIHHIHIHHHHHIIHIIHHHHHHHHHHHHHHHHHHHHHHHHHHHHGGGHGGDGGGGGDEGGGGGGGGGGGGGGGHGGGGGGGGGGGGGGGGGGGGGGGGGGGGGGGEGGGGGGGGGGGGGGGGGGGGGGGGGGGGGGEEEGGGGGGGGGGGGGGCEGGGGGGGGGGGGGGGGGGGGGGGGGGGGE
@M00151:18:000000000-A117B:1:1101:14479:2484/2
ATTGCTGAGGGTCAGTGGTATCGTTATGCGCCTTCGTATGTTTCTCCTGCTTATCACCTTCTTGAAGGCTTCCCATTCATTCAGGAACCGCCTTCTGGTGATTTGCAAGAACGCGTACTTATTCGCCACCATGATTATGACCAGTGTTTCCAGTCCGTTCAGTTGTTGCAGTGGAATAGTCAGGTTAAATTTAATGTGACCGTTTATCGCAATCTGCCGACCACTCGCGATTCAATCATGACTTCGTGATA
+
????ABBBDDDDDDDDFGCFFGHIIHIHIHHHHHIIHHIIIIIIIIIHHHHIIIIFHIIIHIIIIIIIIIHIIIIIIHIIIIIIHIHHHHHHHHHHHHDFHHHHHHHHHHHHHHGEGGGGGGGGGGGGGGGGGGGGGGGEGGGEEGGGGGGEGGGGEGGGGGGGGGGGGGEEEGCEEGGEGGGGECGGGGGGGGGGGGGGGGEGGGGEGGEECGGGGGGGGGGGGGGGG>DGGEGGGGGGGGGGGGEEGEC
@M00151:18:000000000-A117B:1:1101:18713:2485/2
ATTTAGGGTCGGCATCAAAAGCAATATCAGCACCAACAGAAACAACCTGATTAGCGGCGTTGACAGATGTATCCATCTGAATGCAATGAAGAAAACCACCATTACCAGCATTAACCGTCAAACTATCAAAATATAACGTTGACGATGTAGCTTTAGGTGTCTGTAAAACAGGTGCCGAAGAAGCTGGAGTAACAGAAGTGAGAACCAGCTTATCAGAAAAAAAGTTTGAATTATGGCGAGAAATAAAAGT
+
?AAA?BBB?BDDDDDDGGGGGGIIIHHHHFHIIIIIHIHIIIHHIIHHHFHHHIIHHHHHHHIIIHFGHGGGHHHHHHHHHHHHHHHHHHHHHHHHGGGHGGGGGHGGGGGGGGGGGGGEGGGGGHGGGGGGGGGGGEEGEEGGGEGEGGGGGGGGGECEGGGGGGGGGGGG:CEEGG>GGGGGGGGGGGGEGGGGGGC?EEGGGGGGGEG?EEEGGGGGGGGG:CEGGGEGGGGEGDGGGECEGGGGC0
@M00151:18:000000000-A117B:1:1101:18030:2485/2
CTTTTATTTCTCGCCATAATTCAAACTTTTTTTCTGATAAGCTGGTTCTCACTTCTGTTACTCCAGCTTCTTCGGCACCTGTTTTACAGACACCTAAAGCTACATCGTCAACGTTATATTTTGATAGTTTGACGGTTAATGCTGGTAATGGTGGTTTTCTTCATTGCATTCAGATGGATACATCTGTCAACGCCGCTAATCAGGTTGTTTCTGTTGGTGCTGATATTGCTTTTGATGCCGACCCTAAATTT
+
AAA?ABBBDDEEEDDDGGGGGGHIIHIIIIIHHHIIIIIHIHHDFHHHHIIIHIHIHHHIIHHHFHIIIHIIIFDFHHIHHGHHHHIHHHIIHHHHHHHHHHHHHHHHHHHHHGGFGGGGGGGGGGGGGGGGGGGCEGGGGGGGG>CECEGACE?EGGGGGGGGGGEEEGEGGGGEGEGGGGGGGGGGCEGGGGGGGGGGGGGGCCE8CGEEGCCGGGGGGCCEEEEEEEGGGGGEEEGGADGGGEGGGGG
@M00151:18:000000000-A117B:1:1101:14609:2486/2
CTTAAAGCTACCAGTTATATGGCTGTTGGTTTCTATGTGGCTAAATACGTTAACAAAAAGTCAGATATGGACCTTGCTGCTAAAGGTCTAGGAGCTAAAGAATGGAACAACTCACTAAAAACCAAGCTGTCGCTACTTCCCAAGAAGCTGTTCAGAATCAGAATGAGCCGCAACTTCGGGATGAAAATGCTCACAATGACAAATCTGTCCACGGAGTGCTTAATCCAACTTACCAAGCTGGGTTACGACG
+
?????BBBDDDDDDDDGGGGGGIHIFHIIEHFHGHIIHHIIIIIHHHHHHIIHFGHIIIHEHHFFFDGHIHFHIIHHFHHHHHIHH7CFHHIIIIIIIIHHHIIIHHHHHHHHHHHHHHHHHHHHHHGGGFGGGGGGGGGGDEGGGGGGGECGGGGGGGGGAEEGGGGGGG?DGGEECGG?GGGGGGEGGGGGGGGGGGGGGECGGGGGGGGGGGGGGGGGGGGGGGGGEGGGGEGGEEEEECCGGGGGG
@M00151:18:000000000-A117B:1:1101:16154:2486/2
TAGCAGGTTTAAGAGCCTCGATACGCTCAAAGTCAAAATAATCAGCGTGACATTCAGAAGGGTAATAAGAACGAACCATAAAAAAGCCTCCAAGATTTGGAGGCATGAAAACATACAATTGGGAGGGTGTCAATCCTGACGGTTATTTCCTAGACAAATTAGAGCCAATACCATCAGCTTTACCGTCTTTCCAGAAATTGTTCCAAGTATCGGCAACAGCTTTATCAATACCATGAAAAATATCAACCACA
+
?????B?BDDDDBDDDGGGEGGIHIHHHHHHH?FHHHHHIHIHIHHHDHHHGHHHHIHHIIHAEFFFGDGHIEHHHHHIIIHIIHEFFGHHHHFHHHHHHHHEDHGGGGGGGFGGGGGGGGGEGGGGCEEGEECCEGEEGGDEEGGEGGGGGGGGGGGGGGE?CEGGGGGGGGGGGGGGGGEGGEEGGGGGGGCEGGEGEEEEGGGGCEGGC<ADG?C:CEGGGGGGGEEEEGGEGGGGGGCEGGGGGEG?
@M00151:18:000000000-A117B:1:1101:13143:2487/2
TCGTCAGCCAACGTGAGAGTGTCAAAAACGATAAACCAACCATCAGCATGAGCCTGTCGCATTGCATTCATCAAACGCTGAATAGCAAAGCCTCTACGCGATTTCATAGTGGAGGCCTCCAGCAATCTTGAACACTCATCCTTAATACCTTTCTTTTTGGGGTAATTATACTCATCGCGAATATCCTTAAGAGGGCGTTCAGCAGCCAGCTTGCGGCAAAACTGCGTAACCGTCTTCTCGTTCTCTAAAAA
+
?A???A?BBDDDD?BBEFGCCFHHHHHIHHHFHHHHHHFHHHIIIIHIIIIHHIIIHHHHHHHIIIIIIIIIHIHGHHHHHIGGHIGHHFFHHHHHHHHHHHGGGGGGGGGGGGEGGGGGGGGGGGGGGGGGGGGGGGGGGGGGGGGGGGGGGGGGGGGGGG8CGGGGGGGGGGGCEGGGGGGGGGGGGGGGEGGGGDGGEECGGGGGGGG?CEGDDGDGGGGGGGEGCEEG?CGEGGGGCCEEGGGGGG*
@M00151:18:000000000-A117B:1:1101:13327:2488/2
TTCTGGTGATTTGCAAGAACGCGTACTTATTCGCCACCATGATTATGACCAGTGTTTCCAGTCCGTTCAGTTGTTGCAGTGGAATAGTCAGGTTAAATTTAATGTGACCGTTTATCGCAATCTGCCGACCACTCGCGATTCAATCATGACTTCGTGATAAAAGATTGAGTGTGAGGTTATAACGCCGAAGCGGTAAAAATTTTAATTTTTGCCGCTGAGGGGTTGACCAAGCGAAGCGCGGTAGGTT
+
AAAAAB?BDDDDDEDDGGGGGGHHHHIIIIIIIHHHHIIIIHIIIIIIIIIIHHHHIIIIIIIIHHIIIIIHIIIHIIIHHHHIIIHFHIGHDGHHHHHHHHHHHHHHHHHHHHHHHHGGGGGDFGGGGGGGGGGGGGGGGGGGGGGGGGGGGGGGGGGEGGGGGGCEGEEEGGGGEGGGGGEEGGGGGAGGGGGGGGGGGGGGCEGGGGGGGGGGGEGGGGGGGGGGGGGGGGD<DGGGGCDGG:C
@M00151:18:000000000-A117B:1:1101:19894:2488/2
TACTTATTCGCCACCATGATTATGACCAGTGTTTCCAGTCCGTTCAGTTGTTGCAGTGGAATAGTCAGGTTAAATTTAATGTGACCGTTTATCGCAATCTGCCGACCACTCGCGATTCAATCATGACTTCGTGATAAAAGATTGAGTGTGAGGTTATAACGCCGAAGCGGTAAAAATTTTAATTTTTGCCGCTGAGGGGTTGACCAAGCGAAGCGCGGTAGGTTTTCTGCTTAGGAGTTTAATCATGTTT
+
A?AAABBBDDDDDDDDFGGGGGIIIIIHIHHIIIIIIIIIIHHHHHHIHIHIHHHHGHHGHFHIHIIGHCGHIIIIIIIIIFHIIIHEFHHIHIHHHHIIHHHHHHHHHHHHHGGGGGGGGGGGGGGGGGGGGGGGGGGGGGGGGGGGCEGGGGGGGGGGGGGGGGGGGGEGEEGGEGGGGGGGGGGGEEGGGGGEEGGE<DGGGEGGGGGAA<DDGG?AEG1:CEEGGGGGGGGGG?CEECGGECECEG
@M00151:18:000000000-A117B:1:1101:19257:2489/2
ACGCCGGATTTGAGAATCAAAAAGAGCTTACTAAAATGCAACTGGACAATCAGAAAGAGATTGCCGAGATGCAAAATGAGACTCAAAAAGAGATTGCTGGCATTCAGTCGGCGACTTCACGCCAGAATACGAAAGACCAGGTATATGCACAAAATGAGATGCTTGCTTATCAACAGAAGGAGTCTACTGCTCGCGTTGCGTCTATTATGGAAAACACCAATCTTTCCAAGCAACAGCAGGTTTCCGAGATT
+
?AAAABA@DDDDDDDDGGGGGGIHFHHIIIIIIIIIIIHHHIHIIIIIIHIIIHIHHHHHIIIHIHHHHIHHHIIIFHIIIHIIHHHHHHHHHHHHHHHHHHHHHHHFGEGGGGGGGGGGGGGHGGGGGGGGGGGGGGGGGCEEGGGGGGGGGGGGGGGGGGGGGGGGGGGGGGGGGGGGGGGGGGGGGGGGGGGA?GGGAGGEGGGGGGGGGGGGEGG??EEGGEGGGGGGCEGGGGGGCCEGGGEGGGC
@M00151:18:000000000-A117B:1:1101:17623:2489/2
TTTTGAGTCTCATTTTGCATCTCGGCAATCTCTTTCTGATTGTCCAGTTGCATTTTAGTAAGCTCTTTTTGATTCTCAAATCCGGCGTCAACCATACCAGCAGAGGAAGCATCAGCACCAGCACGCTCCCAAGCATTAAGCTCAGGAAATGCAGCAGCAAGATAATCACGAGTATCCTTTCCTTTATCAGCGGCAGACTTGCCACCAAGTCCAACCAAATCAAGCAACTTATCAGAAACGGCAGAAGTGC
+
?AA???ABDDDDDDDDGGFGGGIIIIHHIIIIIIIIIIIIHHFHIHIHIFHFHHIIHIHHIIIIHHHIIIHGIIIHIIIIHGHHHHHCHHHHHHHHHHHHGFFFHHHHHHHHHHGGGGGFFEGGGGEGGGGGGGGGGGGGGGGGGGGGGGGGGGGGGGGGGGGGGGGGGGGGGEEEGGGGGGGGEGGGGG*8>GDGGGEEEGGGGGECE?EGGGGGGGGGGGEEEEEGGGGGEEGEGGECCDGGEEE::C
@M00151:18:000000000-A117B:1:1101:19335:2489/2
GATATTGCTGGCGACCCTGTTTTGTATGGCAACTTGCCGCCGCGTGAAATTTCTATGAAGGATGTTTTCCGTTCTGGTGATTCGTCTAAGAAGTTTAAGATTGCTGAGGGTCAGTGGTATCGTTATGCGCCTTCGTATGTTTCTCCTTCTTATCACCTTCTTGAAGGCTTCCCATTCATTCAGGAACCGCCTTCTGGTGATTTGCAAGAACGCGTACTTATTCGCCACCATGATTATGACCAGTGTTTCCA
+
?AA??BBBDDDDDDDDGGGGGGIIHIIIIIIIIIIIIIHHHHHHHHHHIIIIIIIIIIHIIHIHHHHIIIHIHHHHHFHGHHHHDDHHHHHHHHHHHGGGGGGGGGGGGGEGGGEGGGGGGGGGGGGGGGGGGGGEGGGGGGGGGGGGGGGGGGGGGGGGGGGGGGGGGGGGGGGGGGGGGGGGGGGGGGGGGGGGGEGGGGGGGGGGGGGGGG<DDGGGGGGGGGGGGGGGGGGGGGGGGGGGGECEEC:
@M00151:18:000000000-A117B:1:1101:17509:2490/2
GTTTGATGAATGCAATGCGACAGGCTCATGCTGATGGTTGGTTTATCGTTTTTGACACTCTCACGTTGGCTGACGACCGATTAGAGGCGTTTTATGATAATCCCAATGCTTTGCGTGACTATTTTCGTGATATTGGTCGTATGGTTCTTGCTGCCGAGGGTCGCAAGGCTAATGATTCACACGCCGACTGCTATCAGTATTTTTGTGTGCCTGAGTATGGTACAGCTAATGGCCGTCTTCATTTCCATGCG
+
A?AA?BBBDDDDDEDDGGGGGGHGIFHIIIIIIHHHHEGEHEFHIIHHHIIIIBDGHHHIHHIIHFHIIIIHIIHIHHHBHHHHHHHHHGGGGGGGEGGGGGGGGGGGGGGGGGGGGGGGGGGGGGGCCEGGEGGGGGG>EGEGEEGGGGGGGGGGDDGGCEGGGGDGGGGGGGGGGGGGGGGGGGGD<DGGGGGGGCEGGGGGGCEGGGGGCCGEEGGGCEGGGGGGGGGCGEG8AGGGGCEGCEGGGGG
@M00151:18:000000000-A117B:1:1101:11585:2491/2
AGCACTAACCTTGCGAGTCATTTCTTTGATTTGGTCATTGGTAAAATACTGACCAGCCGTTTGAGCTTGAGTAAGCATTTGGCGCATAATCTCGGAAACCTGCTGTTGCTTGGAAAGATTGGTGTTTTCCATAATAGACGCAACGCGAGCAGTAGACTCCTTCTGTTGATAAGCAAGCATCTCATTTTGTGCATATACCTGGTCTTTCGTATTCTGGCGTGAAGTCGCCGACTGAATGCCAGCAAT
+
????ABBBDDDDDEDDGGFGGGIIIIIIIIIIHHFHHHHHGFHHIIIIIHIHHIIIIIHHHIHIIIHIHHFHHIIHHIIIIIIHHHHHIHHHHHHHHCHHHHHHHHHHHHHHHHHGGGGGGGFGGGGGGGGGGGGECEGGGGGGEGGG>DGGEGGGGGGGGGGGGEGGGGGGEGGEGGGGGGGGGGGGGGCE:EGGGGGGGGGGGGGGGGGGGGE?:?AC>CCCEEG>EA'4>GEEEEGGG:CEEG
@M00151:18:000000000-A117B:1:1101:15826:2492/2
ATCTTTCCAAGCAACAGCAGGTTTCCGAGATTATGCGCCAAATGCTTACTCAAGCTCAAACGGCTGGTCAGTATTTTACCAATGACCAAATCAAAGAAATGACTCGCAAGGTTAGTGCTGAGGTTGACTTAGTTCATCAGCAAACGCAGAATCAGCGGTATGG
+
???A?BBBDDDDDDDDGGGGGFHHIIHHHHHHIIHFHHHHHHIIHHIIHHIIHFHHIHIIHHHHADHFHHHBFHGHIHIIIHIIFHHIHHFHHHHHHFHHHHFFHHHCHEGFFFGGFFDDEEGDDEEEGGECGGEGGGGGGGGGGGGGGGGCEGGGGD8<EEG
@M00151:18:000000000-A117B:1:1101:15086:2492/2
TTATCCTCAAGTAAGGGGCCGAAGCCCCTGCAATTAAAATTGTTGACCACCTACATACCAAAGACGAGCGCCTTTACGCTTGCCTTTAGTACCTCGCAACGGCTGCGGACGACCAGGGCGAGCGCCAGAACGTTTTTTACCTTTAGACATTACATCACTCCTTCTGCACGTAATTTTTGACGCACGTTTTCTTCTGCGTCAGTAAGAACGTCAGTGTTTCCTGCGCGTACACGCAAGGTAAACGCGAACAA
+
?AAAABBBEDDDDDDDGGGGGGHHHIIHIIIIIIIIIIIIIGHIHIIIIIHIIHIIIHIIIHHHIHHHHHHHHHHHHHHHHHHHHHHHHHHHHHHHGGGHGGGGGGGGGGGGGGGGGGGGGGGGGGGGGEGGGGGGGGGGGGGGGGGGEGGGGGGGEGGGGGGGGGGGGGCEGGGGGGGGGGGGGGEGGGGGGGGGGGGGEGGCGGGGGGEGGGGGGEGGGGGGGGGGGGGGGGGGGGCEGGGGGGGGGGG
@M00151:18:000000000-A117B:1:1101:17133:2492/2
CGCAATGGAGAAAGACGGAGAGCGCCAACGGCGTCCATCTCGAAGGAGTCGCCAGCGATAACCGGAGTAGTTGAAATGGTAATAAGACGACCAATCTGACCAGCAAGGAAGCCAAGATGGGAAAGGTCATGCGGCATACGCTCGGCGCCAGTTTGAATATTAGACATAATTTATCCTCAAGTAAGGGGCCGAAGCCCCTGCAATTAAAATTGTTGACCACCTACATACCAAAGACGAGCGCCTTTA
+
??A???BBDDDDDDDDGGEGBEHHHHHHIHHHDHHHHIIIIIIHHHFFCFCEEHCFHHFHHHHEHAECDFFHHHHHHGGDFGGGGGGGGGEGGGGGGGGGGGGGGGGGGGGGGGGGGGGGGGGGGGCEEGGGEGGGGEGGGCGGGEGGGGACEEGGGGGGGGGGGGGGGGGGGGGGGGGGGGGEGEGGGGGGGGGGGGGGGGCEGE?CGGGGCGGGGGGGGGGGGGGGCEGGGEEEGGGGG>GGEG
@M00151:18:000000000-A117B:1:1101:19429:2492/2
CCCAGCCTCAATCTCATCTCTCTTTTTGCGTTCTGCTTCAATATCTGGTTGAACGGCGTCGCGTCGTAACCCAGCTTGGTAAGTTGGATTAAGCACTCCGTGGACAGATTTGTCATTGTGAGCATTTTCATCCCGAAGTTGCGGCTCATTCTGATTCTGAACAGCTTCTTGGGAAGTAGCGACAGCTTGGTTTTTAGTGAGTTGTTCCATTCTTTAGCTCCTAGACCTTTAGCAGCAAGGTCCATATCTGA
+
AAAAABABDDDDEEEDGGFGGGIIGHHHHHHHHIIIIIIIIHHIIIIIHHHIIIIHHHHHHHHHHHHHHHHHHHHHHHHDFHFFHHHFHHHHGGGGGGGGEGGEGGGDECGECGGGGGGEGGGGGEGGGGEGGGGCGGEEGGGGGGGGGGGGGGGGGGGGGGGGGGGGGGCCEEEE?CEGG<DGGGGGGG:CEGGGGEGEEEGGEGGGGGGGEEECEGGGGGGGGGCEGGGGGGGGGEGGGGGGGEGGGG?
@M00151:18:000000000-A117B:1:1101:19467:2493/2
AGAAATATCCGAAAGTGTTAACTTCTGCGTCATGGAAGCGATAAAACTCTGCAGGTTGGATACGCCAATCATTTTTATCGAAGCGCGCATAAATTTGAGCAGATTTGTCGTCACAGGTTGCGCCGCCAAAACGTCGGCTACAGTAACTTTTCCCAGCCTCAATCTCATCTCTCTTTTTGCGTTCTGCTTCAATATCTGGTTGAACGGCGTCGCGTCGTAACCCAGCTTGGTAAGTTGGATTAAGCACTCCG
+
AAA?ABBBEEDDDDDBFGGGGGGIIFHIHHHHHHHIIHHHHIHHIIIHHIHFFFHEGFHHFGHHHHHHIIHIIIIIIIIIIIDHHHHHHHHHHHHGGGGGGGGGGGGGGGGGGHGGGGEGGGGHGHGGGGGGGCEGDAGGGGGGGGGGGGGGGGGGGGGGGGGGGGGGGGGGGGGGGGGGGGGGGGGGGGGGEGGGGGGGGGGGGGCDGGGGGAAGGGGGGGGCEEGEGG?CEEEGGGCEGGCEEEGGGGE
@M00151:18:000000000-A117B:1:1101:19914:2493/2
TTGCTGATGAACTAAGTCAACCTCAGCACTAACCTTGCGAGTCATTTCTTTGATTTGGTCATTGGTAAAATACTGACCAGCCGTTTGAGCTTGAGTAAGCATTTGGCGCATAATCTCGGAAACCTGCTGTTGCTTGGAAAGATTGGTGTTTTCCATAATAGACGCAACGCGAGCAGTAGACTCCTTCTGTTGATAAGCAAGCATCTCATTTTGTGCATATACCTGGTCTTTCGTATTCTGGCGTGAAGTCG
+
????ABBBDBDDDDDDF?FFGGIIIIIIIIHIIFIIHHHBEFFGHHIIIIIIDGHIIHFHIIIIIDHFFHIIIHIHHHHHHIHHHIEHHIHIIHIFHBFFHHHHHHHHHHHHHHHHHHFEFEGFFFGGGEGGGGGGEEEAEEGGGGGGCEGGGGGEGGGGGGGGGGGGGGGGGGGG?CGEGGGGGGGGECEEGGGGGGGGGGGGGGGGGGGGGGGGGGGECCEEGGCEGGGGGGGGGGGEGGGEGGGGCGC
@M00151:18:000000000-A117B:1:1101:12894:2494/2
ACTGAATGCCAGCAATCTCTTTTTGAGTCTCATTTTGCATCTCGGCAATCTCTTTCTGATTGTCCAGTTGCATTTTAGTAAGCTCTTTTTGATTCTCAAATCCGGCGTCAACCATACCAGCAGAGGAAGCATCAGCACCAGCACGCTCCCAAGCATTAAGCTCAGGAAATGCAGCAGCAAGATAATCACGAGTATCCTTTCCTTTATCAGCGGCAGACTTGCCACCAAGTCCAACCAAATCAAGCAACTTA
+
AAAAABBBDDDDEDDDGGGGGGIIHHIHIIIIIIIIIIIIIFHIIIHHHIHIIIIIIIHHIFHHIIIIIHIIIIIIHFGGHIIIIIIIIIHHIIIIIIIIIIHHHHHHHHHHHHHHGGGGGGHGHGGGGGGGHHGGGGGHEGGGGGGGGGGGGGGGGGGGGGGGGGGGGGGGGGGGGEGEGCCEGGGGGGGGEEEGGGGGGGGGEGGECCEGGGG>EGEEGGGEGGGGC?CGGGGGGGGEGGGGGGEEGGC
@M00151:18:000000000-A117B:1:1101:14052:2494/2
ATTAGTGGTTGAACAGCATCGGACTCAGATAGTAATCCACGCTCTTTTAAAATGTCAACAAGAGAATCTCTACCATGAACAAAATGTGACTCATATCTAAACCAGTCCTTGACGAACGTGCCAAGCATATTAAGCCACTTCTCCTCATCCAACGCGTCAGTTTTTGACAGAATCGTTAGTTGATGGCGAAAGGTCGCAAAGTAAGAGCTTCTCGAGCTGCGCAAGGATAGGTCGAATTTTCTCATTTTCCG
+
??AA?BBBDDDBDDDDGGGGGGHHHIIIIHFHAFGHIIHHHHHDHHIIIIHIIHGGHHIIIFFHHIIIHHIIIIIIIIIIIIIIIHHIFHHHHIIIIIIIIIIHHHHHHHHHHHHHHHFHGGGGGGFGGGGGGEGGGGGGGGGGCGGGGGGGGGDGGGGGGGGGE>GGGGGGEGGEGGGGEGEGGGGG<8<CECGA<DCDCCEEEGGGGGG:CCEGGGGGGGGGGGCECCCCCDGEEGGGGGGGCEGGGC)
@M00151:18:000000000-A117B:1:1101:15484:2494/2
GACTACCCTCCCGACTGCCTATGATGTTTATCCTTTGGATGGTCGCCATGATGGTGGTTATTATACCGTCAAGGACTGTGTGACTATTGACGCCCTTCCCCGTACGCCGGGCAATAATGTTTATGTTGGTTTCATGGTTTGGTCTAACTTTACCGCTACTAAATGCCGCGGATTGGTTTCGCTGAATCAGGTTATTAAAGAGATTATTTGTCTCCAGCCACTTAAGTGAGGTGATTTATGTTTGGTG
+
???AABBBDDDEDDDDGGGGGGIIIIHHIIIIIIIIIIIIIIIIHHHHHIIHHIACEEHHIIIHIHHHHHHHIGFHHHGHHFHFHHIIHHIE@EHHHHHHHHEHHGGGGGGGGGGGGGGGGGGGEEEGECEGGGGGGCEGGGEGGGGGGGGGGGGGDDGGGGGGGGGGGGGDGGGGGEGGGGEGCGGGEG?:CEGGGGGECE?CEEGGGGGGGGCEGGGGGGGGGGCEGEE:??EEGGEGCEEGCEE
@M00151:18:000000000-A117B:1:1101:11820:2495/2
TCAGCCAACGTGAGAGTGTCAAAAACGATAAACCAACCATCAGCATGAGCCTGTCGCATTGCATTCATCAAACGCTGAATAGCAAAGCCTCTACGCGATTTCATAGTGGAGGCCTCCAGCAATCTTGAACACTCATCCTTAATACCTTTCTTTTTGGGGTAATTATACTCATCGCGAATATCCTTAAGAGGGCGTTCAGCAGCCAGCTTGCGGCAAAACTGCGTAACCGTCTTCTCGTTCTCTAAAAACCA
+
?A???BBBDDDDDDDDGGGFFGIIIHBHHHHIIIIIHHHIIIIIIIHHHHIIIIIHFHHHHHIIIIHHIHFHIEHHHGIIIGFHHIHFHHHHHHFHHHHHHHHHGGFGGGFGEGGGGGDEGGGGGGGGGGGGGGEGGGGGGGGGGGGGGGGGGGGG<CDDEGGGGGGGGGGGGCC8>DGGGGGGGEGGG?EGGGGGGGGEGEGGGGEGGCGGG>GDEGGGGGGEEGGGGGEGGGGGGGGG8CECEGEGGG*
@M00151:18:000000000-A117B:1:1101:17011:2495/2
TTTTTGCCGCTGAGGGGTTGACCAAGCGAAGCGCGGTAGGTTTTCTGCTTAGGAGTTTAATCATGTTTCAGACTTTTATTTCTCGCCATAATTCAAACTTTTTTTCTGATAAGCTGGTTCTCACTTCTGTTACTCCAGCTTCTTCGGCACCTGTTTTACAGACACCTAAAGCTACATCGTCAACGTTATATTTTGATAGTTTGACGGTTAATGCTGGTAATGGTGGTTTTCTTCATTGCATTCAGATGGAT
+
???AAABBDDDDDDDDGCCCGGIIIHHHHACFHHHHEHHHHHIIIFFHHIIHIHFHHHH?GHGHIIIIIHHFHHHHHHHHHHHHHHHHHHHHHGGGGGGGGGGGGGGGGGGGGGGGGGGGGGGGGGGGGGGGGGGGGGGGGGGGGCEGGAGEGGGGGGGGGGGGGGGGEGCEGGGGGGGCECCEGGGGG:CEGGGGGGGGGGGGGGGEGGGGGGGGGCEGGGGEEECEEGGEGGGGGCEGGGGEEEECGGE
@M00151:18:000000000-A117B:1:1101:14639:2496/2
CAAAATAATCAGCGTGACATTCAGAAGGGTAATAAGAACGAACCATAAAAAAGCCTCCAAGATTTGGAGGCATGAAAACATACAATTGGGAGGGTGTCAATCCTGACGGTTATTTCCTAGACAAATTAGAGCCAATACCATCAGCTTTACCGTCTTTCCAGAAATTGTTCCAAGTATCGGCAACAGCTTTATCAATACCATGAAAAATATCAACCACACCAGAAGCAGCATCAGTGACGACATTAGAAATA
+
???A?BBBDDDDDDDDGGGGGGIIIHIIH6CEHHHIIIIHHIHHIHIIIIHCDHIHIIIIIHIIIIIIIHHHHHGIIIHHHIIIIIHHHHHHHHCFHHHHHHHHHGGGGEGEGGGGGGGGGGGGGGGGGGGGGGGGGEGGGGGEGGGGGGGGGGGGGGGGGGGGGGE?EGGGGGEGGGGGG8DEGEGECEGGEGGGGGGGGGGCEEGGGGEGGGGGGGGGEECG:CEGGGGGGEGEGGEEADCECCCEEC:
@M00151:18:000000000-A117B:1:1101:16441:2496/2
GCTGGCGACCCTGTTTTGTATGGCAACTTGCCGCCGCGTGAAATTTCTATGAAGGATGTTTTCCGTTCTGGTGATTCGTCTAAGAAGTTTAAGATTGCTGAGGGTCAGTGGTATCGTTATGCGCCTTCGTATGTTTCTCCTGCTTATCACCTTCTTGAAGGCTTCCCATTCATTCAGGAACCGCCTTCTGGTGATTTGCAAGAACGCGTACTTATTCGCCACCATGATTATGACCAGTGTTTCCAGTCCGT
+
??????BADDDDDDDDGGGGGFHHIIIIIIIIBHHHHHHHEFGHIIIIIIHHHIHHHHHFHIIIHIHHIIGDFFHHHHHHHHHHGHHHFHHHGHHHFGGGFFFDEGGGDEEEEGGGGGGGEGGGGGGGGCEGGGGGGGGGGGGGGGGGGGGGGGGGGGGGGGGEGGGGGGGGGGGGGGGEGEGGGGGGGGEECEGGGCEGGEEGGEGGGGGGGGGGGGGGGGGGG?CEGEEEGGGGGGEE?EGGGGGGGC?
@M00151:18:000000000-A117B:1:1101:17200:2497/2
TGAACTTAATCCACTGTTCACCATAAACGTGACGATGAGGGACATAAAAAGTAAAAATGTCTACAGTAGAGTCAATAGCAAGGCCACGACGCAATGGAGAAAGACGGAGAGCGCCAACGGCGTCCATCTCGAAGGAGTCGCCAGCGATAACCGGAGTAGTTGAAATGGTAATAAGACGACCAATCTGACCAGCAAGGAAGCCAAGATGGGAAAGGTCATGCGGCATACGCTCGGCGCCAGTTTGAATATTA
+
?AAAABBBEDDDDDDDGGGGGGIIIIIIHHHHIHHHIHIIHEHIIIIIIFHEGHHIIIIGHHIHHIGHHIIHHHIIIIHHIIIIIIIHHHHHHHHHHHHHHHHHHHHHGGEGGGGGGGGGGGGGGGGGGGGGGGGEGCCDGGCDGGGGGGGGGG<DCCEGGGGGGGGGCEGGGGGEGGGGGGGGGGGGGGGGGGGGGGGGGGGGGGGGGGGGGGGCCCGGGGGAGDGGGG8?8<EGGGCDCGGG?CECEGC
@M00151:18:000000000-A117B:1:1101:13537:2498/2
TTTTTACTTTTTATGTCCCTCATCGTCACGTTTATGGTGAACAGTGGATTAAGTTCATGAAGGATGGTGTTAATGCCACTCCTCTCCCGACTGTTAACACTACTGGTTATATTGACCATGCCGCTTTTCTTGGCACGATTAACCCTGATACCAATAAAATCCCTAAGCATTTGTTTCAGGGTTATTTGAATATCTATAACAACTATTTTAAAGCGCCGTGGATGCCTGACCGTACCGAGGCTAACCCTAAT
+
???A?BBBDDDDDDDDGGGGGGIHHFHIEH@FFHIIFHFGHIIIFGH?FHHHHGHIHHIIIIHFGFF5CAEHHBGHIIHIIIIIIIIIHHHHHIHHGHIIFHHHHHFGHHHHGHHHHHHHHHHHGGGGGGGGGGGGGGGGGGGGGGGGEGECEGGGGGGGGGGGGGGGGGGEEGEGGGEGGCEEGGGGGGGGGGECEGGGGGGGGGGGGGEGEGEDGGDGGEC:CCCEGECDGEGGEGG<DGGGGGG?CE*
@M00151:18:000000000-A117B:1:1101:16639:2499/2
CTTGCGTGTACGCGCAGGAAACACTGACGTTCTTACTGACGCAGAAGAAAACGTGCGTCAAAAATTACGTGCAGAAGGAGTGATGTAATGTCTAAAGGTAAAAAACGTTCTGGCGCTCGCCCTGGTCGTCCGCAGCCGTTGCGAGGTACTAAAGGCAAGCGTAAAGGCGCTCGTCTTTGGTATGTAGGTGGTCAACAATTTTAATTGCAGGGGCTTCGGCCCCTTACTTGAGGATAAATTATGTCTAATAT
+
????AABADDDDDDDDGGGGGGIIIIIIHHIIIIIIIIIIHHHHHIIHIIIIHFHFHEHHHIIIIHHHHHHHHHHHHHHHCFHHHHHHHHGGGGGGGGDFFGGGGGGEGGGGGGGGGGGGGGGGGGGGGGGGGGGGGGGGGGG>A>?CEGGGGGGGGGGGGECEGGGGGGDGGAGGEGGG8CEGEGGGCCGGGGGGGGGGCEGGGGEGGE9<AD8CGGGGGGGCGGGGGE?ECEEGGGGEGGGCECECEGG
@M00151:18:000000000-A117B:1:1101:16302:2499/2
ACTATCAAAATATAACGTTGACGATGTAGCTTTAGGTGTCTGTAAAACAGGTGCCGAAGAAGCTGGAGTAACAGAAGTGAGAACCAGCTTATCAGAAAAAAAGTTTGAATTATGGCGAGAAATAAAAGTCTGAAACATGATTAAACTCCTAAGCAGAAAACCTACCGCGCTTCGCTTGGTCAACCCCTCAGCGGCAAAAATTAAAATTTTTACCGCTTCGGCGTTATAACCTCACACTCAATCTTTTATCA
+
?AA?ABBBDEDEDDDDGGGGGGHIHIIIHIIIIIIIHHIIIIIHHIIHHHHFHHIHHHHHIHHIHHFHGHHIIIIIIFHHHHIIIIIIIIIIIIIIIIHHHHHCFHHHHHHHHGFGGGGGGGEGGEGCAEGGGGGGGCEGGGGGGCEGGGGGGCGEECEGEEEGEGGGGGGGGGGEECECEEGGEGGEGGCGGGGGGGGGGGGGGGECGGGGGG??DGGAC??.<EGEGEE:CCEGGEGCECEGGGGEEG:
@M00151:18:000000000-A117B:1:1101:17226:2500/2
GAAGCTGTTCAGAATCAGAATGAGCCGCAACTTCGGGATGAAAATGCTCACAATGACAAATCTGTCCACGGAGTGCTTAATCCAACTTACCAAGCTGGGTTACGACGCGACGCCGTTCAACCAGATATTGAAGCAGAACGCAAAAAGAGAGATGAGATTGAGGCTGGGAAAAGTTACTGTAGCCGACGTTTTGGCGGCGCAACCTGTGACGACAAATCTGCTCAAATTTATGCGCGCTTCGATAAAAATGA
+
????ABBBDDDDDDDDGGFGGGHHIIHHHHHHIIHHHHHHIIIIIIIHHIIIIIIGIIIIIIHIGHIHIHHHHEFHHIHIIIIIIIIIHHIIHHHHHHHHHHHHHHHGGGGGGGGGGHGGGEGGGGGGGGGGGGGGGGGGGGGGGGGGGGGGGGGGGGGGGGGGGGGGEGGGG?CECGGGEGGGGGG><EGGCDE<>D<DDGGGGCCCEGGGG8<EC:CECEGEEEGGGC???EGGGGEGGGGG?EEE?CC
@M00151:18:000000000-A117B:1:1101:15933:2500/2
TTGGATGGTCGCCATGATGGTGGTTATTATACCGTCAAGGACTGTGTGACTATTGACGTCTTTCCCCGTACGCCGGGCAATAATGTTTATGTTGGTTTCATGGTTTGGTCTAACTTTACCGCTACTAAATGCCGCGGATTGGTTTCGCTGAATCAGGTTATTAAAGAGATTATTTGTCTCCAGCCACTTAAGTGAGGTGATTTATGTTTGGTGCTATTGCTGGCGGTAT
+
?????BB?DDDDDDDDGGGFCFHHFHIIIIIIIHHHHHIIIHIHCF8EGHIHHIFHHEHHHHHHHHIHHEHHHHHHHHHHHHHHHHHHFHFFFHHHHGGGGGGFGGGGGEGEGGGGGGGGGGGGGGGGGGGGGGGGGGGGEEGGEEGGGGGGGGGGGEEGGGGGGGGGGGGGGGGCGGGGGGGGGGGGGGGGCEGGGCCEGGEEGE:CECCGC?EGGGEGGG?C>8.4?
@M00151:18:000000000-A117B:1:1101:13238:2501/2
CGACTGTTAACACTACTGGTTATATTGACCATGCCGCTTTTCTTGGCACGATTAACCCTGATACCAATAAAATCCCTAAGCATTTGTTTCAGGGTTATTTGAATATCTATAACAACTATTTTAAAGCGCCGTGGATGCCTGACCGTACCGAGGCTAACCCTAATGAGCTTAATCAAGATGATGCTCGTTATGGTTTCCGTTGCTGCCATCTCAAAAACATTTGGACTGCTCCGCTTCCTCCTGAGACTGAG
+
?????@BBDDDDDDDDGGGGGGIIIIBFHIIHHHIHHHHIIIIIIIIIIHHIHHIIIIIFHHHIIIIHIIIIIIIIIIIHHHIIIHHIHIIIIIIGIIIHFHHHHHHFFGHHFFHHFHHHHHHHHFHEGEGGGGGGGGGGEGEGGEECEEEGDGGGGGGGGGGGGGGGGGGGGGGGGGGGGGGGCEGGGGGGGGGGGEGGGGGGGGGGGGEGGGGGGEGGGGGCECGEECCCEEGGGCEGGGCGEEGGEG?
@M00151:18:000000000-A117B:1:1101:17782:2501/2
TTTGAATATTAGACATAATTTATCCTCAAGTAAGGGGCCGAAGCCCCTGCAATTAAAATTGTTGACCACCTACATACCAAAGACGAGCGCCTTTACGCTTGCCTTTAGTACCTCGCAACGGCTGCGGACGACCAGGGCGAGCGCCAGAACGTTTTTTACCTTTAGACATTACATCACTCCTTCTGCACGTAATTTTTGACGCACGTTTTCTTCTGCGTCAGTAAGAACGTCAGTGTTTCCTGCGCGTACA
+
?AAAABBBDDDDDEEDGGGGGGFHIIIIIIIHIIIHHHHHHHHHIIEHHIIIIIIIHHHHFGHIHIIIIHIIIIIIIIIIHHFHHHHHHHHHHHHHEHHHHGGGFGGGFFGGGGGGGGGGGGGGGGEADGGGGGGGGGGGGGDGGGGGGGGGGGGGGGGGGGGGGGGGGGGGGGGGGGGGGGGGGGGGGGEEGGEEE2CCCGGGGGGGGGGGCEGGGCDG??E?C?CGGGGCEEECCEGGGGGGGADG<G
@M00151:18:000000000-A117B:1:1101:12549:2502/2
AAGCATTTGTTTCAGGGTTATTTGAATATCTATAACAACTATTTTAAAGCGCCGTGGATGCCTGACCGTACCGAGGCTAACCCTAATGAGCTTAATCAAGATGATGCTCGTTATGGTTTCCGTTGCTGCCATCTCAAAAACATTTGGACTGCTCCGCTTCCTCCTGAGACTGAGCTTTCTCGCCAAATGACGACTTCTACCACATCTATTGACATTATGGGTCTGCAAGCTGCTTATGCTAATTTGCATA
+
AAAAABBBDDDDDDDDGGGGGGIHIIFHIIIIIIIIIIIIIHIIIIIIIIHHHHCHHHIHIIHHHIIHHHHIHHHHHIHIHIIHHHHHHHHHHHHHHHHHHHHHHHHHHGGGGGGGGGGGGGGGGGGGGGGGGHGGGGGGGGGGGGGGGGGGGGGGGGGGGGGGGGGGGGGGCEGEGGGGGGGGGGGGCEGGGGGGGGGGGGGGGGGGGGGGGGGCECCCGGGGGGGGGGGGEGGEGGGGGGGGGGGGGG
@M00151:18:000000000-A117B:1:1101:14033:2503/2
GAGCTTGATGCGGTTATCCATCTGCTTATGGAAGCCAAGCATTGGGGATTGAGAAAGAGTAGAAATGCCACAAGCCTCAATAGCAGGTTTAAGAGCCTCGATACGCTCAAAGTCAAAATAATCAGCGTGACATTCAGAAGGGTAATAAGAACGAACCATAAAAAAGCCTCCAAGATTTGGAGGCATGAAAACATACAATTGGGAGGGTGTCAATCCTGACGGTTATTTCCTAGACAAATTAGAGCCAATA
+
???A?BBBDDDDEDDDGGGGGGHHIIIIIIHIHHIIIIIIIIIIIIHDHHIDGFHIFHHGHHGGHHIIIIIIIIIIIIIIIIIIIIICGHFHHHHIHHHHHHHHHHFHHFHHFGGGGGGGGGGFGGGEGGGGGGGGGGGGGGCGGGGGGGGGGGGGGGGGGGGGGEGGGGGGGGEEGGGGGEEGGGGGGGGGGGGGGGGGGGGGGGG?CAGEG:CEECEGGGCEGGGGEEGEEGG*:CCEGCEEGEEGGG
@M00151:18:000000000-A117B:1:1101:19569:2504/2
ATGAAGTAATCACGTTCTTGGTCAGTATGCAAATTAGCATAAGCAGCTTGCAGACCCATAATGTCAATAGATGTGGTAGAAGTCGTCATTTGGCGAGAAAGCTCAGTCTCAGGAGGAAGCGGAGCAGTCCAAATGTTTTTGAGATGGCAGCAACGGAAACCATAACGAGCATCATCTTGATTAAGCTCATTAGGGTTAGCCTCGGTACGGTCAGGCATCCACGGCGCTTTAAAATAGTTGTTATAGATATT
+
?????BBBDDDDDDBDGGGGGGIFHHIIIIIIIIIIIIIGIIIHIHHIIHHIIIIIIIIIIHIHHHIIHHHHHAEHFGGFHHEGEEFHHHIHIHHHHHHIHHHHHHHHHHHHHHHHHHHHHGGGGGEDEEGGEGGCEGGGGGGGGGGGGGGGGGGGGG>GEEGGGGGGGGAEEGGGGGGGGGGGGGGEEGGGEGGCGEEEGGGGG8CEGDGC?CEGGGGGGGGGGGGGGGGGGGGGG:?CCGGGGGGGGGC
@M00151:18:000000000-A117B:1:1101:17709:2505/2
CCCCCAACTTGATATTAATAACACTATAGACCACCGCCCCGAAGGGGACGAAAAATGGTTTTTAGAGAACGAGAAGACGGTTACGCAGTTTTGCCGCAAGCTGGCTGCTGAACGCCCTCTTAAGGATATTCGCGATGAGTATAATTACCCCAAAAAGAAAGGTATTAAGGATGAGTGTTCAAGATTGCTGGAGGCCTCCACTATGAAATCGCGTAGAGGCTTTGCTATTCAGCGTTTGATGAATGCAATG
+
??AA?A?ADDDDDDDDGGGGGGIIHIIIIIIIIIHHHHHHHDHHHHHECEHHHHIIIIFHHIIIHFEHIHHHHHHHGHHHHHHHHGEGDFFGEEGGHGGGGGGGGGGGGGGGGGGGGGGGGGGGGGGGGGGGGGDGGGGGGGGGGGGGGGGCEGGGGCEGEG1:CEGGGGECGEG?C?EGGGGGGGGGGGGGGGGGGGGGGGGGGGGGGGGGGGGDC?EGGGGGGGGGGECEGGEGGGGGGGGEGEEGEG
@M00151:18:000000000-A117B:1:1101:17084:2505/2
CGACCCTCGGCAGCAAGAACCATACGACCAACATCACGAAAATAGTCACGCAAAGCATTGGGATTATCATAAAACGCCTCTAATCGGTCGTCAGCCAACGTGAGAGTGTCAAAAACGATAAACCAACCATCAGCATGAGCCTGTCGCATTGCATTCATCAAACGCTGAATAGCAAAGCCTCTACGCGATTTCATAGTGGAGGCCTCCAGCAATCTTGAACACTTATCCTTAATACCTTTCTTTTTGGGGTA
+
AAAAABBADDDDDDDEGGGGGGIHIIIHHHI:FHIIIHHHHHIIIHHHHHIHHHHIIIIHHHHHHIGHIIIIIIGHHHHHHHHHHHHEHHEGGGGGGGGGDEEECEACCEGGGGGGGGGGGGGGGCEEGGGGGGGGGGGGGGGGGGGGGEGGGGGGGGGGGGEGGGGGGGGGGGGGGGGGGGGGGGGGGGGGGGGGGGGGGGEGGGGGGGGEGGGGGGGGGGG:CGGGGGEEGGGGGGGGGGGGGDGGGGG
@M00151:18:000000000-A117B:1:1101:15400:2506/2
CAGCATCAGTGACGACATTAGAAATATCCTTTGCAGTAGCGCCAATATGAGAAGAGCCATACCGCTGATTCTGCGTTTGCTGATGAACTAAGTCAACCTCAGCACTAACCTTGCGAGTCATTTCTTTGATTTGGTCATTGGTAAAATACTGACCAGCCGTTTGAGCTTGAGTAAGCATTTGGCGCATAATCTCGGAAACCTGCTGTTGCTTGGAAAGATTGGTGTTTTCCATAATAGACGCAACGCGAGCA
+
??AAABBBEDDDDDDDGGGGGGFHFHHHIIIIIHHHHHHHHHHHHHHIIIIIHHHHHIIIIIIHHHHHIIIIIIHEHHHHHIHIIIIIHHHHGHHHHHHHHHHHHHHHHHHHHHGEEEGGGGGGGGGGGGGGGGGGGGGGGEGGGGHHGGGGGGGGGGGEGGGGGGGGGGGGGGGGGGGGGGGGGGGGGGGGGGEGGGGGGGGGGGGEGGGGGGGGGGGGGGCE?CEGGGGG:CECCEEGGGGDDDGGDG<
@M00151:18:000000000-A117B:1:1101:14289:2507/2
ACTCCGTGGACAGATTTGTCATTGTGAGCATTTTCATCCCGAAGTTGCGGCTCATTCTGATTCTGAACAGCTTCTTGGGAAGTAGCGACAGCTTGGTTTTTAGTGAGTTGTTCCATTCTTTAGCTCCTAGACCTTTAGCAGCAAGGTCCATATCTGACTTTTTGTTAACGTATTTAGCCACATAGAAACCAACAGCCATATAACTGGTAGCTTTAAGCGGCTCACCTTTAGCATCAACAGGCCACAACCAA
+
AAAAAA??DDDDDDDDGGGGGGIFHHHHHHIIHIIIIIIIHHHDHHHHHHH7EGHIIIIIIIHHIHIIHHHHIIIIIIHHIHCFHHHDHACFHHHHHHHHHHHFFBFHHFFFFGFFGFFGGGGGDDEEGGGGGEGGEGGEGGGGGGCGGGGGGGGGGGGEGGGGGGCEEGEGGGEGEGGCCEGGEGCCEGGGGGGGGGEGEEGEGEGEGGGGGGGGGGG<GGGGGGGGGGEC:CECCCG?8CEEGECCCC8
@M00151:18:000000000-A117B:1:1101:17296:2508/2
AACTAAGTCAACCTCAGCACTAACCTTGCGAGTCATTTCTTTGATTTGGTCATTGGTAAAATACTGACCAGCCGTTTGAGCTTGAGTAAGCATTTGGCGCATAATCTCGGAAACCTGCTGTTGCTTGGAAAGATTGGTGTTTTCCATAATAGACGCAACGCGAGCAGTAGACTCCTTCTGTTGATAAGCAAGCATCTCATTTTGTGCATATACCTGGTCTTTCGTATTCTGGCGTGAAGTCGCCGACTGAA
+
????ABBBDDDDDDDEGGGGGGIIIIIIHHHHHHHIHIIIIIGHHIIHHFFHHIHHEGHIIIIIFHHIIIIIIHHHIHIIIIHHHHHHIIIIIIIIHIHHHHHHHHHHHHHHHHHHGGGGGGHHGGGGDGGGDEGGGCECGGGGGGGGGGGGCEGGGGGGGGDGGGGGGGGGGGGGGGGGEGGEGGGGGGGGGGGGGGGGGGGGGGGGGGGGGGGGGGGGGGGGGGGGGGGGG???EEGEGGGGGGGGGE?
@M00151:18:000000000-A117B:1:1101:12354:2508/2
ATATCAACCACACCAGAAGCAGCATCAGTGACGACATTAGAAATATCCTTTGCAGTAGCGCCAATATGAGAAGAGCCATACCGCTGATTCTGCGTTTGCTGATGAACTAAGTCAACCTCAGCACTAACCTTGCGAGTCATTTCTTTGATTTGGTCATTGGTAAAATACTGACCAGCCGTTTGAGCTTGAGTAAGCATTTGGCGCATAATCTCGGAAACCTGCTGTTGCTTGGAAAGATTGGTGTTTTCCAT
+
???AABBBEDDDEDDDGGGGGGIIIIIIIIIIHIHHHIIIIGHHHIHIIIIIIIIEFFHEHHHHHIIIHGHIIIIIIIHIHIHHHHHHHHHHHHDDHHHHHHHHHHHHHGGGGGGGGGGGGEGGEGGGGGGGGGGGGGGGGGGGGGGGGGGGGEEGGGGCEEGGGGGGGGGGGGEGGGEGEEGGGGGGGGGGGCEGGGGGCGGGGGGGGGGGGGGGGGGGEGGGGGGGGGGGEGGGGGGEE:?CEGGGGGE
@M00151:18:000000000-A117B:1:1101:18792:2508/2
TGAGTCTCATTTTGCATCTCGGCAATCTCTTTCTGATTGTCCAGTTGCATTTTAGTAAGCTCTTTTTGATTCTCAAATCCGGCGTCAACCATACCAGCAGAGGAAGCATCAGCACCAGCACGCTCCCAAGCATTAAGCTCAGGAAATGCAGCAGCAAGATAATCACGAGTATCCTTTCCTTTATCAGCGGCAGACTTGCCACCAAGTCCAACCAAATCAAGCAACTTATCAGAAACGGCAGAAGTGCCAG
+
?????BBBDDDDDDDDGGFGGGIHHIIIIIIIIIIIIIHHHIIIHHIIHIIIIIHFGHHHHHIHIIICEHIIIIIIIIIIHHHB>DHHIIHIIHHHHHHHHHHHHFFHHHHFHHHFGGGGGGGGGGGGGGGGGGGGEEGGEGGGGGGGGGGGGGGGGGGGEGGGGGGGGGEGGEGGGGGGGGGGGGCGEDDGGGGGGGGGGGGGEGCCGGGGGGEGGGGGEEEEGGGGGGGGGGGGGGGGGGGE*:CEGC
@M00151:18:000000000-A117B:1:1101:18268:2508/2
TTCCTTGCTGGTCAGATTGGTCGTCTTATTACCATTTCAACTACTCCGGTTATCGCTGGCGACTCCTTCGAGATGGACGCCGTTGGCGCTCTCCGTCTTTCTCCATTGCGTCGTGGCCTTGCTATTGACTCTACTGTAGACATTTTTACTTTTTATGTCCCTCATCGTCACGTTTATGGTGAACAGTGGATTAAGTTCATGAAGGATGGTGTTAATGCCACTCCTCTCCCGACTGTTAACACTACTGGTTA
+
??AAABBBDDDDDDDDGGGGFFHHHIIHIIIIIIIIIIHIIIGHHHIHGHHHHHHHDEHHHHHCHIIHIIIFHIGHIIHHHHDHDHHHHHHGGGGGGGGGGGGGG>DEGGGGGGGCGGGGGGGGEGEEGGGGGGGGGGGGGGGGGGGGGGGGGGEGCEGGGGGGGGGECEGGCEGGGGGEEGGGGGEGGEGEGEGGGGGGEEGGGGGGGEE9CEGG?EGGGEGEGGEGGGGGGAGGGGGEGEGGGGGCCC?
@M00151:18:000000000-A117B:1:1101:11423:2508/2
TATCAACAGAAGGAGTCTACTGCTCGCGTTGCGTCTATTATGGAAAACACCAATCTTTCCAAGCAACAGCAGGTTTCCGAGATTATGCGCCAAATGCTTACTCAAGCTCAAACGGCTGGTCAGTATTTTACCAATGACCAAATCAAAGAAATGACTCGCAAGGTTAGTGCTGAGGTTGACTTAGTTCATCAGCAAACGCAGAATCAGCGGTATGG
+
A??AABBBDDDDDDDDGGGGGGIHIHHHHHHHHFHHHHIIIIIIHHIHDFHIIIIIIIIIIFHHFHHHHIIIIIIIIIHDEHHHHHHHHHHHHHHHHHHHHGGGGGGGGGGGGGGGGGGGGGGEGGGGGGGGGGGGGGGGGGGGGGGGGEGGGGGGGGGGGGGCC:EEGECEECGCEGGGGGGGGGGGGGGGGGEGGGGGDAGGGGEGEG8<EGG
@M00151:18:000000000-A117B:1:1101:17320:2508/2
GCTAAAGGTGCTTTGACTTATACCGATATTGCTGGCGACCCTGTTTTGTATGGCAACTTGCCGCCGCGTGAAATTTCTATGAAGGATGTTTTCCGTTCTGGTGATTCGTCTAAGAAGTTTAAGATTGCTGAGGGTCAGTGGTATCGTTATGCGCCTTCGTATGTTTCTCCTGCTTATCACCTTCTTGAAGGCTTCCCATTCATTCAGGAACCGCCTTCTGGTGATTTGCAAGAACGCGTACTTATTCGCCA
+
???AABBB??BDDDDEGGGGGGIIHHDHHIIIIIIHEHHHHIIFHIIIHHHIIIIIHIIIIHCEHHHHCCEHHHHHHHHHHHHHHHHHDFFGFGGGGGGGGBEEGGGGGGGGGGGGGGGGGGCGGEGGGGGGGGGGEEEGGCEEGGEEGGGGGGGGGGGEGGGGGGGGGGGGGGGGGGGGGGGGGGEGGGGGGGGGGGCEGGGGGGG?CEGGGGGGGGGGG?EEGEGGGGGGGGGGGG<AGGGGGGGGGG)
@M00151:18:000000000-A117B:1:1101:18474:2509/2
GCCATAATTCAAACTTTTTTTCTGATAAGCTGGTTCTCACTTCTGTTACTCCAGCTTCTTCGGCACCTGTTTTACAGACACCTAAAGCTACATCGTCAACGTTATATTTTGATAGTTTGACGGTTAATGCTGGTAATGGTGGTTTTCTTCATTGCATTCAGATGGATACATCTGTCAACGCCGCTAATCAGGTTGTTTCTGTTGGTGCTGATATTGCTTTTGATGCCGACCCTAAATTTTTTGCCTGTTTG
+
????ABBBDDDDDDDDGGGGGGIIIHIHHHHHHHHIIIIIIIIIHHHHHHIIIHIIIHHIIIHHHHIHHFGHHIIIHIIIIIIIIIIIIIIIIIHHHHHHHFHFHFHHHHHHHHGHHHGGGGGEGGEGGGGGGDGGGGGCEGCEGGGGGGGGGGGGGGGGGGGGGGGGGGGGGGGGGGGGGGGGGGGGGEGGGGGCEGGGGGGEECCEGGGGGCEGGEEGGGCG?CGGGDDGGEEEGGGGGGDCEGGCEGE
@M00151:18:000000000-A117B:1:1101:14980:2509/2
AATGCGACAGGCTCATGCTGATGGTTGGTTTATCGTTTTTGACACTCTCACGTTGGCTGACGACCGATTAGAGGCGTTTTATGATAATCCCAATGCTTTGCGTGACTATTTTCGTGATATTGGTCGTATGGTTCTTGCTGCCGAGGGTCGCAAGGCTAATGATTCACACGCCGACTGCTATCAGTATTTTTGTGTGCCTGAGTATGGTACAGCTAATGGCCGTCTTCATTTCCATGCGGTGCACTTTATG
+
AA???AAADDDDDDDDGGGGFGIIFFHHHIIIIIIHHIIIHHIIIIIFHIIIHHIIIIHHDEHHHHDHHHHGHHHHDEHHFFHFGGGGGFGGFGGGGGGGGGBEGGGGGGGGGGGGGEEGGGEGGGGGGGGGGGGGGGGGGGGGGGGGGGGGGGEGEGGGGGGGEGGGGAGGGGGGGGGCEGGGCEGGGGGGGGGGGGGGGGEGGGGGGGEEGGGCEGGGGD>>EGGGGGGCEEGGGG88<>EGGEE?CC
@M00151:18:000000000-A117B:1:1101:13074:2509/2
ACGACCAATATCACGAAAATAGTCACGCAAAGCATTGGGATTATCATAAAACGCCTCTAATCGGTCGTCAGCCAACGTGAGAGTGTCAAAAACGATAAACCAACCATCAGCATGAGCCTGTCGCATTGCATTCATCAAACGCTGAATAGCAAAGCCTCTACGCGATTTCATAGTGGAGGCCTCCAGCAATCTTGAACACTCATCCTTAATACCTTTCTTTTTGGGGTAATTATACTCATCGCGAATATC
+
??AA?BAADEDDDDDDGGGGGGHHFH?FHHHIIHIHHHIGHIFHIHIIIIIHHHHHEFHHHHHH>EHEDFHHIIIHHFHHHFHFFFHHHHHHEHHHHGGGGGD@EGGGGGGEDDEEGGGGGGGGGGGGGGGGGGGGGGGGGGGGGGGGGGGGGGGGGGGGGGGGGGGGGGGGGECEGECEGGGGGGGEGGGGGGGCGGEEGGGGEGGCEGGGGGGGGGGGGGG>GG8CEEEGEGGGEGGEEGGGG>EGC
@M00151:18:000000000-A117B:1:1101:18875:2511/2
TTGGCTTCCTTGCTGGTCAGATTGGTCGTCTTATTACCATTTCAACTACTCCGGTTATCGCTGGCGACTCCTTCGAGATGGACGCCGTTGGCGCTCTCCGTCTTTCTCCATTGCGTCGTGGCCTTGCTATTGACTCTACTGTAGACATTTTTACTTTTTATGTCCCTCATCGTCACGTTTATGGTGAACAGTGGATTAAGTTCATGAAGGATGGTGTTAATGCCACTCCTCTCCCGACTGTTAACACTA
+
?AAAABBBEDDDDEEDGGGGGGIIIHIHHHIIIIIGHHIIIIIIIIHHIHIIHHHHHHHHHHHHHHHHEHHHHHIIIIHIIIHHHHHEHHHGHGGGGGGGGGHGGGGGHGGGGGEGGGGEGGGGGGGGGGGGGGGGGGGGGCEGGGGGGGGGGGGGGGGGGGGEGGGEGGGGGGGGGCEGGGGGECCGGGGEGGGGGEGGGGEEEGCEGGEGGECEEEGGGGGEGGGEGGGGCGGGGDGGGGGGGGGGG
@M00151:18:000000000-A117B:1:1101:18969:2512/2
TATGATAATCCCAATGCTTTGCGTGACTATTTTCGTGATATTGGTCGTATGGTTCTTGCTGCCGAGGGTCGCAAGGCTAATGATTCACACGCCGACTGCTATCAGTATTTTTGTGTGCCTGAGTATGGTACAGCTAATGGCCGTCTTCATTTCCATGCGGTGCACTTTATGCGGACACTTCCTACAGGTAGCGTTGACCCTAATTTTGGTCGTCGGGTACGCAATCGCCGCCAGTTAAATAGCTTGCAAGA
+
AAAAABBBDDDDDDDDGGGGGGHEHHIIHIIIIIHFHHFGHHHIFGHDFHHIHHHIIIIIIIHHHHHHEFHHHHHFHIHHFHGHHHHHHHHHHDEEEGGGHGGGGGGGGGGGGEGGGGGEGGGGGGHGECEGGGGGGGGGGGGGGGGGGGGGGGGGGGGDGGGGGGGGGGGGGGGGGGGGGGGGGGGG?CCEDEGDEGGCEEEEGGG?AEEG>EGAD88EGGGGGEGGGD>DAGCCEGGGGGGGGGEGEGC
@M00151:18:000000000-A117B:1:1101:15594:2512/2
TCGCGATGAGTATAATTACCCCAAAAAGAAAGGTATTAAGGATGAGTGTTCAAGATTGCTGGAGGCCTCCACTATGAAATCGCGTAGAGGCTTTGCTATTCAGCGTTTGATGAATGCAATGCGACAGGCTCATGCTGATGGTTGGTTTATCGTTTTTGACACTCTCACGTTGGCTGACGACCGATTAGAGGCGTTTTATGATAATCCCAATGCTTTGCGTGACTATTTTCGTGATATTGGTCGTATGGTT
+
???A?@B?DDDDDDDDGGGGGGHHIIHHEHIHI?EFHHIIIGHHIHCFHIIIIIIIIHHIIHIHHHIIIIIIIIHIIIIIIHHHEHHHHHHHHGHHHHHHHHHHHDHHHHHGHGGGHGGGGGGGGGGGGGGGGGGGGEEGGCEGGGGGGGGGEEGGGGGGGGGGGGGGGGGGGGEGGGGEGAG?DGGGGGGGGGGGGGGGCEGGGGGGGEEEEEGGGGG?CCEEGEE:CCG9C?CEEGEG?ED8CECG?E
@M00151:18:000000000-A117B:1:1101:16490:2512/2
CTAAGCATTTGTTTCAGGGTTATTTGAATATCTATAACAACTATTTTAAAGCGCCGTGGATGCCTGACCGTACCGAGGCTAACCCTAATGAGCTTAATCAAGATGATGCTCGTTATGGTTTCCGTTGCTGCCATCTCAAAAACATTTGGACTGCTCCGCTTCCTCCTGAGACTGAGCTTTCTCGCCAAATGACGACTTCTACCACATCTATTGACATTATGGGTCTGCAAGCTGCTTATGCTAATTTGCAT
+
?????BBBDDDDDDDDGGGGGGIIIIHIIIIIIIHHIIHIIIIIIIIIIFIIHHHHEHHEHHIIIHHIHHHHHIHHHHHIIIHHHHHHHHHHHHHHHHHHHHHHHHHHHHGGGGGGGGDEGGGGGGGGGGGGGGHGGGGGGGGGGGGGGGEGGGGGGGGGGGGGGGGEGGGGGEEGEGGGEEGGGGGGGGGCCEEGGGGGGGGGGGGGEGGGGGGGGGGECEEEEEGGGGCEGGGEGGGGGGGGGGGGGC*
@M00151:18:000000000-A117B:1:1101:17355:2512/2
CGAGCAGTAGACTCCTTCTGTTGATAAGCAAGCATCTCATTTTGTGCATATACCTGGTCTTTCGTATTCTGGCGTGAAGTCGCCGACTGAATGCCAGCAATCTCTTTTTGAGTCTCATTTTGCATCTCGGCAATCTCTTTCTGATTGTCCAGTTGCATTTTAGTAAGCTCTTTTTGATTCTCAAATCCGGCGTCAACCATACCAGCAGAGGAAGCATCAGCACCAGCACGCTCCCAAGCATTAAGCTCAGG
+
AAAAABBBDDDDDDDDGGGGGGHIIIIIHIGIHIIIFHIIIIIH?FGHIHIIIIHIIFHHIIIHHFHIIHIIIHHHHIIHHHHHHEHHHHHHHHHHHHHHHHHHHHHHHHHHFHFFGGGGGGGGGGGGGGGGGEGGGGGGGGGGGEGGGGEGGGGGGGGGGECEGCCEGGGGGGG2CEGGGGGG?EEGEGGD><CGGGGEGGGGGGGECEEGECCEGGEEEGGGGGGGGGGGGGGCGEGGGGGEGGGEG?:
@M00151:18:000000000-A117B:1:1101:17035:2512/2
TTGGCGTATCCAACCTGCAGAGTTTTATCGCTTCCATGACGCAGAAGTTAACACTTTCGGATATTTCTGATGAGTCGAAAAATTATCTTGATAAAGCAGGAATTACTACTGCTTGTTTACGAATTAAATCGAAGTGGACTGCTGGCGGAAAATGAGAAAATTCGACCTATCCTTGCGCAGCTCGAGAAGCTCTTACTTTGCGACCTTTCGCCATCAACTAACGATTCTGTCAAAAACTGACGCGTTGGATG
+
?AAAAAABDDDDDEEEGGGGGGHHIIIIIIHHHHIIHIIIHHGHHIIIIHIIIIIIIIHHHHHIIIIIGHIIIHHHHHHEHHHIIIIHHHHHHHHHHHHHHHHH?FHHHHHHHHGGGGGGG@=DEGGGHGGGGHGGGGGGGGGGGGGGGGGGGGGGGGGGGGGGGGGGGGGGGGGGGGGGGGGGGGGGGGGGGGGGGGGGGGGGGGGGGGGGGGGCCGGGGGGGEGGEGGGGCGGGGGGGGGGGGDGGCGE
@M00151:18:000000000-A117B:1:1101:14121:2513/2
TTAGCCTCGGTACGGTCAGGCATCCACGGCGCTTTAAAATAGTTGTTATAGATATTCAAATAACCCTGAAACAAATGCTTAGGGATTTTATTGGTATCAGGGTTAATCGTGCCAAGAAAAGCGGCATGGTCAATATAACCAGTAGTGTTAACAGTCGGGAGAGGAGTGGCATTAACACCATCCTTCATGAACTTAATCCACTGTTCACCATAAACGTGACGATGAGGGACATAAAAAGTAAAAATGTCTA
+
?????BBBDDDDDDDDGGGGGGIIIIIHHHHHHHIHHIIIHIIHIIIIIIIIIIIHIIHHHIHIIIIIIIIIIHHHIIIIIIIHHHHHHHHHHHFFHHHHHHHHHHHHHGGGGGGGGGGEGGGGGGGGGEGGGGGGGGGGGGGGGCCGGGGGGGGGGGGGGGGGGGEGGEGGGGGGGGGGGGGGGGGGGGGGGGGGGEGGGGGGGGGGG:CCGGEECCEGGGGGGGGGEGGGGGGGGC?CGE:C?CCEEE
@M00151:18:000000000-A117B:1:1101:13585:2513/2
AGGTTTCCGAGATTATGCGCCAAATGCTTACTCAAGCTCAAACGGCTGGTCAGTATTTTACCAATGACCAAATCAAAGAAATGACTCGCAAGGTTAGTGCTGAGGTTGACTTAGTTCATCAGCAAACGCAGAATCAGCGGTATGG
+
?????BBBBDDDDDDDGGGGGGHIIIIHIFHHHHHFGHHEGFGHEEHHHDFGFGFHIHIGHHFFBGFHHHHIIIHIIHFHIHHHHDFHEHHEH@DCFFHFHHDHHDFHHGGGFFGGGFFFGGGGGGGGGGGGGGGGGGGGCEEGG
@M00151:18:000000000-A117B:1:1101:18383:2513/2
TGATGAGTTTGTATCTGTTACTGAGAAGTTAATGGATGAATTGGCACAATGCTACAATGTGCTCCCCCAACTTGATATTAATAACACTATAGACCACCGCCCCGAAGGGGACGAAAAATGGTTTTTAGAGAACGAGAAGACGGTTACGCAGTTTTGCCGCAAGCTGGCTGCTGAACGCCCTCTTAAGGATATTCGCGATGAGTATAATTACCCCAAAAAGAAAGGTATTAAGGATGAGTGTTCAAGATTG
+
AA???BBBDDDBDDDDGFGGGGHHHHHHFFHIIIIIIIHIIIIIIIIIIGHIIHHIIIHGHIIIIIHHHHHIIIIIIIIIIIIIHIHHIHHHHIIIIHHHHHHHHHHHHHHGGGGGGGGGGDDGGGGGGGGGGGGGGGGGGGG?CCCGGGGCEEGGGGGGGGGGGGGGGGGGGGGEEEGGGGGGGGEGGEGGGEGEG>GGEG??EEEGEECEEGEGGGCCECGEG*1:CEEGGECEEC?C:?CEC??CCE
@M00151:18:000000000-A117B:1:1101:17390:2514/2
CAGACCTATAAACATTCTGTGCCGCGTTTCTTTGTTCCTGAGCATGGCACTATGTTTACTCTTGCGCTTGTTCGTTTTCCGCCTACTGCGACTAAAGAGATTCAGTACCTTAACGCTAAAGGTGCTTTGACTTATACCGATATTGCTGGCGACCCTGTTTTGTATGGCAACTTGCCGCCGCGTGAAATTTCTATGAAGGATGTTTTCCGTTCTGGTGATTCGTCTAAGAAGTTTAAGATTGCTGAGGGTCA
+
??A???BBDDDDDDDDGGGFFGIHHHHHHIIIIIHHHHHHIHIIHIHHIIIIIIIIIIIFHIIHHEHHHHIIIHDHHFGGHHHHHHHHHEHHHHHHHHHHHHHHGGGGGGGGGGGGGGGGGGECGGGGGGGGGGGGGGGGGGGGGGGEGGGGGGGGGEGGGGGGGGGGGGGGGGGGGGDGGGGDCCEGGGGGCGEC?EGEEGEGGG:CEEGGGEG:CCEGEGGEGEEGEGGGGGGEECEGGGGEEECECE*
@M00151:18:000000000-A117B:1:1101:17738:2515/2
CGTTTTTGACACTCTCACGTTGGCTGACGACCGATTAGAGGCGTTTTATGATAATCCCAATGCTTTGCGTGACTATTTTCGTGATATTGGTCGTATGGTTCTTGCTGCCGAGGGTCGCAAGGCTAATGATTCACACGCCGACTGCTATCAGTATTTTTGTGTGCCTGAGTATGGTACAGCTAATGGCCGTCTTCATTTCCATGCGGTGCACTTTATGCGGACACTTCCTACAGGTAGCGTTGACCCTAATT
+
??????AADDDDDDDDGGGGGGIIHIHIHFHHHFHEHHGHIHHHHHIHIIHIIIIIIIHIIIIIHHFGHDHHHHFGHHHHHDFFHHHHHHFHGEGGGGGGGGGGGGGGGE@EGGGGGGGGGGGGGGGGGGGGGGGG>DGGGGGGGGEGGGGGGGGGGGGCGGGGGGGEGEEEEGGCC?CEEEGCGGGGGGGGGGGGGGGGGGGEG<CDGGGG?ECECEGGGDDCGGGGGGGGGGGGEGGGCGEGEGGECEG
@M00151:18:000000000-A117B:1:1101:14473:2516/2
TGCTTTGCGTGACTATTTTCGTGATATTGGTCGTATGGTTCTTGCTGCCGAGGGTCGCAAGGCTAATGATTCACACGCCGACTGCTATCAGTATTTTTGTGTGCCTGAGTATGGTACAGCTAATGGCCGTCTTCATTTCCATGCGGTGCACTTTATGCGGACACTTCCTACAGGTAGCGTTGACCCTAATTTTGGTCGTCGGGTACGCAATCGCCGCCAGTTAAATAGCTTGCAAAATACGTGGCCTTATG
+
AA???BBBDDDDDDBDGGGGGCEFHHHIIIGHHCHHIIHHHIIIIIIIIHHHHHDFHHHHHIIIIIIIHIIHIIIIHDHHHHHHHHHHGGGFFGGGGGGEEEEGGGGGGGGGGGEGGGGGGGGGGGGGGGGGGGGGGGGGGGGGGGGGGGGGGGGGGGGGGDDEGGGGGGGGGG:EEGGGGGGGEGGGGGGGGGGGGGDEGGG8>EGGGGGGGGGA>DGGCEGEGGGGGGGGGGGGGGCEECCEGGGGGGG
@M00151:18:000000000-A117B:1:1101:18668:2517/2
TGGTTTCCGTTGCTGCCATCTCAAAAACATTTGGACTGCTCCGCTTCCTCCTGAGACTGAGCTTTCTCGCCAAATGACGACTTCTACCACATCTATTGACATTATGGGTCTGCAAGCTGCTTATGCTAATTTGCATACTGACCAAGAACGTGATTACTTCATGCAGCGTTACCATGATGTTATTTCTTCATTTGGAGGTAAAACCTCTTATGACGCTGACAACCGTCCTTTACTTGTCATGCGCTCTAAT
+
?????BBBDDDDDDDDGGGGGGIIHIIHIHIGFGHHIIIFHHHDDEHIHIIFGHHIHHIIIIHIIEFHEHHHHIIHHHHIHHHIHHHHFHFHHHHHHHHHHHHHHHFHFHHHHHHHGGGGGGGGGGGGBEEGGGGEGGGEEGGGGCGGGGAEGGEGGGGGGGCEGGE<EGGGGGGEGGGGGGGGGGGGGGGGGGGEECECCEGGGGGGGGGGGGECEGGEGGGGGCGGCCEGGGGGGGGGCGGGDE?CEG
@M00151:18:000000000-A117B:1:1101:17830:2518/2
CACTCCTTCTGCACGTAATTTTTGACGCACGTTTTCTTCTGCGTCAGTAAGAACGTCAGTGTTTCCTGCGCGTACACGCAAGGTAAACGCGAACAATTCAGCGGCTTTAACCGGACGCTCGACGCCATTAATAATGTTTTCCGTAAATTCAGCGCCTTCCATGATGAGACAGGCCGTTTGAATGTTGACGGGATGAACATAATAAGCAATGACGGCAGCAATAAACTCAACAGGAGCAGGAAAGCGAGGGT
+
AAAAABBBEEDDDDDBGGGGGGIHHIHHHHHHHIHHIIIGHHHHHHHHGHIIIIHHIIHHHHHIIIHIIHHHHHHHHHHHHHHDFHHHHHGGGGGGGGGGGGGGGGGGGGGGGGGGGGGGGGGGGGGGGGGGGGGGGGGGGGGECEEGGGGGGGGGGGGGGGGGGGGGGGGGGGGGDEGGGGGGEGECGGGGEGGEEGGGGGGGGGEGGGGGGGGGGGGGGGGGGCEGGGGGGEEEGGGEGEEEEEEA?A)
@M00151:18:000000000-A117B:1:1101:13275:2518/2
ACTGATAGCAGTCGGCGTGTGAATCATTAGCCTTGCGACCCTCGGCAGCAAGAACCATACGACCAATATCACGAAAATAGTCACGCAAAGCATTGGGATTATCATAAAACGCCTCTAATCGGTCGTCAGCCAACGTGAGAGTGTCAAAAACGATAAACCAACCATCAGCATGAGCCTGTCGCATTGCATTCATCAAACGCTGAATAGCAAAGCCTCTACGCGATTTCATAGTGGAGGCCTCCAGCA
+
A???ABBBBDBDDDDDGGGEGGIIIIIIIIIIIIGGFBHHHIIHHIHHHFIHIIIIIHIIHFHHHHHIHHHHHGHHHHHHFFHHHHHGGFGFGEGGEDDGGGGGGGGGGGDGGGGGGGGGGGCEGGGGGGGGGGGCEGGGGCEEGGGGGGGGGECGGEGGGCEGGGGGGEECECECECGCCC<CGGGGGGGEECGGGGGGGGGEEGEGGGGCEGGGGGGGGGAGGEGGGGEEE??8CCEGGEECEG
@M00151:18:000000000-A117B:1:1101:19284:2518/2
CTGACGAGTAACAAAGTTTGGATTGCTACTGACCGCTCTCGTGCTCGTCGCTGCGTTGAGGCTTGCGTTTATGGTACGCTGGACTTTGTAGGATACCCTCGCTTTCCTGCTCCTGTTGAGTTTATTGCTGCCGTCATTGCTTATTATGTTCATCCCGTCAACATTCAAACGGCATGTCTCATCATGGAAGGCGCTGAATTTACGGAAAACATTATTAATGGCGTCGAGCGTCCGGTTAAAGCCGCTGAATT
+
???????@DDDDDDDDFFGGGGHHHCFHIHIIIIHHHHIIHIIIIIHHHHHHHHHHHHHHIIHHHHHDHHHHHHFFGHHHHHFHHHHHCFHGBFGGGGFGGGGGGGGGHGGGGGGCGGGEECGGGGGGGGGGGEGEGGGGGGGGGGGGCEEGGGGGGGGGGGGGGGGGGGGGGDAEEGGGGCECCEGCEGGGGGGAEGCEGEEEGCGDEECGGECGEEE:ECGGGGGDGGGCDDG>AEGEEEEGGGGEC:E
@M00151:18:000000000-A117B:1:1101:19446:2518/2
AACAGCAGGTTTCCGAGATTATGCGCCAAATGCTTACTCAAGCTCAAACGGCTGGTCAGTATTTTACCAATGACCAAATCAAAGAAATGACTCGCAAGGTTAGTGCTGAGGTTGACTTAGTTCATCAGCAAACGCAGAATCAGCGGTATGG
+
A?AAABBBDBDDDDDDGGGGGGIIHHHHHIIIIIIIIIIIHHIIIFHHHHHHHHHHHHIHFHHIIHHIIIIIIHHHHIHHHIHHHIIHHHHHHFEHHHHHHHHFHHHHHGGDFGGGFGGGGGGGGGGGGDEECGGGGGGGGGGGGGCDEGG
@M00151:18:000000000-A117B:1:1101:17506:2519/2
TATCCTTTGGATGGTCGCCATGATGGTGGTTATTATACCGTCAAGGACTGTGTGACTATTGACGTCCTTCCCCGTACGCCGGGCAATAATGTTTATGTTGGTTTCATGGTTTGGTCTAACTTTACCGCTACTAAATGCCGCGGATTGGTTTCGCTGAATCAGGTTATTAAAGAGATTATTTGTCTCCAGCCACTTAAGTGAGGTGATTTATGTTTGGTGCTATTGCTGGCGGTATTGCTTCTG
+
???AABBBDDDDDDDDGGGGGGIIIIEFHHHIIIIIIIIEHHHHIIFHIIHFFHHHIIIIHIIHHHHHHIHIIHHHHHHHHHHHHHHHHHHHHHHHHGGGGDFGGEGGGDDGGGGGGGGGGGGGGGGGGGGGGGGGCGGGGGGGGGGGGGGGGGGGGGGGGGGEGGGGEGGGGGCEGGGGGEGGGGGGGGGGGGGGGGEGEEGCCCEEGGGGGGGGGGGGGGGGGGGGCEGG.48?:??C:::
@M00151:18:000000000-A117B:1:1101:14082:2519/2
TGGTCTTTCGTATTCTGGCGTGAAGTCGCCGACTGAATGCCAGCAATCTCTTTTTGAGTCTCATTTTGCATCTCGGCAATCTCTTTCTGATTGTCCAGTTGCATTTTAGTAAGCTCTTTTTGATTCTCAAATCCGGCGTCAACCATACCAGCAGAGGAAGCATCAGCACCAGCACGCTCCCAAGCATTAAGCTCAGGAAATGCAGCAGCAAGATAATCACGAGTATCCTTTCCTTTATCAGCGGCAGACTT
+
?????BBBDDBBDDDDGFGGFGHIIFHHHHHHH>FHHIIIHHIHIIDGHHHIIIHHCCGHFHHHHIIGHHIHGHFHIHHHIHHHHHGHFFHHHHHHHHHHHHFHFHHHFCFFHHHGGGGGGGEGGGGGGGGGGGEGGGEEEGGGGGGGEGGGGGGGGGGGGGGGGGGGGGGGGGGGGGGGGEGGGGEECEGGGGGGGGGGGGGGGGGGGGGEEGGGGGGGGGGECEEGG?EGGEGGGGGG?EGGG<>???C
@M00151:18:000000000-A117B:1:1101:18608:2520/2
TTGCTGAGGGTCAGTGGTATCGTTATGCGCCTTCGTATGTTTCTCCTGCTTATCACCTTCTTGAAGGCTTCCCATTCATTCAGGAACCGCCTTCTGGTGATTTGCAAGAACGCGTACTTATTCGCCACCATGATTATGACCAGTGTTTCCAGTCCGTTCAGTTGTTGCAGTGGAATAGTCAGGTTAAATTTAATGTGACCGTTTATCGCAATCTGCCGACCACTCGCGATTCAATCATGACTTCGTGATAA
+
AA??ABBBDDDDDDDDGGGGGGHHIHIHHHHHEHHFHHIIHGGFHHHGHIIIIIIHHHFHHIIHIIHHHHIHIIGHHIHHHGGHHIIIHHHEDHHHHDCFHHHHHHHHHHHHHGEEGGGGGGEDEGGGGGGGGGGGGGGGGGGEGACGGGGGGGGGGGGGEEGGEGGGGGEGGEEECECEEGGCEGGGGGGGGGE::CGGGCEEGGEGGGGGGGEGGGADAGGGEGGGGGGEEGGGGGEC?ECCECEEGGG
@M00151:18:000000000-A117B:1:1101:11794:2520/2
GTTCGTCAAGGACTGGTTTAGATATGAGTCACATTTTGTTCATGGTAGAGATTCTCTTGTTGACATTTTAAAAGAGCGTGGATTACTATCTGAGTCCGATGCTGTTCAACCACTAATAGGTAAGAAATCATGAGTCAAGTTACTGAACAATCCGTACGTTTCCAGACCGCTTTGGCCTCTATTAAGCTCATTCAGGCTTCTGCCGTTTTGGATTTAACCGAAGATGATTTCGATTTTCTGACGAGTAACAA
+
????????DDDDDDDDCFGFGGIHIHFHHIIHIIIIIIHHHHGHIFGHIIHIHIHIIHFHHHIIIIHIHHHIIHHIIHFHHHHHHHIIIIIIIIIHIHHHHHHHHHHHHHHHGHHHHHHHHFHFHHHGGGGGGGGGGFGEEGGGGGGGGGGGGGEEGGECEGEGGGGEGGGGGGGGGGGGGGGGGGGGGGGGGGEEGGGGGGGGG?CEGGGGGGGGGGGGGG>CGGGEEGGGGGGGGGGGGGGGDGGGGGG
@M00151:18:000000000-A117B:1:1101:19329:2521/2
AGAAGCAGCATCAGTGACGACATTAGAAATATCCTTTGCAGTAGCGCCAATATGAGAAGAGCCATACCGCTGATTCTGCGTTTGCTGATGAACTAAGTCAACCTCAGCACTAACCTTGCGAGTCATTTCTTTGATTTGGTCATTGGTAAAATACTGACCAGCCGTTTGAGCTTGAGTAAGCATTTGGCGCATAATCTCGGAAACCTGCTGTTGCTTGGAAAGATTGGTGTTTTCCATAATAGACGCAACG
+
??A??BBBDDDBDDDDGGGGGGHIFHIHFFGHIDDGHHGHHFGGFCHHHHIFGHHHFHFHIHHIHIHHHGHCHHIIIHHHHHHHHFGGHGGHHHHHHFHHHFHHHHHHHHHHHGGGGGGGGGGGGGGGGGGGGGGGGGGGGEGGGGCEGEGGGEGGGEGEGGGGEGGGGGGGGGGGGEEGGGGGGGGG>EGCEGECEEGGGGGGCGGGEEEEEGGGGGGEGGGGGGG?CCCEGGGGG?EEGCEGGGGGAG
@M00151:18:000000000-A117B:1:1101:18942:2521/2
ATATTGACCATGCCGCTTTTCTTGGCACGATTAACCCTGATACCAATAAAATCCCTAAGCATTTGTTTCAGGGTTATTTGAATATCTATAACAACTATTTTAAAGCGCCGTGGATGCCTGACCGTACCGAGGCTAACCCTAATGAGCTTAATCAAGATGATGCTCGTTATGGTTTCCGTTGCTGCCATCTCAAAAACATTTGGACTGCTCCGCTTCCTCCTGAGACTGAGCTTTCTCGCCAAATGACGA
+
AAAAABBBDDDDDDDDGGGGGGIIIHIIHHIIHIIIIIIIHIIHIIIIIIIIIIIBFHHHIIIIIHIIIIFIHHHHIIIFHIIIIIIIIIIIIIIIIIIIIIIHFHHHHHHHHHHGGGGGGGGGGGGGGGGGGGGGGGGGGGGGGGGGGGGGGGGGGGGGGEGGGGGGGGGGGGGGGGGGGGGGGGGGGGGGGGGGGGGGGEEGGGGGGGGGGGGGGGGGGGGEGGGGGECEGGGGGGGGGGGGGCEGE
@M00151:18:000000000-A117B:1:1101:16537:2521/2
GGATACGCCAATCATTTTTATCGAAGCGCGCATAAATTTGAGCAGATTTGTCGTCACAGGTTGCGCCGCCAAAACGTCGGCTACAGTAACTTTTCCCAGCCTCAATCTCATCTCTCTTTTTGCGTTCTGCTTCAATATCTGGTTGAACGGCGTCGCGTCGTAACCCAGCTTGGTAAGTTGGATTAAGCACTCCGTGGACAGATTTGTCATTGTGAGCATTTTCATCCCGAAGTTGCGGCTCATTCTGATT
+
?????BAAEDDDDDDDGGGGGGHIHHHHHHHHHHIIIIIIIIHIIHHIIGHIHIIIHIIHHIIIHHHHHHHHHHHHHHHGGGGGGGGGGGGGGGGGGEGGGGGGGGGGGGGGGGGGGGGGGGGGGGGGGGGGGGGGGGGGGGGGGEGGEGGGGGGGGGGGGGGGGGEGGGGGGCEGGGEGGECGGGGGGGEGGGGGGGGGGECEGEGGGGE:CCEGGCGEGGG?CGGGG?DACE:CDGG>G::CEE?CGG
@M00151:18:000000000-A117B:1:1101:17451:2523/2
TCCTCTCCCGACTGTTAACACTACTGGTTATATTGACCATGCCGCTTTTCTTGGCACGATTAACCCTGATACCAATAAAATCCCTAAGCATTTGTTTCAGGGTTATTTGAATATCTATAACAACTATTTTAAAGCGCCGTGGATGCCTGACCGTACCGAGGCTAACCCTAATGAGCTTAATCAAGATGATGCTCGTTATGGTTTCCGTTGCTGCCATCTCAAAAACATTTGGACTGCTCCGCTTCCTCCTG
+
AAAAABBBDDDDDDDDGGGGGGIIIIIFHIIIIIIIIIHIIIIHHHHIIIHHIIIIIHHIIHIIIIIIIIIIIIIIIIIIGHIIIIIIIIIIIIGHHHHHHHHHHHHHHHHHHHHHHHHHHHHGGGGGHGGGGGGGHGGGEGGGGGGGGGGGGGGGGGGGGGGGGGGGGGGGGGGGGGGGGGGGGGGGGGGGGGGGGGGGGCEGGGGGGGGGGGGGGGGGGGGGGGGGGGGGEGGGGGGGGGGGGGGGGGE
@M00151:18:000000000-A117B:1:1101:14159:2523/2
GAAGCAGCATCAGTGACGACATTAGAAATATCCTTTGCAGTAGCGCCAATATGAGAAGAGCCATACCGCTGATTCTGCGTTTGCTGATGAACTAAGTCAACCTCAGCACTAACCTTGCGAGTCATTTCTTTGATTTGGTCATTGGTAAAATACTGACCAGCCGTTTGAGCTTGAGTAAGCATTTGGCGCATAATCTCGGAAACCTGCTGTTGCTTGGAAAGATTGGTGTTTTCCATAATAGACGCAACGCG
+
A?A?ABBBDDEDDDDDGGGGGGIIHIHHIIIIIIIIHIHHGHIHHHHHHIIIIIHHHIGHFHIIIIIHHHHHIIIIIIHHHHHIHIIHHHHFHHHHHHHHHHHHHHHHHHHHHGGGGGGGDGGEGGGGGGGGGGGGGGGGGGGGGGGGGGGGGGGGGGGGGGGGGGGGGGGGGCEGGGGGGGGGGEGGGGGGGGGGGGGGGGGGGGGGGGGGGGGGG1?ECCEEGEC?EEGGGGGCEGGECCCEGGGGGA<
@M00151:18:000000000-A117B:1:1101:14936:2523/2
GTTTTCCGCCTACTGCGACTAAAGAGATTCAGTACCTTAACGCTAAAGGTGCTTTGACTTATACCGATATTGCTGGCGACCCTGTTTTGTATGGCAACTTGCCGCCGCGTGAAATTTCTATGAAGGATGTTTTCCGTTCTGGTGATTCGTCTAAGAAGTTTAAGATTGCTGAGGGTCAGTGGTATCGTTATGCGCCTTCGTATGTTTCTCCTGCTTATCACCTTCTTGAAGGCTTCCCATTCATTCAGGAA
+
?????BBAEEEDEDDDGGGGGGIIIIIIIIIIHHIIIIIIIHHHHHIII8EGHIIIIIIIIIIIIHHHGHIIIIIIHHHHHHHHHHHHHHHHHHHHHHHHHGGGGGGGGGEGGGGGGHGGGGGGGGGGGGGGGGGGGGGGGGCEGGGGGGGGGGGGGGGGGGGGGGGGGGGGGGGGGGGGGGEGEGGGGGGGGGGGGGGGEGGGGGGGGGGGGGGGGGGGGGGGGGGGGGGGGGGGGGGGGGGGGGGGGGG
@M00151:18:000000000-A117B:1:1101:15163:2523/2
TGGACTGCTCCGCTTCCTCCTGAGACTGAGCTTTCTCGCCAAATGACGACTTCTACCACATCTATTGACATTATGGGTCTGCAAGCTGCTTATGCTAATTTGCATACTGACCAAGAACGTGATTACTTCATGCAGCGTTACCATGATGTTATTTCTTCATTTGGAGGTAAAACCTCTTATGACGCTGACAACCGTCCTTTACTTGTCATGCGCTCTAATCTCTGGGCATCTGGCTATGATGTTGATGGAA
+
?????B?BDDDDDDDDGGGGGGIIIIIIHHIIFHIIIHGHHHHHIIHHHHHHIIHHHFHEGHHHIHIIHGHHIIIHHIIIIHHDGFHHHIIFHFHHHHHHHHHGHGHHHHHHHHHHFHHFGGGGGGGGGGGGEGGGGGGGGGGGGGGGGGEGGEGGGGGGGGCEGGGGGGGGGGGGGGCGEGGGGGGGGCCEGGCEGGGGGGCEEGGGGGGGGGGGGGEGGGG*?EGEGEGCGEG?E::CCEGGEGEGCG
@M00151:18:000000000-A117B:1:1101:14381:2523/2
ACTCAAAAAGAGATTGCTGGCATTCAGTCGGCGACTTCACGCCAGAATACGAAAGACCAGGTATATGCACAAAATGAGATGCTTGCTTATCAACAGAAGGAGTCTACTGCTCGCGTTGCGTCTATTATGGAAAACACCAATCTTTCCAAGCAACAGCAGGTTTCCGAGATTATGCGCCAAATGCTTACTCAAGCTCAAACGGCTGGTCAGTATTTTACCAATGACCAAATCAAAGAAATGACTCGCAAGGT
+
AAAAABBBDDDDDDDEGGGGGGIIIIIIIHHHHHHHHIGHHIIHHIIIIIIIIHHHIIIIIDGHHIIGHHIFHIIIIIIIHHHHHGHHHHHHHHHHHHHHHHHHHGGGGGGGGGGGGGGGGGGGGGGGGGGGGGGGGGGGGGGGGGGGEGGGGGGGGGGGEGGEGGGGGGGGGGGGGGGGGGGGGGGGGGGGEGGGGGEGGGGGGGGGGG?CCGCEEGGGGGGGGGEGGGGCGGG?CGGGECCGGGGGGEC
@M00151:18:000000000-A117B:1:1101:15060:2524/2
TATTAAGCTCATTCAGGCTTCTGCCGTTTTGGATTTAACCGAAGATGATTTCGATTTTCTGACGAGTAACAAAGTTTGGATTGCTACTGACCGCTCTCGTGCTCGTCGCTGCGTTGAGGCTTGCGTTTATGGTACGCTGGACTTTGTAGGATACCCTCGCTTTCCTGCTCCTGTTGAGTTTATTGCTGCCGTCATTGCTTATTATGTTCATCCCGTCAACATTCAAACGGCCTGTCTCATCATGGAAGGCG
+
????ABBBDDDDDDDDGGGGGGIIIHHHIHHHIIHIIIIIHHHHHIFHIHIIIIIIIIHIHFHHHHHIIIIIIHFGHHHIIIGIIIIIIHIIHHHHHHHHHHHHHHHGGGGGGGGGGGGGGGGGGEGGGGGGCCCEGGGGEGEGGGEGGGCGGGGGGGGGGGGGGGGGGGGGGGGGCEEGEGGGEGGGGGGEGEGGGGGGGGGGGGGGGGGGGGCCECEGEGGGGGGGEGGGEGEECECEGEGGECGGEG>
@M00151:18:000000000-A117B:1:1101:15265:2524/2
TCATTCTGATTCTGAACAGCTTCTTGGGAAGTAGCGACAGCTTGGTTTTTAGTGAGTTGTTCCATTCTTTAGCTCCTAGACCTTTAGCAGCAAGGTCCATATCTGACTTTTTGTTAACGTATTTAGCCACATAGAAACCAACAGCCATATAACTGGTAGCTTTAAGCGGCTCACCTTTAGCATCAACAGGCCACAACCAACCAGAACGTGAAAAAGCGTCCTGCGTGTAGCGAACTGCGATGGGCATACTG
+
AAAA?BBBDDDDDDDDGGGGGGIIIIIIIHHHGHIHHHHHIHIIHFHHIIHIFHHIFHHIIIIIIIIIIIIIIIIIIIIIIIIIIIHIIIIIIIIHHIIIIIHHHHHHHHHHHHHHHHHHHHHHHHHGGGGGGGGGGGGGGGEGGGGGGGEEGGGGACEGGGGGGGGEEGGGGGGGGGGGGEGGGEEGCEGGCGG???EEGGGGGGEEEECEGGGGGGEGGEEE88?CGGGDG8DCCGCGGEEECGGCGG*
@M00151:18:000000000-A117B:1:1101:16350:2524/2
ACCAAAGACGAGCGCCTTTACGCTTGCCTTTAGTACCTCGCAACGGCTGCGGACGACCAGGGCGAGCGCCAGAACGTTTTTTACCTTTAGACATTACATCACTCCTTCTGCACGTAATTTTTGACGCACGTTTTCTTCTGCGTCAGTAAGAACGTCAGTGTTTCCTGCGCGTACACGCAAGGTAAACGCGAACAATTCAGCGGCTTTAACCGGACGCTCGACGCCATTAATAATGTTTTCCGTAAATTCAG
+
AAAAAABBDDDDDDDDGGGGGGHIHIIIIIIIIFHHIHHHHHHHHHHHHIHHHHHHHHHFHHHH==AEGGGGGGGGCGGGGGGGGGGGGGEEGGGGGGGGGGGGGGGGGGGGGGCEGGGGGGGGEGGGGGEGGGGGGGGGGGGGGGGGGEGGGGEGGGGGGGGGGGGGGGG8AGGECAGG8ECCEGGGGGGGGGGGGGGGEGGD>GGGEEEGGGADGGG>G<DGDGGEEC:CEEG??CEEGGGGGGGGGEC
@M00151:18:000000000-A117B:1:1101:16403:2525/2
ATGCCAGCAATCTCTTTTTGAGTCTCATTTTGCATCTCGGCAATCTCTTTCTGATTGTCCAGTTGCATTTTAGTAAGCTCTTTTTGATTCTCAAATCCGGCGTCAACCATACCAGCAGAGGAAGCATCAGCACCAGCACGCTCCCAAGCATTAAGCTCAGGAAATGCAGCAGCAAGATAATCACGAGTATCCTTTCCTTTATCAGCGGCAGACTTGCCACCAAGTCCAACCAAATCAAGCAACTTATCAGA
+
AA?AABBAEDDEEEDDGGGGGGHIFHIIIIIHIIIIFHIHIHHIIHHIIIHIIFHHHHHIIIIIIHHGHHIHFFHGHIHIHIIIIDHIHFHHHIIIIIHHHHHHHHHHHHHHHHHGGGGGGGGGGGGGGDEGGGGEEEGGGGGGGGGGGGGGGGGGGGGGEEEGEGGGGGCCEGGGEGGGGGGGGGGCEEEGGGGGGGGGGGGGGGGGGGGG?EGGGGGGGGGG?EGGCEGGEEGGGG:CEGGGGGGGGEG
@M00151:18:000000000-A117B:1:1101:12220:2526/2
CGTTGCGAGGTACTAAAGGCAAGCGTAAAGGCGCTCGTCTTTGGTATGTAGGTGGTCAACAATTTTAATTGCAGGGGCTTCGGCCCCTTACTTGAGGATAAATTATGTCTAATATTCAAACTGGCGCCGAGCGTATGCCGCATGACCTTTCCCATCTTGGCTTCCTTGCTGGTCAGATTGGTCGTCTTATTACCATTTCAACTACTCCGGTTATCGCTGGCGACTCCTTCGAGATGGACGCCGTTGG
+
AA???A@@DDADDDDDGGGGGGIIHFHHIIIIHHHHHHHIIHIIAFGHDFGICGFEHHIIHIIIIHHIIIHIIIIHHHHHHHHHHHHHHHHHGGFFGFGGGGGGGGGEGGGGGHGGGGGHGGGEEEGGGGGGG<EGGGGGGGGGGGGGGGGGGGGGGGGGGGGGGGGGGGGGEGGGGGGGGEGGGGGGGGGGGGEGGGGGGGGEEGGGGG8?GGEGGECGG??DDGGGGGGGGC?CE?E<DGG4CGE
@M00151:18:000000000-A117B:1:1101:13805:2526/2
ATTTGGACTGCTCCGCTTCCTCCTGAGACTGAGCTTTCTCGCCAAATGACGACTTCTACCACATCTATTGACATTATGGGTCTGCAAGCTGCTTATGCTAATTTGCATACTGACCAAGAACGTGATTACTTCATGCAGCGTTACCATGATGTTATTTCTTCATTTGGAGGTAAAACCTCTTATGACGATGACAACCGTCCTTTACTTGTCATGCGCTCTAATCTCTGGGCATCTGGCTATGATGTTGATGG
+
?????BBBDDDDDDDDGGGGGGIIIIIIIIIIIIIIIIIIHIHHHIIIIHHIHHHIIIIIIIHIIIHIIIIIIIIHHIIIIIIIIHHHHIIIIHHHHHHHHHHHHHHHHHHHHHHHHHHHHHGGGGGGGGGGGGGHGGGGEGGGGGGGGGGEGGGGGGGGGGGGGGGGGGGGGGGGGGGGGGGGGGGGGGGGGEGGGGGGGGGGGGGGGGGGGGGGGGGGGGGGGGGGGGEGGGGGGGGGGGGG?CEGGGC
@M00151:18:000000000-A117B:1:1101:18175:2527/2
AGAAAAAAAGTTTGAATTATGGCGAGAAATAAAAGTCTGAAACATGATTAAACTCCTAAGCAGAAAACCTACCGCGCTTCGCTTGGTCAACCCCTCAGCGGCAAAAATTAAAATTTTTACCGCTTCGGCGTTATAACCTCACACTCAATCTTTTATCACGAAGTCATGATTGAATCGCGAGTGGTCGGCAGATTGCGATAAACGGTCACATTAAATTTAACCTGACTATTCCACTGCAACAACTGAACGGA
+
?A?AABBADDDDDDDDGGGGGGIHCHEHIIHGHIHCGHHHHIFIFHHHHHHIHHGFHHIHIHHHIIIIHIHHIBEHHHHHEHDHHHFHFF@FHHDEGDFGGGGGGGGGGGGGGGGGGGGEGCGEEEGGGG<AGGGGGGGGGGGGGGGGGGGEGGGGGGGGGGGEGGGGGGGEGGEGGEDGGGGGEGGAGGGEGECEGDEGCGGEGC8?CEGGGGGGGGGGGGGGGGGGEGGCEEGGGGGGGGCCGE?CEC8
@M00151:18:000000000-A117B:1:1101:13642:2529/2
GCTCCCAAGCATTAAGCTCAGGAAATGCAGCAGCAAGATAATCACGAGTATCCTTTCCTTTATCAGCGGCAGACTTGCCACCAAGTCCAACCAAATCAAGCAACTTATCAGAAACGGCAGAAGTGCCAGCCTGCAACGTACCTTCAAGAAGTCCTTTACCAGCTTTAGCCATAGCACCAGAAACAAAACTAGGGACGGCCTCATCAGGGTTAGGAACATTAGAGCCTTGAATGGCAGATTTAATACCAGCA
+
AAAAAABBDDDDDDDDGGGGGGIIIIIIIIIIIIIIIIIHHHIIIHHHEFGHIIIIIIIIHHHHIHIHHHHHHIIIHHIIIIHIHCGHHIHHHHHHHHHHHHHHHHHHHHHHHGGGGGGGGGGEEGGGGGGGGGGGEGACCGGGEGGGGGGCEGGGGGGGGGGGGGGGGGGGGGGGEGGGGGGGGGGGGGGGGGGGGGGGGGGGEGEGG?EEGGGEGGGGGEGEEEGGGGGEEGCCECCEGGECC:CCEGE
@M00151:18:000000000-A117B:1:1101:14625:2529/2
ATACTGTAGGCATGGGTGATGCTGGTATTAAATCTGCCATTCAAGGCTCTAATGTTCCTAACCCTGATGAGGCCGTCCCTAGTTTTGTTTCTGGTGCTATGGCTAAAGCTGGTAAAGGACTTCTTGAAGGTACGTTGCAGGCTGGCACTTCTGCCGTTTCTGATAAGTTGCTTGATTTGGTTGGACTTGGTGGCAAGTCTGCCGCTGATAAAGGAAAGGATACTCGTGATTATCTTGCTGCTGCATTTC
+
????ABBBDDDDDDDDFCFGGGIIICEFHHIIIIIIIIIIIIIIHIIIIIIIIFFHIIIIIIIIIIIIIIIHIIHHHHHIFHDGHIHFHHIIIGEFHHFHIFHHHHHFHHHHFFFHHHHFHHHHHHFFHGFGGGGGGGGGGGGEECEEGGGGEGGGCEGGGGEGGGGEC:CGEE?CGGGGCECGCGGGCGCEEECGECGGEGGGGGA?CCEGGGEGGGGCCGGGGGGE?ECEGGGGCCGGGGGGEGEGG
@M00151:18:000000000-A117B:1:1101:15731:2530/2
TAATCATGTTTCAGACTTTTATTTCTCGCCATAATTCAAACTTTTTTTCTGATAAGCTGGTTCTCACTTCTGTTACTCCAGCTTCTTCGGCACCTGTTTTACAGACACCTAAAGCTACATCGTCAACGTTATATTTTGATAGTTTGACGGTTAATGCTGGTAATGGTGGTTTTCTTCATTGCATTCAGATGGATACATCTGTCAACGCCGCTAATCAGGTTGTTTCTGTTGGTGCTGATATTGCTTTTGAT
+
?????BBBDDDDDDDDGGGGGGIIIIIHHHHHIHIIIIIIIIIIIIHHIIIIHIIHDGHHIHFGHGHIIIIIIIIHIIHHHIIIHHIHHHHHHIIHHHHHHHHGFHHHHHHHHHHHHHHHGGFGFGGGGEGGGGGGGGGGGGCEGGGGGGEGGGGGGGGGCGEGGGCCECEEECEEGGGGEGGGGGGGGGGGGGGGGGGGGGGGGGGG>8AGDEEEGGG:CC??CEGEEGGG?ECGCECGGGGGGGGGCEC
@M00151:18:000000000-A117B:1:1101:17995:2532/2
CTGGTTCTCACTTCTGTTACTCCAGCTTCTTCGGCACCTGTTTTACAGACACCTAAAGCTACATCGTCAACGTTATATTTTGATAGTTTGACGGTTAATGCTGGTAATGGTGGTTTTCTTCATTGCATTCAGATGGATACATCTGTCAACGCCGCTAATCAGGTTGTTTCTGTTGGTGCTGATATTGCTTTTGATGCCGACCCTAAATTTTTTGCCTGTTTGGTTCGCTTTGAGTCTTCTTCGGTTCCGA
+
??AA?BBBDDDDDDDEGGGGGGIIHIIIIIIIIHHHHIIIHHHIIIIIIIIIIIIIIIIIIIIIIHIIHHHHHIFIHHHIIHHIIIHIIIHIHHEFHHHHHHHHCFHHHHCFHEHHHHHHHGGGGGGGGGGGGGGGGGGGGGGGGGEEGGGGGGGGGGGGCGG?CECGGGGG?ECCCGGGGCEGGGGGGGGGGGGGGGGGGGGGGGGGGGGGGDEGGG?EGGG?CEGGGGGGEGEGGGGGGGGGEEECEG
@M00151:18:000000000-A117B:1:1101:14829:2532/2
TGGCGACTCCTTCGAGATGGACGCCGTTGGCGCTCTCCGTCTTTCTCCATTGCGTCGTGGCCTTGCTATTGACTCTACTGTAGACATTTTTACTTTTTATGTCCCTCATCGTCACGTTTATGGTGAACAGTGGATTAAGTTCATGAAGGATGGTGTTAATGCCACTCCTCTCCCGACTGTTAACACTACTGGTTATATTGACCATGCCGCTTTTCTTGGCACGATTAACCCTGATACCAATAAAATCCCTA
+
?????BAADDDDDDDDGGGGGGHHHHHHHIHHHHHIIIHFHHIIIIIIIIIHHHHHHHHHHHHFGHHHHDHHHFHFFHHHFFHHHHHHHHHHHHHGGGGGGGGGGGGEGGGGGGGGGEEGGGGGCEEGGGEGGGGGGGGGGGGGGGGGGGGEG?CEEGGGGGGGGGGEEGEEGGGGGDGCEGCGGGEGGGGGCCGGGGGEEGGGEEGGGDGEGGGGGGGGGGEGGGGGGGGGGGGGGGGGGGGGGCEGGGG
@M00151:18:000000000-A117B:1:1101:19038:2533/2
GATTGGTGTTTTCCATAATAGACGCAACGCGAGCAGTAGACTCCTTCTGTTGATAAGCAAGCATCTCATTTTGTGCATATACCTGGTCTTTCGTATTCTGGCGTGAAGTCGCCGACTGAATGCCAGCAATCTCTTTTTGAGTCTCATTTTGCATCTCGGCAATCTCTTTCTGATTGTCCAGTTGCATTTTAGTAAGCTCTTTTTGATTCTCAAATCCGGCGTCAACCATACCAGCAGAGGAAGCATCAGCA
+
????AB??BDDDDDEEGGGGGGIHHHHHHHHEHHHHIIFHIHIIHHIIHHIHIFHHFFGHHIIIIIIIIIIIIFFHHHHIIIIIIIGFHHHHHFHHHHHHHHHHHHGGGGGGGGGGGGGGGGGGGEGGGGGGGGGGGGGGCEGGGGGGGGGGGGGGGGGGGGGGGGGGGGGGGGGGGGGGGGGGGGGGGGGGEEGGGGGGGGGGGGGGGGGGGGGGGGGGGGDGGGGGGGG:CEEEEGGGGCCEEGGGEG:
@M00151:18:000000000-A117B:1:1101:19193:2533/2
ATCAACAGAAGGAGTCTACTGCTCGCGTTGCGTCTATTATGGAAAACACCAATCTTTCCAAGCAACAGCAGGTTTCCGAGATTATGCGCCAAATGCTTACTCAAGCTCAAACGGCTGGTCAGTATTTTACCAATGACCAAATCAAAGAAATGACTCGCAAGGTTAGTGCTGAGGTTGACTTAGTTCATCAGCAAACGCAGAATCAGCGGTATGG
+
??A??BBBDDBDDDDDGGGGGGIIHHHHHCHHEHHIIIIIIIIIHHIIIHHIIIIIIIIIIIGHIIIIIIIIHHHIIHHHHHHHHHHHHHHHHHHHHHHHHGGGGGGGGGGGGGGGGGGGGGEEGGGGGGGGGGGGGGGGGGGGGGGGGGGGGGGGGGGGGGEEGCEGGGGGGGCGGGGGGEGEGGGGGGGGGGGGGGGGGGGGGGGGGCDECE
@M00151:18:000000000-A117B:1:1101:15440:2533/2
AAGCTCTTGGAAGAGATTCTGTCTTTTCGTATGCAGGGCGTTGAGTTCGATAATGGTGATATGTATGTTGACGGCCATAAGGCTGCTTCTGACGTTCGTGATGAGTTTGTATCTGTTACTGAGAAGTTAATGGATGAATTGGCACAATGCTACAATGTGCTCCCCCAACTTGATATTAATAACACTATAGACCACCGCCCCGAAGGGGACGAAAAATGGTTTTTAGAGAACGAGAAGACGGTTACGCAGTT
+
AAAAABBBDDDDDDDDGGGGGGHIIIIIHIHIIIIHIHHHHHHFHFGHHHHHHIIIAFGHHIIHIHHHIHIIHHHHHIHIFHIIIIIIIHHHHHFHHHEFFHHFFFHHHHHGGGGGGGGGGGGGGEGGGGGGHGGGGGGGEGGGGGGGGGGGGGGGGGGGGGGGGGGGGGGGGGGGGGEGGGGGGGGGEECGGEGGGGGGGGG>GAE>?>GAGGGEEEE:CEGGGGGGEGGGGGGE??CCGECCCCEE<0C
@M00151:18:000000000-A117B:1:1101:15140:2534/2
ACCCTAATGAGCTTAATCAAGATGATGCTCGTTATGGTTTCCGTTGCTGCCATCTCAAAAACATTTGGACTGCTCCGCTTCCTCCTGAGACTGAGCTTTCTCGCCAAATGACGACTTCTACCACATCTATTGACATTATGGGTCTGCAAGCTGCTTATGCTAATTTGCATACTGACCAAGAACGTGATTACTTCATGCAGCGTTACCATGATGTTATTTCTTCATTTGGAGGTAAAACCTCTTATGA
+
AAAAABBBDDDDDDDDGGGGGGIIIIIIIIHHIIIIGHIIIIHIIHHIIIIIIIIIIIIIIHIIIIIIIIIIIIIIHHHHHIIIIIIIIIIIIIIIIIHHHHHHHHHHHHHHHHHGGGGGGGGGGGGGGGGGGGGGGGGGGGGHGGGGGGGGGGHGGGGGHGGGGGGGGGGGGGGGGGGGGGGGEEGGGGGGGGGGGGGGGGEGGGGEGGGGGGGGGGGGGGGGGGGGGGGGGGGGEGGGGGGGGGG
@M00151:18:000000000-A117B:1:1101:14805:2534/2
GCGTACTTATTCGCCACCATGATTATGACCAGTGTTTCCAGTCCGTTCAGTTGTTGCAGTGGAATAGTCAGGTTAAATTTAATGTGACCGTTTATCGCAATCTGCCGACCACTCGCGATTCAATCATGACTTCGTGATAAAAGATTGAGTGTGAGGTTATAACGCCGAAGCGGTAAAAATTTTAATTTTTGCCGCTGAGGGGTTGACCAAGCGAAGCGCGGTAGGTTTTCTGCTTAGGAGTTTAATCATGT
+
?????@?BDDDDDDDDGGGGGGIIIIIIIIIIHHHHIIIIIFHIHIIIIIIIHIIIIIIFGHGHHIIFHHIHHHIIIIIIIIIIFHHHHHHHHIIIIHHHHHHHHHHHHHHHHHHGGGGGGGGGGGGGGGGGGGEGGGGGGGGGGGEGGGGCEEEC?EEGGGGGGGGDA88DGEGGGGGGGGGGGGGGGGGGGGGGGGGGEGCADEGGGGGGGGDGGGGGG?AEG1CEGGGGGGGGGGGGEEEEGGGGGGG
@M00151:18:000000000-A117B:1:1101:16384:2534/2
AGCACGCTCCCAAGCATTAAGCTCAGGAAATGCAGCAGCAAGATAATCACGAGTATCCTTTCCTTTATCAGCGGCAGACTTGCCACCAAGTCCAACCAAATCAAGCAACTTATCAGAAACGGCAGAAGTGCCAGCCTGCAACGTACCTTCAAGAAGTCCTTTACCAGCTTTAGCCATAGCACCAGAAACAAAACTAGGGACGGCCTCATCAGGGTTAGGAACATTAGAGCCTTGAATGGCAGATTTAATA
+
???A?AB?DDDDDDDDGGGGGGIIIIIHIIIIIHIIHHHFHHIIIIHIIHHHHHHIIIHHHHHHIIIIIIIIHHHHHHIFHIHIIFHHHHGHHHHHHHHHHHHHHHHGGGGGGGGGGGGGGGGGEGGG>CEGGEEGGGGGGGDCEGGGGGGGGGGGCEGGGGGGGGGEEGGEEGGGGGEGGGGGGEGGGGGGG?EGEGGGGGGGGCEECGGGGGGEGGGGGCEEGG?EE?EEGGGGECEC?8)CEGGGGG
@M00151:18:000000000-A117B:1:1101:16072:2534/2
CTTGGCACGTTCGTCAAGGACTGGTTTAGATATGAGTCACATTTTGTTCATGGTAGAGATTCTCTTGTTGACATTTTAAAAGAGCGTGGATTACTATCTGAGTCCGATGCTGTTCAACCACTAATAGGTAAGAAATCATGAGTCAAGTTACTGAACAATCCGTACGTTTCCAGACCGCTTTGGCCTCTATTAAGCTCATTCAGGCTTCTGCCGTTTTGGATTTAACCGAAGATGATTTCGATTTTCTGACG
+
?????BBBDDDDDDDDGGGGGGHIFHIIIIIIIIIIIIHIHIIIIIHIIIIHHEHHFHHIIIIHIIIIHHIHIIIIIHHHIIIIIHHHHHIIIIHHIIIIIIHHHHHHHHHHHHHHHHHHHHHGGGGGGGGGGGGGGGGGGGGGGGGEGGGGGGEEGGGGGGGGGBCEEGGGEGGGGGGGGGEGGGGGGGGGGGGGGGGGGGGGGGGGGGGGGEGGGCDEGGGEGGGGGGGGGGGGGGGGEGGGCCECGE8
@M00151:18:000000000-A117B:1:1101:16891:2534/2
GACTAAAGAGATTCAGTACCTTAACGCTAAAGGTGCTTTGACTTATACCGATATTGCTGGCGACCCTGTTTTGTATGGCAACTTGCCGCCGCGTGAAATTTCTATGAAGGATGTTTTCCGTTCTGGTGATTCGTCTAAGAAGTTTAAGATTGCTGAGGGTCAGTGGTATCGTTATGCGCCTTCGTATGTTTCTCCTGCTTATCACCTTCTTGAAGGCTTCCCATTCATTCAGGAACCGCCTTCTGGTGATT
+
????ABBBBDDDBDDDGGGGGGFHCCFHHHHHI9AFHIIIGHIIIIIHIHHHHHHIIIIIGEHHHHFHHIHHHHHIIIIIIHHIIHHHHHHHG@EEGGGGGGGGGGGGGGGGGGGGGCEGEGGGGG>CCEGGGEGGGGGGGGEGGGGGGGGGGGGGGGGEGGGGGG*?CGGEGGGGGGGGGGGGEGGGGGGGGGGGGGGGGGGGGGGGGGGGG:CEGGGGGGGGGGGGGEGGEGCCEGGGGGGGGG:CEGG
@M00151:18:000000000-A117B:1:1101:15499:2535/2
AGCTGGTTCTCACTTCTGTTACTCCAGCTTCTTCGGCACCTGTTTTACAGACACCTAAAGCTACATCGTCAACGTTATATTTTGATAGTTTGACGGTTAATGCTGGTAATGGTGGTTTTCTTCATTGCATTCAGATGGATACATCTGTCAACGCCGCTAATCAGGTTGTTTCTGTTGGTGCTGATATTGCTTTTGATGCCGACCCTAAATTTTTTGCCTGTTTGGTTCGCTTTGAGTCTTCTTCGGTTCCG
+
A????BBBDDDDDEEEGGGGGGIIIIIIIIIHHIIHHHHIHIGHHHHIIIIIIIIIIIIIIIHHIIIHHIGHIHHHHHIHHHIIHIIIHIIIIIHHHHHHHHHHHHFHHHFHDFHDHHHHGGGGGGHGGGGGGGGGGGGGGGGGGGGGGGGHGGGGGGGGGGGEG?CEEGGGGGEGGGGGGGGGGGGGGGGGGGGEEGGG<>GDDECECEGGGGGGGGGGEGGGGCEEDGEGGE?CCGGGGGGGGGGG?EE
@M00151:18:000000000-A117B:1:1101:17335:2535/2
AAGCGGTAAAAATTTTAATTTTTGCCGCTGAGGGGTTGACCAAGCGAAGCGCGGTAGGTTTTCTGCTTAGGAGTTTAATCATGTTTCAGACTTTTATTTCTCGCCATAATTCAAACTTTTTTTCTGATAAGCTGGTTCTCACTTCTGTTACTCCAGCTTCTTCGGCACCTGTTTTACAGACACCTAAAGCTACATCGTCAACGTTATATTTTGATAGTTTGACGGTTAATGCTGGTAATGGTGGTT
+
?A???B?@DDDDDDDDGGGGGGIHHHHHHHEHHHHCFHIIHHIIIHHHHHHHHHEEHHHHHIHHHHHHHHHHHFHHHHHFHHHHHHHHHHHHFGGGGGGGGHGGGHGGGHGGGGGGGGGGGGGGGGGGGGGGGEGEGGGGGGGGGGGGGGGGGGGGGGGGGGGGGGGGGGGCGEGGGGGGGGEGEEEGGEGGGGGGGGGGGGGCGGGGGEGGGGGGGCGGGGGGG?CE:CECEGG?CEECGCEE?E
@M00151:18:000000000-A117B:1:1101:17172:2536/2
TGCCATCTCAAAAACATTTGGACTGCTCCGCTTCCTCCTGAGACTGAGCTTTCTCGCCAAATGACGACTTCTACCACATCTATTGACATTATGGGTCTGCAAGCTGCTTATGCTAATTTGCATACTGACCAAGAACGTGATTACTTCATGCAGCGTTACCATGATGTTATTTCTTCATTTGGAGGTAAAACCTCTTATGACGCTGACAACCGTCCTTTACTTGTCATGCGCTCTAATCTCTGGGCATCTGG
+
<,,??BBBDDDDDDDDFFGGGFFIHHFHHHHDHHIIIIIGHHIHIIHIHIIIIHIHFHHHIHHIIHFHEFHIHIIII@EGHHIIHIIHHHHHFGHHFHFFHHHHHHFHHHHHHHHHHHHHHGGGGFDFFGFED<BEGEGGGGGGGEGGGGGGGGGEGGEGGGGGGGCE?CEEGGGGGGGGG::CGGGGEGGGGGGGGGEGEGGGGGGGGGGDGGGCEEGGEGGGGGCEE?CGGGCEGGGGGGGGGGGGGE?
@M00151:18:000000000-A117B:1:1101:11828:2537/2
TAGCCAGATGCCCAGAGATTAGAGCGCATGACAAGTAAAGGACGGTTGTCAGCGTCATAAGAGGTTTTACCTCCAAATGAAGAAATAACATCATGGTAACGCTGCATGAAGTAATCACGTTCTTGGTCAGTATGCAAATTAGCATAAGCAGCTTGCAGACCCATAATGTCAATAGATGTGGTAGAAGTCGTCATTTGGCGAGAAAGCTCAGTCTCAGGAGGAAGCGGAGCAGTCCAAATGTTTTTGAGATG
+
AA???BBBDDDDDDDDGFGGGGHIIHHHHHIGIIHGHHIIIHIHHHHHEHIIHHEDHIIHHIIIFHHHIHIIIIIIIIHHHHIIIIIHHHHHHHHHHHHHHHHHCDFHFFGFGGGGFGGEGGGGGGEGEGCEGGGGGGGGGGGGGGGGGGGGGGGGGGGGGGGGGGGGGGGGGGGEEGGGGGGGGGGEGEGGGGGGGGGGGGGGGGEGEGGEGGGGGCEEGGEGEDDGGGG?ECCGEGGE?CGGGGGGGGG
@M00151:18:000000000-A117B:1:1101:14577:2537/2
CAGTCCGTTCAGTTGTTGCAGTGGAATAGTCAGGTTAAATTTAATGTGACCGTTTATCGCAATCTGCCGACCACTCGCGATTCAATCATGACTTCGTGATAAAAGATTGAGTGTGAGGTTATAACGCCGAAGCGGTAAAAATTTTAATTTTTGCCGCTGAGGGGTTGACCAAGCGAAGCGCGGTAGGTTTTCTGCTTAGGAGTTTAATCATGTTTCAGACTTTTATTTCTCGCCATAATTCAAACTTTTTT
+
?AA??BA?DDDDDDDDGGGFGFHHIIIIHFHIHIEGHHIIIIIHIIHIIIIHHHIHHIHHHHHIIIHIHHHHHIHIFHHHHIIHHGGHHHHHHHHFFHHHHHHHHHHHHDFFFDFGGGGGGGGGGGGGGGGGGGGGGGGEGGGGGGGGGGGGGEGGGGGGGGGGGGGGGGGGGGGGADGGGGGCAGG:CCCGGGGGGGGGGGEEGGGGGGGGEGGGGGGGGGGGGGGGCGGGEDGGGGGEGEEGGGGGGGG
@M00151:18:000000000-A117B:1:1101:19426:2539/2
CAATGCTTTGCGTGACTATTTTCGTGATATTGGTCGTATGGTTCTTGCTGCCGAGGGTCGCAAGGCTAATGATTCACACGCCGACTGCTATCAGTATTTTTGTGTGCCTGAGTATGGTACAGCTAATGGCCGTCTTCATTTCCATGCGGTGCACTTTATGCGGACACTTCCTACAGGTAGCGTTGACCCTAATTTTGGTCGTCGGGTACGCAATCGCCGCCAGTTAAATAGCTTGCAAAATACGTGGCCTT
+
AAAAABBBEEEDDDDDGGGGGGIHFFHIIIIIHEHFCFHHHHIIIIIIIIIIHHHHHEHHHHHHIIIIIIIHHIIIIIHHHHHHHHHHGGGGGGBFGGGGGGEGEEGGGGGGEEGGGEGGGGGGGGGGGGGGEGEGGGGGGEGGGGGGGCDGGGGGGGGGGEG?DDGEEEGCEGGGGGGGGGGGDCGCEEGGGGGGGGEGG?EDGG?AEE<EGGGGGED?DG?EEEGEGCCCCEGEGGEGGGGGEGGGEGE
@M00151:18:000000000-A117B:1:1101:18552:2540/2
TAAAGCTGTTGCCGATACTTGGAACAATTTCTGGAAAGACGGTAAAGCTGATGGTATTGGCTCTAATTTGTCTAGGAAATAACCGTCAGGATTGACACCCTCCCAATTGTATGTTTTCATGCCTCCAAATCTTGGAGGCTTTTTTATGGTTCGTTCTTATTACCCTTCTGAATGTCACGCTGATTATTTTGACTTTGAGCGTATCGAGGCTCTTAAACCTGCTATTGAGGCTTGTGGCATTTCTA
+
AAAAABBBDDDDDDBDGGGGGGIIIIIIIIIIIIIIIIIIHHDFHHHHIIHHHICDHHIIIHHIIIHIIIFHHHHIHHIIIIIIHHHHHHGHIIHHHHHHHHHHHHHHHHHHHFHHHHGGGGGGGGGGGGGGGGGGGGGGGGGGGGGGGCEGGGGGGGGGGGGGGGGGGGGGGGGGEGGGGGGGGGGGGGGGGGGGEEGGG?GGGGGGGGGGGGGGGGGEGGGGGG?CCCCEG<00?*:C?C*01
@M00151:18:000000000-A117B:1:1101:18361:2540/2
AGGTATATGCACAAAATGAGATGCTTGCTTATCAACAGAAGGAGTCTACTGCTCGCGTTGCGTCTATTATGGAAAACACCAATCTTTCCAAGCAACAGCAGGTTTCCGAGATTATGCGCCAAATGCTTACTCAAGCTCAAACGGCTGGTCAGTATTTTACCAATGACCAAATCAAAGAAATGACTCGCAAGGTTAGTGCTGAGGTTGACTTAGTTCGTCAGCAAACGCAGAATCAGCGGTATGG
+
?????BBBDDDDDDDDGGGFGGIHHIHHIIHIIIHIIIGHHFHFHHFGHHHHFHHHHHHHHHHHHIHIFHIIIIIIIHFHHIHFFHIIIIHHHHHHHHHHHHHHHHFEDHEFGGGGGGGGGGGGGGGGGGGGGGGGGGGGGGGGGGGGEGGGCEGGGGGGGGGGGGGGGGGGEGEGGGGGGGGGEGGGGCAECEGGCGGGGGGGGGGEGEEECCGGGGGGGEGGGEED>A>CEC?CEGGCDEGG
@M00151:18:000000000-A117B:1:1101:19372:2540/2
ACCAGTAGTGTTAACAGTCGGGAGAGGAGTGGCATTAACACCATCCTTCATGAACTTAATCCACTGTTCACCATAAACGTGACGATGAGGGACATAAAAAGTAAAAATGTCTACAGTAGAGTCAATAGCAAGGCCACGACGCAATGGAGAAAGACGGAGAGCGCCAACGGCGTCCATCTCGAAGGAGTCGCCAGCGATAACCGGAGTAGTTGAAATGGTAATAAGACGACCAATCTGACCAGCAAGGAAG
+
AAAAABBBDDDDDDDDGGGGGGHHEHHHHCFHIIIIIIHHIHIHIIIIIIIIIIIIIIIIIIIIIIHIIIIIIIIHIHHEFFHHHHIIHHHEHHHHHHHHHDFHHHHHHHHHHHGHFHGGGFGFGGGGGGGGGGGGGGBGGGGGGGGEGGGGGGGGGEDGGGGADGDGGD88AGGGGGGGGGGGGEECC<AGGGGGGGEGGCAADG?CECGGGGGGGGCCEEGGEGEGDGGGG?CEGEGGEGEGECEEEG
@M00151:18:000000000-A117B:1:1101:18961:2541/2
ACCCAGCTTGGTAAGTTGGATTAAGCACTCCGTGGACAGATTTGTCATTGTGAGCATTTTCATCCCGAAGTTGCGGCTCATTCTGATTCTGAACAGCTTCTTGGGAAGTAGCGACAGCTTGGTTTTTAGTGAGTTGTTCCATTCTTTAGCTCCTAGACCTTTAGCAGCAAGGTCCATATCTGACTTTTTGTTAACGTATTTAGCCACATAGAAACCAACAGCCATATAACTGGTAGCTTTAAGCGGCTCA
+
AAAAAABBDDDBDDDDFFGGGGIIHIIIIIIHIIHHIIIHHHIIHIIIIFGGFHIIIIIIIIIIIIHHHHHIHIHHHHHIIIIIHHIIIIHHHHHHHHHHHHGFHHHHHHFHHHGGGHGGGGDEGGGGGGGGGGEGEGGGGGGGGGGGGGGGGGGGGGGGGGGGGGEEGGGGCEGGGGGGGGEGGGGGGGEGEGGGCEGGGGEGGCEGGGGGGGGGGGGGGGGGGGGGGGGGG10:CEGGGE?EDDAGCE
@M00151:18:000000000-A117B:1:1101:14441:2541/2
AAGCGATAAAACTCTGCAGGTTGGATACGCCAATCATTTTTATCGAAGCGCGCATAAATTTGAGCAGATTTGTCGTCACAGGTTGCGCCGCCAAAACGTCGGCTACAGTAACTTTTCCCAGCCTCAATCTCATCTCTCTTTTTGCGTTCTGCTTCAATATCTGGTTGAACGGCGTCGCGTCGTAACCCAGCTTGGTAAGTTGGATTAAGCACTCCGTGGACAGATTTGTCATTGTGAGCATTTTCATCCCG
+
????????DDDDEDDDGGGGFGIHIIIIIHHHHHIIIIIIIIHIIIIFHHGEHHHHIHIIIIIIIIHHIIIIFHEFFHHFHH=FFHHHHHGGGGGGGGGEEGGGGGGGGGGGGGHHGGGGGGGGGGEGGGEGGGGGEGGGGGGGGGGGGGGGGGGGGGGGGGGGEGGGGGGGGGGGGGGGGGGGGGGGGGGGGGG0?:::CEGGEGGGGGGCCGGGCC??EEECGGGCCEGGGG:CCEEEEEGGGEGGGGC
@M00151:18:000000000-A117B:1:1101:16740:2544/2
TGCTTAGGAGTTTAATCATGTTTCAGACTTTTATTTCTCGCCATAATTCAAACTTTTTTTCTGATAAGCTGGTTCTCACTTCTGTTACTCCAGCTTCTTCGGCACCTGTTTTACAGACACCTAAAGCTACATCGTCAACGTTATATTTTGATAGTTTGACGGTTAATGCTGGTAATGGTGGTTTTCTTCATTGCATTCAGATGGATACATCTGTCAACGCCGCTAATCAGGTTGTTTCTGTTGGTGCTGAT
+
AA?AABBBDDDDDDDDGGGGGGIIIIIIIIIIIIIIIHH>FFEHIFHIIIIIHHHIIIHHHHHHHHIHIHIIHHHIIIIIIHHIHHHIIIIIIHHHIIIIIHHHHHHHFHHHHHHHHHHHHGGGGGGGGGGGGGGGGGGG<CEEGGGGGGGGGGGGGGGGGEEEGGGGEGGGCGEGGG?CECGGGGGGGGGGGGGGGGGGGGGGGGEEGGGGGGGGGGGGGGDGGGGGEEC??E?EEGGEEGGGCCC?EEC
@M00151:18:000000000-A117B:1:1101:15677:2544/2
AGTGGATTAAGTTCATGAAGGATGGTGTTAATGCCACTCCTCTCCCGACTGTTAACACTACTGGTTATATTGACCATGCCGCTTTTCTTGGCACGATTAACCCTGATACCAATAAAATCCCTAAGCATTTGTTTCAGGGTTATTTGAATATCTATAACAACTATTTTAAAGCGCCGTGGATGCCTGACCGTACCGAGGCTAACCCTAATGAGCTTAATCAAGATGATGCTCGTTATGGTTTCCGTTGCTG
+
?????BBBDDDDDDDDGGGGGGIIIFFFFEGGHHIIIIIHIIIIIIHHHHHIIIHIIIGIIIIIGHIIHHHHIIIIIIIIHHHHIIIIIIIIIIHHHHHHHHHHHHHHHHHHHHHHHHHHGGGGGGGGGHGGGGGGGGGDEGGGGGGGGGGGGGGGGGGGGGGGGHGGGGGGGGGGGGGGGGGGGGGGGGGGGGGGGGGGGGGGGGGGGGGGGGGGGGGGGGGGGGGGGGGGDGGGGGGGEGGGGGEGGG
@M00151:18:000000000-A117B:1:1101:15543:2544/2
CGGAAAATGAGAAAATTCGACCTATCCTTGCGCAGCTCGAGAAGCTCTTACTTTGCGACCTTTCGCCATCAACTAACGATTCTGTCAAAAACTGACGCGTTGGATGAGGAGAAGTGGCTTAATATGCTTGGCACGTTCGTCAAGGACTGGTTTAGATATGAGTCACATTTTGTTCATGGTAGAGATTCTCTTGTTGACATTTTAAAAGAGCGTGGATTACTATCTGAGTCCGATGCTGTTCAACCACTAAT
+
AAAAAABBDDDDDBBDGGGGGGHIIIIIIIIHHHHHHIHHHIHHHHIIIIIIIIIIHHHHHIIIHHHEHIIHIIIIHHHHHHHHHHHHHHHHHHHHEHGGGGGGGGGGGGGGGGCGGGGGGGGGGGGGGGGGGGGGGGGEGEEGGGGGGGCEGGGGGGGGGGCGEGGGGGGGGGGGGGGCEGGGGGGGGGGGGEGGGGGGGGGGGGGGGGGGAEDGGGGGGGGGGEGGEGGGGGGGGGGGGGEEGGGGGEC
@M00151:18:000000000-A117B:1:1101:13453:2545/2
GGTCGCAAAGTAAGAGCTTCTCGAGCTGCGCAAGGATAGGTCGAATTTTCTCATTTTCCGCCAGCAGTCCACTTCGATTTAATTCGTAAACAAGCAGTAGTAATTCCTGCTTTATCAAGATAATTTTTCGACTCATCAGAAATATCCGAAAGTGTTAACTTCTGCGTCATGGAAGCGATAAAACTCTGCAGGTTGGATACGCCAATCATTTTTATCGAAGCGCGCATAAATTTGAGCAGATTTGTCGTCA
+
?????BB?DDBBDBDDGGGGGGHIHHHHHHHHHHIHDGHICFHHHIIIIIIHIIIIIIIDHHHHIIIIIHHIIIIIIIIIFGHHGHHHHHHHHHHHHHHHFHHHHHGGGGGGGGGGGGGGGGGGGGGGGGGGGGGGGGGGGGGGGGGGGGGGCEGGGGGGGGGGGDGGGGGGGGEGGGGGGGGGGGGGGGGG?EGDEGGGGGGGGEEGGGGGGGGGEGGEGGGGAGGGGGGCEEGGGEECEEGGCEECCE
@M00151:18:000000000-A117B:1:1101:15703:2545/2
AGATATGAGTCACATTTTGTTCATGGTAGAGATTCTCTTGTTGACATTTTAAAAGAGCGTGGATTACTATCTGAGTCCGATGCTGTTAAACCACTAATAGGTAAGAAATCATGAGTCAAGTTACTGAACAATCCGTACGTTTCCAGACCGCTTTGGCCTCTATTAAGCTCATTCAGGCTTCTGCCGTTTTGGATTTAACCGAAGATGATTTCGATTTTCTGACGAGTAACAAAGTTTGGATTGCTACTGA
+
??AAABBBEDDDDDDDGGGGGGIIIICFHHHHIIIHIIIIHFIIIIIIIIHIIIIIIIH7EHHHIIIIIIIIIIIHHHHHHHHIIIIIIHDFHHHIIIHIIHHIIIIHHHHHHHHHHHHHHHHHHHHHHHHHHHGFFEGDGGGGGGGGGGGGGGGEEEGGGGGGGGGGGGGGGGGGGGGGGGGGGG8CGGGGGGGGGGGGGGGGGGGGGGGGGGGGGGGGEEGGGGGGGGEGGG?CCEGGGGGGGGGGGG
@M00151:18:000000000-A117B:1:1101:18670:2545/2
CTGGCTATGATGTTGATGGAACTGACCAAACGTCGTTAGGCCAGTTTTCTGGTCGTGTTCAACAGACCTATAAACATTCTGTGCCGCGTTTCTTTGTTCCTGAGCATGGCACTATGTTTACTCTTGCGCTTGTTCGTTTTCCGCCTACTGCGACTAAAGAGATTCAGTACCTTAACGCTAAAGGTGCTTTGACTTATACCGATATTGCTGGCGACCCTGTTTTGTATGGCAACTTGCCGCCGCGTGAAATT
+
???AABBBEDDEDDDDGGGGGGIIIIIIIIIHFHHHHHHIIIIIHHIIIIIIGHHEHIIIIHIIFHIIIIIIIIHIHIIIIIIIIHHHHHHHHHHHHHHHHHHHHHHHHHGGGGGGGGGGGGGGGGGGGGGGGGGGGGGGGGGGGHGGGGGGGGGGGGGGGGGGGGGGGGGGGGGGGGGGGGGGCCEEGGGGGGGGGGGGGGGGGGGGGGGGGGGDGEGEGGGGEGGGGGGGGGGGGGGGGGGG8>GGEGG
@M00151:18:000000000-A117B:1:1101:11745:2546/2
GGCAACAGCTTTATCAATACCATGAAAAATATCAACCACACCAGAAGCAGCATCAGTGACGACATTAGAAATATCCTTTGCAGTAGCGCCAATATGAGAAGAGCCATACCGCTGATTCTGCGTTTGCTGATGAACTAAGTCAACCTCAGCACTAACCTTGCGAGTCATTTCTTTGATTTGGTCATTGGTAAAATACTGACCAGCCGTTTGAGCTTGAGTAAGCATTTGGCGCATAATCTCGGAAACCTG
+
??????BBDDDDDDDDGGGGGGIIIIIIFHIIHHHHFHHIHHIIIIHIIIIIIIIIIIIIHIHHHHIDGHHFHGGHHHHFGGFAFGHHEHHHHHHHHHHHHHHHHHHHHHHHHHGGGGGGGGGGGGGGGGGGGGGGGGGEGGGGGGGGGGGGGGGGGGGGG>AGGGGGGGGGGGGGGEGGGEEGGGGGGGGGGGGGGGGGGGCEGGGGGGGEGGEEEGGGCEGGGGGEEE>EDGGGGGGGEEGGGGGGG
@M00151:18:000000000-A117B:1:1101:17684:2547/2
CAAATCCGGCGTCAACCATACCAGCAGAGGAAGCATCAGCACCAGCACGCTCCCAAGCATTAAGCTCAGGAAATGCAGCAGCAAGATAATCACGAGTATCCTTTCCTTTATCAGCGGCAGACTTGCCACCAAGTCCAACCAAATCAAGCAACTTATCAGAAACGGCAGAAGTGCCAGCCTGCAACGTACCTTCAAGAAGTCCTTTACCAGCTTTAGCCATAGCACCAGAAACAAAACTAGGGACGGC
+
?????BB?DDDDDDDDFEFFFFFHIIIIHIIHHIHIIHFHIIIFHFHIHHDHHIFIIIIIIIHIIHHHHIHIIIIIHHHHHHHHHHHHHHHHHHHEEFFFFFFFFFFFFFFFFFFEEEEEEFEEFFFFFFFFFEFFFFFEEFAEFFFFFFFFFFFFFFFFFFFFEDDDFFFCEFFFEFFFFFFFFDEEFFFEFCEFFFFFFFEEFFFFFFFFFFFFFFCEEFFFFFFFFF?E?CEEEEEEFEAEDD?
@M00151:18:000000000-A117B:1:1101:14067:2547/2
CCCAATGCTTTGCGTGACTATTTTCGTGATATTGGTCGTATGGTTCTTGCTGCCGAGGGTCGCAAGGCTAATGATTCACACGCCGACTGCTATCAGTATTTTTGTGTGCCTGAGTATGGTACAGCTAATGGCCGTCTTCATTTCCATGCGGTGCACTTTATGCGGACACTTCCTACAGGTAGCGTTGACCCTAATTTTGGTCGTCGGGTACGCAATCGCCGCCAGTTAAATAGCTTGCAAAATACGTGGC
+
A??AABBBDDEDDD=BFGGGGGHHIHFHFHHHIIGEGH>EFFHHHIIIIIIIIHH>FHHHIHHHHHIIHIHHIHIIHIHHHHHHHHHHGGGGGGGGGGGGGGGGEEGGGGGEGGEGGGGGGGGGGGGGGGGGGGGGGGGGGGGGGGGGGGGEDGGGGGGGGGGGGDGGGGGGGGGGGGGGGGGGCGGGGGGGGGGGGGGGCGGGGGG<*5CEDGAGEGGC><A2<CCEGGCCGGGGGEGGGGGGECCCC<
@M00151:18:000000000-A117B:1:1101:16837:2547/2
TGACCAGCAAGGAAGCCAAGATGGGAAAGGTCATGCGGCATACGCTCGGCGCCAGTTTGAATATTAGACATAATTTATCCTCAAGTAAGGGGCCGAAGCCCCTGCAATTAAAATTGTTGACCACCTACATACCAAAGACGAGCGCCTTTACGCTTGCCTTTAGTACCTCGCAACGGCTGCGGACGACCAGGGCGAGCGCCAGAACGTTTTTTACCTTTAGACATTACATCACTCCTTCTGCACGTAATTTT
+
?A??ABBADDEDDDDDGGGGFGIIIIIIIIFHHIIIHHHHHIIIHFEHHFHHHHHGHIIHHIGIHHFGHIIIIHHHHHHHHHHHHFHHHFHHHHGGGGGGGGGGGGGGGGGGGGGGGGGGGGGGGGGGGGGGGGGGEGGGGGGGGGGGGGGGGGGGGGGGGEGCCGGGGGGGGGGAG>AGGGGGGGGGGGGGGG88DDGGGAEEEC00CCGGEGGGGGGGEGCEGGGGGGGGGGGGGGCEGGGG?EEGGGG
@M00151:18:000000000-A117B:1:1101:17892:2547/2
TAAGTCAAAGCACCTTTAGCGTTAAGGTACTGAATCTCTTTAGTCGCAGTAGGCGGAAAACGAACAAGCGCAAGAGTAAACATAGTGCCATGCTCAGGAACAAAGAAACGCGGCACAGAATGTTTATAGGTCTGTTGAACACGACCAGAAAACTGGCCTAACGACGTTTGGTCAGTTCCATCAACATCATAGCCAGATGCCCAGAGATTAGAGCGCATGACAAGTAAAGGACGGTTGTCAGCGTCATAAGA
+
???A?BBBDDDDDDDDGGGGDGEHIIIBCEFHHHHIIIIIHIIHHHHHHHHFHHHHHHHIIHHHHHHHHHHHHDHHHHHHHHHHFBDFFFHHHHHHHGGGGGGGGGDGGDEGGGGGGGGEGGEGGGGGGGCEGGGGGGGGGGGGGGGGEGGEGGEGGGGGGGGGGG8EGGGEEEGGGGGCEGGGGGGGGEGEGGCGGEGGGGEEEGGGGGCECC>D>EGGGCCEEEEECEGCA>CEGECGGEC?CCECEC?
@M00151:18:000000000-A117B:1:1101:13719:2552/2
TGAGCTTTCTCGCCAAATGACGACTTCTACCACATCTATTGACATTATGGGTCTGCAAGCTGCTTATGCTAATTTGCATACTGACCAAGAACGTGATTACTTCATGCAGCGTTACCATGATGTTATTTCTTCATTTGGAGGTAAAACCTCTTATGACGCTGACAACCGTCCTTTACTTGTCATGCGCTCTAATCTCTGGGCATCTGGCTATGATGTTGATGGAACTGACCAAACGTCGTTAGGCCAGTTTT
+
?????BBBDDDDDDDDGGGGGGHHHHIHHHIIIHIIIIIIIIIIIIIIIIIIIHHIHIIHHHIIIIIIIIIIIIIIIHIIHIIIHIIIIIIHHAFHIIIHHHHGHHHHHHHEHHHHHHHHHGFGGGGGGHGGGGGGGGGGG@EDGGGGGGGGGGGGGGGGGGGGGGGGGGGGGGGGGGGGGGGGGGGGGGGGGGGGGGGGGE?EGEGGGGGEGGGEEGGGGGEEEEGEECEGGGEEGG?EGGGGGEGCEGE
@M00151:18:000000000-A117B:1:1101:13319:2552/2
TTATTACCATTTCAACTACTCCGGTTATCGCTGGCGACTCCTTCGAGATGGACGCCGTTGGCGCTCTCCGTCTTTCTCCATTGCGTCGTGGCCTTGCTATTGACTCTACTGTAGACATTTTTACTTTTTATGTCCCTCATCGTCACGTTTATGGTGAACAGTGGATTAAGTTCATGAAGGATGGTGTTAATGCCACTCCTCTCCCGACTGTTAACACTACTGGTTATATTGACCATGCCGCTTTTCTTGG
+
?????BBBDDDDDDDDGGGGGGHHCCHIIIHGHHHHHHHHIHIIIIIFHIIHICHHHFHHIHHHHHHHHHHHHHHHHHHHHHHHHHHEAGGGGEGGGGGGDDCEGGGGGGGGGEEGGGGGGGGGGGGGGGGGGGGGGGGGGGGGGGECEGGGGGCECEGGC0?ECGGGGGGGGGGGGCEEEGGGCEGEEGGGGEECEEECECEGGGEGGDC?EGGEEGGGGGG?CEGGGGCCEEGEGGG>AAGGGCCCCE
@M00151:18:000000000-A117B:1:1101:13990:2553/2
GTTTATCGCAATCTGCCGACCACTCGCGATTCAATCATGACTTCGTGATAAAAGATTGAGTGTGAGGTTATAACGCCGAAGCGGTAAAAATTTTAATTTTTGCCGCTGAGGGGTTGACCAAGCGAAGCGCGGTAGGTTTTCTGCTTAGGAGTTTAATCATGTTTCAGACTTTTATTTCTCGCCATAATTCAAACTTTTTTTCTGATAAGCTGGTTCTCACTTCTGTTACTCCAGCTTCTTCGGCAC
+
?????BBADDDDDDDDFGGGGGIHHFHCHHFHHGGHIIIHHIIIIFFHHIIIHIHHHIGHGHGHFGHHHIHIIIHHHHEHHHHHHHHFHGGGGGGGGGGGGGGGGGGGEGGGGGGGGGGGGGGGGGGGGGGGC2CG?EGGGGGGGGGGGGG?CGGGGGGGGGGGGGGGGGGGGGGGGGGGGGGEE:CEEGGGGGGGGGGGGGGGGGEGGGGGGGEEGCGGGGGGEGGEGGGCEGGGGGGGGGGGAD
@M00151:18:000000000-A117B:1:1101:17974:2553/2
GATAAGCAGGAGAAACATACGAAGGCGCATAACGATACCACTGACCCTCAGCAATCTTAAACTTCTTAGACGAATCACCAGAACGGAAAACATCCTTCATAGAAATTTCACGCGGCGGCAAGTTGCCATACAAAACAGGGTCGCCAGCAATATCGGTATAAGTCAAAGCACCTTTAGCGTTAAGGTACTGAATCTCTTTAGTCGCAGTAGGCGGAAAACGAACAAGCGCAAGAGTAAACATAGTGCCATG
+
?A??ABBBDDDDDDDDGGGGGGIHHIHHHHHIIHHIHHIIIIHIIIIIIIIIIIIIIIIIIIIIIIIIGHIHHHIHIIIIIIIIHHHHHHHHHHHHHHHHHHHHHHHGGGGGGGGGGGGGGGCEGGGGGGGGGGGGGGGGEEGDGGGGGGGGGGGGCEEGGGGGGGGEGGGGGGGGGGGEGGGGG:CEGGGGGGGGGGGGGEEGGGGEEGGGGGGDGGGGGE?GGGGGGGGGGGCEEGGGEGCCEGGGGG
@M00151:18:000000000-A117B:1:1101:13927:2553/2
GTTGACATTTTAAAAGAGCGTGGATTACTATCTGAGTCCGATGCTGTTCAACCACTAATAGGTAAGAAATCATGAGTCAAGTTACTGAACAATCCGTACGTTTCCAGACCGCTTTGGCCTCTATTAAGCTCATTCAGGCTTCTGCCGTTTTGGATTTAACCGAAGATGATTTCGATTTTCTGACGAGTAACAAAGTTTGGATTGCTACTGACCGCTCTCGTGCTCGTCGCTGCGTTGAGGCTTGCGTTTAT
+
?????BBBDDDDDDDDGGGGFGHHIHHHIHIIIHHIHHHHHHHHIFHHIIIIHHIIHIIIIIGHHIIIIIIIIIIIHIIGIIIHHIIHIIIIIIIHHIHHHHHHHHHHHHHHHEHHGGGGGGGFGGEGGGGGGGGGGGGGGGGEGGGCCCEGGGGGGGGGGGGGGGGGGGGGGGGGGGGGGGGGGGGGGGGGGGGGGGGGGGGCEGGGGGEGEGGGGEEEGGGGGGGGGGGGGGEEAE:CCCEDGA>GGE?
@M00151:18:000000000-A117B:1:1101:15737:2554/2
ATATCGGTATAAGTCAAAGCACCTTTAGCGTTAAGGTACTGAATCTCTTTAGTCGCAGTAGGCGGAAAACGAACAAGCGCAAGAGTAAACATAGTGCCATGCTCAGGAACAAAGAAACGCGGCACAGAATGTTTATAGGTCTGTTGAACACGACCAGAAAACTGGCCTAACGACGTTTGGTCAGTTCCATCAACATCATAGCCAGATGCCCAGAGATTAGAGCGCATGACAAGTAAAGGACGGTTGTCAG
+
?????AA?BDDDDDDDGGGGGGIIIIHIIHHHHIIIFGHIIIIIIIIIIIIIGHHHHH@EGGHHHHHHIIHHIHHIHHHHHHHGHFFHHHHHHFBFGGGGGGGGGGGGGGGGGGGEGGGGGGGGGGGGGGG?CGGGGGGEGGGGGGGGGGGGGGGGGGGGGGEEGGGGGGGEGGGDGGGGGGGGGGGGGGGGGGGGGGGGGGGEGGGEGGGGGGGGGGEEGGGGGGGEE:CEGEGGEECCGDDCE<CEEE
@M00151:18:000000000-A117B:1:1101:16082:2555/2
GACCAAATCAAAGAAATGACTCGCAAGGTTAGTGCTGAGGTTGACTTAGTTCATCAGCAAACGCAGAATCAGCGGTATGG
+
???????BDDDDDDEDGGGGGGHHHHHIHIIIHHIIIIIIFHHIIIGHHHHIHHHIIIIHHHHHHHHIHIIIIHHDHHII
@M00151:18:000000000-A117B:1:1101:19270:2556/2
TTCTGTGCCGCGTTTCTTTGTTCCTGAGCATGGCACTATGTTTACTCTTGCGCTTGTTCGTTTTCCGCCTACTGCGACTAAAGAGATTCAGTACCTTAACGCTAAAGGTGCTTTGACTTATACCGATATTGCTGGCGACCCTGTTTTGTATGGCAACTTGCCGCCGCGTGAAATTTCTATGAAGGATGTTTTCCGTTCTGGTGATTCGTCTAAGAAGTTTAAGATTGCTGAGGGTCAGTGGTATCGTTATG
+
?????BBBDDDDDDDDGGGGGGIHIHIIIIIIHIIIIIIHIIIIIHGGHHHHHHHHIHFHEHIIIIHHHHHIIHIHHHHHHHHHHHHHHHHHHHHHHHHHHHGGGGGGBDGGGGGGGGGGGGGGGGGGGGGGGGEGGGGGGGGGGGGGCEGGGGGGGGGGGGGGGGG>>DEGGGGGGGGGGGGEG?:CCGGGGGGGGGGGGECEEGGGEEGGGGGCC1:CEEGEGEEGCECGGGEGGEEEGC?CGGC?CE?
@M00151:18:000000000-A117B:1:1101:12095:2556/2
CGACCTTTCGCCATCAACTAACGATTCTGTCAAAAACTGACGCGTTGGATGAGGAGAAGTGGCTTAATATGCTTGGCACGTTCGTCAAGGACTGGTTTAGATATGAGTCACATTTTGTTCATGGTAGAGATTCTCTTGTTGACATTTTAAAAGAGCGTGGATTACTATCTGAGTCCGATGCTGTTCAACCACTAATAGGTAAGAAATCATGAGTCAAGTTACTGAACAATCCGTACGTTTCCAGAC
+
?AAAAABBDDDDDDDDGGGGGGHHIIIIIIIIIHIHHIIHHHHHHHHIGHIIIIHHHIIEHHIIHHDFGHIIIIIHIIIHFHHHHHHHHHHHHHHHFHHHHHHHHGGGGGHGGGGGGGGGGGGE>DEGGGGGGGGGGGGGCEGEEGGGGGGGGGGGGGGDGGGGGGGGGGGGEGGGGGGGGGGEGGGGGGGGGGGGGGG?EEGGGGGGGGGECEGEEGGG?EGEGGGGGGGGGEEGGGEGGGGEGG
@M00151:18:000000000-A117B:1:1101:14972:2557/2
TCAAGCTCAAACGGCTGGTCAGTATTTTACCAATGACCAAATCAAAGAAATGACTCGCAAGGTTAGTGCTGAGGTTGACTTAGTTCATCAGCAAACGCAGAATCAGCGGTATGG
+
AAAA?BBBDDDEEEDDGGGGGGFFHHIIHIIIIIHIIIIIIIIIIIIIIIIIHIIIIHHHHIHGHHHHHHIIIIFFHIHHIIHHIIIIIIIHFHIHHHHHHHHHHHHHHEGGGG
@M00151:18:000000000-A117B:1:1101:18271:2557/2
CATTATGGGTCTGCAAGCTGCTTATGCTAATTTGCATACTGACCAAGAACGTGATTACTTCATGCAGCGTTACCATGATGTTATTTCTTCATTTGGAGGTAAAACCTCTTATGACGCTGACAACCGTCCTTTACTTGTCATGCGCTCTAATCTCTGGGCATCTGGCTATGATGTTGATGGAACTGACCAAACGTCGTTAGGCCAGTTTTCTGGTCGTGTTCAACAGACCTATAAACATTCTGTGCCGCGTT
+
??A??BBBDDDDDDDDGGGGGGIIIIIIIIIIIIHIIIIHIIIHIIIIIIHHHHIHIIIIIIIIIIIHHHHHHIHHIFHHGHIIIIIIIIIIIIIIIIHEGHIIIHHHHHHHHHHHHHHHHHHHHGGGGGGGGGGGGGGGGGGGGGGGGGGGGHGGGGGGGGGGGGGGGGGGGGGGGGGGEGGGGGGGGGEGE?CDDEGGGGGGGGGGGGGGGGEGGGGGGEGGGGGEGEGGGGGGGGGGGC::CGDGG>D
@M00151:18:000000000-A117B:1:1101:15227:2558/2
CAACAATTTTAATTGCAGGGGCTTCGGCCCCTTACTTGAGGATAAATTATGTCTAATATTCAAACTGGCGCCGAGCGTATGCCGCATGACCTTTCCCATCTTGGCTTCCTTGCTGGTCAGATTGGTCGTCTTATTACCATTTCAACTACTCCGGTTATCGCTGGCGACTCCTTCGAGATGGACGCCGTTGGCGCTCTCCGTCTTTCTCCATTGCGTCGTGGCCTTGCTATTGACTCTACTGTAGACATTTT
+
AA?AA?BBDDDDDDDDGGGGGGHIIHHHHHHIIIIIIIIIIHHIIIIIHIIHHHIIIFHIHIHIHGIIHBHHCEHHHHHHHHHHHBHHFHFHGGGGGGGGGGGGGGGEGGGGGGGGEGGGGGGGGEGGGGGGGGGGGGGGGGEGGGGGGGEGGDGGGGGGGEEGGGGGGGGGGGGGGGGGGGGGGGDGGGEGGGGGGGGGCGGGGECCECCGEGGGGGDEGGGCEEECCEGECEEEEGGECCEEGGGGEGG
@M00151:18:000000000-A117B:1:1101:19535:2559/2
AAATGACGACTTCTACCACATCTATTGACATTATGGGTCTGCAAGCTGCTTATGCTAATTTGCATACTGACCAAGAACGTGATTACTTCATGCAGCGTTACCATGATGTTATTTCTTCATTTGGAGGTAAAACCTCTTATGACGCTGACAACCGTCCTTTACTTGTCATGCGCTCTAATCTCTGGGCATCTGGCTATGATGTTGATGGAACTGACCAAACGTCGTTAGGCCAGTTTTCTGGTCGTGTTCAA
+
A????BB?DDDDDDDDGGGGGGIIHIFFBFGHIBGHHHDFEGHIHH=FHIHHHHIIIIIIIIHFGIHIHFHHHHIIHFFAEFHHHHHGDHHIIIIIEEEHHFHFHHHHGHHFHHHHHHHHHHHHHHH?FFGGGEGGGGGGGGGGGGGGGGGGGGGGGGGEGGGGGGGGGEGGGGGGGGGGEGGGGGGGGGGGGGGGGGGGGGGGGGGGCECEGGGGECEEGGEGGGGGGGGGGEEGGGGGGGGGDECEGGC
@M00151:18:000000000-A117B:1:1101:18410:2559/2
GACGAGTAACAAAGTTTGGATTGCTACTGACCGCTCTCGTGCTCGTCGCTGCGTTGAGGCTTGCGTTTATGGTACGCTGGACTTTGTAGGATACCCTCGCTTTCCTGCTCCTGTTGAGTTTATTGCTGCCGTCATTGCTTATTATGTTCATCCCGTCAACATTCAAACGGCCTGTCTCATCATGGAAGGCGCTGAATTTACGGAAAACATTATTAATGGCGTCGAGCGTCCGGTTAAAGCCGCTGAATTGT
+
AAAAAAABEEEEDDDDGGGGGGIHIIHIIIIIHHHHIIHCFHHIHFHHHHHHHHHHHIIHHIHHHHHHFHHHDFHHHHHHHHFHHHCFHHFFHGGGGGGGGGGGGGGGGHGGGGGGCECEGGGGGGGGGGGGGGGGGGGGGGGGGGGGGGGGGGGGGGGGGGGGGGGGGEGGGGGGGGGGGGGEGEGEGGGGGGGGGGGGGGGGEGGGEGGGGGGGGGEGGGGGGGEG?E?DG??CEGGGGGDAGEGEEEE
@M00151:18:000000000-A117B:1:1101:18167:2559/2
CTAAAGGCAAGCGTAAAGGCGCTCGTCTTTGGTATGTAGGTGGTCAACAATTTTAATTGCAGGGGCTTCGGCCCCTTACTTGAGGATAAATTATGTCTAATATTCAAACTGGCGCCGAGCGTATGCCGCATGACCTTTCCCATCTTGGCTTCCTTGCTGGTCAGATTGGTCGTCTTATTACCATTTCAACTACTCCGGTTATCGCTGGCGACTCCTTCGAGATGGACGCCGTTGGCGCTCTCCGTCT
+
AAAAABB?DDDDDDDDFGGGGGHHHHHIIIIICGHHHIHIAEHEHHIHIIIIIIIIIIHIIIIHHHHIIHHHHHHHHHHHHHHHHFFFHHFHHHHFHHHHHHHHHGGGGGGGGGGGGGGGGBEEGGGGGGGGGGGGGGGGGGGGGGGGGGGGGGGGGGGGCGGGGGGGGCEGGGGGGGGGGGGGGGGGGGGGGGGGGG<AEGGGGGGGEGGGGGGGGGGGGGEGGGGGGGGAGGGEDCDGGGGGEG9
@M00151:18:000000000-A117B:1:1101:18888:2559/2
TCCACTTCGATTTAATTCGTAAACAAGCAGTAGTAATTCCTGCTTTATCAAGGTAATTTTTCGACTCATCAGAAATATCCGAAAGTGTTAACTTCTGCGTCATGGAAGCGATAAAACTCTGCAGGTTGGATACGCCAATCATTTTTATCGAAGCGCGCATAAATTTGAGCAGATTTGTCGTCACAGGTTGCGCCGCCAAAACGTCGGCTACAGTAACTTTTCCCAGCCTCAATCTCATCTCTCTTTTTGCG
+
AAAAABBBEDDDDDEDGGGFFGIIIIHHHIGHHIIIIIIIIIIHIIIIIDHH/AEHIIIIIIHIHHHHIIIHHIIHIIIIHHHHHHGFGHIIIIIIIIHHHHHHHHHFHHHHHHHHHHHHHGGGGGGGGGGGGEGGGGHGGGGGGGGGGEGGCEGGGGGGGGGGGGEGEGGGGGGGGGGGGGGGGGGCEGGGGGGGGGGGGGGGEGGGGGGGEEGGGGGGGGGGGGGGGGEGGGGGGGGGGGGGGGGG2C.
@M00151:18:000000000-A117B:1:1101:14305:2560/2
GATACCAATAAAATCCCTAAGCATTTGTTTCAGGGTTATTTGAATATCTATAACAACTATTTTAAAGCGCCGTGGATGCCTGACCGTACCGAGGCTAACCCTAATGAGCTTAATCAAGATGATGCTCGTTATGGTTTCCGTTGCTGCCATCTCAAAAACATTTGGACTGCTCCGCTTCCTCCTGAGACTGAGCTTTCTCGCCAAATGACGACTTCTACCACATCTATTGACATTATGGGTCTGCAAGCTG
+
?????BBBDDDDDDDDGGGGGGIIIIIHIIIIHHHFHIIFHHFHIGHGHHHHIIIHHHHHIIIIIHHHEHHHCFEEHHHHIIHFHDEHHIHDCHHHHHHHHHHHHHHFGGGGGGGGGGDGGEGGGGGGGGGGGGGGGGGGGGGGGGGGGCECEGGEGGGGGGGC?EGGGGGGGGGGGGGGGGGG:CCEGGEEGGGGGGGGGGED:CG?ECGGGEGGGGGGGCGGGGEGGCEGGGGGCECECGECEGGEG?
@M00151:18:000000000-A117B:1:1101:15894:2560/2
ATACCGCTGATTCTGCGTTTGCTGATGAACTAAGTCAACCTCAGCACTAACCTTGCGAGTCATTTCTTTGATTTGGTCATTGGTAAAATACTGACCAGCCGTTTGAGCTTGAGTAAGCATTTGGCGCATAATCTCGGAAACCTGCTGTTGCTTGGAAAGATTGGTGTTTTCCATAATAGACGCAACGCGAGCAGTAGACTCCTTCTGTTGATAAGCAAGCATCTCATTTTGTGCATATACCTG
+
?A?AAAAAEEEDDDEDGGGGGGIIIHIIIIIIIIHHHIIIIIHIIIIIIIIIIHIHHHHHIIIIHHHIIIIIIIHIEGHIIIIHHHIIIIIIIIIIIHHHHHHHHHHHHHHHHHHHGGGGGGGGGGGGGGGGGGGGGGGGGGGGGGGGGGGGGGGEGGGGGGGGCCCEGGGGGGGGGGGGGGGGGGGGGGGGGGCEGGGGGGGGGGGGGGGGGGEGGGGGGGGGGGGGGGGCEGGGGGGGGGG
@M00151:18:000000000-A117B:1:1101:14851:2560/2
CAAGTATCGGCAACAGCTTTATCAATACCATGAAAAATATCAACCACACCAGAAGCAGCATCAGTGACGACATTAGAAATATCCTTTGCAGTAGCGCCAATATGAGAAGAGCCATACCGCTGATTCTGCGTTTGCTGATGAACTAAGTCAACCTCAGCACTAACCTTGCGAGTCATTTCTTTGATTTGGTCATTGGTAAAATACTGACCAGCCGTTTGAGCTTGAGTAAGCATTTGGCGCATAATCTCGGA
+
?????BBBDDDDDDDDGGGGGGIIIIIIIHFHFHIIIIIIIIIIHHHIHHHIHIHHIIIIIIIIFHHHHHHHHIHIHGIDHHHIHIIHHHHCGHIHHCEHHHHHHHHHHHHHHGGGFGEGGGGGGGGGGGGGGGGGHEECECGGGGGGGGEGCCGGGGGGGGGGGGGGGGGGGCGEGGCGGGGGGGGGGGGGGGGGGEGGGCCGGGGGGGGEGGEEGEGGGGGGGGCCCGGGGGGGGEAGGGGEEEGEEGG
@M00151:18:000000000-A117B:1:1101:17507:2561/2
CAACTATTTTAAAGCGCCGTGGATGCCTGACCGTACCGAGGCTAACCCTAATGAGCTTAATCAAGATGATGCTCGTTATGGTTTCCGTTGCTGCCATCTCAAAAACATTTGGACTGCTCCGCTTCCTCCTGAGACTGAGCTTTCTCGCCAAATGACGACTTCTACCACATCTATTGACATTATGGGTCTGCAAGCTGCTTATGCTAATTTGCATACTGACCAAGAACGTGATTACTTCATGCAGCGTTAC
+
?????BBBDDDDDDDDGGGFGGHIHIHHIIIIHHHHIHHHHHHIIIIIIHIGHHHIHIIIIIHIIIIIIIIIFGHCHHHHHGHHHHHHHHHFFHHHHHHHHGGGGGGGGGGGEGGGGGGGGGGGGGGGGGGGGGGGGGGGGGGGGGGGGGGGGGGGGGGGGGGGGGGGGGGGEGGGEGGEGGGGE?CEEEGGGGGGGGGGGGGGGGGGGGGGGGGGGGGGGCECGGGGGGGEGGGGGGGGGGGGGGEEGG
@M00151:18:000000000-A117B:1:1101:17853:2561/2
CTCTGGGCATCTGGCTATGATGTTGATGGAACTGACCAAACGTCGTTAGGCCAGTTTTCTGGTCGTGTTCAACAGACCTATAAACATTCTGTGCCGCGTTTCTTTGTTCCTGAGCATGGCACTATGTTTACTCTTGCGCTTGTTCGTTTTCCGCCTACTGCGACTAAAGAGATTCAGTACCTTAACGCTAAAGGTGCTTTGACTTATACCGATATTGCTGGCGACCCTGTTTTGTATGGCAACTTGCCGC
+
AAAAABBAEEEDDDDDGGGGFGHHIIIIIHHHIIIIIIIIIH?FCFHIIIIIFHHIIIIGIIGHH>EFHHHIIIIIDFHIIIIIIIHIIIIFHHHHHHHHHHHHHHHHHHGGGGGGGGGGGGGGGGGGGGGGGGGGGGGGGGGGGGGGGGGGGGGGGGGEGGGGGGGGGGGGGGGGGGGGGGGGGGEGGGGGGE0?EGCECGGEGGGGGGGGGG>EGGGGGGGGGGGGGG?EGGGCEGEEEGGGGEEGGG
@M00151:18:000000000-A117B:1:1101:17918:2561/2
AATAGACGCAACGCGAGCAGTAGACTCCTTCTGTTGATAAGCAAGCATCTCATTTTGTGCATATACCTGGTCTTTCGTATTCTGGCGTGAAGTCGCCGACTGAATGCCAGCAATCTCTTTTTGAGTCTCATTTTGCATCTCGGCAATCTCTTTCTGATTGTCCAGTTGCATTTTAGTAAGCTCTTTTTGATTCTCAAATCCGGCGTCAACCATACCAGCAGAGGAAGCATCAGCACCAGCACGCTCCCAAG
+
AA?A?BBAEDDDDDDDGGGGFGHHHIIIIIIIIHIIIHIIHHIIIIIIIIHHIIIHHDFHIIIHIIIIIIHGHIIIHFHIIIIIIIHHHHHDDHHHHHGGHGGGGGGGGGGGGHGGGGGGGGGGGGGGGGGGGGGGGGGGGGGGGGGGEGGGGGGGGGGGGGGGGGGGGGGGGGGGEGGGGGGGGGGGGGGGGGGEEGGGGGGGGGGGGGGGGGGEGGCGGGGEG?EGEECCEEEGGGGGGGGGGGGGCE*
@M00151:18:000000000-A117B:1:1101:13477:2561/2
TTTTTAGTGAGTTGTTCCATTCTTTAGCTCCTAGACCTTTAGCAGCAAGGTCCATATCTGACTTTTTGTTAACGTATTTAGCCACATAGAAACCAACAGCCATATAACTGGTAGCTTTAAGCGGCTCACCTTTAGCATCAACAGGCCACAACCAACCAGAACGTGAAAAAGCGTCCTGCGTGTAGCGAACTGCGATGGGCATACTGTAACCATAAGGCCACGTATTTTGCAAGCTATTTAACTGGCGGCGA
+
AAAAABBBDDDDDDDDGGGGGGIIIIGIIIIHHHIIIIIIHIIIIIIIIIHIIIIIIHIHIHHIIIIHIHIIIHHIHIIIIIICCFGHHHHIIIIIHIIIIIIIIIIIHHHGGHHHHHHHHHHHHAEFGGGGHGGGGGGGGGGEDEGEGGA??CEGGGGGGGGCCGGGGGGGGGGGGGGGGGEGGGGGGGCEEGGEGGGGGGGGEGEGGGGGGGG?CCGGGGCEGEEEGGGGGEGGGGGGGGCCCEGGGGG
@M00151:18:000000000-A117B:1:1101:13504:2561/2
ATGCGACAGGCTCATGCTGATGGTTGGTTTATCGTTTTTGACACTCTCACGTTGGCTGACGACCGATTAGAGGCGTTTTATGATAATCCCAATGCTTTGCGTGACTATTTTCGTGATATTGGTCGTATGGTTCTTGCTGCCGAGGGTCGCAAGGCTAATGATTCACACGCCGACTGCTATCAGTATTTTTGTGTGCCTGAGTATGGTACAGCTAATGGCCGTCTTCATTTCCATGCGGTGCACTTTATGCG
+
AAAAAAAADDDDDDDDGGGGGGIFHHHHIIIIIIHHIIIHHIIIIIHHIIIHHHHHHIIIHIGHHHHDHHHHHHH<DEHHHHHHHHGGGGGGGGGGGGGGGBGGGGGGGGGGGGGGGGGGGGGGGDGGGGGGGGGGGGGGGG>DGGEGGGGGGGGEGGGGGGGEGGGGGGGGGGGGGGGGGEGCGEEGGGGGGEGGGGEGGGEGGGCGCGGGEGGCEGCC<><EEGGGGGCEGGGGGGC<8EEEEGGGGGG
@M00151:18:000000000-A117B:1:1101:19436:2562/2
TGTTTCAGACTTTTATTTCTCGCCATAATTCAAACTTTTTTTCTGATAAGCTGGTTCTCACTTCTGTTACTCCAGCTTCTTCGGCACCTGTTTTACAGACACCTAAAGCTACATCGTCAACGTTATATTTTGATAGTTTGACGGTTAATGCTGGTAATGGTGGTTTTCTTCATTGCATTCAGATGGATACATCTGTCAACGCCGCTAATCAGGTTGTTTCTGTTGGTGCTGATATTGCTTTTGATGCCGA
+
?????BBBDDDDDDDDGGGGGGIHHHIIIIHGHIIIIIIIHHHIIIIIIIIIIIIIHHIHIIHHIHIIHIIIIIIIIIIIIIIHHHHIIIGHFHGHHHGHHHHHHHHHHHHHHHHHHGGGGGGGGGGGGGGEGGGGGGGHGGGGCGGGGHGGGGGGGGGGEGGEEGGGGGGGGGGGGGGGGGGGGGGGGGGGGGGGGGGGGGGGGGGGEEEEGGGGCEGGGGGGGGGEGCC?EEGGGGGGGEGGGCEG>A
@M00151:18:000000000-A117B:1:1101:14044:2562/2
CACGTTTATGGTGAACAGTGGATTAAGTTCATGAAGGATGGTGTTAATGCCACTCCTCTCCCGACTGTTAACACTACTGGTTATATTGACCATGCCGCTTTTCTTGGCACGATTAACCCTGATACCAATAAAATCCCTAAGCATTTGTTTCAGGGTTATTTGAATATCTATAACAACTATTTTAAAGCGCCGTGGATGCCTGACCGTACCGAGGCTAACCCTAATGAGCTTAATCAAGATGATGCTCGTTA
+
??AA?BB?DDDDDDDEGG?CFFFFHHFHIIIHHGHHIHHHIEGHHIIFHIIIIHIIIIIIIIHHHHHIHHGHHHHIIIHIFGHHHHIFGHIIIHHHHHHHHHHHHHHHHHHHHHHHHHHGGGGGHGGGGGGGGGGGGGGGGGGGGGGGGGGGGCECEGGGGGGGGGHGGGGGGGGGGGGGGGGGGGEGGGGGDAGGGGEECCEEGDGGGGGGGAGGGEGGGGGCEEGCC:C:CEGGECCEGGGGGGEGGG?
@M00151:18:000000000-A117B:1:1101:13552:2562/2
TCATGTTTCAGACTTTTATTTCTCGCCATAATTCAAACTTTTTTTCTGATAAGCTGGTTCTCACTTCTGTTACTCCAGCTTCTTCGGCACCTGTTTTACAGACACCTAAAGCTACATCGTCAACGTTATATTTTGATAGTTTGACGGTTAATGCTGGTAATGGTGGTTTTCTTCATTGCATTCAGATGGATACATCTGTCAACGCCGCTAATCAGGTTGTTTCTGTTGGTGCTGATATTGCTTTTGATGC
+
?????BBBDDDEEDEEGGGGGGIIHIHHHIIIIIIIIIIIIIIHHIIIHIIIIIIIHIHHHHIIIIIIIIHIIIIIIIIIIHIIIIHHHHIIIGHHHHHHHHHHHHHHHHHHHHHHHHHGGGGGGGGGGGGHGGGGGGGGGGGGGGGGGGGGGGGGGGGGGGGCEGGEGGGGGGGGGGGGGGGGGGGGGGGGGGGGGGGGGGGGGGGGGGGGGGGGGGGGGGGGGGGGGEGGGGGGGGGGGEGGGEECCE
@M00151:18:000000000-A117B:1:1101:14470:2564/2
CAAAGAAATGACTCGCAAGGTTAGTGCTGAGGTTGACTTAGTTCATCAGCAAACGCAGAATCAGCGGTATGG
+
AAAAABBBDDBDDDDDG?FGFGIFHHHHIHIICFHIIIIIFHHIIIIHIHHHHIHHGHHIIIIHHEHEHIII
@M00151:18:000000000-A117B:1:1101:14563:2564/2
GATAAAAATGATTGGCGTATCCAACCTGCAGAGTTTTATCGCTTCCATGACGCAGAAGTTAACACTTTCGGATATTTCTGATGAGTCGAAAAATTATCTTGATAAAGCAGGAATTACTACTGCTTGTTTACGAATTAAATCGAAGTGGACTGCTGGCGGAAAATGAGAAAATTCGACCTATCCTTGCGCAGCTCGAGAAGCTCTTACTTTGCGACCTTTCGCCATCAACTAACGATTCTGTCAAAAACTGA
+
??A?ABBBDDDDDDEEGGGGGGIIIHIIIIIGFHHIIIIIIHIIHIIIIIIHHHDHHHHGHIHHIIHIIHHHHHIIIHIIGHIHHIIHIIHHHHHHHHHHHHHHHHHHHHHHHGGGGGGGGGGGGGGGGGGG@ACEGEGGGGGGGGGGEGGGGGGGGGGGGGGGGGGGGEGGGGGGGGGGGGGGGGGGGG>DEGGDGGGGGEGGGGGGGGGGGGGGGGGEGGGEGGGGGEGGGGEEGGGGGGGGGGGEGG:
@M00151:18:000000000-A117B:1:1101:15404:2565/2
ATGGTTGGTTTATCGTTTTTGACACTCTCACGTTGGCTGACGACCGATTAGAGGCGTTTTATGATAATCCCAATGCTTTGCGTGACTATTTTCGTGATATTGGTCGTATGGTTCTTGCTGCCGAGGGTCGCAAGGCTAATGATTCACACGCCGACTGCTATCAGTATTTTTGTGTGCCTGAGTATGGTACAGCTAATGGCCGTCTTCATTTCCATGCGGTGCACTTTATGCGGACACTTCCTACAGGTAG
+
???A?B?ABDDDDEDDGGGGGGIIHIIIIIIIHHIIIIHIIHIHHHHHHHIHHIHHHHHIIHIIIIHHHHHHHHHHHHHHHHHHHHHHGGGGGGDFEGGGEGEEGGGGGGGGGGGGEGGGGGGGGGGEGGGGGGGGGGGGGGGGGGGGGGGGDDGGGGGCEGGGEGGGGGGGEECCEGGGGGGGGGG:CECEGGEEGGGGGD>GGGGGGGGGGGGEEEGE>DEGGGGGGGGGD<AGGGGGGGGGGGGCCE
@M00151:18:000000000-A117B:1:1101:18372:2565/2
TACGTGCAGAAGGAGTGATGTAATGTCTAAAGGTAAAAAACGTTCTGGCGCTCGCCCTGGTCGTCCGCAGCCGTTGCGAGGTACTAAAGGCAAGCGTAAAGGCGCTCGTCTTTGGTATGTAGGTGGTCAACAATTTTAATTGCAGGGGCTTCGGCCCCTTACTTGAGGATAAATTATGTCTAATATTCAAACTGGCGCCGAGCGTATGCCGCATGACCTTTCCCATCTTGGCTTCCTTGCTGGTCAGATTG
+
??A??B??DDDDEDD?FGGGGGIGIIIIIIIHHEGHHIHHHEFHIHFHDEHHHHHHHHIHGHHHHHHHHHHIHHHEHHHHHEHGGGGGFGFFGGGGDGGGGGGGEBGGBEGGGGGCGGGGGGG?CEGGGGGGGGGGGGGGGGGGGGGG>DGGDGGEGGGGEGGGGGGGGGGGGGGGGGGGGGGGGGGGGGGGGGEGDGGGDDGG<CE?EEDG>GGGEEGGGGGGEGGGGCCEECEEEGCEGGECE?CEGEE
@M00151:18:000000000-A117B:1:1101:11762:2566/2
CTTTACCGTCTTTCCAGAAATTGTTCCAAGTATCGGCAACAGCTTTATCAATACCATGAAAAATATCAACCACACCAGAAGCAGCATCAGTGACGACATTAGAAATATCCTTTGCAGTAGCGCCAATATGAGAAGAGCCATACCGCTGATTCTGCGTTTGCTGATGAACTAAGTCAACCTCAGCACTAACCTTGCGAGTCATTTCTTTGATTTGGTCATTGGTAAAATACTGACCAGCCGTTTGAGCTTGA
+
???AABB?BDDDDDDDFGGGGGFFHIHHIIFFHIHHHHHFFFHFIIIGHIIGHHIIIIIIIIIFDHFHHHIHIIHHIIHIHIIIHIIIIIGHIIHHHHHHHHHHHHHHHHHHHHHHHFHHGGGGGGGGGGGGGGGEGGGGGGGGEGEEEEGGGGGGCEGEGGGGGGEEGGGGGGGGGGGGGGGGGGGGGGEGGGGGGGGGGGGGGGGGGGGGGGGEGGGGGGEGEGGGEGGGEGGG9?C>CECCCEGGGG0
@M00151:18:000000000-A117B:1:1101:15257:2566/2
TGAGGGGTTGACCAAGCGAAGCGCGGTAGGTTTTCTGCTTAGGAGTTTAATCATGTTTCAGACTTTTATTTCTCGCCATAATTCAAACTTTTTTTCTGATAAGCTGGTTCTCACTTCTGTTACTCCAGCTTCTTCGGCACCTGTTTTACAGACACCTAAAGCTACATCGTCAACGTTATATTTTGATAGTTTGACGGTTAATGCTGGTAATGGTGGTTTTCTTCATTGCATTCAGATGGATACATCTGTCA
+
?????AA?DDDDDDDDGGGGGGHHHHFHHIFGHHIIIIGHHIHGHIIIIIHIIIIIIHHIIHHHIIIIIIIHHIHIHHHHHHHHHHHHHHHHHHGHGGGGGGGGGGGGGGGGGGGGGGGGEGGGGGGGGGGHGHHGGGGGGGGEGGGGGGGGGGGGGGGGGGGGGGGGGGGGGGGGCEGGGGGGGGGGGEGGGEGGGEEEGGGGGGGCEGGGGCEE8EEGEGGGGGGGGGGGGGGGGGGEECEGE:CEEEG
@M00151:18:000000000-A117B:1:1101:12016:2568/2
CATCAACTAACGATCCTGTCAAAAACTGACGCGTTGGATGAGGAGAAGTGGCTTAATATGCTTGGCACGTTCGTCAAGGACTGGTTTAGATATGAGTCACATTTTGTTCATGGTAGAGATTCTCTTGTTGACATTTTAAAAGAGCGTGGATTACTATCTGAGTCCGATGCTGTTCAACCACTAATAGGTAAGAAATCATGAGTCAAGTTACTGAACAATCCGTACGTTTCCAGACCGCTTTGGCCT
+
A??AABBBDDDDDDDDGGGGGGIIIHIHHHHHDEHEFHHHFGHFHFHHGHGHIIIIIIIHIHHHHHGHEFFHHHHIHIHFHIHHFHHHFHHHHFFFHHHHHHHHHHHHHHHGFBFGGGGGFGGGGGGGGEGGGGGGGGGGGGGEGGECEEGGGGGGGGG??CGGGGGGGGGGGGGGGGGGGGGEGGGGGECECEGGGGGGGGGGEGGGEGGG?EGGGGGGGGGGGGEGCEEGGGEGGGGGGGGGGE
@M00151:18:000000000-A117B:1:1101:12466:2568/2
ATGAGCTTAATCAAGATGATGCTCGTTATGGTTTCCGTTGCTGCCATCTCAAAAACATTTGGACTGCTCCGCTTCCTCCTGAGACTGAGCTTTCTCGCCAAATGACGACTTCTACCACATCTATTGACATTATGGGTCTGCAAGCTGCTTATGCTAATTTGCATACTGACCAAGAACGTGATTACTTCATGCAGCGTTACCATGATGTTATTTCTTCATTTGGAGGTAAAACCTCTTATGACGCTGACAA
+
???AABBBDDDDDDDDGGGGGGFHHFHIIIIIIIIIHIIHHIIIIHIHIIIIHIIHIIIIIIHIIIIFHHHHHHEHIIIIIIIIIIHHIIIIIIIIHHHHHHHHHHHHHHHHHGGGGGGGGGGGGGGGGGGGGGGGGGGGGGGGGGGGGGGGGGGGGGGGECEGGEGGGGGGGGGGEGCEEEGGEGGGGGGGGGGGGGGGGEGGGGEGGGGGGEGEEEGGGGGGGGCCECC?EEGEEGGGCGCEGGGGGG
@M00151:18:000000000-A117B:1:1101:19288:2569/2
TCGTGATAAAAGATTGAGTGTGAGGTTATAACGCCGAAGCGGTAAAAATTTTAATTTTTGCCGCTGAGGGGTTGACCAAGCGAAGCGCGGTAGGTTTTCTGCTTAGGAGTTTAATCATGTTTCAGACTTTTATTTCTCGCCATAATTCAAACTTTTTTTCTGATAAGCTGGTTCTCACTTCTGTTACTCCAGCTTCTTCGGCACCTGTTTTACAGACACCTAAAGCTACATCGTCAACGTTATATTTTGAT
+
?????BBBDDDDDDDDFFCFFFHFHFHHIIIGHHHHHHHHHHHHIIIHIIIFHFHIIIIHFFC>DEDHHHHCEHHFHHHHFEEHHEGGEGDEGE=CEGGGGGGGGGGGGGGGGEGGGGGCECGGGGGGGGGGGGGGGGGGGGGGGGGEGGGGGGGGGGGGGGGGGGGEGGGCEEGGGGGGGGGGGGGGGEGGGGGEGGGGGGGGGGGEGGGGGGGGEGEGCEEGGGGGGGGEGGGGGGGGEGEGGGGGGCC
@M00151:18:000000000-A117B:1:1101:19982:2570/2
AATCCTGACGGTTATTTCCTAGACAAATTAGAGCCAATACCATCAGCTTTACCGTCTTTCCAGAAATTGTTCCAAGTATCGGCAACAGCTTTATCAATACCATGAAAAATATCAACCACACCAGAAGCAGCATCAGTGACGACATTAGAAATATCCTTTGCAGTAGCGCCAATATGAGAAGAGCCATACCGCTGATTCTGCGTTTGCTGATGAACTAAGTCAACCTCAGCACTAACCTTGCGAGTCATTT
+
?????BBBDDDADDDDGGGFGGHIIIIIIHHHIIIIIIIIIIIIIIHIIGHIGHFEHIIIIIHHIHHFGFHFHHFHCGHHDHHHHFHHHIHHHHHIIHHHHHHHHHHHHHHHHHHHHHHHHGGGGFFGGGGGGGGGEGGGGGGGGGGGGGGGGGGGGGCEGEGEGGG<DGGGGGGGGEGCCCEGGGGGG?EGGGGGGGGGGGGGGGEEEGGGGEEGGGGGGGEEEGGGEEGGGGGGGEEGGGA>D?ECGE
@M00151:18:000000000-A117B:1:1101:19926:2570/2
GGGTCAGTGGTATCGTTATGCGCCTTCGTATGTTTCTCCTGCTTATCACCTTCTTGAAGGCTTCCCATTCATTCAGGAACCGCCTTCTGGTGATTTGCAAGAACGCGTACTTATTCGCCACCATGATTATGACCAGTGTTTCCAGTCCGTTCAGTTGTTGCAGTGGAATAGTCAGGTTAAATTTAATGTGACCGTTTATCGCAATCTGCCGACCACTCGCGATTCAATCATGACTTCGTGATAAAAGATTG
+
?????BBBDDBBDDDDGGGFFGHHHHHHHIIIIIIIIIIIIIIIHIHHHIIIIGIIIHHHHHIIIIIIIIIIIIIIIIFFHHHHHHIIIIAFFHHHHHHHHHHHHHHDHGGGGGGGGGGGGGGGGGGGHGGGGGGGEEGGGGGGGGGGGGGGGEEGGEGGECCECGEEEGGCGGCC:?EGGEGGGGGGGGEEGGCCGGGGGGGGGGGGGGGGG>AGGGGGGGAGEGCEGGGGGGGGGC:8??ECEGGEEE?
@M00151:18:000000000-A117B:1:1101:14703:2570/2
TTAATGGATGAATTGGCACAATGCTACAATGTGCTCCCCCAACTTGATATTAATAACACTATAGACCACCGCCCCGAAGGGGACGAAAAATGGTTTTTAGAGAACGAGAAGACGGTTACGCAGTTTTGCCGCAAGCTGGCTGCTGAACGCCCTCTTAAGGATATTCGCGATGAGTATAATTACCCCAAAAAGAAAGGTATTAAGGATGAGTGTTCAAGATTGCTGGAGGCCTCCACTATGAAATCGCGTAG
+
???AABBBEDDDDDDDGGGGGGIIIIIIHHGFHHHIIIHHHHHIIIIIIIIIIHIIHHHHHDFGFHHHIHHGHHHHCCEHHHDHHHHHCFHHHEHHGGGGGGGGGGGGGDGGGGGCCEGGGGGGGGGGGGGGGGGGGGGGGGGGGGGGGGGDGGGGGEGGEGGGGGGGGGDCEECEGEGEGGCGGGGGGGGGGCEEE?EEEGGGGGGGGECCCEGGGGGEEEGEGEECCCEEGGGGEECEGGGGGGGG>G4
@M00151:18:000000000-A117B:1:1101:14881:2571/2
AACACTGACGTTCTTACTGACGCAGAAGAAAACGTGCGTCAAAAATTACGTGCAGAAGGAGTGATGTAATGTCTAAAGGTAAAAAACGTTCTGGCGCTCGCCCTGGTCGTCCGCAGCCGTTGCGAGGTACTAAAGGCAAGCGTAAAGGCGCTCGTCTTTGGTATGTAGGTGGTCAACAATTTTAATTGCAGGGGCTTCGGCCCCTTACTTGAGGATAAATTATGTCTAATATTCAAACTGGCGCCGAGCGT
+
??AAABBBDDDDDDDDGGGGGGHHHHIIIIIIIHEHHHFHHHIIIIIIIIFHIIIIIIIHHFHHHHIIIIIIIIIIIIIFHHIIIHHHFFHHHHHHHHHGGGGGGGEEGGGGGGGGHGGGGGGG>DG?CGGGGGGGGGGGGGCECEEGGGD>CDGGGGGGGCCEGCEEE:CECEGGGGGGGGGGGGGGEGGGGGGGGGGGGGGGGGGGGGGGGGGGGGGGGGGGGGGGGGGGGEEGGGGGECDGGGGGGG.
@M00151:18:000000000-A117B:1:1101:17644:2571/2
TGCTCGCGTTGCGTCTATTATGGAAAACACCAATCTTTCCAAGCAACAGCAGGTTTCCGAGATTATGCGCCAAATGCTTACTCAAGCTCAAACGGCTGGTCAGTATTTTACCAATGACCAAATCAAAGAAATGACTCGCAAGGTTAGTGCTGAGGTTGACTTAGTTCATCAGCAAACGCAGAATCAGCGGTATGG
+
??AA??ABDDDDEDDDGGGGGGIIIIIIIIHIHHHIIIIIIIIIIIIHIHIIIFFHHIHHHHIIIIIIHGHHHIIHHHHHHHHHHHHHHHHHHHHHGGGFGGEEGGGGGGGGGGGGEGGGGGGGGGGGGGGGGGGGGGGGGGGCEGGGGGGGCEGEEGGGEEEGGGGGGGGGGGGGEEGGGDGGGGGGEG??CGG
@M00151:18:000000000-A117B:1:1101:17203:2571/2
CATCAAAAGCAATATCAGCACCAACAGAAACAACCTGATTAGCGGCGTTGACAGATGTATCCATCTGAATGCAATGAAGAAAACCACCATTACCAGCATTAACCGTCAAACTATCAAAATATAACGTTGACGATGTAGCTTTAGGTGTCTGTAAAACAGGTGCCGAAGAAGCTGGAGTAACAGAAGTGAGAACCAGCTTATCAGAAAAAAAGTTTGAATTATGGCGAGAAATAAAAGTCTGAAACATGATT
+
AAA?ABBBDDBDDDDDGGGGGGIIHIIIGHIIIIEHIHIIIHFHHHHHHHIHIIIIIIHGHIIIIHIIIHIIIIIIHIIIIIIHHHHHHHHHHHHHHHHHHHHHHGGGGGGGGGGGGGGGGGGGGGGGGGGGEGGGGEEEGGGGGGGGGGGEEEEGGGGGCEGGGG8>EGGGGGGGGGGGGGGGGGEEGGGGGEGEEEGGGGGGGGGGEGGG?CEGGGGCEEGEGGGG8CE?CEG??1:CE::CCECC::0
@M00151:18:000000000-A117B:1:1101:18321:2571/2
CCGAGGCTAACCCTAATGAGCTTAATCAAGATGATGCTCGTTATGGTTTCCGTTGCTGCCATCTCAAAAACATTTGGACTGCTCCGCTTCCTCCTGAGACTGAGCTTTCTCGCCAAATGACGACTTCTACCACATCTATTGACATTATGGGTCTGCAAGCTGCTTATGCTAATTTGCATACTGACCAAGAACGTGATTACTTCATGCAGCGTTACCATGATGTTATTTCTTCATTTGGAGGTAAAAC
+
?????=@?DDDDDDDDGGGGGGIIIIIIIIHIIIIIIFHHHIIIIHHIIIIHHIHHIFGHIIIIIIIIIIHIIIIHIHIIIIIIIHHHHHHHHHHHHHHHHHHHHHHHHHHHHGGGGGGGGGGGGGGGGGGGGGGGGGHHGGGGGGGGGCGGGGGGGGGGGGGGGGGEGGGGGGGGGGGEGGEGGGGGEGGGGEGGGGGGGGGGGGGGGGGGGGGGEGGEGGEECEEGGGGGGGGGEGGEE?CEGGG
@M00151:18:000000000-A117B:1:1101:13739:2572/2
TCATATCTAAACCAGTCCTTGACGAACGTGCCAAGCATATTAAGCCACTTCTCCTCATCCAACGCGTCAGTTTTTGACAGAATCGTTAGTTGATGGCGAAAGGTCGCAAAGTAAGAGCTTCTCGAGCTGCGCAAGGATAGGTCGAATTTTCTCATTTTCCGCCAGCAGTCCACTTCGATTTAATTCGTAAACAAGCAGTAGTAATTCCTGCTTTATCAAGATAATTTTTCGACTCATCAGAAATATCCGAA
+
?A?A?BBBDEDDDDDDGGGGGGIGHHHHHFHHIIIIHHHGHIIGHIFHIIIIIIHIHIIIIIIEHHHHHHHHHIIHHHIHHIHIGFFHHHHFFFFHHDHHHGGFFEGGGGGEEGEEGGGGGGGGGGGGGGGGGGGGGGGGG?CGDEGGGGGGGGGGGGGGGGGGGGEEGGGGGGGGGGGGGGGGGGEGGGGGGGGGGGGGGGGGGGGGGEGGGGGGGEGGGGGGGGGGGGDEGGEGGGGGGGGGGGGGGEG
@M00151:18:000000000-A117B:1:1101:12559:2573/2
AACCAGTCCTTGACGAACGTGCCAAGCATATTAAGCCACTTCTCCTCATCCAACGCGTCAGTTTTTGACAGAATCGTTAGTTGATGGCGAAAGGTCGCAAAGTAAGAGCTTCTCGAGCTGCGCAAGGATAGGTCGAATTTTCTCATTTTCCGCCAGCAGTCCACTTCGATTTAATTCGTAAACAAGCAGTAGTAATTCCTGCTTTATCAAGATAATTTTTCGACTCATCAGAAATATCCGAAAGTGTTAA
+
??A???BBDDDDDDEEGGDFGGIIFFHHHIHIHIIIIIIIIIFHHHIIIGIIHFHHHHHHHHHIIIHHIIIHIIIIIHHHHHHHHHHHHHHHEFFFDGGGGGGEGGGGGDEGGGGGGGGGGGGGGGGGEGGGCEA8EGGGGEGGGGGGGGGGGGGGGGGGGGGGGGGGEGGGGGGGGGGGGGGGGEEGGEGGEEEEGGEGEGGGGGGEGGGGGGGEGCEGGGGGGEGGGGGGGGGEEEEE.?DG??EEEG
@M00151:18:000000000-A117B:1:1101:17074:2574/2
TGGTCAGTATTTTACCAATGACCAAATCAAAGAAATGACTCGCAAGGTTAGTGCTGAGGTTGACTTAGTTCATCAGCAAACGCAGAATCAGCGGTATGG
+
?????BBBDDDBDDDDFFFFFFHIHHFBFHIIIIIHFHHHGCCHHHFHHIIHHIII@FFAFFBFHHFFHHIIHHHIIFHHIHHHHHIIIFGIHHDEHHF
@M00151:18:000000000-A117B:1:1101:19065:2576/2
ACTTCGTGATAAAAGATTGAGTGTGAGGTTATAACGCCGAAGCGGTAAAAATTTTAATTTTTGCCGCTGAGGGGTTGACCAAGCGAAGCGCGGTAGGTTTTCTGCTTAGGAGTTTAATCATGTTTCAGACTTTTATTTCTCGCCATAATTCAAACTTTTTTTCTGATAAGCTGGTTCTCACTTCTGTTACTCCAGCTTCTTCGGCACCTGTTTTACAGACACCTAAAGCTACATCGTCAACGTTATATTTT
+
?????AB?DDDDDDDDGGGGGFFCFHHIHHIIIIIHGHHHHGAFHHHHIIHIIIIIIIIIIIHFHHHHHHHIHHHHDHHHFHFHHHBEGGGGG@BEGGGGGGGGGEGGGECEGGGEEGGGGG:CCGGGGGGGGGEGGGGGGGGGGGECGGGGGGGGGGGGGGGGGGGGG?EEEGEGGGGGGGGGGEGGGGGGEGGGGGGGGGE?AGGGGGEGGGEGGGGGGGGGGEEEEGGGGGGCCEGGGGGGGGGGGGE
@M00151:18:000000000-A117B:1:1101:12973:2576/2
GGAGAGCGCCAACGGCGTCCATCTCGAAGGAGTCGCCAGCGATAACCGGAGTAGTTGAAATGGTAATAAGACGACCAATCTGACCAGCAAGGAAGCCAAGATGGGAAAGGTCATGCGGCATACGCTCGGCGCCAGTTTGAATATTAGACATAATTTATCCTCAAGTAAGGGGCCGAAGCCCCTGCAATTAAAATTGTTGACCACCTACATACCAAAGACGAGCGCCTTTACGCTTGCCTTTAGTACCTCG
+
?????AAADDDDDDDDGGGGGGIIIIIIHHDHHIHHHHHIHHHHHHHHHEHDFGHHIIHHGHH?CFFHHHHHHHHHHGGHGGHGGGGGGGGGGGGGGGGGGGGGGGGGGGCCGGGGGGGGGGGGGEGGGGGGGCG?EEEGGGGGGGEGGGGGEEGEGGGGGGGGGEGGGGGGGGGGGGGGGGGGGGGGGGGGGGEEGGGGG:CGGGGGGGGGGGGGGGGGGDADGGGGGGEEECGGGGGGGEECEEGEEE
@M00151:18:000000000-A117B:1:1101:16851:2576/2
GTACGTTTCCAGACCGCTTTGGCCTCTATTAAGCTCATTCAGGCTTCTGCCGTTTTGGATTTAACCGAAGATGATTTCGATTTTCTGACGAGTAACAAAGTTTGGATTGCTACTGACCGCTCTCGTGCTCGTCGCTGCGTTGAGGCTTGCGTTTATGGTACGCTGGACTTTGTAGGATACCCTCGCTTTCCTGCTCCTGTTGAGTTTATTGCTGCCGTCATTGCTTATTATGTTCATCCCGTCAACATTCA
+
?????BBBDEDDDEDDGGGGGGIIIIIHGIHIIIHIIIIIIIIIIIIHHIIHHHIIIHHFHIHIIIHHHHHIIHHIIIIHIIIIHIIHIHHHHHHHHHHHFFHFHHHHHHHHGGGGGGGGGGGGGGGGGGGGGGGGGGGEGGGGGGGGGGGGGGGGGG:CEGGGGGEGECGG:CEGEGGEGGGGGGGGGGGEGEEEEGGGGGEECEEGGGGGGGGGG?AEGGGGGGGGGGECCEEGGGGGGCEGGGGECCE
@M00151:18:000000000-A117B:1:1101:18052:2577/2
TACCTGGTCTTTCGTATTCTGGCGTGAAGTCGCCGACTGAATGCCAGCAATCTCTTTTTGAGTCTCATTTTGCATCTCGGCAATCTCTTTCTGATTGTCCAGTTGCATTTTAGTAAGCTCTTTTTGATTCTCAAATCCGGCGTCAACCATACCAGCAGAGGAAGCATCAGCACCAGCACGCTCCCAAGCATTAAGCTCAGGAAATGCAGCAGCAAGATAATCACGAGTATCCTTTCCTTTATCAGCGGCAG
+
?????BBBDDDDDDDDGGGGFFHHHHHHHFHHHHHHHHHIIIFHIIIIIIIIIIIIIIIDEHHIIIIIIIIIIIIIIIFHIHHHHHHHHHHHFFHHHHHHHHHHHFFHHHHHHGGGGGGGGGGGGGGGGGGGGEGGGGGBEGGGGGGGGGGGGGGGGGGGGCEEGGGGGCEEGGGECEGGGEGGGGGGGGGGGGEGGGGGGGGGGGGGGGGGGGGGGGGGGGGGGGGCGEEGGGGGGGGGGGGGCEED>D8
@M00151:18:000000000-A117B:1:1101:17338:2577/2
TGAAAAGGTAGATCCCACCGGCTTCGTGGTTCTTTTCACTTTCTGTCCATACCTTCCACAGAAAACCAGGTTCCTGATTAATCGACTCAGCAAGTGGTTTAAGCTGCTCAGCCATTGCGTCGCCAAATGGGCCATTAAAAGCAAAATGAAGTTGTAACAAAGTTGCCATAGCGATTCTCCTTCTGATAACGCATACGAAGACAGTGTAAATCTTTTAACGTATTGGATACAGAGAAGAAACAGAGGGAAAA
+
?A??ABB?BBDDDDEEGGGGGGHDHHHHHFFHHIIIIHIIIIIIIHHHIHIHIIIIIFHIIIIIIIHIIICGHHIFGHHHIHHIFHEHHHHHFHGFHGHHHHHHHHHHHHHHHHHGGGGEGGGGGGGGGGGGGCEGGGGGGGGGGGGGGGGGGGGGGGGGGG?CGGGCGGGGGGGGGGGGGGGEGEGGGGGGGGGGGECC8?CE?E:CEGGGGGGGGGGGCEEEGGGGGGGGGGGGEEEGGGGCGGGCGGG
@M00151:18:000000000-A117B:1:1101:16483:2577/2
TACGTTAACAAAAAGTCAGATATGGACCTTGCTGCTAAAGGTCTAGGAGCTAAAGAATGGAACAACTCACTAAAAACCAAGCTGTCGCTACTTCCCAAGAAGCTGTTCAGAATCAGAATGAGCCGCAACTTCGGGATGAAAATGCTCACAATGACAAATCTGTCCACGGAGTGCTTAATCCAACTTACCAAGCTGGGTTACGATGCGACGCCGTTCAACCAGATATTGAAGCAGAACGCAAAAAGAGAGAT
+
AAAAAB??DDDDDDDDGGGGGGIIIHIIIIHIIIIIIIIIIHHIIIIIIIIIHHHHHHHHIHHHHIIIIIIIIHIIHHIIHIIIIIHHHHHIIIIIHIHGHHHHHHHHHHHHHHHHHHHHHHHHGGGGGGGGGHGGGEGGGGGGGGGGGGGGGGGHGGGGGGGGGGGGGGGGGGGGGGGGGGGGGGGGEGGEGGGGGGEGGGGEEGGEGDGGGGGGGGGGGGGEGGGGGGEGGC?CCEE28?EE?CEGEE:
@M00151:18:000000000-A117B:1:1101:14497:2578/2
GAGGCTTTGCTATTCAGCGTTTGATGAATGCAATGCGACAGGCTCATGCTGATGGTTGGTTTATCGTTTTTGACACTCTCACGTTGGCTGACGACCGATTAGAGGCGTTTTATGATAATCCCAATGCTTTGCGTGACTATTTTCGTGATATTGGTCGTATGGTTCTTGCTGCCGAGGGTCGCAAGGCTAATGATTCACACGCCGACTGCTATCAGTATTTTTGTGTGCCTGAGTATGGTACAGCTAATGG
+
??????BBDDDDDDDDGGGGGGHIIIIIIIIIIIIHHHH@FHHFHHHIIIIEGHIHHHHHIIFHHHHHIIIHHIIIIIHIIIIFHIIHIHFHHHHHHCDDEGGGGGGEGGGGGGGGGGGGGGGGGGGGGGGGGAGEGGGGGGGGGGGEGGGGGGGGGDGGGGEEGGGGG:CGGGGGGGGGGGDGGGEGGEEGGGGGGGGE>GGGGGGGGGGGGEGE?EGGGGGEGCEEGEGCEGGGGGCEEE:?C??EGG
@M00151:18:000000000-A117B:1:1101:19107:2578/2
ATTTGGACTGCTCCGCTTCCTCCTGAGACTGAGCTTTCTCGCCAAATGACGACTTCTACCACATCTATTGACATTATGGGTCTGCAAGCTGCTTATGCTAATTTGCATACTGACCAAGAACGTGATTACTTCATGCAGCGTTACCATGATGTTATTTCTTCATTTGGAGGTAAAACCTCTTATGACGCTGACAACCGTCCTTTACTTGCCATGCGCTCTAATCTCTGGGCATCTGGCTATGATGTTGATGG
+
AAAAABBBDDDDDDDDGGGGGGIIHIIIIIIHIIIIIIHIHIHHHIIIIIHIHHHHGHIIHHIHIIHIIIIIIIIIIIIIIHIIIIIIIIIIFHHHHHHHHHHHHHHHHHHHHHHHHHHHHGGFGGGGGGGGGGGGGGGGEGGGGGGGGGGGHGGGGGGGGGGGGGGEEGCEGEGGGGGGGGGGGGGGGGGGEEEEGGGGGGGGGGGG:CEGEGGGDGGGGCGGGGGGGGGGGGGGGGGGGEGEGGGEGGC
@M00151:18:000000000-A117B:1:1101:19891:2580/2
CCTTCGAGATGGACGCCGTTGGCGCTCTCCGTCTTTCTCCATTGCGTCGTGGCCTTGCTATTGACTCTACTGTAGACATTTTTACTTTTTATGTCCCTCATCGTCACGTTTATGGTGAACAGTGGATTAAGTTCATGAAGGATGGTGTTAATGCCACTCCTCTCCCGACTGTTAACACTACTGGTTATATTGACCATGCCGCTTTTCTTGGCACGATTAACCCTGATACCAATAAAATCCCTAAGCATTTG
+
AAAAA??BDDEEEDDDGGGGGGIHHHHIIIHHIIIIIIIIIIIIIHHHHCHHHIIIIIIIHIIIHHIHHIHIGHHHHHHHHHHHHHHHHHHHHHHHHHHHHHGGGGGGGGGGGGGDEEGGGGGGGCEGGGGGGGGGGGGGGGGGG:?CEGGGGGGGGGGGGGGGGGGGGGGGGGGGGGGGGGGGCEGGGGGGGGGGGGGGGGGGGGGGGGGGGGGGGGGGGGGGGGGEGGGGGGCEEGCEEGGGGGGGGGC
@M00151:18:000000000-A117B:1:1101:15300:2580/2
GGGGTTGACCAAGCGAAGCGCGGTAGGTTTTCTGCTTAGGAGTTTAATCATGTTTCAGACTTTTATTTCTCGCCATAATTCAAACTTTTTTTCTGATAAGCTGGTTCTCACTTCTGTTACTCCAGCTTCTTCGGCACCTGTTTTACAGACACCTAAAGCTACATCGTCAACGTTATATTTTGATAGTTTGACGGTTAATGCTGGTAATGGTGGTTTTCTTCATTGCATTCAGATGGATACATCTGTCAACG
+
?????@@BDDDDEEEDGGGGGGHEFFHEFHIIIIIIIIIIIIFHGGHIIIIIIHIIIIIIIIIIHIIIHHIHIHHHHHIIIIHHHHHHHHHHHHHHHHHGGGGGGGGGGGGGHGGGGEGGGGDGGGGGGGGGGGGHGGGGEGGEGGGGGGGGGCCEGGGGGGGGGGEGGGGGEGGGGGGGGGEGEGCEGGGGGGEEGGGGGGGE:CEGGG:CECEEECCEC::E?ECGGEGEC?*?CCCEECCCECCEEE)
@M00151:18:000000000-A117B:1:1101:14418:2581/2
GTATGCAGGGCGTTGAGTTCGATAATGGTGATATGTATGTTGACGGCCATAAGGCTGCTTCTGACGTTCGTGATGAGTTTGTATCTGTTACTGAGAAGTTAATGGATGAATTGGCACAATGCTACAATGTGCTCCCCCAACTTGATATTAATAACACTATAGACCACCGCCCCGAAGGGGACGAAAAATGGTTTTTAGAGAACGAGAAGACGGTTACGCAGTTTTGCCGCAAGCTGGCTGCTGAACG
+
?????BBBDDDDDDDDGGGGGGIIHIIICFGGHIIHIFHIHHIIHHHHHIIIIIIIIIIIIIIFHHIIIHEFFFHGHFGHHDFHHIHGHHHHHGHHHHHHHHHHHHHHHHHHHHHHGGGGGGGGGGGGGGGGGGGGGGGGGGGGGGGGGGGGGGGGGGGGGGGGGGGGGGGGGGGGGGGGGGGGGGGGGGG??EGGGGGGGGEGGGGGGGGGG?CCCEGGGEGGGCEGGGGGGGGGGGEEGGGEGGG
@M00151:18:000000000-A117B:1:1101:15842:2581/2
TGGCAACTTGCCGCCGCGTGAAATTTCTATGAAGGATGTTTTCCGTTCTGGTGATTCGTCTAAGAAGTTTAAGATTGCTGAGGGTCAGTGGTATCGTTATGCGCCTTCGTATGTTTCTCCTGCTTATCACCTTCTTGAAGGCTTCCCATTCATTCAGGAACCGCCTTCTGGTGATTTGCAAGAACGCGTACTTATTCGCCACCATGATTATGACCAGTGTTTCCAGTCCGTTCAGTTGTTGCAGTGGAATA
+
????ABABDDDDDDDDGGGGGGIIIIIIIIIIIIIHIIIIIIIIHIIIIIHEFGHHIHHHIHHHIIIIHIIIHIIHHIIHIIIHDHHHHHHHHHHHHHHHHHHHGGGHGGGGGGGGGGGGGGGGGGGGGGGGGGHGGGGGEGGGGGHGGGGGGGGGGEEEGGGGGGGGGGG*:?CEGGGGEC?CC?E>>GGGGGGGGGGGGGGGGGGGGGGEGGEEGEGGEEGGE*:EC)?CEEEGGEGGCECE?CGGGE:
@M00151:18:000000000-A117B:1:1101:17048:2581/2
ACTAACCTTGCGAGTCATTTCTTTGATTTGGTCATTGGTAAAATACTGACCAGCCGTTTGAGCTTGAGTAAGCATTTGGCGCATAATCTCGGAAACCTGCTGTTGCTTGGAAAGATTGGTGTTTTCCATAATAGACGCAACGCGAGCAGTAGACTCCTTCTGTTGATAAGCAAGCATCTCATTTTGTGCATATACCTGGTCTTTCGTATTCTGGCGTGAAGTCGCCGACTGAATGCCAGCAATCTCTTTTT
+
A???ABBBDDDDDDDDGGGGGGIIIIIHIIIHHHHIIIGHHHHFDHHHHIHHHIIHHHIHHIIHHHFHFGHIHIIIIIIIHHHHHIHIIIIIHHHHHHHHHHHHHHHHHHHHHHHGGGG?DDDEGEDEGGGGGGGGGGEGGGGGADGGGGGGG?CCCGGGGGGGGGEGGGEGGGECGEEEGGGGGGEGGGGGGECEGGGGGGGC:EEEGGEEE?EA04CCEGGC>EDA>>GEGGGGEGECCGEC:CEGEG?
@M00151:18:000000000-A117B:1:1101:13805:2582/2
CTCTAATGTTCCTAACCCTGATGAGGCCGTCCCTAGTTTTGTTTCTGGTGCTATGGCTAAAGCTGGTAAAGGACTTCTTGAAGGTACGTTGCAGGCTGGCACTTCTGCCGTTTCTGATAAGTTGCTTGATTTGGTTGGACTTGGTGGCAAGTCTGCCGCTGATAAAGGAAAGGATACTCGTGATTATCTTGCTGCTGCATTTCCTGAGCTTAATGCTTGGGAGCGTGCTGGTGCTGATGCTTC
+
AAAAABBBDDDDDDDDFGFGGGHIIIIIHHHHHIIHHHIIIHIIGHHIFBFGFHHIIHHIIHIIIIFHIIIIHIHIHHHGHIHI-AEEHHIHIIIHHHHHHHHHHHHHFHDEHHHHFHGFGFGGGFGFDEEGGGGGGGGGGGGGCEEEEGCCEGGGGGGGGGGGEGGGGGGGGCECEEGECEEEEGGCEGGGGGGGGGGGGGEGCECCCEEEECE?CEGGGEGGGGGGGGGECGEGGGEEEGE
@M00151:18:000000000-A117B:1:1101:15200:2582/2
TACAATTGGGAGGGTGTCAATCCTGACGGTTATTTCCTAGACAAATTAGAGCCAATACCATCAGCTTTACCGTCTTTCCAGAAATTGTTCCAAGTATCGGCAACAGCTTTATCAATACCATGAAAAATATCAACCACACCAGAAGCAGCATCAGTGACGACATTAGAAATATCCTTTGCAGTAGCGCCAATATGAGAAGAGCCATACCGCTGATTCTGCGTTTGCTGATGAACTAAGTCAACCTCAG
+
?????BBBDDDDDDDDGGGFGGIIIFHHHHHHIIIIIIIIIIHHHHFHHGIGHIIIIIIHHIFFHIIIFHIHHHHHIIIIIIHHHHHGHHHIGHFGHHHHHCHHHHHHHHFHHHFGGGGGGGGGGGGGGGGEGGGGGGGGEGGCEGGGGGGGGGGGGEGGGAEGGEGGGEGGGGGGEGGEE?ECEDGGGGGGGGCEEGCECEGGGGGGGGDGGGGGGGGGCGGGGGGCE:CEGGG?CEGGEGGCEGG
@M00151:18:000000000-A117B:1:1101:15353:2582/2
ATACTGACCAAGAACGTGATTACTTCATGCAGCGTTACCATGATGTTATTTCTTCATTTGGAGGTAAAACCTCTTATGACGCTGACAACCGTCCTTTACTTGTCATGCGCTCTAATCTCTGGGCATCTGGCTATGATGTTGATGGAACTGACCAAACGTCGTTAGGCCAGTTTTCTGGTCGTGTTCAACAGACCTATAAACATTCTGTGCCGCGTTTCTTTGTTCCTGAGCATGGCACTATGTTTA
+
AAAAABBBDEEDEDDDFGGGGGIIIIIIIIIIIHHHHHIIIIIIIIIIIIIIIIIIIIIIIHHHCFGIHIHIIIIIIIIIHHHHHIIIIHHHHHHHHHHHHHHHHHHHHHHHHHHGGGGGGGGGGGGGGGGGGGGGGGGGGGGGGGGGGGGGGGGGGGGGGGGGGGGGGGGGGGGGGGGEGGGCGGGGGGGGGGGGGGGEGGGGGGGGGGGGGD?GGGGGGGGEGGGGGEGGGGGGGGGGGGEGGG
@M00151:18:000000000-A117B:1:1101:13600:2584/2
TCTCTGGGCATCTGGCTATGATGTTGATGGAACTGACCAAACGTCGTTAGGCCAGTTTTCTGGTCGTGTTCAACAGACCTATAAACATTCTGTGCCGCGTTTCTTTGTTCCTGAGCATGGCACTATGTTTACTCTTGCGCTTGTTCGTTTTCCGCCTACTGCGACTAAAGAGATTCAGTACCTTAACGCTAAAGGTGCTTTGACTTATACCGATATTGCTGGCGACCCTGTTTTGTATGGCAACTTGCCG
+
??AAABBBEEEEEEEEGGGGGGIHHIHIIIHHIHIIIIIIIHHFHHHHIHIIIIHGHHIIHIIDFF>EFHIHHHIIIFIIIHIIIHHIIIIHFHIIHHHDHHHHHHHHHHGGGGHGGGGGGGGGGGGGGGGEGGGGGGGGGGGGGGGGGGGGGGGGGGGGGGGGGGGGGGGGGGGGGGGGGGGGGGGGGGGGGGG:CEGGGGGGGGGGGGGGGGGGGGGGGGGGGGGGGG:CEGGGGGGGGGEGECEEEG
@M00151:18:000000000-A117B:1:1101:13104:2584/2
CGCTTCGGCGTTATAACCTCACACTCAATCTTTTATCACGAAGTCATGATTGAATCGCGAGTGGTCGGCAGATTGCGATAAACGGTCACATTAAATTTAACCTGACTATTCCACTGCAACAACTGAACGGACTGGAAACACTGGTCATAATCATGGTGGCGAATAAGTACGCGTTCTTGCAAATCACCAGAAGGCGGTTCCTGAATGAATGGGAAGCCTTCAAGAAGGTGATAAGCAGGAGAAACATACGA
+
??A???@?DDDDBDDDGGGGGGIIIIIIIIIIIIIIIIIHHEFHIHIIIIIIIIHHDHHFHEFFEGEHHHHHHHHHEHHHEFFDHDHEGGGGGGGGGHGGGGGGGGGGGHGGGGGGGGGEGGGGGEGGGGGGGGGGGGGGGGGGCCCEGGGGGGGGGEGGGGGGGGG:?EEGGAGGGGGGGGGGGGGGGGGGEGGGG8AEGGGGGGGGGGGGGGEGEGGGGGGGGGEG*:CEEGGGGGGEEGGEGGEEEEE
@M00151:18:000000000-A117B:1:1101:11636:2585/2
GCCGAGATGCAAAATGAGACTCAAAAAGAGATTGCTGGCATTCAGTCGGCGACTTCACGCCAGAATACGAAAGACCAGGTATATGCACAAAATGAGATGCTTGCTTATCAACAGAAGGAGTCTACTGCTCGCGTTGCGTCTATTATGGAAAACACCAATCTTTCCAAGCAACAGCAGGTTTCCGAGATTATGCGCCAAATGCTTACTCAAGCTCAAACGGCTGGTCAGTATTTTACCAATGACCAAATCAA
+
?A???AAADDDDDDDDGGGGGGIIIIIHHIIIIFHGHIHFHIIIIHIHHHHHHHHIHIIIIHHIIIHIIIIH@FHHHHHCGHHHHHHHHHHHHHFFHHHHHGGGGGGGGGGGGGGGGGGGEGGGGGGGGGGGGGGGGGGGGGGGGGGGGGGGGGGGGGGGGGGGGGEEGGGGGGGGGGCGGGGGGGGGGGGGGGGGGGGGGGGGGGGGGGGGGGGGGGGGGGGG:CEGCEEGGGGGGGGEEGEGCEGGGGG
@M00151:18:000000000-A117B:1:1101:16815:2585/2
ATCGGCAACAGCTTTATCAATACCATGAAAAATATCAACCACACCAGAAGCAGCATCAGTGACGACATTAGAAATATCCTTTGCAGTAGCGCCAATATGAGAAGAGCCATACCGCTGATTCTGCGTTTGCTGATGAACTAAGTCAACCTCAGCACTAATCTTGCGAGTCATTTCTTTGATTTGGTCATTGGTAAAATACTGACCAGCCGTTTGAGCTTGAGTAAGCATTTGGCGCATAATCTCGGAAAC
+
AAAAAAABDDDDDEDEGGGGGGIIIIIIIIIIIIIIIIIIHIIHHGHHIIIIIIIIIHHHIGIHIHHHIIIIHIGHIHIIIIIIIHFHHHHHHHHHHHHHHHHHHHHHHHHHHGGHHGGGGHGGGGGGGGGGGGGGGGGGGGGGGHGGGGGGGGGGGGCEGGGGGGGGGGGGGGGGGGGGGGGGGEGGGGGEGGGGGGGGGGGGGGGGGEGGGGGGGGGEGGGGGGGGGGGCGGGGGGGGGGGGGGGGG
@M00151:18:000000000-A117B:1:1101:17105:2586/2
TGTCAACAAGAGAATCTCTACCATGAACAAAATGTGACTCATATCTAAACCAGTCCTTGACGAACGTGCCAAGCATATTAAGCCACTTCTCCTCATCCAACGCGTCAGTTTTTGACAGAATCGTTAGTTGATGGCGAAAGGTCGCAAAGTAAGAGCTTCTCGAGCTGCGCAAGGATAGGTCGAATTTTCTCATTTTCCGCCAGCAGTCCACTTCGATTTAATTCGTAAACAAGCAGTAGTAATTCCTGCTT
+
?????BBBDDDDBBDDCFFFFFIIHIHIIIIHIFFDGHHIIIHHIIIIIIIHIIIIIIIHIHIHHHIHHIIIFHIIIIIIIFHHFHHHIIIIIHIIIHHFHEHDHHHHHHHHHEEFFFFFFFFFFFFFFFFFEEEEEEEEFFFEDDEDFFFFEFFFCEFFFEFEEDEFDDDDDFEEFFFFFDDCEFFFFFFEEEFFFEEAED8CEFFFFFFFFFFFFFFFEEFECEEFFFEFFFFFFCEEFEEEFFFEFFF
@M00151:18:000000000-A117B:1:1101:12732:2587/2
TATACCTGGTCTTTCGTATTCTGGCGTGAAGTCGCCGACTGAATGCCAGCAATCTCTTTTTGAGTCTCATTTTGCATCTCGGCAATCTCTTTCTGATTGTCCAGTTGCATTTTAGTAAGCTCTTTTTGATTCTCAAATCCGGCGTCAACCATACCAGCAGAGGAAGCATCAGCACCAGCACGCTCCCAAGCATTAAGCTCAGGAAATGCAGCAGCAAGATAATCACGAGTATCCTTTCCTTTATCAGCGG
+
???A?BBBDDDDDDDDGGGGFGIHHCEFHIIGGEHHHCHHHHGHHIIFHIIIHHDFHHIIIHDFFHFGHIIIIHIHHG=EFEFHHHHHHHHHHHFFHHFDHHHHHHHHHHHHHHGFFFFGGFGGGGGGEGGGGGGEGEEGGGGGBDGGGGGGGGGGEGGGGGGEGGGGGEGG?CG8CEGEGGGCGGGGGGGG:CCGCEGGGEEGEGEEEGCECGGGGGGEEGEEEGGGDCCGEGGGGEGEGGGGECEEEG
@M00151:18:000000000-A117B:1:1101:16345:2587/2
AACAAAGAAACGCGGCACAGAATGTTTATAGGTCTGTTGAACACGACCAGAAAACTGGCCTAACGACGTTTGGTCAGTTCCATCAACATCATAGCCAGATGCCCAGAGATTAGAGCGCATGACAAGTAAAGGACGGTTGTCAGCGTCATAAGAGGTTTTACCTCCAAATGAAGAAATAACATCATGGTAACGCTGCATGAAGTAATCACGTTCTTGGTCAGTATGCAAATTAGCATAAGCAGCTTGCAGA
+
?????BBBDDDDDDDDGGGGGGIFHHIIHHIIIIIHIIIIIHIIDCHHHHFHHIIIIIIIIIIIHHHHHHHDHHHHHFHHHHHHHHHHHHHHFFFGGGGGGGGGGGGGGGGGEGGGGGGGGGGGGGEEGGGGGGGGCEGGGGGGGCEGGGGGGGGGGGGGGGGGGGGEGGGGGGGGGGGGGGGGGGGECEGGGGGGGGGGGGCCEGGGGGEGGGGEGCEEGGGEGCGCGGGGGEGGGEEGGGGCCCEGGG
@M00151:18:000000000-A117B:1:1101:12428:2587/2
TTCTGCCGTTTTGGATTTAACCGAAGATGATTTCGATTTTCTGACGAGTAACAAAGTTTGGATTGCTACTGACCGCTCTCGTGCTCGTCGCTGCGTTGAGGCTTGCGTTTATGGTACGCTGGACTTTGTAGGATACCCTCGCTTTCCTGCTCCTGTTGAGTTTATTGCTGCCGTCATTGCTTATTATGTTCATCCCGTCAACATTCAAACGGCCTGTCTCATCATGGAAGGCGCTGAATTTACGGAAAACA
+
?????BB@BBDDDDDDGGGGGGHHHHHIHHIIIIHHIIIIIIIIIHIHHIIIIIIIFGHIHHIHIIIIIIIHIIHHHHIIHHFHFHHHHHHHHHHHGGGGGGEGGGE>EGGGGGECEEGGGGACEGEGGGGGGGGEGGGGGGGGGGGGGGGEGGGGGGEG:?EEGGEEEGCEGEGGGGGGEEGEEGGGEGGGECEGGCCGGGEGEEGGGEGG>AEEG:CEGGEEGGGCECGEGG>A?CCEGEEEEEE>EGC
@M00151:18:000000000-A117B:1:1101:18130:2588/2
TTTGAGAATCAAAAAGAGCTTACTAAAATGCAACTGGACAATCAGAAAGAGATTGCCGAGATGCAAAATGAGACTCAAAAAGAGATTGCTGGCATTCAGTCGGCGACTTCACGCCAGAATACGAAAGACCAGGTATATGCACAAAATGAGATGCTTGCTTATCAACAGAAGGAGTCTACTGCTCGCGTTGCGTCTATTATGGAAAACACCAATCTTTCCAAGCAACAGCAGGTTTCCGAGATTATGCGCCA
+
AAAAAA?BDEEEEDDDGGGGGGIIIIIIIIIIIIHIIHHIIIIIGHIIGFFHIIIIIHHHHIIHHHIHHIIIIIIIIIIIIHIIIIIIIIIIHIHHHHFDGHHHHHGGGGHGGGGGGGGGGGGGGGGGGGGGGCCCGGGGGGGGGGGGGGGGGGGGGGGGGGGGGGGGGGGGGGGGGGGGGGGGGGGGGGGG<AEGGGGGGGGGGGGGGECEGGGGGGGGGGGGGGGGGGGGEGGEGGE28CGEGEEGGGG
@M00151:18:000000000-A117B:1:1101:18776:2588/2
GCAAGCTGCTTATGCTAATTTGCATACTGACCAAGAACGTGATTACTTCATGCAGCGTTACCATGATGTTATTTCTTCATTTGGAGGTAAAACCTCTTATGACGCTGACAACCGTCCTTTACTTGTCATGCGCTCTAATCTCTGGGCATCTGGCTATGATGTTGATGGAACTGACCAAACGTCGTTAGGCCAGTTTTCTGGTCGTGTTCAACAGACCTATAAACATTCTGTGCCGCGTTTCTTTGTTCCTG
+
AAAAAABBDDDDDDDEGGGGGGIIIIIHCFHIIIIHIIHFHHIIIIIIIIIIIIHIHHHHHIIIHIIIIIIGIIIIIIIIIIIIIIHEHHIIIHIIIIIIIHIHGHHHHHHHHHHHHHHHHGGGGGGGHGGGGGGGGGGGGGGGGGGGGGGGGGGGEGGGGGGGGGGGGGGGGGGGGGGGGGGGGGGGGGGGGGGGGGGGGGGGGGGGGGGGGGGGGGGGGGGGGGGGGGEGGGGGGDGGGGGGGGGGGGE
@M00151:18:000000000-A117B:1:1101:17939:2588/2
AGATTGCTGGAGGCCTCCACTATGAAATCGCGTAGAGGCTTTGCTATTCAGCGTTTGATGAATGCAATGCGACAGGCTCATGCTGATGGTTGGTTTATCGTTTTTGACACTCTCACGTTGGCTGACGACCGATTAGAGGCGTTTTATGATAATCCCAATGCTTTGCGTGACTATTTTCGTGATATTGGTCGTATGGTTCTTGCTGCCGAGGGTCGCAAGGCTAATGATTCACACGCCGACTGCTATCAGTA
+
?????BBBDDDDDDDDGGGGGGIIIIIIIHIHHHHHHIHIIIIIIIIIIIIIHEHHHIIIIIIIIHIHIIHHHHHIIHHIHIHIHHHHHFHHHDFFHHHHHHHHGGGGGGGGGGGGGDDGGGGGGGGGGGGDGGGGGGGGGCDDGGGGGGGGGGGGGGGGGGGGGGGDGCGGGGGGGGGCEEEGGGEGEGGAGGGGGGGGGGGGGGGG2>DGEGGGAEDGECEGGGGGGC:CEEGGGG>A<GGCEGGGEC?
@M00151:18:000000000-A117B:1:1101:16183:2589/2
AGGGGTTGACCAAGCGAAGCGCGGTAGGTTTTCTGCTTAGGAGTTTAATCATGTTTCAGACTTTTATTTCTCGCCATAATTCAAACTTTTTTTCTGATAAGCTGGTTCTCACTTCTGTTACTCCAGCTTCTTCGGCACCTGTTTTACAGACACCTAAAGCTACATCGTCAACGTTATATTTTGATAGTTTGACGGTTAATGCTGGTAATGGTGGTTTTCTTCATTGCATTCAGATGGATACATCTGTCAA
+
??A???@BDDEDDDDDGGGGGGHHEHHHFHHHHIIIIIIIIHHIHIIIIIIIIIIIIHIHIIIIIHHIIHIIHIHHHHIIIHHHHHHHHHHHHHHHHHGGGGGGGGGGGGGGGGGGGGGGGGGGGGGGGHGGGGGGGGGGGEGGGGGGEGGGGGGGGGGGGGGGGGGGGGGGGCGGGGGGGGGGGGGCGGGGGGGCEEGGGGGGGEEGGGE?EECCCGGGGGGEGGEGGG?EGGEEGEGCEGGCEGGGGG
@M00151:18:000000000-A117B:1:1101:13672:2589/2
AGGCTTGCGTTTATGGTACGCTGGACTTTGTAGGATACCCTCGCTTTCCTGCTCCTGTTGAGTTTATTGCTGCCGTCATTGCTTATTATGTTCATCCCGTCAACATTCAAACGGCCTGTCTCATCATGGAAGGCGCTGAATTTACGGAAAACATTATTAATGGCGTCGAGCGTCCGGTTAAAGCCGCTGAATTGTTCGCGTTTACCTTGCGTGTACGCGCAGGAAACACTGACGTTCTTACTGACGCAGAA
+
AAAAABAADDDDDDDDCCFGGGHHIIIIIIHHIIIFHIIIHIHHHIIIIIIIIIIIIIHHHHHHIIIIIIIIIIHHHHIIFHIIIIIIIHGHHHHHHHHHHHHHHHHHHHHHHGGGGGGGGGGGGGGGGGGEGGGGGGGGGGGGGGGGGGGGGGGGGGGGGGGGGGGGGGGGDGGGGADCGGGGGGGGGGGGGGGGGEGDAGGGGGGGGGGDGGGGGGGGGGGGGGGGGEEGGGEEGGGGGGGGEEGGGDE
@M00151:18:000000000-A117B:1:1101:18363:2590/2
TATTTTCGTGATATTGGTCGTATGGTTCTTGCTGCCGAGGGTCGCAAGGCTAATGATTCACACGCCGACTGCTATCAGTATTTTTGTGTGCCTGAGTATGGTACAGCTAATGGCCGTCTTCATTTCCATGCGGTGCACTTTATGCGGACACTTCCTACAGGTAGCGTTGACCCTAATTTTGGTCGTCGGGTACGCAATCGCCGCCAGTTAAATAGCTTGCAAAATACGTGGCCTTATGGTTACAGTATGC
+
A?AAABBA?BDDDDDDGGGGCFHHIFFIIIIIIIHIHHHHHHHHHHHHHHHIIIIHIIIIIHIHHIHHHHHHHHHHHHHHHHHHHHFHHHHFFGGGGGFGGGGGGGGGGGGGGGGGGGGGGGGGGGGGGGGGGEGGGGGGGGGGGGGGGGEEEGGGGGEGEGGGEGGGDGGGGGGGGGGGGGEEG<?>GGCDGGGGGEGGGGGGGGGCEGGGGEEGGGGGGGCEEGGGEEEACEGGGGECGEGGGGCGCE
@M00151:18:000000000-A117B:1:1101:13397:2590/2
AAGGAGTCTACTGCTCGCGTTGCGTCTATTATGGAAAACACCAATCTTTCCAAGCAACAGCAGGTTTCCGAGATTATGCGCCAAATGCTTACTCAAGCTCAAACGGCTGGTCAGTATTTTACCAATGACCAAATCAAAGAAATGACTCGCAAGGTTAGTGCTGAGGTTGACTTAGTTCATCAGCAAACGCAGAATCAGCGGTATGG
+
AAAAAABBDDDDDDDDGGGCACHHHHHIHHGHHHHHHHIIIHIIIIIIIIIIIIIIIIIIIIIIFGHHHHHHHHIIIIIDHHHHHHHHHHHHHHFHHHHHHHGGGGGGGGGGGGEEEGGGGGGGGGGGGGGGGGGGGGGGGGGGGGCGGGGGGGEECCCEGGGGGGCEGGEGGGGGGGGGGGGGGGGEGGGGGGG?ECCED?>CEG
@M00151:18:000000000-A117B:1:1101:12253:2591/2
AGTGTTTCCAGTCCGTTCAGTTGTTGCAGTGGAATAGTCAGGTTAAATTTAATGTGACCGTTTATCGCAATCTGCCGACCACTCGCGATTCAATCATGACTTCGTGATAAAAGATTGAGTGTGAGGTTATAACGCCGAAGCGGTAAAAATTTTAATTTTTGCCGCTGAGGGGTTGACCAAGCGAAGCGCGGTAGGTTTTCTGCTTAGGAGTTTAATCATGTTTCAGACTTTTATTTCTCGCCATAATTCAA
+
?????BBBDDDDDDDDGGGGGGIHIIIIIFHIHIHIIHHHGHGHHIIIIIIIIIGHIIIHHHIIIIIHHHHHIIGIHHHHHIHHHEHHHHHHHFHHHFHHHHHHFHFHHHGGGFGGGGGFEDEGGGDDGGGGGGGGGGGGGGGGGGGGGGGGGGGGGGGGGGGGGGGGGGGGEDGGGGGGGGGGG8AGGGGGGGGCEGGGGGGGGGGGCECEGGGGGGCEECCEEGGGGGGGGGGG:CEGE?C?CCEGGEG
@M00151:18:000000000-A117B:1:1101:17410:2591/2
ACGGTTATTTCCTAGACAAATTAGAGCCAATACCATCAGCTTTACCGTCTTTCCAGAAATTGTTCCAAGTATCGGCAACAGCTTTATCAATACCATGAAAAATATCAACCACACCAGAAGCAGCATCAGTGACGACATTAGAAATATCCTTTGCAGTAGCGCCAATATGAGAAGAGCCATACCGCTGATTCTGCGTTTGCTGATGAACTAAGTCAACCTCAGCACTAACCTTGCGAGTCATTTCTTTGATT
+
??????ABDDDDDDDDGGGGGGIIIIIHHFHIIIIIIIIIIHIIHIHIEHHIHHHIIHIIIIHIIGHHHIHHHHHHHHIIHHIFHHIIIIHIIGGHIHIIIIHHHHHFHHHHHHHHHHHHHHHGGGGGGFGGGGGGGEGGGGGGGGGCGGGGGGGGEGEGEEGEGGGGEEEEGEGGEGGGGGGCGAGGGGEGEGGGGGGGGGCCCECEGGGGCEEGGGEGGGEGGGGGGEGEEEGGDGGGGGGGGGGG?EG
@M00151:18:000000000-A117B:1:1101:12933:2592/2
CTATTAGTGGTTGAACAGCATCGGACTCAGATAGTAATCCACGCTCTTTTAAAATGTCAACAAGAGAATCTCTACCATGAACAAAATGTGACTCATATCTAAACCAGTCCTTGACGAACGTGCCAAGCATATTAAGCCACTTCTCCTCATCCAACGCGTCAGTTTTTGACAGAATCGTTAGTTGATGGCGAAAGGTCGCAAAGTAAGAGCTTCTCGAGCTGCGCAAGGATAGGTCGAATTTTCTCATTTT
+
?????BBBBDDDDDDDGGFFFFHHHHHIHIHIIHHGHIIIIIHHEHHIIIFHHHGHECFHFHHFHHIIIIIIIGGIFHIIIIIIIIIIEFHHGHHHIIIIIIIHGHHHHHHDHHHHHHHHHFGFGFFFEGEDEGGEGGGGGGGGGGGGGGGGGGGGGGGGGGEGGEGGGGGGGGEGGCEGGEEGGGGEG>GGGGGCEGGGGGGC?EEGGGEGGGGGGGEGEGGGDGGGCCGGGCCGGGGCCGGGGGGGGG
@M00151:18:000000000-A117B:1:1101:19952:2592/2
TTGATTTGGTCATTGGTAAAATACTGACCAGCCGTTTGAGCTTGAGTAAGCATTTGGCGCATAATCTCGGAAACCTGCTGTTGCTTGGAAAGATTGGTGTTTTCCATAATAGACGCAACGCGAGCAGTAGACTCCTTCTGTTGATAAGCAAGCATCTCATTTTGTGCATATACCTGGTCTTTCGTATTCTGGCGTGAAGTCGCCGACTGAATGCCAGCAATCTCTTTTTGAGTCTCATTTTGCATCTCGG
+
AAAAABBBDDDDDDDDFFGGGGIIIHIIIIHIIHHHIHHIIIIIHIHHGHHIIGHHIHHHHHHIIIHHIIHIHHHIIHIIHIIHHHHHHIIIFHGGHDFFHHHHHHHHHHHHHHHHGGGGGGGGGGGEGGGGEGGGGGGGGGGGGGGGGGGGGGGGGGGGGGGGEGGGGGGGGGGGGEGGGGGGGGGGGGGEEGEGGGEEGGGGGDGGGGGGGGGGGGGGGGGGGGGGGGGEEGGGGGGGGGGGGGCEGG
@M00151:18:000000000-A117B:1:1101:16009:2592/2
TTTTTATGTCCCTCATCGTCACGTTTATGGTGAACAGTGGATTAAGTTCATGAAGGATGGTGTTAATGCCACTCCTCTCCCGACTGTTAACACTACTGGTTATATTGACCATGCCGCTTTTCTTGGCACGATTAACCCTGATACCAATAAAATCCCTAAGCATTTGTTTCAGGGTTATTTGAATATCTATAACAACTATTTTAAAGCGCCGTGGATGCCTGACCGTACCGAGGCTAACCCTAATGAGCTTA
+
A?AAABBBDDDDDDDDGGGGGGHIIHIIIHHHHFGHFEEF=EHHHFHHIIIIIIIIHHGH8CFFFGHHIIIIIIIIIHIIHHHHHHFHHHHIIIIIIIIHHHHHHHHHHHHHFHHHHHHHGGGGGGGGGGGGGGGGGGGGGGGGGGGGGGGGGGGGGGGGGGGGGGCEGGGEGGCEGGGGGGCCEGGGGGGGGGGGGGGGGGGGGEEGDDD>GGEGEGCCEGGEDGEGGCEGGGGGGEGGGGGEGGCGGEG
@M00151:18:000000000-A117B:1:1101:14379:2592/2
TTGGTATGTAGGTGGTCAACAATTTTAATTGCAGGGGCTTCGGCCCCTTACTTGAGGATAAATTATGTCTAATATTCAAACTGGCGCCGAGCGTATGCCGCATGACCTTTCCCATCTTGGCTTCCTTGCTGGTCAGATTGGTCGTCTTATTACCATTTCAACTACTCCGGTTATCGCTGGCGACTCCTTCGAGATGGACGCCGTTGGCGCTCTCCGTCTTTCTCCATTGCGTCGTGGCCTTGCTATTGA
+
???A?BBBDDDDDDDDFGGGFGIIIIHIIIIIIIFHHHHHIHHHHHHIIIIIIIHIIIIIIIIIHIHHIIIIIIIIIIIIIHHIIHHHEHHHHCHHHHHGGGGGGGGGGGGGHDEGGGGGGGGGGGGGGHGGGGGGGGGEG:CDGGEGEGGGGGEGGGGGGGGGGGGGGG>GGGGGGGGGGDGGGEGGGGGGGGGGGGGGGGG>E?EGGGGGGGGEGGGGGGGGGGGGEGGDG8>CCGGGGGGGGGGEG
@M00151:18:000000000-A117B:1:1101:15649:2593/2
AAACTGGCGCCGAGCGTATGCCGCATGACCTTTCCCATCTTGGCTTCCTTGCTGGTCAGATTGGTCGTCTTATTACCATTTCAACTACTCCGGTTATCGCTGGCGACTCCTTCGAGATGGACGCCGTTGGCGCTCTCCGTCTTTCTCCATTGCGTCGTGGCCTTGCTATTGACTCTACTGTAGACATTTTTACTTTTTATGTCCCTCATCGTCACGTTTATGGTGAACAGTGGATTAAGTTCATGAAGGAT
+
AAAAABBADDDDBDDDGGGGFGHHHHHIIIIIIIIIHIIIIIFHHIIIIHIIIHHHIHIIIIIICFHCFHHIIIHHHHHHHHHHHFHHHHHHHEHHGGGGGGGGGGGGGGGGGGGGGEGGGGGGG;8EEGGGGGGGGGGEGGGGGGGGGGGEGGGG>DGGGG?EEEGEEGCGGCGEGGGECGEEG?EGCEEGGGGGGGGGCCCCEGGEGEEEGGGGGGGGGGECCEGEG?0:C:CEEEGEEGGGCEGEE?:
@M00151:18:000000000-A117B:1:1101:13051:2593/2
TATCTTGATAAAGCAGGAATTACTACTGCTTGTTTACGAATTAAATCGAAGTGGACTGCTGGCGGAAAATGAGAAAATTCGACCTATCCTTGCGCAGCTCGAGAAGCTCTTACTTTGCGACCTTTCGCCATCAACTAACGATTCTGTCAAAAACTGACGCGTTGGATGAGGAGAAGTGGCTTAATATGCTTGGCACGTTCGTCAAGGACTGGTTTAGATATGAGTCACATTTTGTTCATGGTAGAGA
+
??AA?BBBDDDDDDDDFGGGGGIIHIIIIIHIHIIIIHFEHHHIHIHHIHHDFDHHGHIIFHDHHHHHHIIIGHIGHHIEFGHHHHFHHHHHHHHHHHHHHGGGGGEDEGGGGGGGGGGGGGGGGGGGEEGGGGGGGGGGGGGGGGGGGEEGGGGGGGGEGDDGGCEGEGGGGGGG:CCEGGGGEGGGGGGGEGGGGGGGGGGCEGGCGGEG:CCEGEEEGGGGCCGGGGGGGGGCGEGGG::CCGG
@M00151:18:000000000-A117B:1:1101:17608:2593/2
ATACCATCAGCTTTACCGTCTTTCCAGAAATTGTTCCAAGTATCGGCAACAGCTTTATCAATACCATGAAAAATATCAACCACACCAGAAGCAGCATCAGTGACGACATTAGAAATATCCTTTGCAGTAGCGCCAATATGAGAAGAGCCATACCGCTGATTCTGCGTTTGCTGATGAACTAAGTCAACCTCAGCACTAACCTTGCGAGTCATTTCTTTGATTTGGTCATTGGTAAAATACTGACCAGCCGT
+
AAAAABBBEDDDDDDDGGGGGGIIIIIGIIIIIHHHIIIIGGHIHHHHHIIIIIIIIIIIIIIIIIIIIIIIIIIIIIIIIHIIHHHHIHHHHIIIIHHHHHHHHHHEHHHFHHHHHHHGGGGGGGGGGGGGGGGGGGGGGGGGGGGGGGGGGGGGGGGGGGGGGGGGGGGGGGGGGGGGGGGGGCEGGGGGGGGGGGGGGEGGGGGGGEGGGGGGGGGGGGGGGGEGGGGGGGGGGGGGGGGGGGGGGGG
@M00151:18:000000000-A117B:1:1101:16744:2594/2
GCGTTTCTTTGTTCCTGAGCATGGCACTATGTTTACTCTTGCGCTTGTTCGTTTTCCGCCTACTGCGACTAAAGAGATTCAGTACCTTAACGCTAAAGGTGCTTTGACTTATACCGATATTGCTGGCGACCCTGTTTTGTATGGCAACTTGCCGCCGCGTGAAATTTCTATGAAGGATGTTTTCCGTTCTGGTGATTCGTCTAAGAAGTTTAAGATTGCTGAGGGTCAGTGGTATCGTTATGCGCCTTCGT
+
?????BBBDDDDDDDDGGGGGGIIHIIIIIIIHIHIIHIIIIHHHHIIIHDHIIIHIHHHHHIIIIHHHDHIIIIIIIIIIIIIIIHIIIIHHHHHFHHFHHHHHHHHHHHHFGGGEGGGGGGGGGGGGGGGHGGGGGGGGGGGGGGGGGGGGGGGGGG<>EGGGGGGGEGGGGGGGGGGGGGGGGGGGGGGEGEEGGGGGGGGGEGGGGGECGGGGGGGGGGGGCGGGGGGC?EEGGGGGGGGGGGGGG:
@M00151:18:000000000-A117B:1:1101:15235:2594/2
TACCACATCTATTGACATTATGGGTCTGCAAGCTGCTTATGCTAATTTGCATACTGACCAAGAACGTGATTACTTCATGCAGCGTTACCATGATGTTATTTCTTCATTTGGAGGTAAAACCTCTTATGACGCTGACAACCGTCCTTTACTTGTCATGCGCTCTAATCTCTGGGCATCTGGCTATGATGTTGATGGAACTGACCAAACGTCGTTAGGCCAGTTTTCTGGTCGTGTTCAACAGACCTATAAA
+
AAAAABABDDDDDDDDGGGGGGIHIIIHBHHIIIIHHIIIHHIIIIIIGHHHHIIHHHHHHHHIFHCFFHIIIIIIIIIIHIIHFHHHIIIIHHHIIIIIIHIIIHHIHHHHHHDHHHHHHHHHHHHHHHHHGGGGGGEEEGGGGGGGGGGGGGGGGEGGGGGGEGGGGGGGGECCEGGGGGGEGCEGGGGEGGGGGGGGGGGGEGGG?EGGGGGGGGGGCEGGGGGGEGG>EGGGEEEGGGGGGGECCE
@M00151:18:000000000-A117B:1:1101:14060:2594/2
TTGCCTTTAGTACCTCGCAACGGCTGCGGACGACCAGGGCGAGCGCCAGAACGTTTTTTACCTTTAGACATTACATCACTCCTTCTGCACGTAATTTTTGACGCACGTTTTCTTCTGCGTCAGTAAGAACGTCAGTGTTTCCTGCGCGTACACGCAAGGTAAACGCGAACAATTCAGCGGCTTTAACCGGACGCTCGACGCCATTAATAATGTTTTCCGTAAATTCAGCGCCTTCCATGATGAGACAGGC
+
??A?ABBBDDDDDDDDGGCGGGHHHHIHHDHCCHHHHIHHHHHHHHHHHHHHHHHHHHHDHGGGGGFFGFFEEGGGGGGEGGEGGGGGHGGEACEGGGGGGGGGGGGGGGGGGGGGGGGEGGGGGGGGGGGGGEGGGGGGGGGGGDGG8<DGGEGGGGGCEGGGGGGGGGDGGGGGGGGGGGGGGGGGGGGGGGGGG8>GGGEGGGGEGCCECEEGGGGGGGGGGCGEGEGGGGGGGGGCEECC?CGGGE
@M00151:18:000000000-A117B:1:1101:15434:2594/2
GCTTAATGCTTGGGAGCGTGCTGGTGCTGATGCTTCCTCTGCTGGTATGGTTGACGCCGGATTTGAGAATCAAAAAGAGCTTACTAAAATGCAACTGGACAATCAGAAAGAGATTGCCGAGATGCAAAATGAGACTCAAAAAGAGATTGCTGGCATTCAGTCGGCGACTTCACGCCAGAATACGAAAGACCAGGTATATGCACAAAATGAGATGCTTGCTTATCAACAGAAGGAGTCTACTGCTCGCGTTG
+
???A?BBBDEEEDDDDGGGEGGIIFFHHIIIHHHIIIIIIIIIIICAFHIIIHHIHEHHHHHHIHFFHHHIIIIIIEHIHHHHHHHHHHHHHHHHHHHHHHHHHHGGGFGGGGGGGGGGGGGGGGGGGGGGGGGGGGGGGGGGGGGGGGGGGGGGGGGGGEGEGGGGGGGGGGGGGGGGGGGGGGGGCGGGGGECEGEGGGEGGGGEEEGEGGEGEEGGGGEEGGGGGEGGGEGGEGGGGGGGCCEGADG<
@M00151:18:000000000-A117B:1:1101:16599:2595/2
ATCAGGTTGTTTCTGTTGGTGCTGATATTGCTTTTGATGCCGACCCTAAATTTTTTGCCTGTTTGGTTCGCTTTGAGTCTTCTTCGGTTCCGACTACCCTCCCGACTGCCTATGATGTTTATCCTTTGGATGGTCGCCATGATGGTGGTTATTATACCGTCAAGGACTGTGTGACTATTGACGTCCTTCCCCGTACGCCGGGCAATAATGTTTATGTTGGTTTCATGGTTTGGTCTAACTTTACCGCTA
+
?????BBBDDDDDDEDGGGFGGIIHIIIHIHIIIIIHIHIIHFHHHIIIIHIIIIHHIHHGGGHHDFHGHHEHHFGHHIHIIIIHFHEEHHHHHHHHHHHGGGGGGGDGGGGGECGEGEGEGGGGGGEGEGEEGGGGGGGGGGGGEEGGGGGGGGGGGGGGGEGEEGGEGGGGGGGGGGEGGGGGEGGEGGGGEGGGGGGDDG8CCEEEGEEGCGGGGGGGGGGCEGG?EGGG?EEEGGGGGEGGGGGG
@M00151:18:000000000-A117B:1:1101:14469:2595/2
ATGCTTTGCGTGACTATTTTCGTGATATTGGTCGTATGGTTCTTGCTGCCGAGGGTCGCAAGGCTAATGATTCACACGCCGACTGCTATCAGTATTTTTGTGTGCCTGAGTATGGTACAGCTAATGGCCGTCTTCATTTCCATGCGGTGCACTTTATGCGGACACTTCCTACAGGTAGCGTTGACCCTAATTTTGGTCGTCGGGTACGCAATCGCCGCCAGTTAAATAGCTTGCAAAATACGTGGCCTTAT
+
AAAAABBBDDDDDDEDGGGGGGFFFHHHHIIGHHCHHHIEHHHIIIIIIIHEHHHEHHHHHHIIIIIIIHIIIHHIIHHHHHHHHHHHGGGFFGGGGGGGGGGGGGGGGGEGGGGGGGGGHGGGGGGEGGGGGGGGGGGGGGGGGGGCAGGEGGGGGGGGGGGGGGGGGGGGGGGGGGGGGGGGGGGGGGGGGGGGEGD?E?GGEGGGGGGGGGGGGGGG?CEGGGGGGGGGGGGGGGGGGGEGGGGGGG?
@M00151:18:000000000-A117B:1:1101:12338:2596/2
GGTCAGATTGGTCGTCTTATTACCATTTCAACTACTCCGGTTATCGCTGGCGACTCCTTCGAGATGGACGCCGTTGGCGCTCTCCGTCTTTCTCCATTGCGTCGTGGCCTTGCTATTGACTCTACTGTAGACATTTTTACTTTTTATGTCCCTCATCGTCACGTTTATGGTGAACAGTGGATTAAGTTCATGAAGGATGGTGTTAATGCCACTCCTCTCCCGACTGTTAACACTACTGGTTATATTGACCA
+
?????BBBDD@BBDDDGGGGGGIIIIIIIIIIIIIIIIHHHHHFHIHHHHHHHHHHIIIIIHHHFHFFHHHHHHHGHHHHHHHHHHHHGGGGGGGGGGEGEGGGGGGGGGGGGGGGGGGGGGGGGGGCGGGGCGEGGGEGGGGGGGGGGGGGGGGGGGGGGGGCEGGGGGCCEGGGEEEGGGGGCGGEGGGGGGCCEGEG?C9??:CGG:CEGGGEEGCCEDGGGDEC?CCCEGEGGGG:CEGGGGGGGGC
@M00151:18:000000000-A117B:1:1101:16218:2596/2
CAAAGAAATGACTCGCAAGGTTAGTGCTGAGGTTGACTTAGTTCATCAGCAAACGCAGAATCAGCGGTATGG
+
?????BBBDDDDDDDDGGGGCFFHEFHIIHHHFHHIIIHIIGIIIIIIIIIHIHHHHHHIIHHHFHHEHHII
@M00151:18:000000000-A117B:1:1101:14712:2597/2
TCATGAAGGATGGTGTTAATGCCACTCCTCTCCCGACTGTTAACACTACTGGTTATATTGACCATGCCGCTTTTCTTGGCACGATTAACCCTGATACCAATAAAATCCCTAAGCATTTGTTTCAGGGTTATTTGAATATCTATAACAACTATTTTAAAGCGCCGTGGATGCCTGACCGTACCGAGGCTAACCCTAATGAGCTTAATCAAGATGATGCTCGTTATGGTTTCCGTTGCTGCCATCTCAAAAA
+
AAA?ABBBDDDDDBDBFFFGFGHIIHIIIIIIIIHHHHHIIIIHIIIIIIIIHHHIIIIFHHIIIGHIBHHHIIIIIIIHIHHHIIHIIIIIHHHHHHHHHHHHHHHHHHHHHHHHHHGGGGGGGGGDEGGGGGGEEGGGGGHGGGGGGGGGGGGGGGGGGGGGDGGGGGEGGGGGGGGGGGGGGGGGGEGGGGCGGGGGGGGGGGGGGGGGGGGGGGGGGGGGGGCEGGGGCGGGEGGGGGGGGGGGGG
@M00151:18:000000000-A117B:1:1101:11963:2597/2
TTTGGACTGCTCCGCTTCCTCCTGAGACTGAGCTTTCTCGCCAAATGACGACTTCTACCACATCTATTGACATTATGGGTCTGCAAGCTGCTTATGCTAATTTGCATACTGACCAAGAACGTGATTACTTCATGCAGCGTTACCATGATGTTATTTCTTCATTTGGAGGTAAAACCTCTTATGACGCTGACAACCGTCCTTTACTTGTCATGCGCTCTAATCTCTGGGCATCTGGCTATGATGTTGATGGA
+
????ABBBDDDDDDDDGGGGGGIHHIHIHIHIFHIIIIIHIHHHIIHHIHHHHHIHIHIIIIIIHIIIIIIIIIIIIGIFHHHIIIHIIIIIHHHHHHHHFHHHFHHHHHHHHHHHHHHHEAFGGGGFGGGGGGGGGGGGGGGGGGGEGGEGGGGGGGGGGGGGGGGGGEGGGCECGGGGGGGEGGGGGGGGGGGGGGGGGGGGGGGGG?EGEEGGGGECEEEEGGGGGGEEEGGEEGGGGGGCECEEEEC
@M00151:18:000000000-A117B:1:1101:15326:2598/2
GTCGTGTTCAACAGACCTATAAACATTCTGTGCCGCGTTTCTTTGTTCCTGAGCATGGCACTATGTTTACTCTTGCGCTTGTTCGTTTTCCGCCTACTGCGACTAAAGAGATTCAGTACCTTAACGCTAAAGGTGCTTTGACTTATACCGATATTGCTGGCGACCCTGTTTTGTATGGCAACTTGCCGCCGCGTGAAATTTCTATGAAGGATGTTTTCCGTTCTGGTGATTCGTCTAAGAAGTTTAAGATT
+
??????ABDDDDDEEDGGGGGGHIIIIIIIDGHIHDHHHHIIIIHHIIIIIIIHIIIIIIIIIFHHHHIIIIIIHIHHHHIIIIHHIIHHHHHHHEHHHHHHHGEFFGFGGGGGGGGGGGGGGGGGGGGGGGG>CEGGGGGGGGGGGGGGGGGGGGGGGGGGGGGGGGGGGGGCEEGGGGGGGGGGGGGDGGGGG?C:CEGGGEGGEEEGGGGGGGGEGGGGGGGEGGGEGGGGGGEGGEGECEGEEGGGC
@M00151:18:000000000-A117B:1:1101:17079:2600/2
TGCCGCTGAGGGGTTGACCAAGCGAAGCGCGGTAGGTTTTCTGCTTAGGAGTTTAATCATGTTTCAGACTTTTATTTCTCGCCATAATTCAAACTTTTTTTCTGATAAGCTGGTTCTCACTTCTGTTACTCCAGCTTCTTCGGCACCTGTTTTACAGACACCTAAAGCTACATCGTCAACGTTATATTTTGATAGTTTGACGGTTAATGCTGGTAATGGTGGTTTTCTTCATTGCATTCAGATGGATACAT
+
??A??@AADDDDDBDDGGGGGGIGHHHHHHEHCCEHFGHHHIHIGIIIIHHFHIIIIIIIHIIIHII=FHHIHHHHHHHHHHHHHHHHHHHHHHHHHGGGGGGGGGGGGGGGGGGGGEGGGGGEGGGGGGHGGGGGGGGGGEGGGGGGEEGGGGGGGGGGGGEGGGGGGGGGGGGCEEEGE?CEGGGGGGGCEGG?EGGGGEGCGGGGGGGGG?CEGGGEEG?CEEEGGEEGGCEGGECEGEEGGGGGGGE
@M00151:18:000000000-A117B:1:1101:13977:2602/2
ATGAGGGACATAAAAAGTAAAAATGTCTACAGTAGAGTCAATAGCAAGGCCACGACGCAATGGAGAAAGACGGAGAGCGCCAACGGCGTCCATCTCGAAGGAGTCGCCAGCGATAACCGGAGTAGTTGAAATGGTAATAAGACGACCAATCTGACCAGCAAGGAAGCCAAGATGGGAAAGGTCATGCGGCATACGCTCGGCGCCAGTTTGAATATTAGACATAATTTATCCTCAAGTAAGGGGCCGAAGC
+
????ABAADDDDDDDDGFFGGGIIHFHHIIIIHHHHIHIIIHIIHFHIHIHHIHHHHHEHHIHIHHHIFFFHHGHHHHHHHHHHHHHHGGGGGGGGGGGGGEGGGEGGGGGGGGGGGGGGGGECEGGGGGGGGGCEGGGGGGGGGGGDEGGGGGGGGGGGGGGGGGEGGGGGGGGGGE?EECE?CEGGGDGGGGGGCEGGGGGGEGCEEGCEGGGGGGGGGGG:EGGGGGGGGGGEGGG??CDGGGGGGG
@M00151:18:000000000-A117B:1:1101:17800:2602/2
AGCTTTAGGTGTCTGTAAAACAGGTGCCGAAGAAGCTGGAGTAACAGAAGTGAGAACCAGCTTATCAGAAAAAAAGTTTGAATTATGGCGAGAAATAAAAGTCTGAAACATGATTAAACTCCTAAGCAGAAAACCTACCGCGCTTCGCTTGGTCAACCCCTCAGCGGCAAAAATTAAAATTTTTACCGCTTCGGCGTTATAACCTCACACTCAATCTTTTATCACGAAGTCATGATTGAATCGCGAGTGGT
+
AA?AABBBDBDDDDDDGGGGGGIIFHIIHHHHHHIIIIIHHHFGFGHIIIGHIHIIIIHIIIIIIHIIIHIIIHHHGHHIIIIIIHHHHHHHHHHHHHHHHDFHHHHHGGGGGDGGGGGDGGGGGGGGGGGGGGGGGEGD@EGDGGDGCEGGCGEEGGGGGGGCECGGGGGGGGGGGGGCEEGGGGEGG?GGGGGGAGGGGGGGEGGGGE:CEGCCEEGGGEECC88C?CEEGGGGECEGCCEGGDG2CC0
@M00151:18:000000000-A117B:1:1101:17133:2603/2
AATCTGCCGACCACTCGCGATTCAATCATGACTTCGTGATAAAAGATTGAGTGTGAGGTTATAACGCCGAAGCGGTAAAAATTTTAATTTTTGCCGCTGAGGGGTTGACCAAGCGAAGCGCGGTAGGTTTTCTGCTTAGGAGCTTAATCATGTTTCAGACTTTTATTTCTCGCCATAATTCAAACTTTTTTTCTGATAAGCTGGTTCTCACTTCTGTTACTCCAGCTTCTTCGGCACCTGTTTTACAGACA
+
???AABBBDDEDDDDDFGGGGGIIIFIIIIGIIIIIHHIIHHGHIFHIIHHCGEGGHIIFGHIIIEHHHHHGHHHHHHHHHHHHHHHHHHHHGGGGGGGGEEGGGEGGGGEGGGGGGGG2>DG8AEG?CGGGGGGGGGGGGG*9EGGGGGGGGGEGGGGGGGGGGGGGEGGEGGGGGGGGGGGGGGGGGGGGGGGGGGGCGGGGGGEGGGGGGGGGGGGGGGGGGGGGGGGG?CDGGEGECEEGCGGECE9
@M00151:18:000000000-A117B:1:1101:14991:2603/2
AAGCTCAAACGGCTGGTCAGTATTTTACCAATGACCAAATCAAAGAAATGACTCGCAAGGTTAGTGCTGAGGTTGACTTAGTTCATCAGCAAACGCAGAATCAGCGGTATGG
+
??A??BBBDDDDDDDDFFFFFFIIFHHIIIIHIIIIHHIIIIIIFFHIIIFHFHIHHEEHGHIIFGHIIHHHAEEFGHHHFHHIIIHIIHHHHHHHHHHHHHHHHHH=DFFF
@M00151:18:000000000-A117B:1:1101:17875:2603/2
CAGAACGTTTTTTACCTTTAGACATTACATCACTCCTTCTGCACGTAATTTTTGACGCACGTTTTCTTCTGCGTCAGTAAGAACGTCAGTGTTTCCTGCGCGTACACGCAAGGTAAACGCGAACAATTCAGCGGCTTTAACCGGACGCTCGACGCCATTAATAATGTTTTCCGTAAATTCAGCGCCTTCCATGATGAGACAGGCCGTTTGAATGTTGACGGGATGAACATAATAAGCAATGACGGCAGCAA
+
?????B??DDDDDDDEGGGGGGHIIIIIGIIIIHIIIIIIHHIIIFHIIIIIIHHIHHDHHIHHIHIIIHHHHHHHHHHIFHHIHHHHHHHFHHHHHHHHHHGGGGGGGGGGGCEGGGGGGGGGGGGGGGGGGDGGGGGGGGGGGGAGGGGGGD>DEGGGGGGGGG:CGGGGGGGGGGGGGGGGGGGGGGGGGGGGGGGGGEGGGG8CECGGGE?CEGGGGG8CGEEEEGEEGGGGGGCE?CE?>DDGEGC
@M00151:18:000000000-A117B:1:1101:19328:2604/2
GACCACTCGCGATTCAATCATGACTTCGTGATAAAAGATTGAGTGTGAGGTTATAACGCCGAAGCGGTAAAAATTTTAATTTTTGCCGCTGAGGGGTTGACCAAGCGAAGCGCGGTAGGTTTTCTGCTTAGGAGTTTAATCATGTTTCAGACTTTTATTTCTCGCCATAATTCAAACTTTTTTTCTGATAAGCTGGTTCTCACTTCTGTTACTCCAGCTTCTTCGGCACCTGTTTTACAGACACCTAAAG
+
???AAABBDDDDDDDDGFFFGGIIHHHHEFHIIIIIIHIIIIIFGAFHFHHFHHIIHHHHHHHHHHHHHHHHHFHHHGHFHHHHHFHHHHHHHGGGDEGGGGGGEGGGGGGGGGG8>CE:CEGGGGGEGGGEEGCEGGGGGGGGGGGGEECGGGGGGGGGGGGGGGGGGCEGGEGGGGEEGGGGGGGEGGGEGGGGGGGGGGGGGGGGEGGGGGGGCCGGGGGGECGGGEGECGCEEGGGGGGGGG::CE
@M00151:18:000000000-A117B:1:1101:11850:2604/2
TATTCAAATAACCCTGAAACAAATGCTTAGGGATTTTATTGGTATCAGGGTTAATCGTGCCAAGAAAAGCGGCATGGTCAATATAACCAGTAGTGTTAACAGTCGGGAGAGGAGTGGCATTAACACCATCCTTCATGAACTTAATCCACTGTTCACCATAAACGTGACGATGAGGGACATAAAAAGTAAAAATGTCTACAGTAGAGTCAATAGCAAGGCCACGACGCAATGGAGAAAGACGGAGAGCGCCA
+
A??AABBBDDDDDDDDGGGGGGIFHIHIIIIIIIIIIIIIIICFGHHHIIFHHHHIIIIGHHIFHHIIIHHHBHHIIDGHIIHHIIFHIHBFBAFHHHHHHHHHHHHHHHHGGGGGGGGGGGGGGGGGGGGGGGGGGGGGGGGGGGGGGGGCEEEGGGGGGGEGCGGGGGGGGGGGEGGGGGGGGG?CEGGGCCEGCGGGGEGCEECEEGGGEEGGGGGEGEAG2<DD>EEGGGGGGGGGGGEDGEG<>DE
@M00151:18:000000000-A117B:1:1101:17968:2604/2
GGATACCCTCGCTTTCCTGCTCCTGTTGAGTTTATTGCTGCCGTCATTGCTTATTATGTTCATCCCGTCAACATTCAAACGGCCTGTCTCATCATGGAAGGCGCTGAATTTACGGAAAACATTATTAATGGCGTCGAGCGTCCGGTTAAAGCCGCTGAATTGTTCGCGTTTACCTTGCGTGTACGCGCAGGAAACACTGACGTTCTTACTGACGCAGAAGAAAACGTGCGTCAAAAATTACGTGCAGAAGG
+
?????BBBDDDDDDDEGGGGGGIIHIHHHHHHIIIIHHIIIIHEHEFHIIHIGIIFHHHHIIIIIIHFHHHIIIIIFHIIHHHHHIHIIIIIHIHHGGHHHHHHHHHHHHHGGGGGGGGGGGHGGGGGGGGGGGGGGGGGGGGGGGGGGGEGGDGGGGGGGGEGGGDGDDGGGGGGGGD>EEEGGGGGGGGGGGGGGGGGGGEGGGGGGGGGGGGGG<EGGGGGGGEEGGGDCCEECEEGGGEGGCECGGG
@M00151:18:000000000-A117B:1:1101:19051:2604/2
AAAACTCTGCAGGTTGGATACGCCAATCATTTTTATCGAAGCGCGCATAAATTTGAGCAGATTTGTCGTCACAGGTTGCGCCGCCAAAACGTCGGCTACAGTAACTTTTCCCAGCCTCAATCTCATCTCTCTTTTTGCGTTCTGCTTCAATATCTGGTTGAACGGCGTCGCGTCGTAACCCAGCTTGGTAAGTTGGATTAAGCACTCCGTGGACAGATTTGTCATTGTGAGCATTTTCATCCCGAAGTTG
+
????ABBBEDDDD<BDGGGGGGHHHAFIIIIIIIIIIHHHEBHHHHHHHHHHIIIIHIIIFHHHHGGEFHIHIIIHHIHHHHHHHHGGGGGGGGGGGGGGGEGGGGGGGGGGGGGGCEGGGGGGGGGGGGGGGGGGGGGGGEGGGGGEEGGGGGGGGECGGGGEGG<>DGGGGGGGGEEGGEGCCEGG1CEEEGGGGEGGGGGGGGGGGEEDCEGGGCECEGGGEEG?EGGGGGGGGEEGGGGGGGDEGG
@M00151:18:000000000-A117B:1:1101:19864:2604/2
CCTTTACGCTTGCCTTTAGTACCTCGCAACGGCTGCGGACGACCAGGGCGAGCGCCAGAACGTTTTTTACCTTTAGACATTACATCACTCCTTCTGCACGTAATTTTTGACGCACGTTTTCTTCTGCGTCAGTAAGAACGTCAGTGTTTCCTGCGCGTACACGCAAGGTAAACGCGAACAATTCAGCGGCTTTAACCGGACGCTCGACGCCATTAATAATGTTTTCCGTAAATTCAGCGCCTTCCATGATG
+
AAAAABB?DDDDDDDDGGGFFGIIIHHHHHHHHHHIHHCHHHHHHIIHHCEHHHHHHHHHHHFHGGGGGGGGGGGGGGGGGGGEGGGGGGGEGGGGGGGGCEEGGGGGGGGGGGGGGGGGGGGGGGGGGGGGGGGEGGGGGGGGGGGGGGGGGGGGG<DGGGGGGGGG?CEGGGGGGGGGGGGGGGGGGGGGGGGGG>ADGGGCEGGGGGGEGGGGGGGGGGGGGGG8?CGGGGGEGEGGGEGGGGE?EE:
@M00151:18:000000000-A117B:1:1101:12193:2605/2
TAAGCATTTGGCGCATAATCTCGGAAACCTGCTGTTGCTTGGAAAGATTGGTGTTTTCCATAATAGACGCAACGCGAGCAGTAGACTCCTTCTGTTGATAAGCAAGCATCTCATTTTGTGCATATACCTGGTCTTTCGTATTCTGGCGTGAAGTCGCCGACTGAATGCCAGCAATCTCTTTTTGAGTCTCATTTTGCATCTCGGCAATCTCTTTCTGATTGTCCAGTTGCATTTTAGTAAGCTCTTTTTGA
+
?AAAABBBDDDDDDDDGGGGGGIIHIHIIIIIGHIIIIIIIHHIHIHIHIIAEFHIFHHHHIHHIIIHEHCHHHHHHHHHHFHHHHHHHHHHFHHHHHHGGFGGGGGGGGGGGGGGGGEGGGGEGGGGEEEAEGGGGGEGGGGGGGGGEGGGGEGGG?>GGGDEGGGGGGGGGGGGGGGGGGEDGGEEGEGGGGGGGGGGGGGGEGGGGGGGGGEEGEGGGGGGGGCEGGGGEGGGGCEEEGGGGCCCGG)
@M00151:18:000000000-A117B:1:1101:16904:2605/2
AAATATCAACCACACCAGAAGCAGCATCAGTGACGACATTAGAAATATCCTTTGCAGTAGCGCCAATATGAGAAGAGCCATACCGCTGATTCTGCGTTTGCTGATGAACTAAGTCAACCTCAGCACTAACCTTGCGAGTCATTTCTTTGATTTGGTCATTGGTAAAATACTGACCAGCCGTTTGAGCTTGAGTAAGCATTTGGCGCATAATCTCGGAAACCTGCTGTTGCTTGGAAAGATTGGTGTTTTC
+
?AAA?BBBDDDDDDDDGGGGGGIIIIIIIIHHGIFHHHHHDFFHHGHFGIHHHHIIIGGFHHHHHHIIIHHIFHHIIIIIGHHIEECEHHHHHHHHHHHHHHHHHFHHFGGGGFGGGGGEGGGGGGGGGGGGGGEEGEGGGGGGEGGGGGEGGGGEEGEGEECEGGGGGGGGGGGGGGGGGGGEGGGGGGGGGGEEGGGGGGGGGEDEGGGGGGGGGGGGGGEGGGCEGGGEGGC?CECEGCG1?9C:CC
@M00151:18:000000000-A117B:1:1101:17919:2605/2
GATGTAGCTTTAGGTGTCTGTAAAACAGGTGCCGAAGAAGCTGGAGTAACAGAAGTGAGAACCAGCTTATCAGAAAAAAAGTTTGAATTATGGCGAGAAATAAAAGTCTGAAACATGATTAAACTCCTAAGCAGAAAACCTACCGCGCTTCGCTTGGTCAACCCCTCAGCGGCAAAAATTAAAATTTTTACCGCTTCGGCGTTATAACCTCACACTCAATCTTTTATCACGAAGTCATGATTGAATCGCGA
+
???A?BBBDDDDDDBBFFGGFGHIIIIIICGHHHHHHHIIIGHIFHFFHIIHIIIEGGHHHIHIIIIIIIIIIIIIIIHHHFHHGHIIIIHHHHHHHHEHFFFHHF@FHFDFFDFFGDDEEGGEGGGGGGDECEGEEGEGGGGGGGGGGCG<EGGGGCEEECEGGGGG?CEGGGGGGEGGGGGGGGGGGGGGED>GGDGGG>AEGGGGGGGGGGGGGCEEEGGGGGGEGGEG?EEGECCGGGEGE*??CD'
@M00151:18:000000000-A117B:1:1101:16846:2605/2
GCATATACCTGGTCTTTCGTATTCTGGCGTGAAGTCGCCGACTGAATGCCAGCAATCTCTTTTTGAGTCTCATTTTGCATCTCGGCAATCTCTTTGTGATTGTCCAGTTGCATTTTAGTAAGCTCTTTTTGATTCTCAAATCCGGCGTCAACCATACCAGCAGAGGAAGCATCAGCACCAGCACGCTCCCAAGCATTAAGCTCAGGAAATGCAGCAGCAAGATAATCACGAGTATCCTTTCCTTTATCAG
+
??AAABBBDDDDDDDDGGGGGGIIIIHHHHHHHHGHEHHHHHHHIIIIHIHIIIIIIHHIIIIIHFFHHHHIIIHIHIIIIFHHHHHHHHHHHHHHHHHHHHHHHHHHHHHHHGGGGFFGGGGGGGGHGGGGGGGGGGGGGGGGGGGGGGGGGGGGGGGGGGGEGGGGGEECGGGGGGGGCEGGGGEGGGCGCECGGGGGGGGGGGGGGGGGG?CEEGG:::CECGGGGGEDCCEEGGGGGGGEEEGGGC
@M00151:18:000000000-A117B:1:1101:19825:2605/2
GTGATATGTATGTTGACGGCCATAAGGCTGCTTCTGACGTTCGTGATGAGTTTGTATCTGTTACTGAGAAGTTAATGGATGAATTGGCACAATGCTACAATGTGCTCCCCCAACTTGATATTAATAACACTATAGACCACCGCCCCGAAGGGGACGAAAAATGGTTTTTAGAGAACGAGAAGACGGTTACGCAGTTTTGCCGCAAGCTGGCTGCTGAACGCCCTCTTAAGGATATTCGCGATGAGTATAAT
+
?????BBBDDDDDDDDFGGGGGIIHIIIIGIIIIIIIIHFHHHCFFHFGHDGHHFHHHHHIHIIIIHHHIICFGHIHIFGHFHIIIIHHIIIIIIIIIIIIIHHHHHHHHHHHHHHHHHHHHHHHHGGGGGGGGGGGGGGGGGGGGGGGGGGGGGGGGGGGGGG:CEGGGGGGGGGGGGGGEGGGGEGECEGGGCCGGEGGGDGGGGGGGGGGGGGEEGGE8>8ECEEGGECCEGGECEGDGGGGCEGECE
@M00151:18:000000000-A117B:1:1101:16502:2607/2
TGAGGGGTTGACCAAGCGAAGCGCGGTAGGTTTTCTGCTTAGGAGTTTAATCATGTTTCAGACTTTTATTTCTCGCCATAATTCAAACTTTTTTTCTGATAAGCTGGTTCTCACTTCTGTTACTCCAGCTTCTTCGGCACCTGTTTTACAGACACCTAAAGCTACATCGTCAACGTTATATTTTGATAGTTTGACGGTTAATGCTGGTAATGGTGGTTTTCTTCATTGCATTCAGATGGATACATCTGTCA
+
??????B?DDDDDDDDGGGGGGHHHHEEEHHHIIIIHHIIIIIIIHHHHHIHHIIHIIIGHFHGHIHEHHIIIIHIHHHHHHHHHHHHHHHHHHGGGGGGFFFGGGGGGGGGGGGGGGGGHGGGGGGGGGGGGGGEGGGGGGGGGGGGGGGGGGGGGGGGGEGGGGGGGGGGGGGEEEGGGGGGG?EGGCCEEGGGGEGGGGGGGGGEECEGC*?C8CCCCCEEGGE?CGGGCEC?CC?CCEEGGCCCEGG
@M00151:18:000000000-A117B:1:1101:13870:2607/2
CAAAATTAGGGTCAACGCTACCTGTAGGAAGTGTCCGCATAAAGTGCACCGCATGGAAATGAAGACGGCCATTAGCTGTACCATACTCAGGCACACAAAAATACTGATAGCAGTCGGCGTGTGAATCATTAGCCTTGCGACCCTCGGCAGCAAGAACCATACGACCAATATCACGAAAATAGTCACGCAAAGCATTGGGATTATCATAAAACGCCTCTAATCGGTCGTCAGCCAACGTGAGAGTGTCAAAA
+
A?AA?BBBDEDDBDDDGGFGGGHIFHHIIIIHFHHIHHHHHIIHEHHHIIHGHHHIIIIIIIIFHIHHHHHIIIGHHIGHIIIIIHHHHHHHHHFHEHHHHHHHFHHGGFGGGGGGGGGGGGGGGGGGGHGGGGEECEGDGGGEGGGGGGGGGGEEGGGGGGGGEGGGGGGGGGGE?CGGGGEGECEEGGGEEEEEGGGGCEGEEGGGGGGC<>D?CGGGEGCCCEGGCEEEGGEEE??C?EC1*:C?CGG
@M00151:18:000000000-A117B:1:1101:14409:2607/2
TAATCAGCGGGATAATATCGTTCATCAGTTCGCGATCTGCCGCTTTAGCATTCAGCGGATAAAAGACTTTACGTCTTTCCTGAGGCACGAAATCTTCGGGAATAATGCCCTTCGCATCGGTTTCTGTATCCGGGATCACCACCAGCATCGGTTTAATTTTCCCTTCAGCAAGCAGGTTATCCATGATTTGCGGGATACGCCCCTGATCGATAGCGGAACGTCCGGTATCACCAAAGCCGTGATAGAAATAG
+
AA?A?BBBDDDDDDDDGGGGGGIGIIHIIIIIHHHHIIIIIHHHHIIHIHIIIIHIHHHHHIHHHHIIHIIIHHHHHHHHHHHHHHHHHHHGGGGGGGGGGGGGGGEGGGGGGGGGGGGGGGGGGGGGGGGGGGGGGGGGGGGGGG:CEEGCCGGGGGGGGGGGGGGGGGGGGGGGEGGGGGCCEEGEGGGGG><EGGGGGGGEGGGGGGC??EGGGGDGCEGGGADGGGGGGEGEGEA8<EGGEGGGEE?
@M00151:18:000000000-A117B:1:1101:16802:2607/2
AAATACGTTAACAAAAAGTCAGATATGGACCTTGCTGCTAAAGGTCTAGGAGCTAAAGAATGGAACAACTCACTAAAAACCAAGCTGTCGCTACTTCCCAAGAAGCTGTTCAGAATCAGAATGAGCCGCAACTTCGGGATGAAAATGCTCACAATGACAAATCTGTCCACGGAGTGCTTAATCCAACTTACCAAGCTGGGTTACGACGCGACGCCGTTCAACCAGATATTGAAGCAGAACGCAAAAAGAGA
+
AAAAAB?BDDDDDDDDGGCFGGIHIIIIHHHIIIIIIIHIIIIICFHIIIFFHHHIIHHIFHHHIIIIIHHHHIIIIIHDDHIHHHIGHHHEHHGHIHHHHFHHHFHHFHHHHHHHHHHHHHHHHGGGGGGBGGGGGGGGEGGGGGEGGGGGGGGGGGGGGGGGGGGGGGGGGGEGGGGGGGGGGGGGGGGGGGEGGGGGCEGGGGGA>GGGGDGD<CEGGGGGGGEGGGGGGGGGGEGGGCGGDEGGCE?
@M00151:18:000000000-A117B:1:1101:19677:2608/2
ACGCCGAAGCGGTAAAAATTTTAATTTTTGCCGCTGAGGGGTTGACCAAGCGAAGCGCGGTAGGTTTTCTGCTTAGGAGTTTAATCATGTTTCAGACTTTTATTTCTCGCCATAATTCAAACTTTTTTTCTGATAAGCTGGTTCTCACTTCTGTTACTCCAGCTTCTTCGGCACCTGTTTTACAGACACCTAAAGCTACATCGTCAACGTTATATTTTGATAGTTTGACGGTTAATGCTGGTAAGATCGGA
+
?AAA?AA=DDDDEEDDGGGGGGIIIIIIIHIIHHHHHIIHHHHHIIIIIHIHHHHHHHHHCDEHFFHHFHHHHHHGGGGFGGFGGGGGGGGGGGGGGGGGGGGGGGGGGGGGGGGGGGGGGGGGGGGGGGEEEGGEGGGGEGGGGGGGGGGGEGGGGGGGGGGGGGGGGGGGGGGGGGGGGEEGCEGGGGGGGGGGGGGGGGCEEGGCEGGGEGGGGGGEE?:?CEGEGGGGGGEGGGGGCCEEGGGGGEG
@M00151:18:000000000-A117B:1:1101:15383:2608/2
GAGCTTAATGCTTGGGAGCGTGCTGGTGCTGATGCTTCCTCTGCTGGTATGGTTGACGCCGGATTTGAGAATCAAAAAGAGCTTACTAAAATGCAACTGGACAATCAGAAAGAGATTGCCGAGATGCAAAATGAGACTCAAAAAGAGATTGCTGGCATTCAGTCGGCGACTTCACGCCAGAATACGAAAGACCAGGTATATGCACAAAATGAGATGCTTGCTTATCAACAGAAGGAGTCTACTGCTCGCGT
+
??AAABBBDDDDDDDDGGGGCFHHIIFHIIIIHHIIIIIIIIIIIIIDFHHIEFEHIHHHHH7FHGHDFFGHIIIIIHEFHHHHHHHHHHHHGHHHHHHHGHHHHGGGGGGGGFGGGHGGGGGGGGGGGGGGGGEGGGGGGGGGGGGGGGGGGGGGGGGGGGGGGGGGGGGGEGGEGGGGGGGGGGGGGGGGGGGG:CEGGGGGEGGGGGEGGGEEGGGGGGCGGGGGGGGGEGGGG:CEEECCGCEEGGG
@M00151:18:000000000-A117B:1:1101:15953:2608/2
ATACTGACCAGCCGTTTGAGCTTGAGTAAGCATTTGGCGCATAATCTCGGAAACCTGCTGTTGCTTGGAAAGATTGGTGTTTTCCATAATAGACGCAACGCGAGCAGTAGACTCCTTCTGTTGATAAGCAAGCATCTCATTTTGTGCATATACCTGGTCTTTCGTATTCTGGCGTGAAGTCGCCGACTGAATGCCAGCAATCTCTTTTTGAGTCTCATTTTGCATCTCGGCAATCTCTTTCTGATTGTCCA
+
???AABBBDDDDDD?DGGFFGGIIIIHIIHIIGHIHIIHHHHHIIIHIIIHIHIIIIIIIHHHHIIIHGHHFFHGHH5EAEHHIIFHIIIIHHHHHHHHHHHGEGGGGGGGGGGGGGGGGGGGGGGGEGGGGGGGGGGGGGGGGGGGEGEEEGGGGGGGGGGGGGGGGGGGGEGGGGGEGGGGGGGGGGGGGGGGGGGGGGGGGGGGGGGEE:EEGGGGGGGGGEECEGGGAGGGC?CGGEEGGEGEGGG:
@M00151:18:000000000-A117B:1:1101:15420:2608/2
CCAGCAGTCCACTTCGATTTAATTCGTAAACAAGCAGTAGTAATTCCTGCTTTATCAAGATAATTTTTCGACTCATCAGAAATATCCGAAAGTGTTAACTTCTGCGTCATGGAAGCGATAAAACTCTGCAGGTTGGATACGCCAATCATTTTTATCGAAGCGCGCATAAATTTGAGCAGATTTGTCGTCACAGGTTGCGCCGCCAAAACGTCGGCTACAGTAACTTTTCCCAGCCTCAATCTCATCT
+
A?AA?BBBDDDDDDDDGGGGGGIIIHFHHIHIIIIHIHHHEGHIIIIIIIIIIIHIIIIIHHIIIIIHHHIHHHIIIIIHIHHIIIHEFEEEAEFGHIIIIIIIFHEHHHHFDFHHEHHHGGGGGGGHGGGGDGEGGGGGGGGGGGHGGGGGGGGGGGGGGGGGGGGGGGGGGGGGGGECEGGE?EGCEGGGGGGGGGGGGDDDDAECCDEGGGGGGGCGGGGGECC:0CEGGGGGGGGEEGGGEGE
@M00151:18:000000000-A117B:1:1101:13269:2609/2
TATCGCAATCTGCCGACCACTCGCGATTCAATCATGACTTCGTGATAAAAGATTGAGTGTGAGGTTATAACGCCGAAGCGGTAAAAATTTTAATTTTTGCCGCTGAGGGGTTGACCAAGCGAAGCGCGGTAGGTTTTCTGCTTAGGAGTTTAATCATGTTTCAGACTTTTATTTCTCGCCATAATTCAAACTTTTTTTCTGATAAGCTGGTTCTCACTTCTGTTACTCCAGCTTCTTCGGCACCTGTTTTA
+
AA?A?A??DDDDDDDDGGGGGGIHHHHIHIIIIIIHIIIIIIFHHHHHIIHHHHHFHFHBFFHHHHHGHIHHHHHHHHHHHHHHHHFHGGGGGGGGGHGGGGEGGGGHGGEEGGGGGGGGGGGGGGGGGEDEGCEEGGGGGGGGGGGGGGGGGGGGGGGGGGGCCGGGGGGGGGEGEGGGGEGGGGGGGGEGGGGGGGGGGGGGGGGGGGGGGGGGGGGGGGGGGGGGGGGGGEEGGGGGAGGGGEEGGG:
@M00151:18:000000000-A117B:1:1101:17282:2609/2
AAAGAGATTGCCGAGATGCAAAATGAGACTCAAAAAGAGATTGCTGGCATTCAGTCGGCGACTTCACGCCAGAATACGAAAGACCAGGTATATGCACAAAATGAGATGCTTGCTTATCAACAGAAGGAGTCTACTGCTCGCGTTGCGTCTATTATGGAAAACACCAATCTTTCCAAGCAACAGCAGGTTTCCGAGATTATGCGCCAAATGCTTACTCAAGCTCAAACGGCTGGTCAGTATTTTACCAATGA
+
AAAA?BBBDDDDDDDDGGGGGGIIIIIIIIIIIIIIHHFHIIIIIIIHIIIHHIHIHHHHDHHHIIIIIIHHHHIHHHHHHHHHHHHH@FFHFHHHHHGGGGGGGGGGGGGGGGGGGGGGGGGGGGGGGGGGGGGGGGGGGG?AGGGGGGGGGGGGGGGGGGGEGGGGGGGGGGGGGGGGGGGGGGGGGGGGGGDGEGGGGGGGGGGGGGGGGGGGGGGGGGGGGGGGGGGGG?EEG?EGGGGGGGGGG?*
@M00151:18:000000000-A117B:1:1101:19502:2609/2
AGGAGTCTACTGCTCGCGTTGCGTCTATTATGGAAAACACCAATCTTTCCAAGCAACAGCAGGTTTCCGAGATTATGCGCCAAATGCTTACTCAAGCTCAAACGGCTGGTCAGTATTTTACCAATGACCAAATCAAAGAAATGACTCGCAAGGTTAGTGCTGAGGTTGACTTAGTTCATCAGCAAACGCAGAATCAGCGGTATGG
+
?????BBBDDDDDEDDGGGGGGHHHHHHHHIHIHIFFHHHHIIIIIHIIIIIIHFFHIIHHFHDHHIIHHHHIIHIIIHHHHHHHHHHHHHHHHHHGHHHHHHGGGGGGDEEGGGGGGGGGGGGGGGGGGGGGGGGGGGGGGGGGGGGGG?AGEEGGEGGGGGGGECEGGGGGGGGGGGGGGGEEEEGGGGGGGGGGGGGCDGGE
@M00151:18:000000000-A117B:1:1101:17592:2610/2
ATTATGTCTAATATTCAAACTGGCGCCGAGCGTATGCCGCATGACCTTTCCCATCTTGGCTTCCTTGCTGGTCAGATTGGTCGTCTTATTACCATTTCAACTACTCCGGTTATCGCTGGCGACTCCTTCGAGATGGACGCCGTTGGCGCTCTCCGTCTTTCTCCATTGCGTCGTGGCCTTGCTATTGACTCTACTGTAGACATTTTTACTTTTTATGTCCCTCATCGTCACGTTTATGGTGAACAGTGGAT
+
AAAAABBBDDDDDDDDGGGGGGIIHHHHHHHHHHHIHIHHHHHIIHIHFHIHHIFHHFHIIIIIIIIIIIIFHIIIIIHFGFCDFHHHHHHHHHHHHHHHHHHHHGGGGEGGDEGGGGGGGGGGGGGGGGGGGEEGGGGGDGAGCEEGG>GEEGGGGGGGGGGGEGGGGGGGGGGGGGGGGGGGGECCEGGGEGEGEGGCECEGGGGGEEGGGGGGGG:CEGGGGGGEEEGGGCEEGGGECCCEGCCEC?C
@M00151:18:000000000-A117B:1:1101:19704:2610/2
CAGTAACTTGACTCATGATTTCTTACCTATTAGTGGTTGAACAGCATCGGACTCAGATAGTAATCCACGCTCTTTTAAAATGTCAACAAGAGAATCTCTACCATGAACAAAATGTGACTCATATCTAAACCAGTCCTTGACGAACGTGCCAAGCATATTAAGCCACTTCTCCTCATCCAACGCGTCAGTTTTTGACAGAATCGTTAGTTGATGGCGAAAGGTCGCAAAGTAAGAGCTTCTCGAGCTGCGCA
+
???<?BBBDDDDDDDDFFFFFFIIIIIIIHIIIEGHHIHIHHIHHHIGEHHHHIIIHHHIHIHHIIFHHHHHFFHIHHHIIIGHHHHIIHIIIIFHHHHIIIIIHHHHFHHFHHFFHHHHHFHHHHHHHHHHFFFFFFFFFEDBEEEFFFFFFFFFFFFFFEFFFFFFFFFFFFEFFFFFFEDDDDEECEEEFDAECEFEEFFFEFFFEFEFE?EDDDDEEAE>DDEDFCEEFFFFEEFCEECEA8A??DD
@M00151:18:000000000-A117B:1:1101:14361:2611/2
TTGCGTCTATTATGGAAAACACCAATCTTTCCAAGCAACAGCAGGTTTCCGAGATTATGCGCCAAATGCTTACTCAAGCTCAAACGGCTGGTCAGTATTTTACCAATGACCAAATCAAAGAAATGACTCGCAAGGTTAGTGCTGAGGTTGACTTAGTTCATCAGCAAACGCAGAATCAGCGGTATGG
+
?AAA?@@?DDDEDDDDGGGGGGHIIIIIIIHIIHIIIIIIIIIIIHHIIIHEHHIIIHHHHHHHHIIIIIIIHIIIIIIIIIIIIHHHHHHFFHHHHHHHHHHHHHHHHHGGGGGGGGGGGGGGGGGGGGHGGGGEGGGEGGGGGGGACGGGGGGGEGGGGGGGGGEGEGGGGGGGGGGGGGEGGGG
@M00151:18:000000000-A117B:1:1101:15722:2612/2
GATATTTCTAATGTCGTCACTGATGCTGCTTCTGGTGTGGTTGATATTTTTCATGGTATTGATAAAGCTGTTGCCGATACTTGGAACAATTTCTGGAAAGACGGTAAAGCTGATGGTATTGGCTCTAATTTGTCTAGGAAATAACCGTCAGGATTGACACCCTCCCAATTGTATGTTTTCATGCCTCCAAATCTTGGAGGCTTTTTTATGGTTCGTTCTTATTACCCTTCTGAATGTCACGCTGATTATTT
+
??A??BBBDDDDDDDDGGGGGGHIIHIIIIIIHII9C7CFEHHHIHGHIIIIIIIIFHIIIHHIIIIHIHFGHHHHCFHHIHIIFHIHHIIIGHCFHHIIIIHHHHHHHHHHHHHHHFHHHFFFFGGGGGGGFGGFFGGGEGGGDGGCGGGEGGGGGGGGGGGGGGGGGGEGEGGGGGGGGGGGGGGGGEGGGGGGGGGGGGGGGGGEG?ECEEGGGGGGGGGGGGGGGECCEEGGGGGEEGCEGGGGGGG
@M00151:18:000000000-A117B:1:1101:19140:2612/2
TGACGACATTAGAAATATCCTTTGCAGTAGCGCCAATATGAGAAGAGCCATACCGCTGATTCTGCGTTTGCTGATGAACTAAGTCAACCTCAGCACTAACCTTGCGAGTCATTTCTTTGATTTGGTCATTGGTAAAATACTGACCAGCCGTTTGAGCTTGAGTAAGCATTTGGCGCATAATCTCGGAAACCTGCTGTTGCTTGGAAAGATTGGTGTTTTCCATAATAGACGCAACGCGAGCAGTAGA
+
??????BBDDDDDDDDGGGGGGIIIIIFFHHHHHHHHIIIHFIIIHHHIIHHHHHHHHHIHIHIHGHHHHHIIIIIIIHIIIIHIFHFHHHHHHHHHHHHHHHHHHHHGGGGGGGGGGGGGGGGEDEGGGGGCEGGGGGGGGGGGGHGGGEGGGGGGGGGGGGGGGGGGGGGGGGGDEGGGGGGGGGGGGGGGGGGGGGGGGGG?CEEGGGGGCECEEEGGGEGGGECEGGGGGGGGGGGGGGGGCE
@M00151:18:000000000-A117B:1:1101:15993:2613/2
ACGCAACGCGAGCAGTAGACTCCTTCTGTTGATAAGCAAGCATCTCATTTTGTGCATATACCTGGTCTTTCGTATTCTGGCGTGAAGTCGCCGACTGAATGCCAGCAATCTCTTTTTGAGTCTCATTTTGCATCTCGGCAATCTCTTTCTGATTGTCCAGTTGCATTTTAGTAAGCTCTTTTTGATTCTCAAATCCGGCGTCAACCATACCAGCAGAGGAAGCATCAGCACCAGCACGCTCCCAAGCATTA
+
?????B@@DDDDDDDDGGGGGGIIHIIHHIIHIHHHHHIIIIIIIIIIIIIIFHHHHIFHIIIIIDFGIIIHHHIIIIIIIHHHHFHDGHHHHHHHEGGGGGGGGGGGGGGGGEGGGGGGEGGGGGGGGGGGGGEGGGGGGGGGGGGGGGEEGGGEGGGGGGGGGGGGGGGGECC::CCGGEEGGGGGGGGGEEECGGGGDGGGGGGGGGGGGEGGGGGGGEGGGGGGGGGGGGCCC<DEGGGECCEGEGE
@M00151:18:000000000-A117B:1:1101:13607:2613/2
CCCGACTGTTAACACTACTGGTTATATTGACCATGCCGCTTTTCTTGGCACGATTAACCCTGATACCAATAAAATCCCTAAGCATTTGTTTCAGGGTTATTTGAATATCTATAACAACTATTTTAAAGCGCCGTGGATGCCTGACCGTACCGAGGCTAACCCTAATGAGCTTAATCAAGATGATGCTCGTTATGGTTTCCGTTGCTGCCATCTCAAAAACATTTGGACTGCTCCGCTTCCTCCTGAGACTG
+
?????@@@DDDDDDDDFGGGGFHFHHHIFHHIGHHIICHHDFHHFGGHIIHEHFHHHHHIIIFGHHHHGHHHIHHFHIFFHIHIIHHIHHIFFHGHFFHHHHHHHHHHHHHHHHHHHHHHHHHHHHGGGGGGGBGGGGGGGGGEGGGGGGGGGGGGGGGGGGGGGGGGGGGGGEGGGGGGGGGGGGCGGAEGGEGCEGEGGGGCGGGGGGGEEGGGGCC8CEEGGGGGGGCCCEEGEGGEEEGEGCCCEC?
@M00151:18:000000000-A117B:1:1101:17654:2614/2
TTTGAGCTTGAGTAAGCATTTGGCGCATAATCTCGGAAACCTGCTGTTGCTTGGAAAGATTGGTGTTTTCCATAATAGACGCAACGCGAGCAGTAGACTCCTTCTGTTGATAAGCAAGCATCTCATTTTGTGCATATACCTGGTCTTTCGTATTCTGGCGTGAAGTCGCCGACTGAATGCCAGCAATCTCTTTTTGAGTCTCATTTTGCATCTCGGCAATCTCTTTCTGATTGTCCAGTTGCATTTTAGTA
+
AAAA??BBDDDDDDDDFGGGGGIIHHHHHIIIIIIIHIHIIIIIIIIIIIIIHHHIIHHGGHH?CCEHIIIHHHIHIIIIHHHHHEHHHHHHHFFHHGGGGGGHHGGGGGGGGGGGGGGHGGGGGGGGGGGGGGGGGGGGGGGGGGGGGGGECGEGGGGGGGGGGGGGGGGGGGD?CGGGECCGCCCEGGGGGGE>GGEGGGGGGGGEGGGGGGGGEGGGGGGCEGGGCEGGEEEGGEEGEG*?CEEGCCE
@M00151:18:000000000-A117B:1:1101:12847:2614/2
CGACTTCACGCCAGAATACGAAAGACCAGGTATATGCACAAAATGAGATGCTTGCTTATCAACAGAAGGAGTCTACTGCTCGCGTTGCGTCTATTATGGAAAACACCAATCTTTCCAAGCAACAGCAGGTTTCCGAGATTATGCGCCAAATGCTTACTCAAGCTCAAACGGCTGGTCAGTATTTTACCAATGACCAAATCAAAGAAATGACTCGCAAGGTTAGTGCTGAGGTTGACTTAGTTCATCAGCAA
+
??????BBDEDEDDDDGGGGGGHHIIIIIIHHHHIIIIIHIIIIIIIIIIIIIIIIIGHHIIHIHHHHIIIHIIIIIIIIIHHHEHHHHEHHHHHHHHHHHHHHHHGGGGGGGHGGGGGGGHGGGGGGGGGGGGGEGGGGGGGGGGGGGGGGGGGGGGGGGGGGGGGGGGGGGGGCCGG??CGGGGGGGGGGGGGEGGGGGGGGGGGEGGGCCCDAGGGCEEGCGGGGG?EEGGGGEGGGGGGC?EGGGGG
@M00151:18:000000000-A117B:1:1101:17236:2614/2
CTGTTACTGAGAAGTTAATGGATGAATTGGCACAATGCTACAATGTGCTCCCCCAACTTGATATTAATAACACTATAGACCACCGCCCCGAAGGGGACGAAAAATGGTTTTTAGAGAACGAGAAGACGGTTACGCAGTTTTGCCGCAAGCTGGCTGCTGAACGCCCTCTTAAGGATATTCGCGATGAGTATAATTACCCCAAAAAGAAAGGTATTAAGGATGAGTGTTCAAGATTGCTGGAGGCCTC
+
?AA??BBBDDDDDDBBGGGGGGIIIIIIIIHHIIIIHIIIIIIIFGGHIIIIHHHHHIIIIIHHHIHHIIIIIIIIIIIIIIIHHHHHHH7<CHHHHHHHCEGGGGGDEGGGGGGGGGGHGGGGGGGGGCEGGGGGGEGGGGGGGGGGGGGGGGGGGGGGGGGGGGGGGGGGGGEGEGGGEEG8<CEGEGGGGGGGGGGGE8CCCG8CEEC1:CEGGGGGGEEECCCEGGEEGGGEGGGEE?EGGGG
@M00151:18:000000000-A117B:1:1101:18432:2614/2
GCTGGTCAGTATTTTACCAATGACCAAATCAAAGAAATGACTCGCAAGGTTAGTGCTGAGGTTGACTTAGTTCATCAGCAAACGCAGAATCAGCGGTATGG
+
??AAABBBDDDDDDDDGGGGGGIIIIIIIIIIIIIIIIIIIHHIHHHHIHHIIHHIIIHIIFHHFHIIIIIHIIIIIIIHHHIHHHHHIIIHHIHHEHHHH
@M00151:18:000000000-A117B:1:1101:16822:2615/2
CTCATATCTAAACCAGTCCTTGACGAACGTGCCAAGCATATTAAGCCACTTCTCCTCATCCAACGCGTCAGTTTTTGACAGAATCGTTAGTTGATGGCGAAAGGTCGCAAAGTAAGAGCTTCTCGAGCTGCGCAAGGATAGGTCGAATTTTCTCATTTTCCGCCAGCAGTCCACTTCGATTTAATTCGTAAACAAGCAGTAGTAATTCCTGCTTTATCAAGATAATTTTTCGACTCATCAGAAATATCCGA
+
?????BBBDBDDDDDDFGGGBFHIHFCHHEFHIHHFHIIIGHIHHIIIIIGHGHHGHHHIIIIHDEEDHHHCFHHIHHHHHHIHIHHHHHDGFHFFFHHCEHEGFFEGGEEGEGGGGGGGGEGGGGGGGEGGGGGGGGGGGG?EGGGGGGGGGGGGGGGGGGGGDGGEE?CGCEGGGGGCEEGCGGGGEGGGGGGGGGGGGG?CCGCEGGGGEGGGGGGGGGCGGGGGGEEGGGGGCCEGGGEGEGGGGGG
@M00151:18:000000000-A117B:1:1101:17475:2615/2
AACCTGCAGAGTTTTATCGCTTCCATGACGCAGAAGTTAACACTTTCGGATATTTCTGATGAGTCGAAAAATTATCTTGATAAAGCAGGAATTACTACTGCTTGTTTACGAATTAAATCGAAGTGGACTGCTGGCGGAAAATGAGAAAATTCGACCTATCCTTGCGCAGCTCGAGAAGCTCTTACTTTGCGACCTTTCGCCATCAACTAACGATTCTGTCAAAAACTGACGCGTTGGATGAGGAGAAGTGG
+
?????BBBDDDDDDDDGGGGGGHFHHIIIEEHHHHIIIIIHDFHFHIHHHHHHIIFCGGIHHHIHHHHHHIIIIIIHHIHIIIHFHHIIHIHHIHHHFHHHHDFFFHHHH=6CFHFFFHGGGGGGGGGDGGGEGEGEGGGGGGGGGGEEEEGGGGGGGGGGGGGGGGGGGGGEAGGEGGEGEEEEGGCEEGDDGGGGECGGECEGEGGGGEEGGGGGGGGGGGGGGGG?CEGDDADE*?:CGGGCCCECE?
@M00151:18:000000000-A117B:1:1101:14784:2615/2
ATTGGTGTTTTCCATAATAGACGCAACGCGAGCAGTAGACTCCTTCTGTTGATAAGCAAGCATCTCATTTTGTGCATATACCTGGTCTTTCGTATTCTGGCGTGAAGTCGCCGACTGAATGCCAGCAATCTCTTTTTGAGTCTCATTTTGCATCTCGGCAATCTCTTTCTGATTGTCCAGTTGCATTTTAGTAAGCTCTTTTTGATTCTCAAATCCGGCGTCAACCATACCAGCAGAGGAAGCATCAGCA
+
?AAAAB?BDDDDEDDDGGGGGGHHHHHHHHGHHHIHHHGIIIIIIIIIIIGIFGHHIIIIGIIIIHIIIDHHIIIIIIIIIIIIIIIHHHHHFHHHHHHHHHHHHHGGGGGGGGGGGHGGGGGGGGGGGGGGGGGGGGGGGEGGGGGGGGGGGGGGGGGGGGGGGGGGGGGGGGGGGGGGGGGGGGGGGGGEGGGGGGGGGGGGGGGGGGGGGGGGGGGGGGGGGGGGGGGGGGGGGEGGGGGEGGGGGG
@M00151:18:000000000-A117B:1:1101:16761:2616/2
GTGTACGCGCAGGAAACACTGACGTTCTTACTGACGCAGAAGAAAACGTGCGTCAAAAATTACGTGCAGAAGGAGTGATGTAATGTCTAAAGGTAAAAAACGTTCTGGCGCTCGCCCTGGTCGTCCGCAGCCGTTGCGAGGTACTAAAGGCAAGCGTAAAGGCGCTCGTCTTTGGTATGTAGGTGGTCAACAATTTTAATTGCAGGGGCTTCGGCCCCTTACTTGAGGATAAATTATGTCTAATATTCAAA
+
?????B?ADDDDDDDDGGGGGGIHIHIIIIIIIIIHHHHDHHHIIIIHEHIHHHHHHIIIIIIIFHHHHGHHHFHFFDFFFHHHHHHHHHHHHDFFHGGGGGGGGHGGGGGGGGGGGGGGEGGGGGGGGGGGGEGGGGGGGEEEGGGGGGGGGGGGCGGGGGGGGGEGGEGEGGG8CEGGGGGCEGCEGGGGGGGGGGGGGGGEE?AGGGGGDGDGGGGGGGGGGEGGEGGGCCCEGGGGGGGGGGGGGG:
@M00151:18:000000000-A117B:1:1101:12619:2616/2
CATACCGCTGATTCTGCGTTTGCTGATGAACTAAGTCAACCTCAGCACTAACCTTGCGAGTCATTTCTTTGATTTGGTCATTGGTAAAATACTGACCAGCCGTTTGAGCTTGAGTAAGCATTTGGCGCATAATCTCGGAAACCTGCTGTTGCTTGGAAAGATTGGTGTTTTCCATAATAGACGCAACGCGAGCAGTAGACTCCTTCTGTTGATAAGCAAGCATCTCATTTTGTGCATATACCTG
+
??AA?B?BDDBDDDDDGGGGGGHHHIIIHIIIHHHIIIIIIIIIIIHHHIIIIIIIIHHHHIIIIIIIIIHHIIIHHFHIHIIIHHIIIIIIIIHIIHHHHHHHHHHHHHHHHHHHGGGGGGGFGGGGGGGGGGGGGGGGGGGGGGGGGGGGGGGGGGGGCEGGGCCCGGGGGGGGEGGGGGEGGGGGGGGGGGGEGGGGGGEEGGGGEGGGGGGGGGGGEEEGGGGGGGGGGGGGGGGGGGGG
@M00151:18:000000000-A117B:1:1101:19920:2616/2
TATTAAGCCACTTCTCCTCATCCAACGCGTCAGTTTTTGACAGAATCGTTAGTTGATGGCGAAAGGTCGCAAAGTAAGAGCTTCTCGAGCTGCGCAAGGATAGGTCGAATTTTCTCATTTTCCGCCAGCAGTCCACTTCGATTTAATTCGTAAACAAGCAGTAGTAATTCCTGCTTTATCAAGATAATTTTTCGACTCATCAGAAATATCCGAAAGTGTTAACTTCTGCGTCATGGAAGCGATAAAA
+
AAAAABBBDDDEEEDDGGGGGGIIIIHHHHHHHHHHIIHHIHHIIIIIHIIHIHFHIIHIHHHHHIBEEEHEHHGFGHHHHHHHHHHHHHHHHHGGGGGGGGGGEGGGGGGGGGGGGGGGGGGGGGGGGGGGGGGGGGGGGGGGGGGGGGGGGGGGGGGGGCEGCCEGGGGGGGGGGGGGGGGGGGGGGGGGGGGGGGGGGGGEGGGGGGGGCE>G?EGEEGGGGGGGGGGGGGGGEC*88?EGGGE
@M00151:18:000000000-A117B:1:1101:19443:2617/2
ACCAGAAGCAGCATCAGTGACGACATTAGAAATATCCTTTGCAGTAGCGCCAATATGAGAAGAGCCATACCGCTGATTCTGCGTTTGCTGATGAACTAAGTCAACCTCAGCACTAACCTTGCGAGTCATTTCTTTGATTTGGTCATTGGTAAAATACTGACCAGCCGTTTGAGCTTGAGTAAGCATTTGGCGCATAATCTCGGAAACCTGCTGTTGCTTGGAAAGATTGGTGTTTTCCATAATAGACGCAA
+
A??AABBBDDDDDDDEGGGGGGHHHHIIIIIIIIIIIIIIIIIIFGHHHHHHHIIIIIIIHHHIIIIHHIIHHHHHIHIIHIHHHHEHHHHHHHHHGHHHHHHHHHHHHHHHHGGGHGGGGGGGGGGGGHGGGGGGEGGGGHEEGGGGGGGGEGGGGGGGGGGGGGGCGGGGGGGGGGGGGGGGGGGGGGGGGGGGGGGGGGGGGGGGGGGGGGGGGGGGGEGGGGGGGG:CCCEGGGGGGGGGEGGGGGG
@M00151:18:000000000-A117B:1:1101:13836:2621/2
TTATGCGCCTTCGTATGTTTCTCCTGCTTATCACCTTCTTGAAGGCTTCCCATTCATTCAGGAACCGCCTTCTGGTGATTTGCAAGAACGCGTACTTATTCGCCACCATGATTATGACCAGTGTTTCCAGTCCGTTCAGTTGTTGCAGTGGAATAGTCAGGTTAAATTTAATGTGACCGTTTATCGCAATCTGCCGACCACTCGCGATTCAATCATGACTTCGTGATAAAAGATTGAGTGTGAGGTTATAA
+
AAAAABA?DDDEDDEDGGGGGGIIIIIIIIIIIIHFHHIHIIIHIIIHHHIIIIFHHIIIIIIIIIHHHHHIIIIFFHHHGHHIIIHHHHHHHHHHHHHHHHHHHHGGFGGGGGGGGGGGGGGGGGGGGGGGGGGGGGGGGGGGGEEEGGGEGGGGEGGGGCEGGEGGGGGGGGGGGGG?CEEGGGGGGGGGEGGGGGGGGGECDGGGGGGGGEGGGGGGGGGGGGGGCEGEEEGGEGCEEGGGECEGGGC
@M00151:18:000000000-A117B:1:1101:19881:2622/2
ATTTTTGCCGCTGAGGGGTTGACCAAGCGAAGCGCGGTAGGTTTTCTGCTTAGGAGTTTAATCATGTTTCAGACTTTTATTTCTCGCCATAATTCAAACTTTTTTTCTGATAAGCTGGTTCTCACTTCTGTTACTCCAGCTTCTTCGGCACCTGTTTTACAGACACCTAAAGCTACATCGTCAACGTTATATTTTGATAGTTTGACGGTTAATGCTGGTAATGGTGGTTTTCTTCATTGCATTCAGATGGA
+
?AAAABBBDDDDDDDDGGGDCGIHHIIIHHHHHHHHHFHFFGHIHIIHIIIIIIIIIIIIIIIIIIIIIHHHHHHHHHHHHHHHHHHHHHDFHGGGGGGGGGGGGGGGGGGGGGGGGGGGGGGGGGGGGGGGGGGGGGGGGGGGGGGGGGGGGGGGGGGGGGGGGGGGGGGGGGGGGGGGCGGGGG?EGGGGGGGGEGGGECEGGGGGCEGGGGECECCEEGGGCCGCEGGGGGG:CGGEGGGGGGGGGG?
@M00151:18:000000000-A117B:1:1101:18306:2622/2
ATCTCGAAGGAGTCGCCAGCGATAACCGGAGTAGTTGAAATGGTAATAAGACGACCAATCTGACCAGCAAGGAAGCCAAGATGGGAAAGGTCATGCGGCATACGCTCGGCGCCAGTTTGAATATTAGACATAATTTATCCTCAAGTAAGGGGCCGAAGCCCCTGCAATTAAAATTGTTGACCACCTACATACCAAAGACGAGCGCCTTTACGCTTGCCTTTAGTACCTCGCAACGGCTGCGGACGACCAGG
+
?????BBBDDDDDDDDGGGGGGHHHIHHHHHCFFGFGGHIIIIEGGHHIHIIHHHHH@GHIHHIIIIHIIIIIIHHHHHHHHHHHHHHFHDFFHHHHGGGGGGGGGGGGGGGGCGCEGGGGGGEGGGGGGGGEEGGGGGGGGGGGGEGCECGGGGGGAGEGGGGGGGGGGGGGGGGGEGGGGGGGGGGGGGGGGGGEGGEDDDGGGGGGGGGGEGEGCGGGGGCEGGGGCDGGGDD>GGEGGGGAAGDDCE
@M00151:18:000000000-A117B:1:1101:14056:2623/2
TCTTACCTATTAGTGGTTGAACAGCATCGGACTCAGATAGTAATCCACGCTCTTTTAAAATGTCAACAAGAGAATCTCTACCATGAACAAAATGTGACTCATATCTAAACCAGTCCTTGACGAACGTGCCAAGCATATTAAGCCACTTCTCCTCATCCAACGCGTCAGTTTTTGACAGAATCGTTAGTTGATGGCGAAAGGTCGCAAAGTAAGAGCTTCTCGAGCTGCGCAAGGATAGGTCGAATTTT
+
????ABBBDDDDDBDDGGGGGGIIIIIHHHHHHHIIIIIIIHHHHHHIHHHHIHIIHIIIIIHIIIHHHHIHIIIIIIIHIIHIIHHFHHIIIHDGHHIIIIIHHHHHHHHHHHHHHHHHHHHHGGGFGGGEGEEGGGGGGGGGHGGGGGGGGGGGGGGGGGGGGGGGEGGGGGGGGGCGGGGGGGGGGGGGGGGGGGGGCCEGGGGGGGGGGGGGGGGCGGGGGGGGGGG2?EEGGCCCEGGGGGGG
@M00151:18:000000000-A117B:1:1101:17775:2623/2
ACACAATGTTTATAGGTCTGTTGAACACGACCAGAAAACTGGCCTAACGACGTTTGGTCAGTTCCATCAACATCATAGCCAGATGCCCAGAGATTAGAGCGCATGACAAGTAAAGGACGGTTGTCAGCGTCATAAGAGGTTTTACCTCCAAATGAAGAAATAACATCATGGTAACGCTGCATGAAGTAATCACGTTCTTGGTCAGTATGCAAATTAGCATAAGCAGCTTGCAGACCCATAATGTCAATAGA
+
?AAA??BBDDDDDDDDGGGGGGIIIIIIHHHHHIIIIIIIIHGIIHIIHHHHHIIHHFGHIHHHHHIHHIIIIIIIIHHIIIHIIIIIIHFHHHHHHHHHHHHHHHHHGGGGGGGGGGGGDEGEGGGGGGGGGGGGGGGEEGGGGGGGGGGGGGGGGGGGGGGEGGGGGGGCEGGGGGGGGGGGGGGGGGGGGGEEECEGGGGEGGGGGGGGGGEGGGGGGGGGGGGGGGGGGGEGGGEEGGGGGGGGGG:
@M00151:18:000000000-A117B:1:1101:11955:2624/2
TTTTTATGTCCCTCATCGTCACGTTTATGGTGAACAGTGGATTAAGTTCATGAAGGATGGTGTTAATGCCACTCCTCTCCCGACTGTTAACACTACTGGTTATATTGACCATGCCGCTTTTCTTGGCACGATTAACCCTGATACCAATAAAATCCCTAAGCATTTGTTTCAGGGTTATTTGAATATCTATAACAACTATTTTAAAGCGCCGTGGATGCCTGACCGTACCGAGGCTAACCCTAATGAGCTTA
+
?????BBBDDDDDDDEGGGGGGHHHHHFHIAAEGGHHEFFACFGHHHHH@EGGGHHFGGHAEFHGHHIIIHGGHHIIIIIIHHEHHHIIHFGFGFFHHHDGHHHHHHHHHHGHHHHHGHHGGGGGGGGGGGGGGEGEGGGGGGGGGGGGGGGGGGGGGCEGGGGEGGGGGGCEGCGEGGGCCGGGGGGGGGGGGGGGGGGGGGGGGGEDGGAGDGGCEGGGGGGGEGGGGG2<DC?CEGGGGE?CEEEGG*
@M00151:18:000000000-A117B:1:1101:13999:2624/2
CGTTTGGTCAGTTCCATCAACATCATAGCCAGATGCCCAGAGATTAGAGCGCATGACAAGTAAAGGACGGTTGTCAGCGTCATAAGAGGTTTTACCTCCAAATGAAGAAATAACATCATGGTAACGCTGCATGAAGTAATCACGTTCTTGGTCAGTATGCAAATTAGCATAAGCAGCTTGCAGACCCATAATGTCAATAGATGTGGTAGAAGTCGTCATTTGGCGAGAAAGCTCAGTCTCAGGAGGAAGCG
+
?????A??DDDDDDDDGGGGGGIIHHHHHIIHIFHIIIIIIIIIIIHFHIHHHHHFHHHIHHIHIHHHHHHHHHIIHIHCEEHIIHHIHDFHHFGHHHHHFHHHHHHHHHFFHGGGGGGGGBFGGGGGGGGGGGGGEEGGGGGGGGGGGGGEEGEEGCEGGGGGEGGGGGGGGEGGGGGGGGGEGGGGGEGGGGGGGGGGGGGCCCCEEGCGEGEGGGGGGGGGGGG>EEEGGGGG?C:CEGCEGEEGEEG
@M00151:18:000000000-A117B:1:1101:19236:2625/2
TTTGACACTCTCACGTTGGCTGACGACCGATTAGAGGCGTTTTATGATAATCCCAATGCTTTGCGTGACTATTTTCGTGATATTGGTCGTATGGTTCTTGCTGCCGAGGGTCGCAAGGCTAATGATTCACACGCCGACTGCTATCAGTATTTTTGTGTGCCTGAGTATGGTACAGCTAATGGCCGTCTTCATTTCCATGCGGTGCACTTTATGCGGACACTTCCTACAGGTAGCGTTGACCCTAATTTTGG
+
AAA?ABBBDDDDDDEBGGGGGGIIHIHHHHHHHHHHHHHHHHIIHIIIIIIIIIIIIIIIIIHHHEHHIIHHHHHHHFHFHHHHHHFHHEHHHGFFGGGGGGGGGGGGGGEGGGGGGGGGGGGGGGGGGGGGGGGGGGGGGGGGGGGGGGGGGGGGGGGGGGGGGCEGGG?EGGGGGEEGGGGGGGGGGGGGGGGGGGGGGGGGGGGGGGGGGGGGGGGGGGGGGGGGGG?CGEAGGDEEGGGGGGGGGG2
@M00151:18:000000000-A117B:1:1101:12220:2625/2
TAACCTGACTATTCCACTGCAACAACTGAACGGACTGGAAACACTGGTCATAATCATGGTGGCGAATAAGTACGCGTTCTTGCAAATCACCAGAAGGCGGTTCCTGAATGAATGGGAAGCCTTCAAGAAGGTGATAAGCAGGAGAAACATACGAAGGCGCATAACGATACCACTGACCCTCAGCAATCTTAAACTTCTTAGACGAATCACCAGAACGGAAAACATCCTTCATAGAAATTTCACGCGGCGG
+
AAA??BBBDDEDDDDDGGGGGGFHIIIIIIIIHHHHIIIIIHHIIIIFGHHIIHIHIHIGHHIHHHHIIFFGHHHHDEHIIIIHHHHHHGHHHHHHHHHGEEGGGGGGGGGGGGGGGGGGGGEGGGGGGGG5>ACCEEGGGGGGGGEEEGGGGGGGGGGGGGGGGGGGEDGGGGGGGGGGGGEGCGEECGGGGGGEGCEGCEG?>GCGGGGGGGGGGGGGDGEGGGGGGGGEGGGEGCEGGGC*CA<D>D
@M00151:18:000000000-A117B:1:1101:18208:2626/2
CAAATGACGACTTCTACCACATCTATTGACATTATGGGTCTGCAAGCTGCTTATGCTAATTTGCATACTGACCAAGAACGTGATTACTTCATGCAGCGTTACCATGATGTTATTTCTTCATTTGGAGGTAAAACCTCTTATGACGCTGACAACCGTCCTTTACTTGTCATGCGCTCTAATCTCTGGGCATCTGGCTATGATGTTGATGGAACTGACCAAACGTCGTTAGGCCAGTTTTCTGGTCGTGTTCA
+
AA???BBBDDDDDDDDGGGGGGIIIIIIIIIIIIIIHIIIIHHIIHHFGHHIIIFHIHDHHIHIIIHIHIIIIIIIIIIGFHHIIIIIIIIIIIFHHHHHHHHHHHHHHHHHHHHHHHHHHHHHHHHHEFGGGGGGGGGGGGGGGGGGGGGGGGGGGGGGGGGGGGGGGGGGGGGGGGGGGGGGGGEGGGGGGGGGGGGGGGGGGGGGECEGGGGGGGCGGGCGGDGGGGGGGGEGGGGGGGGGGDEGGGG
@M00151:18:000000000-A117B:1:1101:13019:2627/2
TCATGATTTCTTACCTATTAGTGGTTGAACAGCATCGGACTCAGATAGTAATCCACGCTCTTTTAAAATGTCAACAAGAGAATCTCTACCATGAACAAAATGTGACTCATATCTAAACCAGTCCTTGACGAACGTGCCAAGCATATTAAGCCACTTCTCCTCATCCAACGCGTCAGTTTTTGACAGAATCGTTAGTTGATGGCGAAAGGTCGCAAAGTAAGAGCTTCTCGAGCTGCGCAAGGATAGGTCGA
+
AAAAABBBDDDEDEEEGGGGGGIIIHHIIIGIIIIIHHHHHIIHIIIIIGHIIIIIHHHHIIIIIIIHIIHHIIIIIIIIHIIIIIIIIIIIIIIIIHIIIHHHHHHHHHHHHHHHHHHHHHHHHHHHHHGGHGGEEGGGGGGEGGGGGEGGGGGGGGGGHGGHGGHHGGGGGGGGEGGGGGGGGGGGGGGGGGGCEGGECGEGDGGGGEEGGGGGGEEGGGGEEGGGGGGGGGGGGGG<DCEGGGGEGGD
@M00151:18:000000000-A117B:1:1101:16540:2627/2
ATAAAAAGTAAAAATGTCTACAGTAGAGTCAATAGCAAGGCCACGACGCAATGGAGAAAGACGGAGAGCGCCAACGGCGTCCATCTCGAAGGAGTCGCCAGCGATAACCGGAGTAGTTGAAATGGTAATAAGACGACCAATCTGACCAGCAAGGAAGCCAAGATGGGAAAGGTCATGCGGCATACGCTCGGCGCCAGTTTGAATATTAGACATAATTTATCCTCAAGTAAGGGGCCGAAGCCCCTGCAATT
+
??AAABBADDDDDDDDGGGGGGIIIHIIIHIIIIIHHIIHIIIIHFHHGHHHHIHHIIIIHHHHECEFDHHHHHIHHHCEHHHHGGGGGGGGGGDDGGGGGGGGGGGGGGG;DGGGGGGGGGGGGCEGGGGGEGGGGGGGGGGGGGGGGGGGGGCEGGGGGGGGGGGGGGGGCEEEGGGGGGGGGGGCEAGGGGGEGEGGGGGGGGGGGGGGEGGGGGGGGGGGGGGGGGCGGGDGGGGDGGGGGGGE?C*
@M00151:18:000000000-A117B:1:1101:20029:2627/2
ATAATTACCCCAAAAAGAAAGGTATTAAGGATGAGTGTTCAAGATTGCTGGAGGCCTCCACTATGAAATCGCGTAGAGGCTTTGCTATTCAGCGTTTGATGAATGCAATGCGACAGGCTCATGCTGATGGTTGGTTTATCGTTTTTGACACTCTCACGTTGGCTGACGACCGATTAGAGGCGTTTTATGATAATCCCAATGCTTTGCGTGACTATTTTCGTGATATTGGTCGTATGGTTCTTGCTGCCGAG
+
??AA?BBBDDDDDDDDGGGGGGCFFHIIIHIIIIIHGEGGHHIIHIHIIIIIFEHIHIHIIIIIIHHHFFEHHCHHHFHHIIIGIIIIIIIIIHDHHHHHHHHHHHHHHHHHHGGGGGGHGGGGGGGGGGEEGGCEGGGGGCEGGGGGGGGGGGGGGGEGGGGGGEGGEGGGAAGGGGGGEA?ADGGGCCCGEGGEGGGGGGEE?CED<EEGGEGGGGGGGGEGGGGGECGG2CGEG?CGCEEEGGGGG<D
@M00151:18:000000000-A117B:1:1101:11585:2627/2
CGGCCATTAGCTGTACCATACTCAGGCACACAAAAATACTGATAGCAGTCGGCGTGTGAATCATTAGCCTTGCGACCCTCGGCAGCAAGAACCATACGACCAATATCACGAAAATAGTCACGCAAAGCATTGGGATTATCATAAAACGCCTCTAATCGGTCGTCAGCCAACGTGAGAGTGTCAAAAACGATAAACCAACCATCAGCATGAGCCTGTCGCATTGCATTCATCAAACGCTGAATAGCAAAGC
+
?????BBBDDDDDDDDGGGGGGIIIIIIIIIHIHIFHIIIIIIIIIIIIIHHHHHHEFHIIIFHIIHHIIIHHHHHHHHIHHHEEHAFFFHHHHHHGFFGGGGGGGGGGGGEGGGGGGGGGGGGBGEGGGGEGGGEGGEGGGGGGGGDGGGGGGEGGEGGGDDGGGGGGGGGCE?CEE?EEEEEGGGGGEGGGGGGGGCEGGGEEGGGEECGGGEGGGEAGGCCCGGGGGGGGGEEDGGGGGGGGGGG?E
@M00151:18:000000000-A117B:1:1101:18554:2627/2
GAGCTTAATCAAGATGATGCTCGTTATGGTTTCCGTTGCTGCCATCTCAAAAACATTTGGACTGCTCCGCTTCCTCCTGAGACTGAGCTTTCTCGCCAAATGACGACTTCTACCACATCTATTGACATTATGGGTCTGCAAGCTGCTTATGCTAATTTGCATACTGACCAAGAACGTGATTACTTCATGCAGCGTTACCATGATGTTATTTCTTCATTTGGAGGTAAAACCTCTTATGACGCTGACAACCG
+
????ABBBDDDDDDDDGGGGFGHEHHGHIHHHIIGHFHHHHHIIIIHHIIIIIHIHIFHHFHIIIHIIHEHHHIIHIHHIIIIFFHIHIHIIIIHIHHHHHHHHHHHHHHHHHHGGGGGGGGGGGGGGGGGGGEEGGGGGGGGGEGGGGHGGGGGGGGGGGGGGGGGGGGGGGGGGEGGGGGGGGGGGECGGEGGGGGGGGGGGGGGGGGGGGGGGGGGEEEGGCE?ECGGGGGGGGGGGGGGGGGE?EGA
@M00151:18:000000000-A117B:1:1101:17332:2628/2
GTGATGTGCTTGCTACCGATAACAATACTGTAGGCATGGGTGATGCTGGTATTAAATCTGCCATTCAAGGCTCTAATGTTCCTAACCCTGATGAGGCCGTCCCTAGTTTTGTTTCTGGTGCTATGGCTAAAGCTGGTAAAGGACTTCTTGAAGGTACGTTGCAGGCTGGCACTTCTGCCGTTTCTGATAAGTTGCTTGATTTGGTTGGACTTGGTGGCAAGTCTGCCGCTGATAAAGGAAAGGATA
+
?????BBBDDDDEEDDGGGGGGIIIHIIIHHIIHHHIHIICDEGGHFHIFGGFHIHIHHHHHHHIIIIIIIIIIIIIIHIIIIIIIIHHHIIDGHIHHHHHHHHHHFHHHHHHHHHHHHHGGGGGGGGGGGGGGGGEEGGGGGGGGGGGGGGGGCEGGGGEGGGGGGGGGGGGGGGGGGGCEGGGEEGGGGEGGGGGGGGGGGEEGEDCGGGEEEGCEGGGEGEGGEDGDGEGGCEGGGGGGGGGE
@M00151:18:000000000-A117B:1:1101:12316:2628/2
CCGTACCGAGGCTAACCCTAATGAGCTTAATCAAGATGATGCTCGTTATGGTTTCCGTTGCTGCCATCTCAAAAACATTTGGACTGCTCCGCTTCCTCCTGAGACTGAGCTTTCTCGCCAAATGACGACTTCTACCACATCTATTGACATTATGGGTCTGCAAGCTGCTTATGCTAATTTGCATACTGACCAAGAACGTGATTACTTCATGCAGCGTTACCATGATGTTATTTCTTCATTTGGAGGTAAAA
+
??A?????DDDDDDDDGGGFFFCFHIHFHIIIIIHII@GHIIHHHHIHIIIGHHHHHHFFHIIIIHHIDHGHHIIHIHIIFFGHIFFBGHHHEHHHHHHHHHHHHHHHHHFGGGGGGGGGGGGGGGEGGGGGGGGGGGGGGGGGGCEGGGGGGGCEGEGGGGGEGGEEGGGGEGGGGEGGGGGGGGGEGGEGGG9:CECGGGGGGGEGGGGGGGGGGGGGGEGEGEGGCEECCEGGGGEEGGGG:?8CEGC
@M00151:18:000000000-A117B:1:1101:17928:2628/2
TTTGAGCAGATTTGTCGTCACAGGTTGCGCCGCCAAAACGTCGGCTACAGTAACTTTTCCCAGCCTCAATCTCATCTCTCTTTTTGCGTTCTGCTTCAATATCTGGTTGAACGGCGTCGCGTCGTAACCCAGCTTGGTAAGTTGGATTAAGCACTCCGTGGACAGATTTGTCATTGTGAGCATTTTCATCCCGAAGTTGCGGCTCATTCTGATTCTGAACAGCTTCTTGGGAAGTAGCGACAGCTTGGTTT
+
AAAAAABBDDDDDEDDGGGGGGIIEHHIHHHHHHHHIIIHFHHHHIHIIIIIIIIIIIHIIIIHIIIIIHIIIHIIHHHHHHHHHHHHHHHHHHHHHGGGGGGGGGGGGGGGGGGGGGGGD;AGGGGGGGGGGGGGG?EEE?CEGEGGGGGGGGGCEGCEGCGEGGGGGGGGGGGGGGGGGGGGGGGGGGGGGGGGCGGGGGG8CEGGGGGGEGEGGGGGGEGGGGGGEGGCCECGGGG?DADEEGGG?EG
@M00151:18:000000000-A117B:1:1101:19072:2629/2
GCTTTTCTTGGCACGATTAACCCTGATACCAATAAAATCCCTAAGCATTTGTTTCAGGGTTATTTGAATATCTATAACAACTATTTTAAAGCGCCGTGGATGCCTGACCGTACCGAGGCTAACCCTAATGAGCTTAATCAAGATGATGCTCGTTATGGTTTCCGTTGCTGCCATCTCAAAAACATTTGGACTGCTCCGCTTCCTCCTGAGACTGAGCTTTCTCGCCAAATGACGACTTCTACCACAT
+
AA??ABBBDDDDDDDDGGGGGGIIIHIIIIIIHIIIIIIIIIIHIHIIIIHGHIHIIIFHHHHHIHHFFGHIIIIIIIIIIIIIIIIIIIIIHHHHHHGHHHHHHHHHHHHHHHHGGGGGGGGGGGGGGGGEGGGGGGGGEGGGGGGEGEGGGGGGGGGGGGGGGGGGGGGGGGGGGGGEGEGGGGGGGGGGGGGGGGGGGGGGGGGGGEEGGGCGGGGGGGGGGGGGGGEEGGGGGEGCEGGGGGE
@M00151:18:000000000-A117B:1:1101:18608:2629/2
AAGCGCGGTAGGTTTTCTGCTTAGGAGTTTAATCATGTTTCAGACTTTTATTTCTCGCCATAATTCAAACTTTTTTTCTGATAAGCTGGTTCTCACTTCTGTTACTCCAGCTTCTTCGGCACCTGTTTTACAGACACCTAAAGCTACATCGTCAACGTTATATTTTGATAGTTTGACGGTTAATGCTGGTAATGGTGGTTTTCTTCATTGCATTCAGATGGATACATCTGTCAACGCCGCTAATCAGGTTG
+
????ABBAB@BDBDDDGGGGGGIIIIIHHIIIIIIIIIIIIIIIIIIIIIIIIIHHHHHHHIIIIIIIIIIIIIIHHIIIIIIIIIIHHHHHHHHHHHHHHHHHHHHHHHHHHHHGHGGGGGGGGGGGGGGGGGGGGGGGGGGGGGGGGHGGGGGGGGGGGGGGGGGGGGGEGGGGGEGEEGGGGGGGGCEGGGG?CGGGGGGGGGGGCCCEEEEGGGGGGGEECEEGGGGGGGGGGGGGGGGECC?E:C:
@M00151:18:000000000-A117B:1:1101:16572:2630/2
TCGCAACGGCTGCGGACGACCAGGGCGAGCGCCAGAACGTTTTTTACCTTTAGACATTACATCACTCCTTCTGCACGTAATTTTTGACGCACGTTTTCTTCTGCGTCAGTAAGAACGTCAGTGTTTCCTGCGCGTACACGCAAGGTAAACGCGAACAATTCAGCGGCTTTAACCGGACGCTCGACGCCATTAATAATGTTTTCCGTAAATTCAGCGCCTTCCATGATGAGACAGGCCGTTTGAATGTTGA
+
AAAA?AABDDDDDDDDGGGGGGIIHHHHHHHHHHHHIIHHHIIHHHHHHHHHHHHHHHHHHHHDHGGGGGHGGGGGGGGGGGGGGGGGGGBGGEGGGGGGGGGGGGGGGGGGGEGGGGGGCGGGGGGGGGGADDADGGGGG>GDGCGGGGGGGGGGDGGGGGGGGGGGGGGGGGGGGDGDGGG>DDGGGGGGGGGGGG?CCGEGGEGEGGGGGEGGDGGGGGEGGEEGGE:CECCEGGGGGGGGGGGGCC
@M00151:18:000000000-A117B:1:1101:19372:2631/2
GATTAGAGGCGTTTTATGATAATCCCAATGCTTTGCGTGACTATTTTCGTGATATTGGTCGTATGGTTCTTGCTGCCGAGGGTCGCAAGGCTAATGATTCACACGCCGACTGCTATCAGTATTTTTGTGTGCCTGAGTATGGTACAGCTAATGGCCGTCTTCATTTCCATGCGGTGCACTTTATGCGGACACTTCCTACAGGTAGCGTTGACCCTAATTTTGGTCGTCGGGTACGCAATCGCCGCCAGTTA
+
????ABBBDEEDDDDDGGGGGGGHIIIHIIIIIIIIHCEHHHFHIIIIHCFFFFHHHIFHH>FHHIHIHIHHHIIIIHHHHHEHHHHHHHHHGGGGGGGGGGGGGGGGGGGGGGGGGGGCAEGGHGGGGGGGGGGEGEGGGGEGGGGGEGGGGGGGGDGGEGGGGGGGCECEEGEGGGGGGEGGGGGGGGGGEGGGGGG?EGGGGGGGGAGGGGGGGGGGGGG8CDAGGGGGGCEGGGGGGGGDGA<8??C
@M00151:18:000000000-A117B:1:1101:16684:2631/2
GGATGCCTGACCGTACCGAGGCTAACCCTAATGAGCTTAATCAAGATGATGCTCGTTATGGTTTCCGTTGCTGCCATCTCAAAAACATTTGGACTGCTCCGCTTCCTCCTGAGACTGAGCTTTCTCGCCAAATGACGACTTCTACCACATCTATTGACATTATGGGTCTGCAAGCTGCTTATGCTAATTTGCATACTGACCAAGAACGTGATTACTTCATGCAGCGTTACCATGATGTTATTTCTTCATTT
+
??A?ABBBDDEDDDDDGGGGGFHIIIIIIIIIIIHIIIIIIIIIIHIIHHIIDHHHIIIHIHHIIIHGGHEHIIIIIIIHIIIIIHFHHHHHHHHHHHHHHHHHHHHGGGGGGGGGGGGGGGGGGGGGGGGGGHGGGGGGGGGGGGGGEGGGGGGGGGGGGGGECEGGGEGGGGGGGGGEEGGGGGCGGGGGGGGGGGGGGG*CEGGG?CEGGGGGGGGGEGCEGGGGGGGGEGGGGGCEGGGGGGGG?C:
@M00151:18:000000000-A117B:1:1101:13861:2631/2
GTTTTCTGCTTAGGAGTTTAATCATGTTTCAGACTTTTATTTCTCGCCATAATTCAAACTTTTTTTCTGATAAGCTGGTTCTCACTTCTGTTACTCCAGCTTCTTCGGCACCTGTTTTACAGACACCTAAAGCTACATCGTCAACGTTATATTTTGATAGTTTGACGGTTAATGCTGGTAATGGTGGTTTTCTTCATTGCATTCAGATGGATACATCTGTCAACGCCGCTAATCAGGTTGTTTCTGTTGGT
+
?????BBBDDDDDDDDGFGGGGIIIHHIIHGHGGHIIIIIIHHHHHIHHHIHIIIHIIHHIIIIHHDFGHIIHFHHHIHHHHHIIIIIIIHHHHFHIIIIIIIHHHHHHHHHHHHHHHHHDHHGGGGGGGGGGGGGGGGGEEGGGGCEGEEEGGGGGGGGGGGEEGGG?CEGGGCCEG?EEGGGCEE8CEEGGGEGGGGGGGGGEEGGGGC:CCGGGGE:0CC?CA<ADGGCGCCEG:CCCCGCEECECC0
@M00151:18:000000000-A117B:1:1101:17065:2631/2
ATCAAGATGATGCTCGTTATGGTTTCCGTTGCTGCCATCTCAAAAACATTTGGACTGCTCCGCTTCCTCCTGAGACTGAGCTTTCTCGCCAAATGACGACTTCTACCACATCTATTGACATTATGGGTCTGCAAGCTGCTTATGCTAATTTGCATACTGACCAAGAACGTGATTACTTCATGCAGCGTTACCATGATGTTATTTCTTCATTTGGAGGTAAAACCTCTTATGACGCTGACAACCGTCCTTTA
+
AA?AABBBDDDDDDDDGGGGGGHHHIIHHFHHIHHIHIIIIIIIIIHIIIHHHGHHIHIIIHHHHHIIIIIIHIIIHHFHHHIIIIIHIHHHHFHHHHHHHHHHHHHHHHHHHGGGGGHGGGGGGGGGGGGGGGGGGGGHGGGHGGGGGGGGGGGGGGGGGGGEGGGGGGGGGGGGGGGGGGGEGGGGGGGGCEGGGGGGGGGGGGGGGGGGEEEGGCEGGGEGGGGGGGGGGGEECGGGGEG<CEDGGG?
@M00151:18:000000000-A117B:1:1101:15042:2632/2
AAATGACTCGCAAGGTTAGTGCTGAGGTTGACTTAGTTCATCAGCAAACGCAGAATCAGCGGTATGG
+
AAAA?BBBDDDDDDDBFGGGGGIIIIIHHIHIIIIIIIIIIIIIIIIIIHHHHHIIIIIIHHEHHHI
@M00151:18:000000000-A117B:1:1101:17737:2632/2
TAAGCTGGTTCTCACTTCTGTTACTCCAGCTTCTTCGGCACCTGTTTTACAGACACCTAAAGCTACATCGTCAACGTTATATTTTGATAGTTTGACGGTTAATGCTGGTAATGGTGGTTTTCTTCATTGCATTCAGATGGATACATCTGTCAACGCCGCTAATCAGGTTGTTTCTGTTGGTGCTGATATTGCTTTTGATGCCGACCCTAAATTTTTTGCCTGTTTGGTTCGCTTTGAGTC
+
?????BBBDDDDDDEEGGGGGGIIIIIIIIHHIIIHHHHBFHHIIHIIIIIIIIIIIHHIIHIIIIIHHHIIIHIDAEFDGHGHIHHIFHEDFHIIHEDFHHHHHHHHFHHHHHFHHDFHGGGGGGGGGGGGGGGGGGGGGGGGGGGGGGGGGGGGEGGD<EGGEEGCGGCEEGGGGGGGEEGGGCGGGGGGGGGGGGG:CE>>AG<EECGGGGGGGG?EGGEGEEGCGCDGEGGGCECE
@M00151:18:000000000-A117B:1:1101:18787:2633/2
GCTGCTGCATTTCCTGAGCTTAATGCTTGGGAGCGTGCTGGTGCTGATGCTTCCTCTGCTGGTATGGTTGACGCCGGATTTGAGAATCAAAAAGAGCTTACTAAAATGCAACTGGACAATCAGAAAGAGATTGCCGAGATGCAAAATGAGACTCAAAAAGAGATTGCTGGCATTCAGTCGGCGACTTCACGCCAGAATACGAAAGACCAGGTATATGCACAAAATGAGATGCTTGCTTATCAACAGAAGGA
+
AAAAABBBDEDEDDEEGGGGGGIIIIIIIHIIIHHHHHIIIFHHIIIIHIHHHIIIIIIIIICGGHIHHHHIHHHHHCEHHIHHHHHHHHHHHHHHHHHHHHHHHHHGGGGGGGGGGGGGGGGGGGGGGGEGGGGHGGGGGGGGGGGGGEGGGGGGGGGGEGGGGGGGGGGGGGGGGEGGGGGGGGGGGGGGGGGGGGEGGGGGGGGGGGG:CCEGGGGGGGGEGGGGGEGEEEGGGGGGGGGGGGGGGG?
@M00151:18:000000000-A117B:1:1101:15632:2633/2
GACTGAGCTTTCTCGCCAAATGACGACTTCTACCACATCTATTGACATTATGGGTCTGCAAGCTGCTTATGCTAATTTGCATACTGACCAAGAACGTGATTACTTCATGCAGCGTTACCATGATGTTATTTCTTCATTTGGAGGTAAAACCTCTTATGACGCTGACAACCGTCCTTTACTTGTCATGCGCTCTAATCTCTGGGCATCTGGCTATGATGTTGATGGAACTGACCAAACGTCGTTAGGCCAGT
+
???AABBBDDDDDDDDGGGGGGHIHHHHHIIIHIHHIIIIIIIIIIIIIIIIIIIIIIHHHHHHHIIIIIIIIIIIIIIIIIHFHIIHIIGHHHHHHHHHHHHHHHHHHHHHHHHHHHHFHGGGGGGGGGGGGGGGGGGGGGGGEEGGGGGGGGGGGGGGGGGGGGGGGGGGGGGGGGGGGGGGGGGGGGGGGGGGGGGGGGGGGEGGGGGGEGGGEGEEGGGGGEGGGGGGGGGGGGEEA>CGGGGGGGG
@M00151:18:000000000-A117B:1:1101:19824:2634/2
GGATTAAGCACTCCGTGGACAGATTTGTCATTGTGAGCATTTTCATCCCGAAGTTGCGGCTCATTCTGATTCTGAACAGCTTCTTGGGAAGTAGCGACAGCTTGGTTTTTAGTGAGTTGTTCCATTCTTTAGCTCCTAGACCTTTAGCAGCAAGGTCCATATCTGACTTTTTGTTAACGTATTTAGCCACATAGAAACCAACAGCCATATAACTGGTAGCTTTAAGCGGCTCACCTTTAGCATCAACAGG
+
AAAAABBBDDDEEEEEGGGGGGFHIIIIIIIIIIIHIIHIIIIIIIIIIHHHHHIIIHHHHHIIIIIIIIIIIIIIIIIIIIIIIHIIHHHFHHHHHHHHHHHHHCFHHGGGBFFFFFGGGGGGGGGGGGGGGGGHGGGGGGGGGGGGGGGGGGGCEGGGGGGGGGGGGGGGGGGGGGGCEGGGGGGGGGGGGGGGGGGGGGGGGGGGGGGGGGGGGGGGGGGGGGGDGGDGGGGGEGGGGGGGGGGGGE
@M00151:18:000000000-A117B:1:1101:16159:2634/2
GATGCTGGTATTAAATCTGCCATTCAAGGCTCTAATGTTCCTAACCCTGATGAGGCCGTCCCTAGTTTTGTTTCTGGTGCTATGGCTAAAGCTGGTAAAGGACTTCTTGAAGGTACGTTGCAGGCTGGCACTTCTGCCGTTTCTGATAAGTTGCTTGATTTGGTTGGACTTGGTGGCAAGTCTGCCGCTGATAAAGGAAAGGATACTCGTGATTATCTTGCTGCTGCATTTCCTGAGCTTAATGCTTGGGA
+
???AABBBBDDDDDDDGGGGGGIIIFHIGHDHHIIHHCGHHIIHHIIFFFGHIHFHHHHHHHHHHHIIIIIHIIGHIFHHCEGHHIHHIHIIIHHCEHHHFHIHHHHHHHHGH@CFEHHHHHHHHDGGGGGGGGGGGGGDEGGGGCEEEGACEGEGGGGEEGGEEGGGGGGGGGGGGGGGGGGGGGGGGGC?EEGGGGGGGGEGGGEEEEGEEGEGGGGGGGEEGEEGGEECCEGGGEGEGEGGGGGEEE*
@M00151:18:000000000-A117B:1:1101:12987:2634/2
TGCTTCTGGTGTGGTTGATATTTTTCATGGTATTGATAAAGCTGTTGCCGATACTTGGAACAATTTCTGGAAAGACGGTAAAGCTGATGGTATTGGCTCTAATTTGTCTAGGAAATAACCGTCAGGATTGACACCCTCCCAATTGTATGTTTTCATGCCTCCAAATCTTGGAGGCTTTTTTATGGTTCGTTCTTATTACCCTTCTGAATGTCACGCTGATTATTTTGACTTTGAGCGTATCGAGG
+
?????BBBD?DBBDBDGGGGGGIIIIHHHIHIHIIIIIIIIIIIFHFGHHEEHHHHHHHIIIIIIIHHIHHIIDFHHHHHHIIIIIHIIIAEFHIIHIHHHHHHHHFHHHFHHHHHHHHHHHHGGGGGGGGGGGGGGGGGGEGGGGGGGGGGGGGECEGGGGGGGGGGGGGGGGGGGGGGGCECEEGGGGEGGGGGGEEGGGGCECCEGEGGGGGGGGEGGGGEGGGGGGGG??8?<>EGGGECA
@M00151:18:000000000-A117B:1:1101:16493:2634/2
GATGATGCTCGTTATGGTTTCCGTTGCTGCCATCTCAAAAACATTTGGACTGCTCCGCTTCCTCCTGAGACTGAGCTTTCTCGCCAAATGACGACTTCTACCACATCTATTGACATTATGGGTCTGCAAGCTGCTTATGCTAATTTGCATACTGACCAAGAACGTGATTACTTCATGCAGCGTTACCATGATGTTATTTCTTCATTTGGAGGTAAAACCTCTTATGACGCTGACAACCGTCCTTTACTTGT
+
??A??BBBDDDDDDDDGFGGGGHIHHHIIIIIIIIIIGHHGHIIIIIIIHIHIIIIHHHHHIIIIIFHHIHIIIHIIIIIIHHIHHHIIIGHHFHHHHHHHHHHHHHHHHHHHGGGGFGGDGGGGGGEEEGGGGGGGGGGGGGGGGGGGGGGGGGGGGGGEEGGEGGGGGGGGGGGGGGEGGEGGGGGGGEGGGEGCGGEGGGEGGGGGGGGCEGGEECEGGGEGGGGEEGGGGGGGGGGGGGGGGGGGG:
@M00151:18:000000000-A117B:1:1101:16953:2634/2
ATTGACATTATGGGTCTGCAAGCTGCTTATGCTAATTTGCATACTGACCAAGAACGTGATTACTTCATGCAGCGTTACCATGATGTTATTTCTTCATTTGGAGGTAAAACCTCTTATGACGCTGACAACCGTCCTTTACTTGTCATGCGCTCTAATCTCTGGGCATCTGGCTATGATGTTGATGGAACTGACCAAACGTCGTTAGGCCAGTTTTCTGGTCGTGTTCAACAGACCTATAAATATT
+
?????BBBDDDBDDDDFFFFFFHHHIIIIIIIHHHHIIHHHHHIGHHIHIIIIIIHFHHIHIIIIHHHIHIIIHHHHHIHHIIIHHIIHIHIIIHIHIIHIIIHCFHHHHHHHHHHHHHHHHHHHHHHFEEEEEEFFFFFEFDEFFECEEEEEEEFFFFFFFFFFEFFFFFFFFFEFFFFFEFFFFFFFFFFEEFFFEFFDDEFFFFFFEEEEFFFEEEFDDEFFFAAACAEFFFFFEEEFFFF
@M00151:18:000000000-A117B:1:1101:13327:2634/2
CATGAAAAATATCAACCACACCAGAAGCAGCATCAGTGACGACATTAGAAATATCCTTTGCAGTAGCGCCAATATGAGAAGAGCCATACCGCTGATTCTGCGTTTGCTGATGAACTAAGTCAACCTCAGCACTAACCTTGCGAGTCATTTCTTTGATTTGGTCATTGGTAAAATACTGACCAGCCGTTTGAGCTTGAGTAAGCATTTGGCGCATAATCTCGGAAACCTGCTGTTGCTTGGAAAGATTGGTG
+
????ABBBDDDDDDDDGGGGGGHIIIIIIIIHHHHIHIIIHHHHHIIFHHHHFHIIIHGGHHHEFDGHHHHHIIIIIIFHHGFHHIIIIIHHHHHHHHHHHBHHHHHHGHGGGGGGGFGGGGGGGGGGGGGGGGGGGGGGGGGGGGGGGGGGGGGGGGGEC?CGGGGGGGGGGGEEGGGGGGGGGGEGGGGGGGGGGGGEEGGGGGGGEEGGDGEGGGGGGCAGGEGGGGGGGCGGGGGG*:CCCEGGG*.
@M00151:18:000000000-A117B:1:1101:14859:2634/2
TTATCACCTTCTTGAAGGCTTCCCATTCATTCAGGAACCGCCTTCTGGTGATTTGCAAGAACGCGTACTTATTCGCCACCATGATTATGACCAGTGTTTCCAGTCCGTTCAGTTGTTGCAGTGGAATAGTCAGGTTAAATTTAATGTGACCGTTTATCGCAATCTGCCGACCACTCGCGATTCAATCATGACTTCGTGATAAAAGATTGAGTGTGAGGTTATAACGCCGAAGCGGTAAAAATTTTAATTTT
+
A??AABBBDDDDDDDDGGGGGGIIIIIIIIIIIIIIIIIHHHHHIHHIGHIIIIIIIIHIIIHHHHHHIIIIIIIHHHHIIIIIHHHHHHHHHHFFHHHHHHHHHHHHHHHGFGGGGFGGGEEGDGGGGGGGGGCEGGGGGGGGGGEGGGGGGGGGGGGGGGGGGCGGGGGGGGGGGGGGGGGGGGGGGGGGGGGGCCCCCEGEGCCEGGE:CCEGGGGGGEEGGGGGGGGGGGGGGGGGEGGGCGEEGGG
@M00151:18:000000000-A117B:1:1101:19172:2635/2
TAATTGCAGGGGCTTCGGCCCCTTACTTGAGGATAAATTATGTCTAATATTCAAACTGGCGCCGAGCGTATGCCGCATGACCTTTCCCATCTTGGCTTCCTTGCTGGTCAGATTCGTCGTCTTATTACCATTTCAACTACTCCGGTTATCGCTGGCGACTCCTTCGAGATGGACGCCGTTGGCGCTCTCCGTCTTTCTCCATTGCGTCGTGGCCTTGCTATTGACTCTACTGTAGACATTTTTACTTTTTA
+
?A?AABBBDDDDDDDDGGGGGGIIIIIIIIIIHIIIIIIHIIHHIIIHIIIIGHIIHIHFEHHHHHHHCEHIHHHHHHHHHHHHHHHHHHHGGGGGGFGGGGGGGGGGGGGGGGGGEGGGGGGGHGGGGEGGGGGGGGGGGGGGG?DGGGGGGGGGGGGGGGGGGGGGEGGGGGGGGD?EGECGGGGEGGECGCCCEEGGGGG?CE<A?<EC<EGEGEGGGEECGGGGGGEECCGGGCGGGGGCGEGGGG*
@M00151:18:000000000-A117B:1:1101:14370:2635/2
AAAACACCAATCTTTCCAAGCAACAGCAGGTTTCCGAGATTATGCGCCAAATGCTTACTCAAGCTCAAACGGCTGGTCAGTATTTTACCAATGACCAAATCAAAGAAATGACTCGCAAGGTTAGTGCTGAGGTTGACTTAGTTCATCAGCAAACGCAGAATCAGCGGTATGG
+
???AA?B?DDDDDDDDGGGGFGIIHIIIHHCGHIIEDCCEGGGHFHHHEHFGHHHHHIHIIHFHFHHHFHHHHHHHCF?DEEGHHIHHHHHHGHFGFHFHFHDFFFFHHHHHGGGGGGGGDEGGGGGGCCGCAEEEGGGGGEEGGGEEEGGGGEEGGGGGGGGGGGD82CEE
@M00151:18:000000000-A117B:1:1101:15064:2635/2
AAAGGATACTCGTGATTATCTTGCTGCTGCATTTCCTGAGCTTAATGCTTGGGAGCGTGCTGGTGCTGATGCTTCCTCTGCTGGTATGGTTGACGCCGGATTTGAGAATCAAAAAGAGCTTACTAAAATGCAACTGGACAATCAGAAAGAGATTGCCGAGATGCAAAATGAGACTCAAAAAGAGATTGCTGGCATTCAGTCGGCGACTTCACGCCAGAATACGAAAGACCAGGTATATGCACAAAATGAGA
+
????ABBBDDDDDDDDGGGGGGIGHHIIIIIIIIIIIIIIIIIIIIHHIIIHIHHHHHHHIIIBFHHIIIIIHHHHIIIIIIIIFHIIIFHHHIHHHHHHHHHHHHHHHGGGGGGGGGGGGGGGGGGGGGGGGGGGGGGGGGGGGGGGGGCGGGGGGGGGGGGGGGGGGGGGGGGGGGGGGGGGGGGGGGGGGEGGGGGGGGGDGGGGGGGGGGGGGGGGGGGGEGCEGEGGG0?CGGGGEGGGGCEEGE?
@M00151:18:000000000-A117B:1:1101:12466:2636/2
AGTTGCCATACAAAACAGGGTCGCCAGCAATATCGGTATAAGTCAAAGCACCTTTAGCGTTAAGGTACTGAATCTCTTTAGTCGCAGTAGGCGGAAAACGAACAAGCGCAAGAGTAAACATAGTGCCATGCTCAGGAACAAAGAAACGCGGCACAGAATGTTTATAGGTCTGTTGAACACGACCAGAAAACTGGCCTAACGACGTTTGGTCAGTTCCATCAACATCATAGCCAGATGCCCAGAGATTAGAG
+
?????BBBDDDDEEEDGGFGFGHHHHEHFHHHHIHHEHHIIIEHHIIFHIIHIIFHHHHHHEFHIAEGHIHIIIIHIIIFIHHHHDHDHHHHHHHHHGGEGFBBGGGGGGGGGEEGGGGGEGC>CEGGEGGGGGGGGGGGGGGGCE?CADDGGGGGGGGG?EEGGEGGCEGEEEGGGGGGEGGDGGGGGGEEGGGEGEGGGGGG8?CGGGGGGCEGGGGGGGGGGGGGGCEEECEECCEGGGEGGEGEEGC
@M00151:18:000000000-A117B:1:1101:15214:2636/2
GGGATTGAGAAAGAGTAGAAATGCCACAAGCCTCAATAGCAGGTTTAAGAGCCTCGATACGCTCAAAGTCAAAATAATCAGCGTGACATTCAGAAGGGTAATAAGAACGAACCATAAAAAAGCCTCCAAGATTTGGAGGCATGAAAACATACAATTGGGAGGGTGTCAATCCTGACGGTTATTTCCTAGACAAATTAGAGCCAATACCATCAGCTTTACCGTCTTTCCAGAAATTGTTCCAAGTATCGGCA
+
?????BBBDDDDDDDDGGGGGGIIIIIIIIIIIIIIIIIIIIIFHIIIIHHIIIIHHIIHIHHHHIIIHHIIIIIIIIIIIIHEEHIIIIIIIIIIHH?DFHHHHHHHHHHHHHGGGGGFGGGGGGGGGGHHGGHCEEGGGGGGGGGGGGGGGGGGGEGCCDD?EGGGCEGGGGGGGGCCGGGGGGGGGGGGGGGGGGGEEEGGGGGGGGG??EGEGGGGGEGEGGEGEGGGEEGGGGGEEGGCCCCGGGG
@M00151:18:000000000-A117B:1:1101:15912:2637/2
GTTGATGGCGAAAGGTCGCAAAGTAAGAGCTTCTCGAGCTGCGCAAGGATAGGTCGAATTTTCTCATTTTCCGCCAGCAGTCCACTTCGATTTAATTCGTAAACAAGCAGTAGTAATTCCTGCTTTATCAAGATAATTTTTCGACTCATCAGAAATATCCGAAAGTGTTAACTTCTGCGTCATGGAAGCGATAAAACTCTGCAGGTTGGATACGCCAATCATTTTTATCGAAGCGCGCATAAATTTGAGCA
+
??AAABBBDDDDDDDDGGGGGGHCFHHHIIHIIHIHIHHDHIHHHHHIHFGHICEFHIIIIIIIIIIHIIIIHHHHHHHHHHHHHHHHHFHHHHHHGGHGGGGGGGHGGGEGGEGGGGGGEGGGGGGGGGGGGGGGGGGGGGGGGGGGGGGGGGGGGGGGGEEGGEEGGGGGEGGGGGGGGGGGGGGEGGGGGGGGEGGGGGGGECGGGGGGGGGGGGGGGGGEGGGGGCGGE>GGGGGGGGGGGGGCEGC
@M00151:18:000000000-A117B:1:1101:17192:2637/2
ATTTTTCATGGTATTGATAAAGCTGTTGCCGATACTTGGAACAATTTCTGGAAAGACGGTAAAGCTGATGGTATTGGCTCTAATTTGTCTAGGAAATAACCGTCAGGATTGACACCCTCCCAATTGTATGTTTTCATGCCTCCAAATCTTGGAGGCTTTTTTATGGTTCGTTCTTATTACCCTTCTGAATGTCACGCTGATTATTTTGACTTTGAGCGTATCGAGGCTCTTAAACCTGCTATTGAGGCTTG
+
???AABBBEEDBBDDDGGGGGGIIIHIIIIHHHHHHIHIIIIIIIIIIIIIIIIHHHHHHIIIIIIIHHHIGHHIHIIIIIIIIIIIGHHHIHHIHHIIIIHHHHHHHHHHHHHHHHHHHGGFGGGGGGGGGGGGEGGGGGGGGGEGGGEEGGGGGGGGGGGGGGGEEGDGGGGGGGGGGGGGGGGGGGGEGGGGGGGGGGGGGGGG??EGGGEEEE??EGGGCEGDEGEGCEGGGGGGGCEGC:?CEEE'
@M00151:18:000000000-A117B:1:1101:15784:2638/2
GGAAACCTGCTGTTGCTTGGAAAGATTGGTGTTTTCCATAATAGACGCAACGCGAGCAGTAGACTCCTTCTGTTGATAAGCAAGCATCTCATTTTGTGCATATACCTGGTCTTTCGTATTCTGGCGTGAAGTCGCCGACTGAATGCCAGCAATCTCTTTTTGAGTCTCATTTTGCATCTCGGCAATCTCTTTCTGATTGTCCAGTTGCATTTTAGTAAGCTCTTTTTGATTCTCAAATCCGGCGTCAACCA
+
?????BBBDDDDDDDDFGGGGGIHHFHHHEFHHIIIIIIFHHHFFHHHHHHHHHEHHHIHIFFHHHIIIIIIHHHFHIIIIHHHHHHHHHHHHHHHHHHHHHHHHHHHHHGGGGGGFDFGGGGDDGGGGGGGGGGGGGGGGGGGGGGGGEEEGEGGGGGGGGGEEGGGGGGGGGGGGGGGGGGGGGGGGCGGGGGCEGGEGGGGGGGGGCEGGCEGGCCEGEGGGGG>?EGEEEEEGGEGGGGGDGGGGG?
@M00151:18:000000000-A117B:1:1101:13180:2639/2
AAGTAAAGGACGGTTGTCAGCGTCATAAGAGGTTTTACCTCCAAATGAAGAAATAACATCATGGTAACGCTGCATGAAGTAATCACGTTCTTGGTCAGTATGCAAATTAGCATAAGCAGCTTGCAGACCCATAATGTCAATAGATGTGGTAGAAGTCGTCATTTGGCGAGAAAGCTCAGTCTCAGGAGGAAGCGGAGCAGTCCAAATGTTTTTGAGATGGCAGCAACGGAAACCATAACGAGCATC
+
?????BBBDBDDDDDDFGFGGGEHEHHIIIIHHHIIIIIIIIHIIIIIFHIIIIIIIIIIIIII?EGGEHHHHIIIIIHFHHHHHHHEFHHHHHHHGHHHFHHHHHHHHHHHHHHHHFFFGFGGGGFDDEEGGGGGGGGGGGGGGCACGACEGGGCCCCGGGGGGGCGGGGGEEGGGGGGGGGGGGEGGGGGGG<>DGEECEGEGGGG:?CEGGGGGEEGG:CEEGEGGGEGCEGEGGGEGEDDGG
@M00151:18:000000000-A117B:1:1101:12256:2639/2
TGGTTTTTAGAGAACGAGAAGACGGTTACGCAGTTTTGCCGCAAGCTGGCTGCTGAACGCCCTCTTAAGGATATTCGCGATGAGTATAATTACCCCAAAAAGAAAGGTATTAAGGATGAGTGTTCAAGATTGCTGGAGGCCTCCACTATGAAATCGCGTAGAGGCTTTGCTATTCAGCGTTTGATGAATGCAATGCGACAGGCTCATGCTGATGGTTGGTTTATCGTTTTTGACACTCTCACGTTGGCTGA
+
??A??BAADDDEDEEDGGGGGGIHHHHHIHHHHHHIIHIHHHHHHIHIIHHIHIIIHIHHHHHIIIIIIHIIIIIHHHHHHHHHHHHHHHHHHHGGGGGHGGGGGGG>DEGGGGGGGGGGCEGGGGGGHGGGGGGGGGGGGGGGGGGGGGGGGGGGGGGGDEGEGGGGGGGGGGGGGGGGGGGGGGGGGGGGGGGGGGGGGGGGGGGGGGGEECGCE?ACEGEGGGGGGGE<CCEGGGEEGGGGGGGGGGC
@M00151:18:000000000-A117B:1:1101:17570:2640/2
AAAGATTGGTGTTTTCCATAATAGACGCAACGCGAGCAGTAGACTCCTTCTGTTGATAAGCAAGCATCTCATTTTGTGCATATACCTGGTCTTTCGTATTCTGGCGTGAAGTCGCCGACTGAATGCCAGCAATCTCTTTTTGAGTCTCATTTTGCATCTCGGCAATCTCTTTCTGATTGTCCAGTTGCATTTTAGTAAGCTCTTTTTGATTCTCAAATCCGGCGTCAACCATACCAGCAGAGGAAGCATCA
+
???A?BBBD?BDDDDEGGGGGGIIIIHHHHHHHHHHHHIIIHIHIIIIIIIIIIIIIIIIIIHHIIIIBGGHIIIIHHHIIIIIIHIHHGHHHHHHHHHHHHHHHHDGGGGFGGGGGGGGGEGGGHGHGGGGGGGGGGGGGGGGGGGGGGGGGGGGGGEGGGGGGGGGGGGGGGGGEGGGGGGGECGGEGGGGCG?EGGGGGGGGGGGEGGEGGGGGGGGEGGGADGGGGGEGGGGGGEGGEGGEEGGGG?
@M00151:18:000000000-A117B:1:1101:19948:2640/2
AAGTGGACTGCTGGCGGAAAATGAGAAAATTCGACCTATCCTTGCGCAGCTCGAGAAGCTCTTACTTTGCGACCTTTCGCCATCAACTAACGATTCTGTCAAAAACTGACGCGTTGGATGAGGAGAAGTGGCTTAATATGCTTGGCACGTTCGTCAAGGACTGGTTTAGATATGAGTCACATTTTGTTCATGGTAGAGATTCTCTTGTTGACATTTTAAAAGAGCGTGGATTACTATCTGAGTCCGATG
+
?????BBBDDDDDDDDGGGGGGHIIIIFFFHHHHHHHIIIHIIIIHHHHHIIHBEFHHHIIIIIIIIIIIHHHHHHHHHHHHHHHHHHGGGGGGGGGGGGHGGGGGGGGGHGGGDGGGGGGGGGEGGGEEGGEGGGGGGGGGGGGGGGGEGGGEGGGGGGGGGG??EEGGEGGEEGEGGGGGGGGGGGGGGGGCEGGGGGEEGGGGGGGGGGCCEGGGGGGGGGE><CDGGEGEGGEGGEGGGGGEDEG
@M00151:18:000000000-A117B:1:1101:19318:2641/2
GAAATCGCGTAGAGGCTTTGCTATTCAGCGTTTGATGAATGCAATGCGACAGGCTCATGCTGATGGTTGGTTTATCGTTTTTGACACTCTCACGTTGGCTGACGACCGATTAGAGGCGTTTTATGATAATCCCAATGCTTTGCGTGACTATTTTCGTGATATTGGTCGTATGGTTCTTGCTGCCGAGGGTCGCAAGGCTAATGATTCACACGCCGACTGCTATCAGTATTTTTGTGTGCCTGAGTATGGT
+
A?AAABAADDDDDDDDGGGGGGIIIIIIIHHHHHIHHIIHIIIIHIGHHHHHIHHHIHIIIIHHFHHHHHEFHHHHHEHHIHHHHHHHHHHHHHHHHHHHHHGGGGGG>BEEGGGGGG?ADGGGGGGGGGGGGGGGGGGGGGGGDGEGGGGGGGGGGEGGEGGGGCEGAEGGGEGGGGGGGGEGGGGGG8CAGGGGGGGGGGGEGGGGGGGGGGG<DGGGEGGGGGEGGGGGGGCEEGGEGGEGCEGGG*
@M00151:18:000000000-A117B:1:1101:11537:2641/2
AATAGTCACGCAAAGCATTGGGATTATCATAAAACGCCTCTAATCGGTCGTCAGCCAACGTGAGAGTGTCAAAAACGATAAACCAACCATCAGCATGAGCCTGTCGCATTGCATTCATCAAACGCTGAATAGCAAAGCCTCTACGCGATTTCATAGTGGAGGCCTCCAGCAATCTTGAACACTCATCCTTAATACCTTTCTTTTTGGGGTAATTATACTCATCGCGAATATCCTTAAGAGGGCGTTCAGCA
+
?????BBBDDDDDDDDGGGGGGIHIIIIIIIIIHHHHHIHHIIIIIHHHHEHHHIIIHIHFHHDGHDFGHHHHHIHEEHHHHHHHFHHHHHFFHBFFFFHHHGGGGGGGGEGGGGGGGGGGEGGGGGGEGECEECEGGGGGGEGGGGGGGGGGEGGGGCCCEGGGGGGGGGGEGGGCCEGEEGGGGGGGGEEGGGGGGGGGGGGGA>ED>?EEGGGEEEECEG?EDGGGGCEGGGCCECEGCEGGGGGGGC
@M00151:18:000000000-A117B:1:1101:14125:2641/2
ATGGGTCTGCAAGCTGCTTATGCTAATTTGCATACTGACCAAGAACGTGATTACTTCATGCAGCGTTACCATGATGTTATTTCTTCATTTGGAGGTAAAACCTCTTATGACGCTGACAACCGTCCTTTACTTGTCATGCGCTCTAATCTCTGGGCATCTGGCTATGATGTTGATGGAACTGACCAAACGTCGTTAGGCCAGTTTTCTGGTCGTGTTCAACAGACCTATAAACATTCTGTGCCGCGT
+
?????BBBBDDDDDDDGGFGFFHIHHHIHFHHHHIHIIIFHFFFFHHCFFHHHIIIIHHHIIIHHHHHHIHHHHHHHHGHIIIIHGHHHIIGFFHHFGIIIHIIIHHHHHHHHHHHHHHHHHHGEEGGGGGGBDEGGGGGGGGGGEGGGGGGGGGGGGEEGGGGGGEGGGGG:EEGEGGGGC:EGEGGGGGGGGGGGGGGGEEGGGGGGGGGGGGGGGGGGCGEGGGCG::CE?CEEE:CEGGGG>
@M00151:18:000000000-A117B:1:1101:18270:2643/2
ATACATCTGTCAACGCCGCTAATCAGGTTGTTTCTGTTGGTGCTGATATTGCTTTTGATGCCGACCCTAAATTTTTTGCCTGTTTGGTTCGCTTTGAGTCTTCTTCGGTTCCGACTACCCTCCCGACTGCCTATGATGTTTATCCTTTGGATGGTCGCCATGATGGTGGTTATTATACCGTCAAGGACTGTGTGACTATTGACGTCCTTCCCCGTACGCCGGGCAATAATGTTTATGTTGGTTTCATGGTT
+
????ABBBDDDDDDDDGGGGGGIIIIIFHIHHIIIIIGHIEHIHHHIIHIIIIIIIHDHFGHHHHHHIIIIIIIIIHEHHHHGHHHHDHHHHHHHHGGGGGGGGGGGGGGGGGGGGGGGGGGGGGGGGGGGGGGGGGGGGGGGGGGGGGGGGGGGGGGGGGGGGGG?CECGGGGGEGGGGGGGGGGEEGGEEGGEGGGGGGGGGGGGGGEGGGGCGGGGGGGGGGGGECEEEGEGGGGGEG?CC?CEEEEE
@M00151:18:000000000-A117B:1:1101:18975:2644/2
TTTTATGATAATCCCAATGCTTTGCGTGACTATTTTCGTGATATTGGTCGTATGGTTCTTGCTGCCGAGGGTCGCAAGGCTAATGATTCACACGCCGACTGCTATCAGTATTTTTGTGTGCCTGAGTATGGTACAGCTAATGGCCGTCTTCATTTCCATGCGGTGCACTTTATGCGGACACTTCCTACAGGTAGCGTTGACCCTAATTTTGGTCGTCGGGTACGCAATCGCCGCCAGTTAAATAGCTTGCA
+
?AAA?BBBDDDDDDDDFGGGGGIHIHHHHIIIIIIIIHHHFHHHHHFGHHFHHIIIHHIIIIIGHHHHHHHHIHHHHHIHHHHHHHHHHHHHH=EHHGGGGGGGHGGGGGGGGGGGEGGGGGGGGHGGGGGEEGGGGGGGGGGGGGGGGGGGGGGGGGGGGGGGGGEGGGGGGGGGGGGDGGGGGGGGGEGEEGGGGG>EGGGGGGGGGGG<CCDGGGGGEGEEGEGGGGGGGGG2>GGGGGEECEEGGEC
@M00151:18:000000000-A117B:1:1101:14185:2644/2
GCCTGTTGATGCTAAAGGTGAGCCGCTTAAAGCTACCAGTTATATGGCTGTTGGTTTCTATGTGGCTAAATACGTTAACAAAAAGTCAGATATGGACCTTGCTGCTAAAGGTCTAGGAGCTAAAGAATGGAACAACTCACTAAAAACCAAGCTGTCGCTACTTCCCAAGAAGCTGTTCAGAATCAGAATGAGCCGCAACTTCGGGATGAAAATGCTCACAATGACAAATCTGTCCACGGAGTGCTTAATC
+
?AAA?BBBDDDDDDDDGGFGGGHIHHHHHIIIHHIIIIIHGHIIIHHIHHHHHHHHIHHFHDFGHHHHIIIIIIFHHHHFHIHIHBFDGGHFHHHHFHFHHHHHHHHHHHHFHHHHHHHHHHHFFHGGGGGFFGGGGGGGGEEGGGGGGGEGGGEGGGCGGGGGCEEGGGGGCEC?EEEEEGGGGGEGGGGEEGGG>DGGGC??<>EGGGEGEEGCEGGEEEGGGCGG?CCGCEGGEE2<>ECEEGGGGG
@M00151:18:000000000-A117B:1:1101:14881:2645/2
GCTTAGGAGTTTAATCATGTTTCAGACTTTTATTTCTCGCCATAATTCAAACTTTTTTTCTGATAAGCTGGTTCTCACTTCTGTTACTCCAGCTTCTTCGGCACCTGTTTTACAGACACCTAAAGCTACATCGTCAACGTTATATTTTGATAGTTTGACGGTTAATGCTGGTAATGGTGGTTTTCTTCATTGCATTCAGATGGATACATCTGTCAACGCCGCTAATCAGGTTGTTTCTGTTGGTGCTGATA
+
??AAABBBDDBDDDDDGGGFGGIIIIIIIIIHHIIHGHHHHHHIIIIIIIGHGHHIIHHIIIIHHIHIIHIHHHHIIIIIIIIIIIIIIIIIIIIHIIIIHHHHHHHHHHHHHHHHHHHHGGFFFFGGGGGGGGGGGGECCGACGGGGEEGGGACEGGGGGGGGGGECGCGCEEGEGCEGCEGGGGGGGGEGGGGGGGCGGGGCGGGGGGGGEGGGGGGGGGGGEGEEGG?CECEGEEC:CGG?CEEGGE*
@M00151:18:000000000-A117B:1:1101:13675:2645/2
CAATGCTTTGCGTGACTATTTTCGTGATATTGGTCGTATGGTTCTTGCTGCCGAGGGTCGCAAGGCTAATGATTCACACGCCGACTGCTATCAGTATTTTTGTGTGCCTGAGTATGGTACAGCTAATGGCCGTCTTCATTTCCATGCGGTGCACTTTATGCGGACACTTCCTACAGGTAGCGTTGACCCTAATTTTGGTCGTCGGGTACGCAATCGCCGCCAGTTAAATAGCTTGCAAAATACGTGGCCTT
+
??AA?BBBDDDDBDDDGGGGGGIHFHFHIHIIIFHHCHHIIIIIIIFHHFH@CCHHHHIGHHHHIIIIIFHIIIHIIIHHHHHHHEEHGGGGGGDFGGGGGGGGEEGGGGGGGGGCGEGGGGGEEGGGGGGGEGGGGGGGGGGGGGGGGGGGGGGGGGGGGGGGGGEGGGG?CGEGGCCCE>?EGEGGGGGGGGGGGGEGDAGGGG?AGEDGGGGGGG<AG8<EEGGGGGGGGGGGGEGGGGGG::EGG?C
@M00151:18:000000000-A117B:1:1101:14238:2645/2
CATTTGGAGGTAAAACCTCTTATGACGCTGACAACCGTCCTTTACTTGTCATGCGCTCTAATCTCTGGGCATCTGGCTATGATGTTGATGGAACTGACCAAACGTCGTTAGGCCAGTTTTCTGGTCGTGTTCAACAGACCTATAAACATTCTGTGCCGCGTTTCTTTGTTCCTGAGCATGGCACTATGTTTACTCTTGCGCTTGTTCGTTTTCCGCCTACTGCGACTAAAGAGATTCAGTACCTTAA
+
AAAAABBBDDDDDDDDGGGGGGIIIIHHHHHIIIIHHHHHHIIIIIIIIIIGIIHHHHIIIIIIIIIIIIIIIIIIIIIIIIIIIIHHHIIFHIHHHHHHHHHHHHHHHHHGGHGHGGGGGGGGGGGGGGGGGGGGGGGGHGGGGHGGGGGGGGGGGGGGGGGGGGGGGGGGGGGGGGGGGGGGGGGGGGGGGGGGGGGGGGGGGGGGGGGGGGGGGGGGGGGGGGGGGGG*CCCGGGGGGGGGGGG
@M00151:18:000000000-A117B:1:1101:11656:2645/2
GCTATGATGTTGATGGAACTGACCAAACGTCGTTAGGCCAGTTTTCTGGTCGTGTTCAACAGACCTATAAACATTCTGTGCCGCGTTTCTTTGTTCCTGAGCATGGCACTATGTTTACTCTTGCGCTTGTTCGTTTTCCGCCTACTGCGACTAAAGAGATTCAGTACCTTAACGCTAAAGGTGCTTTGACTTATACCGATATTGCTGGCGACCCTGTTTTGTATGGCAACTTGCCGCCGCGTGAAAT
+
??AAABBBDDDDDDDDFGGGGGIIBFHIHHHHHHDHIHHHIHHIIIIIHGHHEEHHIHHHHHFFHIIIHIIIIIIIIIGHIIHHHHHHHHHHHHHHHHHGHHHHHFHHHHGGGGGGGGGGGGGGGGGGGGGGGEGGGGGGGGGGGEGGGGGGGEGGGGGGGGGGGGEGGGGGGGGGGGGGG:CEGGGGGGGGGGGGGGGGGGGCCCEEGGGGGGGGGGGGG:CEGEGEGGGGEEGGGG8DG''88CE
@M00151:18:000000000-A117B:1:1101:14452:2646/2
TCGAGATGGACGCCGTTGGCGCTCTCCGTCTTTCTCCATTGCGTCGTGGCCTTGCTATTGACTCTACTGTAGACATTTTTACTTTTTATGTCCCTCATCGTCACGTTTATGGTGAACAGTGGATTAAGTTCATGAAGGATGGTGTTAATGCCACTCCTCTCCCGACTGTTAACACTACTGGTTATATTGACCATGCCGCTTTTCTTGGCACGATTAACCCTGATACCAATAAAATCCCTAAGCATTTGTTT
+
AAAAA??BDDDDDDDDGGGGGGHHIHIHHHIIIIIIIHIIIIHHHHHHHHIIIHIIIIIHHHIIIIIIIHHIHHFGHHHHHHHHHHHHHHHHHHHHHHHHHHGGGGGGGGHGGGGGGGGEGGCEEGGGGGGGGGGGGGGGGGACCEGGGGGGGGGGGGGGGGGGGGGGGGGGGGGGGGGGGCEGGGGG?CGGGGCEEDGGGGGGGGEGGGGGEGGGGGGGGGGGEGGGEGGEGGGGGGGEGGGGGGGEEEE
@M00151:18:000000000-A117B:1:1101:13461:2647/2
ATCAACCACACCAGAAGCGGCATCAGTGACGACATTAGAAATATCCTTTGCAGTAGCGCCAATATGAGAAGAGCCATACCGCTGATTCTGCGTTTGCTGATGAACTAAGTCAACCTCAGCACTAACCTTGCGAGTCATTTCTTTGATTTGGTCATTGGTAAAATACTGACCAGCCGTTTGAGCTTGAGTAAGCATTTGGCGCATAATCTCGGAAACCTGCTGTTGCTTGGAAAGATTGGTGTTTTCCATAA
+
?AA??BB?DDDDDDDDGGGGGGGHIIHIIIHIHHHIIIHIIHHFHHHHHGGHHEGGHHHHHHIIIIHIHIHHFFHHHIIIHHHHHHHHHHHHHHHHHGGGGGGGGGGGGGGGGHGGGGGGGGGGGGGGGGGGGGGGGGGGGGGGGGGGGGGCEEGGGGCGGGGGGGGGGGGGGEEGEGGEEGGGGGGGGGGGGGEGGGGGGGGGGGGGGGGGGGGGGGGGGGGGGEGGGC:CEEGGGGG:C*8CEGGE?E:
@M00151:18:000000000-A117B:1:1101:18667:2648/2
TGGAAGCGATAAAACTCTGCAGGTTGGATACGCCAATCATTTTTATCGAAGCGCGCATAAATTTGAGCAGATTTGTCGTCACAGGTTGCGCCGCCAAAACGTCGGCTACAGTAACTTTTCCCAGCCTCAATCTCATCTCTCTTTTTGCGTTCTGCTTCAATATCTGGTTGAACGGCGTCGCGTCGTAACCCAGCTTGGTAAGTTGGATTAAGCACTCCGTGGACAGATTTGTCATTGTGAGCATTTTCAT
+
?????B?BDDDDEEEEGGGGGGIFHHHIIHHIHHHHIHGHIIIIIIIIIIEDHHCHHHHIIIIIHHIIIHIIIIIHIHHHHHHHHDDFHHHHBEGGGGGHGGGGGGGGGGGGEEEGGGGEGGGGGGEEEGGGGGGGGGGEGGGGEGGGGGGGEGGEGGGGGGGGGGGEGGGEGECGAAG2<?DDDAGEGGGGGGGGGG?CEGCEGGCEGGGGGGGCEGG8C<CEGEGGGGGEGEEGGEGGGECGGGGGGG
@M00151:18:000000000-A117B:1:1101:14812:2650/2
TCAAAATAATCAGCGTGACATTCAGAAGGGTAATAAGAACGAACCATAAAAAAGCCTCCAAGATTTGGAGGCATGAAAACATACAATTGGGAGGGTGTCAATCCTGACGGTTATTTCCTAGACAAATTAGAGCCAATACCATCAGCTTTACCGTCTTTCCAGAAATTGTTCCAAGTATCGGCAACAGCTTTATCAATACCATGAAAAATATCAACCACACCAGAAGCAGCATCAGTGACGACATTAGAAAT
+
?????BBBDDDDDDDBFGGGGFHIFFHIHHAEFHIHHHHFHHHHHHHHIIIHHEHHHIIIHHHIIHHHFHHHHIIIIIIFIHHIGIHHHHHD@EHCDCDFHFFHHGGGGEEEGGGEEGGGEEDEGGEEGGEEGGGGGGEGGGGGEGGGGGGGE8CGGGGGGGGGGGEEGGGGGGG:CCEGDGGGGGGGGGGGGGGGGGGGGGGGGGGGGEGGEGGGG?EEGGEGGECEE:EGEGGCEEGEGGGEEEGGGG:
@M00151:18:000000000-A117B:1:1101:16278:2650/2
ACAGGTTGCGCCGCCAAAACGTCGGCTACAGTAACTTTTCCCAGCCTCAATCTCATCTCTCTTTTTGCGTTCTGCTTCAATATCTGGTTGAACGGCGTCGCGTCGTAACCCAGCTTGGTAAGTTGGATTAAGCACTCCGTGGACAGATTTGTCATTGTGAGCATTTTCATCCCGAAGTTGCGGCTCATTCTGATTCTGAACAGCTTCTTGGGAAGTAGCGACAGCTTGGTTTTTAGTGAGTTGTTCCATT
+
?A?AABBBDDDDDDDDGGGGGFHHHHIHIIIIIIIIIIIIIIFHHHIIIIIIIIHFHIIHIIHIIIHIHHHHIIGHHHHHHHFHHHHCFHHHHHHHGGGGGGGGGGGGGGGGGGGGGG:CGG:?EGGGGGGGGGEEGGGEGGGGGGGGGGGCEGGGG:CEGGEEGEGGGGGGGGGGGCGGGGGD<CGGGGGGGGGGGE?CEEEGGGGGGGGGGGGGGEEGDGGGEEGGECCGGGEGEGGGEGGGGCCEEG
@M00151:18:000000000-A117B:1:1101:16438:2650/2
CTGCCATCTCAAAAACATTTGGACTGCTCCGCTTCCTCCTGAGACTGAGCTTTCTCGCCAAATGACGACTTCTACCACATCTATTGACATTATGGGTCTGCAAGCTGCTTATGCTAATTTGCATACTGACCAAGAACGTGATTACTTCATGCAGCGTTACCATGATGTTATTTCTTCATTTGGAGGTAAAACCTCTTATGACGCTGACAACCGTCCTTTACTTGTCATGCGCTCTAATCTCTGGGCATCTG
+
???AABBBEEEDDDDDGGGGGGHIIIIIIIHHHHHIIIIIIIIIIIIIIIIIIIHGEHHHHHHIHIHHHHHIIFHIHIFHHHIIIIIIIIHIFHHHHHHHHHHHHHHHHHHHHHHHHHHHGGGGGGGGGGGGGGGGGGEEGGGGGGGGHGGGGGGGEGEEGGGGGGGGGGGGGGGGGGEGGGGGGGEGGGEGGGGGGGGGGGGGGEGGGGGGGEGGGGGGGGGGGGGGGGGGGGGGGGCEGEGEECCECCG
@M00151:18:000000000-A117B:1:1101:19870:2650/2
ACCAGAAGCAGCATCAGTGACGACATTAGAAATATCCTTTGCAGTAGCGCCAATATGAGAAGAGCCATACCGCTGATTCTGCGTTTGCTGATGAACTAAGTCAACCTCAGCACTAACCTTGCGAGTCATTTCTTTGATTTGGTCATTGGTAAAATACTGACCAGCCGTTTGAGCTTGAGTAAGCATTTGGCGCATAATCTCGGAAACCTGCTGTTGCTTGGAAAGATTGGTGTTTTCCATAATAGACGCAA
+
???AABBBDDDDDDDDFFFGFGHHHHIIIHIIIIHHHHHIHHHHBEGBDBHHHFHFHFFGFFFHIHIGGFHHHHEHGHHHIGHHHDHHHHFFGHHHHHHHFHFHFFHHHHHHGGGGGGGGGGGGGGGGGGGGGGGGGGGGGGAEGGGGGGGGGGGGGGGGGEGGGGGGGGGGCEGGGGGCEGGGGGEEGGGGGGGGGGCCGGGGGGGCGGGGGGGEEEGGGCCCCCEGEG:C9CCGGCEGGEGGGGGEDD>
@M00151:18:000000000-A117B:1:1101:16768:2650/2
TCAGTGACGACATTAGAAATATCCTTTGCAGTAGCGCCAATATGAGAAGAGCCATACCGCTGATTCTGCGTTTGCTGATGAACTAAGTCAACCTCAGCACTAACCTTGCGAGTCATTTCTTTGATTTGGTCATTGGTAAAATACTGACCAGCCGTTTGAGCTTGAGTAAGCATTTGGCGCATAATCTCGGAAACCTGCTGTTGCTTGGAAAGATTGGTGTTTTCCATAATAGACGCAACGCGAGCAGTAGA
+
?????BBBDDDDDDDEGGGGGGIIIIIIIIIHGGHHHHHHIIIIIDHHIIIIIIIIIIHHHHHIIIIIIHHHHHIIHIIIFHHIIIHGHHHHHHHHHHHHHHHHHHHHHHGGGGGGGGGGGGGGGGGGGGGGGGGGGGGGGGGGHGGGGGGGGGGGGGGGGGGGGGGGGGGGGGGGGGGGGGGEGGGGGGGGGGGGGGGGGGGGGGGGGEECCGGGG?CCEEGGGGGGGGGGGGGGDGGG?G?GD?GGEE:
@M00151:18:000000000-A117B:1:1101:16035:2652/2
TTTCGTATTCTGGCGTGAAGTCGCCGACTGAATGCCAGCAATCTCTTTTTGAGTCTCATTTTGCATCTCGGCAATCTCTTTCTGATTGTCCAGTTGCATTTTAGTAAGCTCTTTTTGATTCTCAAATCCGGCGTCAACCATACCAGCAGAGGAAGCATCAGCACCAGCACGCTCCCAAGCATTAAGCTCAGGAAATGCAGCAGCAAGATAATCACGAGTATCCTTTCCTTTATCAGCGGCAGACTTGCCA
+
??AAABBBDDDDDDDDGGGGGFHHHHHHHHHHIIIIIHIIIIIHIIIIIIEEFGHHIHHIIIIIIIIHIIIHHHHIIIIIIIIHHHHHDGGHHHHHHHHHHHHHFHFFFHFHHHHGEGGGGGGGGGGGGGGGGGGGGGGGGGGGGGGGGEEGGGEEEGGGGGGGGGEGGGGGCEGGGGGEGCGEGEEGGGECEGEEGGGGGGGGGGGGCEGGGGGEGG8?CECCEGGGGGEGGGGEEEDGGG?CCGC?EG
@M00151:18:000000000-A117B:1:1101:15082:2652/2
GGTCGCAAAGTAAGAGCTTCTCGAGCTGCGCAAGGATAGGTCGAATTTTCTCATTTTCCGCCAGCAGTCCACTTCGATTTAATTCGTAAACAAGCAGTAGTAATTCCTGCTTTATCAAGATAATTTTTCGACTCATCAGAAATATCCGAAAGTGTTAACTTCTGCGTCATGGAAGCGATAAAACTCTGCAGGTTGGATACGCCAATCATTTTTATCGAAGCGCGCATAAATTTGAGCAGATTTGTCGTCA
+
????ABAADDDDDDDDGFGGGGHIHHHHIHHHHHIHIIIICGHHHHIIIIIIIIIIIHIHHHHHIHIIIIIIHIIIHIIIHHHHHHFFHHHHHHHHHHHHHHFHHHGGHGGGGGGGGGGGGGGGGGHGGGGGGGGGHGGGGHGGGGHGECAGCEGGGGGGGGGGGGEDGGEGGGGGGGGGGGGGEEGGGGGGEGGGEEGGGGGEGEGEGGGGGGGGGGGEGGGGGGGGCCGGGEGGGGGGGGGEEEEGGG
@M00151:18:000000000-A117B:1:1101:19912:2653/2
ATCTTGGCTTCCTTGCTGGTCAGATTGGTCGTCTTATTACCATTTCAACTACTCCGGTTATCGCTGGCGACTCCTTCGAGATGGACGCCGTTGGCGCTCTCCGTCTTTCTCCATTGCGTCGTGGCCTTGCTATTGACTCTACTGTAGACATTTTTACTTTTTATGTCCCTCATCGTCACGTTTATGGTGAACAGTGGATTAAGTTCATGAAGGATGGTGTTAATGCCACTCCTCTCCCGACTGTTAA
+
??AAABBBEDDDDDEEGGGGGGIIIIIIIHHHHIHHHIIIIIIIIIIIIIIIIIIHHHHHIIIHIHHEHHHHHIHIIHIIIIIHHHHHHHHHHHHGGGGGGGGGGGGGGGGGGGHGGGGGG@GGGGGGGGGGGGGGGGGGGGGGGGGGGGGGGGGGGGGGGGEGGGGGGGGGGGGEGEEG?EGGGGGEEGGGGGEGEEEGEGGEEGGGGEEGGGECC0:9CEGCE?CEEGGEGGGEGGGGGDGGGGG
@M00151:18:000000000-A117B:1:1101:12735:2653/2
CCAGCAATCTCTTTTTGAGTCTCATTTTGCATCTCGGCAATCTCTTTCTGATTGTCCAGTTGCATTTTAGTAAGCTCTTTTTGATTCTCAAATCCGGCGTCAACCATACCAGCAGAGGAAGCATCAGCACCAGCACGCTCCCAAGCATTAAGCTCAGGAAATGCAGCAGCAAGATAATCACGAGTATCCTTTCCTTTATCAGCGGCAGACTTGCCACCAAGTCCAACCAAATCAAGCAACTTATCAGAAA
+
?????BBBDDEEDDDDGGGGFGHHHHIIIIIIHGHHFFHHGIIIIIIIFHHHHGGHIIIHHFHHHHIIHHFHIIIFHHIIIIHHIIHGHHHHIIIHHHHHHHHHHHHHHHHHHFHGGGGGGGGGGGGGGGGGGGGHHGGGGGGGGGGGGGGGGGGGGGGGGGGGGGGGCCEEGGGGGGGGGGGGEEGGGGGGGGGGGGGGGGGCDD>GGGEEEEGGGGGGECEEEEGGGGEEGGC?EEGGEGGGGGCCEE
@M00151:18:000000000-A117B:1:1101:12112:2654/2
GACTTCGTGATAAAAGATTGAGTGTGAGGTTATAACGCCGAAGCGGTAAAAATTTTAATTTTTGCCGCTGAGGGGTTGACCAAGCGAAGCGCGGTAGGTTTTCTGCTTAGGAGTTTAATCATGTTTCAGACTTTTATTTCTCGCCATAATTCAAACTTTTTTTCTGATAAGCTGGTTCTCACTTCTGTTACTCCAGCTTCTTCGGCACCTGTTTTACAGACACCTAAAGCTACATCGTCAACGTTATATTT
+
A????BABDDDDDDDDCFGC>FEFEFFHIFHHHHHIHHHHHHBHHHHHIIIHHHHIIIIIIIHHHFEEEHEHHHHCDCFFHHHHHHHHBGEGGG;BEGCGGGGGGGGGGGGGGEGGGGGGGGGCCGGGGEGGGGGGGGGGGGGGGGCCEEGGEGGGGGGGGGGEGGGGGGGGGGGGGGGGGGGGGGEGGGGGGGGGGGGGGGGGGGGGGEGCEEGGGGGEGGGGGGCEEGGGGGGGGGGEEGCCECEEGCE
@M00151:18:000000000-A117B:1:1101:17298:2654/2
TTGGCTTCCATAAGCAGATGGATAACCGCATCAAGCTCTTGGAAGAGATTCTGTCTTTTCGTATGCAGGGCGTTGAGTTCGATAATGGTGATATGTATGTTGACGGCCATAAGGCTGCTTCTGACGTTCGTGATGAGTTTGTATCTGTTACTGAGAAGTTAATGGATGAATTGGCACAATGCTACAATGTGCTCCCCCAACTTGATATTAATAACACTATAGACCACCGCCCCGAAGGGGACGAAAAATGG
+
AAAAABBBDDDDDDDDGGGGGGIIHHHHHHHHIIIIIIIIIIIHHHHHIIIIIHHHHIIIHFHFHHHIIHHHHHDHHHHHHHHIHFHICGHHHFFHHHHHHHHHHHHHGGGGGGGGGGGGGGGGHGGGGE?ECEGEGGGGGEGGGGGGGGGGGEGGGGGGGGGGGGGGGGGGGEGGGGGGEGGGGGGGGGGGGGGGGGGGGGGGGGGGGGGGGGGGGGGGGGGGGGGGGGGGGGGGGGGGGGGGGGGGGGC
@M00151:18:000000000-A117B:1:1101:18916:2654/2
AATAACATCATGGTAACGCTGCATGAAGTAATCACGTTCTTGGTCAGTATGCAAATTAGCATAAGCAGCTTGCAGACCCATAATGTCAATAGATGTGGTAGAAGTCGTCATTTGGCGAGAAAGCTCAGTCTCAGGAGGAAGCGGAGCAGTCCAAATGTTTTTGAGATGGCAGCAACGGAAACCATAACGAGCATCATCTTGATTAAGCTCATTAGGGTTAGCCTCGGTACGGTCAGGCATCCACGG
+
?????BBBDDDDDDBDFCDEEFIIFHIIIIIIIIIHHIIIIIFHHHHHHHGHHIIIIHHIIFHIGHHFIIIIIHIIIIIFHIIIIHHFFHHIHIIFGFFFFHHHHHHHHHHHHHHHHHHHHHFFFFFFFFFFFEFFFEEFEEEEEEEFFFBEFEFEFAEFFFDEEEFFEFFEEFFF?DEEDFFFFEFF?EEDDFFFFFFFFEFFFFEEFFFEFEEFFEEEE?EFFEA8AEEDEEEFCEFCECEEA>
@M00151:18:000000000-A117B:1:1101:12172:2654/2
TTAGATATGAGTCACATTTTGTTCATGGTAGAGATTCTCTTGTTGACATTTTAAAAGAGCGTGGATTACTATCTGAGTCCGATGCTGTTCAACCACTAATAGGTAAGAAATCATGAGTCAAGTTACTGAACAATCCGTACGTTTCCAGACCGCTTTGGCCTCTATTAAGCTCATTCAGGCTTCTGCCGTTTTGGATTTAACCGAAGATGATTTCGATTTTCTGACGAGTAACAAAGTTTGGATTGCTACTG
+
A?A?ABBBDDDDDDDDGGGGFGIIIIIIEHFHFIIIIIIIIIHHIIHIHIIIIIIIHHIIHEDHHFHIIIIIIHIIIIHIHGHEHIIIIHIIHIHIIIIIIIGHHIHHHHHHHHHHHHHHHHFHHHHHHHHHHHHGGGGGGGGGGGGGGGGGGGGGGGGGGGGGGGGGGGGEEGGGGGGGGGGGGGGGGGGGGGGGGGGGGGGADGGGGGGGGGGGGEGGGGC:CCGGGGGGGGE?:?CECGGGGGGGGGC
@M00151:18:000000000-A117B:1:1101:14909:2654/2
AAGTCAAAGCACCTTTAGCGTTAAGGTACTGAATCTCTTTAGTCGCAGTAGGCGGAAAACGAACAAGCGCAAGAGTAAACATAGTGCCATGCTCAGGAACAAAGAAACGCGGCACAGAATGTTTATAGGTCTGTTGAACACGACCAGAAAACTGGCCTAACGACGTTTGGTCAGTTCCATCAACATCATAGCCAGATGCCCAGAGATTAGAGCGCATGACAAGTAAAGGACGGTTGTCAGCGTCATAAGAG
+
?????BBBDDDDDDEEGGGGGGHIIIEFHIIIIIIIIIIIIHGHHHHHFHIIIHHGHHIIHHHHHIHHHHHHHHHHHHHHHHHHHHHHHHHHHHHHHGGGGHGGGEEGDEGGGGGGGGGEEEEGGGGGGGGGGGGGGGGGGGGGGGGGGGGGGEGGGGGGGGGGGAGGGGGGGGEGGGGGGGGGGEEGGGGGGGGGGGGGGGEGGEGGGGGGGGGGGGEGGGGCEGGGGGGGGCGGEGGEGGEGEGEGGGG
@M00151:18:000000000-A117B:1:1101:12508:2654/2
AGATTCAGTACCTTAACGCTAAAGGTGCTTTGACTTATACCGATATTGCTGGCGACCCTGTTTTGTATGGCAACTTGCCGCCGCGTGAAATTTCTATGAAGGATGTTTTCCGTTCTGGTGATTTGTCTAAGAAGTTTAAGATTGCTGAGGGTCAGTGGTATCGTTATGCGCCTTCGTATGTTTCTCCTGCTTATCACCTTCTTGAAGGCTTCCCATTCATTCAGGAACCGCCTTCTGGTGATTTGCAAGAA
+
?????BBBDDDDDDDDGGGGGGIIIACFHIHHIIIIIIIIIHHHHHIIIIIIHHGHHHIIHFHHHFHHIIIHGFFHIIIHHHHHDEBEGGGFGGGGGGGGGDEGGGGGGGGGEGGGGGCGGGGGGGGGGGGEGGGGGGGGGGGGGGGGGGGGEGGEEE??CEGEGEEGGGGCEGGCCGGGGGGGGGGGGGGGGGEGGGGGGGGGGGGGGGGGGGGGGGGGGCEEGEECGGAGGGGGGGCCGGGGGGGGEC:
@M00151:18:000000000-A117B:1:1101:11932:2655/2
AATGCGACAGGCTCATGCTGATGGTTGGTTTATCGTTTTTGACACTCTCACGTTGGCTGACGACCGATTAGAGGCGTTTTATGATAATCCCAATGCTTTGCGTGACTATTTTCGTGATATTGGTCGTATGGTTCTTGCTGCCGAGGGTCGCAAGGCTAATGATTCACACGCCGACTGCTATCAGTATTTTTGTGTGCCTGAGTATGGTACAGCTAATGGCCGTCTTCATTTCCATGCGGTGCACTTTATG
+
AAAAAAAAEDDDDDDDGGGGGGIIEHHHHHIIIIIDFHIIHHHHIIIIHHHHHIIIHHHFHHHHHHCHHHHHHHHHHHHHFHHHGGGGGGGGGGGGGGGGHGBGCGGGGHGGGGCEEGGGGGGCGGAGEGG?EGGGGEGGGGGGGGGEGGGGGGGGGGGGGGGGGGGGGGGGGGGGGGGGGGGGEGGGGGGGGGGGGGEGEGEGGGGCEGGGGEGGGGCEGG4>EEEGGGGGGGGGCC>CGAGEGGEECE
@M00151:18:000000000-A117B:1:1101:14272:2655/2
CAAATCCGGCGTCAACCATACCAGCAGAGGAAGCATCAGCACCAGCACGCTCCCAAGCATTAAGCTCAGGAAATGCAGCAGCAAGATAATCACGAGTATCCTTTCCTTTATCAGCGGCAGACTTGCCACCAAGTCCAACCAAATCAAGCAACTTATCAGAAACGGCAGAAGTGCCAGCCTGCAACGTACCTTCAAGAAGTCCTTTACCAGCTTTAGCCATAGCACCAGAAACAAAACTAGGGACGGC
+
?AAAABB?DDDDDDDDGGGGGGIIIIIHIIIIHHIIIIHHHHIIIIFHHHGHHIIIHIIIIIIHIHHIIIIHIHIIHHHHHHHHHHHHHHHHHHHHHGGGGGGGGGGGGGGGGGGGGGGGGGGGGGGGGGGGGEGGGGGGGGGGGGGGGGGGGGGGGGGGGGGGGGGDGGE?EEEGGGGGGGEEGG8CEGGGGGGGGEEEGGGGEEGGGEGEGGGGGGGGGEGGGGGEGEGGEGGG9?E?EEEGGGG
@M00151:18:000000000-A117B:1:1101:11328:2656/2
GCCTCAATAGCAGGTTTAAGAGCCTCGATACGCTCAAAGTCAAAATAATCAGCGTGACATTCAGAAGGGTAATAAGAACGAACCATAAAAAAGCCTCCAAGATTTGGAGGCATGAAAACATACAATTGGGAGGGTGTCAATCCTGACGGTTATTTCCTAGACAAATTAGAGCCAATACCATCAGCTTTACCGTCTTTCCAGAAATTGTTCCAAGTATCGGCAACAGCTTTATCAATACCATGAAAAATAT
+
AAA?ABBBDDDDDDBBGGGFGGIHIIHHIIHHHHHHHHIFGHIIHHHHIIFGHHEEHHHHFGHHHHIIHCFHIIIHHHFHHHHHHHHIIIIHDFHFFHHHHHHHHHHHGGGGGGGGGGDEGGGGGGGGGEGGEECEGEGGGGEGGGGGGCEGGGCEGGGGGGGGGEGGEGGGGGEGEG:CCGGGGGEGEGEGGEGGGGGEECCCEGEEGEGGGGGGEEEDGG>CECEC?EGGGGGGEGGGGGGEGGGGGG
@M00151:18:000000000-A117B:1:1101:14347:2656/2
GTTTTTTACCTTTAGACATTACATCACTCCTTCTGCACGTAATTTTTGACGCACGTTTTCTTCTGCGTCAGTAAGAACGTCAGTGTTTCCTGCGCGTACACGCAAGGTAAACGCGAACAATTCAGCGGCTTTAACCGGACGCTCGACGCCATTAATAATGTTTTCCGTAAATTCAGCGCCTTCCATGATGAGACAGGCCGTTTGAATGTTGACGGGATGAACATAATAAGCAATGACGGCAGCAATAAA
+
?????AABDDEDDDDDGGGGGGIIIGIBHIIIIGHIIIHFHHHIIIIDHHHHHHHIIIIIIIIIHHHDFHHHIIIIHIHIIHEHHHHHHHFHHHHHHHGGGGGGGGG>DGGGGGGGGHGGGGGGGGGGGGGGGGGGGGGGGDGGDGGDGGGGGGGGGGGGEEGEGGGGGGGGGGGGGGGGGGGGGGGGGGGCGGGGGGGD>GGEGGGGGECEGGGGEGGCEEGEGGGEEGGGGECEGGGD<A?CCGCCC
@M00151:18:000000000-A117B:1:1101:19009:2656/2
TATGCAAATTAGCATAAGCAGCTTGCAGACCCATAATGTCAATAGATGTGGTAGAAGTCGTCATTTGGCGAGAAAGCTCAGTCTCAGGAGGAAGCGGAGCAGTCCAAATGTTTTTGAGATGGCAGCAACGGAAACCATAACGAGCATCATCTTGATTAAGCTCATTAGGGTTAGCCTCGGTACGGTCAGGCATCCACGGCGCTTTAAAATAGTTGTTATAGATATTCAAATAACCCTGAAACAAATGCTTA
+
AAA?ABBBEDDDDDDEGGGGGGIIIIIIIIIIIIFHHHHHHIGHHHGHFGHFHFHFHHHHHIIIIIIIIHHHHHIHIIIIIHHIIIIIIHHHIHIHHHHDHHHFHHHHHHHGGGGGGGGGGGGGGGGGGGGGGGGGGGGGGGGGDDGGGGGGGGGGGGGGGGGGGGGGGGGGGEGGGGGGCEGGGGGGGGGGGEEGGGGGGGGGGEE?EGGE?EGGGGGGGEEGGGGGGEEGG:CECEEGGGGGGGGGEE?
@M00151:18:000000000-A117B:1:1101:10758:2657/2
NCTTACTTGAGGATAAATTATGTCTAATATTCAAACTGGCGCCGAGCGTATGCCGCATGACCTTTCCCATCTTGGCTTCCTTGCTGGTCAGATTGGTCGTCTTATTACCATTTCAACTACTCCGGTTATCGCTGGCGACTCCTTCGAGATGGACGCCGTTGGCGCTCTCCGTCTTTCTCCATTGCGTCGTGGCCTTGCTATTGACTCTACTGTAGACATTTTTACTTTTTATGTCCCTCATCGTCACGTTT
+
#5<???BBDDDDDDDDGGGGGGFHHFHIHHIIIIIIIIIIHHHFHHHHCFHHHIHHHHHHIIIIIIIHHIIIIFHHIIGIIHHHHHHFHHHFHHFHFFHEHHHGGGGGGGGGGGGGGGGGEEGGGGGGGGGGGGGGGGGGGGGGGGGGGGGEGGGGDGDGGEEGGGGGGGGEGEGGEGGGGGGGGGGGD<EGGCEEGGGGGGGEGGGGEEGGGGEECCEGGGGGGEGGGG?E?CECGGGECGGGGGGGCE?
@M00151:18:000000000-A117B:1:1101:16968:2657/2
TCTATGAAGGATGTTTTCCGTTCTGGTGATTCGTCTAAGAAGTTTAAGATTGCTGAGGGTCAGTGGTATCGTTATGCGCCTTCGTATGTTTCTCCTGCTTATCACCTTCTTGAAGGCTTCCCATTCATTCAGGAACCGCCTTCTGGTGATTTGCAAGAACGCGTACTTATTCGCCACCATGATTATGACCAGTGTTTCCAGTCCGTTCAGTTGTTGCAGTGGAATAGTCAGGTTAAATTTAATGTGACCGT
+
AAA?ABBBDDDDDDDDGGGGGGIHIICFFIIIIHHIIIIIIIIIIIIIHIIIHIIIIIHFHFFCEHFFHIHHIIIIIHHHHHIIHHIIHIIIIIIIIIIHHHHHHHHHHHHHHHHHHHHHHHHHHGGGHGGHGGGGGGGGGGGGGGEGGGGGGGGGGGGGGGGGGGGGGGGGGGGGGGGGGGGGGGGGGGGGGGGGGGGGGGGGGGGGGGGGGGGGGEGEGGCCEGGCCEGGEEGGGGGGGGGGG?EEGDE
@M00151:18:000000000-A117B:1:1101:18311:2657/2
TGCGACCTTTCGCCATCAACTAACGATTCTGTCAAAAACTGACGCGTTGGATGAGGAGAAGTGGCTTAATATGCTTGGCACGTTCGTCAAGGACTGGTTTAGATATGAGTCACATTTTGTTCATGGTAGAGATTCTCTTGTTGACATTTTAAAAGAGCGTGGATTACTATCTGAGTCCGATGCTGTTCAACCACTAATAGGTAAGAAATCATGAGTCAAGTTACTGAACAATCCGTACGTTTCCAGACCG
+
????ABBADDEDDDDDGGGGGGGIHHIIIIIIIHHFHHHIIGHHHHHHHIHIIIIIIHIIHFHIIIIIIIIIIIFFHHIIIHHHHHHHHHHHHHHHHFHHFGGGGGGGGGGGGGGGGHGEGGGGGGEGGGGHGGGGGGGGGEGGGGGGGGGGGGGGGGG>EGGGGGGGGGGGGGGGGGGGGEGGGGGGGGGGGGGGGGGGGGEEEGEEGGGGEEGEGGGGGGEGGGGGGGGEGGGEGEGGGGGGGGGGGG
@M00151:18:000000000-A117B:1:1101:17069:2657/2
TCCTTCGAGATGGACGCCGTTGGCGCTCTCCGTCTTTCCCCATTGCGTCGTGGCCTTGCTATTGACTCTACTGTAGACATTTTTACTTTTTATGTCCCTCATCGTCACGTTTATGGTGAACAGTGGATTAAGTTCATGAAGGATGGTGTTAATGCCACTCCTCTCCCGACTGTTAACACTACTGGTTATATTGACCATGCCGCTTTTCTTGGCACGATTAACCCTGATACCAATAAAATCCCTAAGCATTT
+
?AA??BAADDDDDEDEGGGGGGIHHHHHIIIHHHIIII/EHHIGHHEHHHHHHHIIIIIIHIIIHHHHHIIHHHHHHHFHHHHHFHHHHHHHHHHHHHHHGGGGGGGGGGGGGGGGGEGGGGGCEGGGGGGGGGGGGGCEGGEGGGCCCEGGGGGGGGGGGGGGGGGGGGGGGGGGEGGGGGGGGGGGGGGG:CGGGGGGGGG?EGGGGGGGGGEC)8CEGGGGGGGGGGGGGEGEGECEGGGGGEE?EGC
@M00151:18:000000000-A117B:1:1101:19523:2658/2
AGGATGGTGTTAATGCCACTCCTCTCCCGACTGTTAACACTACTGGTTATATTGACCATGCCGCTTTTCTTGGCACGATTAACCCTGATACCAATAAAATCCCTAAGCATTTGTTTCAGGGTTATTTGAATATCTATAACAACTATTTTAAAGCGCCGTGGATGCCTGACCGTACCGAGGCTAACCCTAATGAGCTTAATCAAGATGATGCTCGTTATGGTTTCCGTTGCTGCCATCTCAAAAACACTTGG
+
?????B?<BDDDDDDDFFFFFFFHIIIHHHHHEGGHHHHIIIIIIIHHHFHHIHHIHIIHHIBHCHHIHFHHHHHHHHIIHIHIIIHHHIFHHHHHHFHHHHHHHHHHHHHHHFHHHHHFFFFFFFFFFFFFFFFFFFFFFFFFFFFFFFFFFFEEED>DDEFEFFFFFFFDEFEFEEDDDEFFFFFFFFFFFFFFFFFFFFFFFFFFFFFEEEDFFFFFAEFFFEFEEEEFEFCEFFFFEEFFEC*:CE?
@M00151:18:000000000-A117B:1:1101:16071:2659/2
AATAGTCACGCAAAGCATTGGGATTATCATAAAACGCCTCTAATCGGTCGTCAGCCAACGTGAGAGTGTCAAAAACGATAAACCAACCATCAGCATGAGCCTGTCGCATTGCATTCATCAAACGCTGAATAGCAAAGCCTCTACGCGATTTCATAGTGGAGGCCTCCAGCAATCTTGAACACTCATCCTTAATACCTTTCTTTTTGGGGTAATTATACTCATCGCGAATATCCTTAAGAGGGCGTTCAGCA
+
?????BBBDDDDDDDDFFGGGGIIHIIHHIHIIIHHHHHHHIHHHHHEDDCHIHIIIIHHEFHHFHCCCFGGHIIHHHHHHHGHHF<=EHHHHHHHHHHHHHGGGGGGGGGGGGGGGGGGGGGGGGGGGGGGGGGGGGGGGGGGGGGGGGGGGGGGGGEGGGGGGEGGGGGGGGGGGGGCEGGGGGGGEGGGGGGGGGGGGGGGGGGGG8CGEGGGGGGGGGGGGGGGGEEEGGGC:CEEGGGGD>?CCEC
@M00151:18:000000000-A117B:1:1101:10728:2659/2
NCAAGATGGGAAAGGTCATGCGGCATACGCTCGGCGCCAGTTTGAATATTAGACATAATTTATCCTCAAGTAAGGGGCCGAAGCCCCTGCAATTAAAATTGTTGACCACCTACATACCAAAGACGAGCGCCTTTACGCTTGCCTTTAGTACCTCGCAACGGCTGCGGACGACCAGGGCGAGCGCCAGAACGTTTTTTACCTTTAGACATTACATCACTCCTTCTGCACGTAATTTTTGACGCACGTT
+
#55???BBD@DDDBBBFFFGGGEHHHIHHH,EFHFCHHHHHIHHIIIHHIIHIHHIHHHIIIIIIIIIHHHGHHGFHHHHHHEHHHHGGGGGGGGGGGGGGGGGGGGGGGGGGGGGGGGGGGGGGGEGDGGGGGGGGGCEGGGGGGGGEGGGGGGGGEGGGGGGGG88DGGGGGGGGGGGGGGGGGGGGGEECEGGGGGGGEGGCEEGEEGGGGGGGGGGCCEC:CEEEEGEEECEGAEGGGGGGEC
@M00151:18:000000000-A117B:1:1101:17930:2660/2
ACCGCGCTTCGCTTGGTCAACCCCTCAGCGGCAAAAATTAAAATTTTTACCGCTTCGGCGTTATAACCTCACACTCAATCTTTTATCACGAAGTCATGATTGAATCGCGAGTGGTCGGCAGATTGCGATAAACGGTCACATTAAATTTAACCTGACTATTCCACTGCAACAACTGAACGGACTGGAAACACTGGTCATAATCATGGTGGCGAATAAGTACGCGTTCTTGCAAATCACCAGAAGGCGGTTC
+
A??AAAA@DDDDDDEDGGGGGGHHIHIHIHHHHHIIIIIIIIIIIIIIIIIHHHEHHHHHHHHHHHHHHHHHHHHHHHHHHHHGGGGGGGGGGGGGGGGGGGGGGGGGGGGEGGGGGGGGGGGGGGGGGGGGGGGEGGGGGGGGGGGGGGGGGGGGGGGGGGGGGGGGGGGGGGGGGGGGGGGGGGGGGGGGGGEGGGGGGGGGGGCGGGGGGGGGGCEEGGGGGGGGGGGEGGGGGGGGGGEGGGG>>G
@M00151:18:000000000-A117B:1:1101:18123:2660/2
ATTACTATCTGAGTCCGATGCTGTTCAACCACTAATAGGTAAGAAATCATGAGTCAAGTTACTGAACAATCCGTACGTTTCCAGACCGCTTTGGCCTCTATTAAGCTCATTCAGGCTTCTGCCGTTTTGGATTTAACCGAAGATGATTTCGATTTTCTGACGAGTAACAAAGTTTGGATTGCTACTGACCGCTCTCGTGCTCGTCGCTGCGTTGAGGCTTGCGTTTATGGTACGCTGGACTTTGTAGGATA
+
AAAAABBBEEDDDDDDGGGGGGIIIIIIIIHIIIIIIIHGGGHIIIIIIIIIIIIIIIIIIIIHIIIIIIIIHIIHHHHIIIIIIIIHGHHIIHIHHHHHHHHHHHHHHHHHHHHHHHHHHHGGGGGGGGGGGGGGGGGGGGGGGGGGGGGGGGGGHGGGGGGGGGGGGGGGGGGGGGGGGGGGGGGGGGGGGGGGGGGGGGGGGGGGGGGEEDGGGGGGGGG8EDCGGE*??CDGGGEEGGGGCEEGGCC
@M00151:18:000000000-A117B:1:1101:14480:2660/2
GCCCTGGTCGTCCGCAGCCGTTGCGAGGTACTAAAGGCAAGCGTAAAGGCGCTCGTCTTTGGTATGTAGGTGGTCAACAATTTTAATTGCAGGGGCTTCGGCCCCTTACTTGAGGATAAATTATGTCTAATATTCAAACTGGCGCCGAGCGTATGCCGCATGACCTTTCCCATCTTGGCTTCCTTGCTGGTCAGATTGGTCGTCTTATTACCATTTCAACTACTCCGGTTATCGCTGGCGA
+
?AAAABABDDDDDDDDGGGGEEHHHHHHCFHHHHHHIIIIIIHEFHIIIIHHEHHCHHIIHIADGBFHHH?DFDHHHHHHHHHHHHHHHHGGGGGGGGGGGGGGGGGGGGGGGGGGCGGGGGGGGEGGGGEGGGGGGGGGGGGGGGGGGGG?EGGGGGGGGGGGGGGGGGG:CEGGCGGCGGGGGGEEEGGGGGGGGGGCCD<CEGEGGGGGCEGEGEGGGGGGGGCD2??CCCCGGGGG?
@M00151:18:000000000-A117B:1:1101:17716:2661/2
AAGGCGCTCGTCTTTGGTATGTAGGTGGTCAACAATTTTAATTGCAGGGGCTTCGGCCCCTTACTTGAGGATAAATTATGTCTAATATTCAAACTGGCGCCGAGCGTATGCCGCATGACCTTTCCCATCTTGGCTTCCTTGCTGGTCAGATTGGTCGTCTTATTACCATTTCAACTACTCCGGTTATCGCTGGCGACTCCTTCGAGATGGACGCCGTTGGCGCTCTCCGTCTTTCTCCATTGCGTCGTGG
+
???AAAAADDDDDDDDGCFGGGIHICEHFHHIIBEGHHIHIIIIIIIIHHHHIIHHHHHHIIIIIIIHIIIIIIIIIIIHHHIHHHHHHHHHHGHHHHHHHEGGGGBEGGGGGGGHGGGGGGGGGGGGGGGGGGGGGGGGGGGGGGGGGGGGGGCEGAEGGGGGGGGGGGGGGGGGGGGGGGGGGGGGGGEGGGGGGGGGGGGEEGGGGE*?AAADGGEGGGG>EGEGGCEGEGGECG:CGEGCGDDDEG
@M00151:18:000000000-A117B:1:1101:15362:2662/2
AACATTTGGACTGCTCCGCTTCCTCCTGAGACTGAGCTTTCTCGCCAAATGACGACTTCTACCACATCTATTGACATTATGGGTCTGCAAGCTGCTTATGCTAATTTGCATACTGACCAAGAACGTGATTACTTCATGCAGCGTTACCATGATGTTATTTCTTCATTTGGAGGTAAAACCTCTTATGACGCTGACAACCGTCCTTTACTTGTCATGCGCTCTAATCTCTGGGCATCTGGCTATGATGTTGA
+
?A???BBBDDDDDDDDGGGGGGIIIIIIIHIIIIIIIIIIIIIHIHHHIIIGHHHHHHIHIIIHIHIIIIIHIIIIIIIIHIIIIIIIIIHIIIHHHHHHHHHHHHHHHHHHHHHHHHHHHHGGGFGGGGGGGHGGGGGGGGGGGGGGGHGEGGGGGGGGGGGGGGGGGGGGGEEGGGGGGGGGGGGGGGGGGGGGGGGGGGGGGGGGGGGGGGGGGGGGGGGCEGGGGEGGGGGGGGGGGGGGGGGEGG:
@M00151:18:000000000-A117B:1:1101:16411:2662/2
GTATGCCGCATGACCTTTCCCATCTTGGCTTCCTTGCTGGTCAGATTGGTCGTCTTATTACCATTTCAACTACTCCGGTTATCGCTGGCGACTCCTTCGAGATGGACGCCGTTGGCGCTCTCCGTCTTTCTCCATTGCGTCGTGGCCTTGCTATTGACTCTACTGTAGACATTTTTACTTTTTATGTCCCTCATCGTCACGTTTATGGTGAACAGTGGATTAAGTTCATGAAGGATGGTGTTAATGC
+
?<???BBADDDDDDDDGGGGGFIIIIIHIIIIIIIIIIIIIIIIHIIIIHHFDFFHFGHFHIGHHIFHHHIIIHIHHHCEEHHIHIEHHHHHHEHHHHHHHHHHHGGGGGGEEGGGGGGGEGGGCGGGGGGGGGGGGGGD8>4?EDGGGGGGGGGGGEGGEGGGGEGEEGEGGGGGEGGGGGGGGEGEGGEGGGGGGGGGGCEGGG?C?:CCCGECCGEGECEGCEECECGGGGEG?E:CCEEGGGE
@M00151:18:000000000-A117B:1:1101:14620:2663/2
CTTCATTTGGAGGTAAAACCTCTTATGACGCTGACAACCGTCCTTTACTTGTCATGCGCTCTAATCTCTGGGCATCTGGCTATGATGTTGATGGAACTGACCAAACGTCGTTAGGCCAGTTTTCTGGTCGTGTTCAACAGACCTATAAACATTCTGTGCCGCGTTTCTTTGTTCCTGAGCATGGCACTATGTTTACTCTTGCGCTTGTTCGTTTTCCGCCTACTGCGACTAAAGAGATTCAGTACCTTAA
+
?????BBBDD?DB?BDGGGGGGIHHHHIGHFHHHIIIIHHDFHHIIIIIIIHIHIHIHHHHIHGHHIIIIIIIIHIIIIIFGHHFGHHGFFHIIHHFHHHHHHHHHHHHDHHGGFFGGGFEGGGGGEEGGBGGGGGGGGGGGGGGGGGGGGGGGGGEGGGGGGGGAGGGGEEGGGGGGGGGGGCGCECEGGGGGEEGGGGEGGGGGGGCECCGGEGGGGGGGGGEGGGA>D*??*?EGGGGGGGGGGEEE
@M00151:18:000000000-A117B:1:1101:18861:2663/2
AGGAGTTTAATCATGTTTCAGACTTTTATTTCTCGCCATAATTCAAACTTTTTTTCTGATAAGCTGGTTCTCACTTCTGTTACTCCAGCTTCTTCGGCACCTGTTTTACAGACACCTAAAGCTACATCGTCAACGTTATATTTTGATAGTTTGACGGTTAATGCTGGTAATGGTGGTTTTCTTCATTGCATTCAGATGGATACATCTGTCAACGCCGCTAATCAGGTTGTTTCTGTTGGTGCTGATATTG
+
A?AAABBBDDDDDDDDGGGGGGIIIIHIIIIIHHHIHHHHHIIIHHIFHHIIIHHIIIHIIIIHHIIIIIIGHHHIIIIIIHHIHIHIIIIIIIHIHHHHHHHHHHHHHHHHHHHHHHHHGGGGGGGGGGGGGGGDGGGGGGGGGGGGGCEGGGGGGGGGGGGGGGG?EGGEG?EECGGGEGGGGEEGGGGGGGGGGGGGGGEGGEEGGGGECEGGDGGGGGECCC:CE?CGEGGEEGGGG:CCEGGGGG
@M00151:18:000000000-A117B:1:1101:18587:2664/2
CAGCAATAAACTCAACAGGAGCAGGAAAGCGAGGGTATCCTACAAAGTCCAGCGTACCATAAACGCAAGCCTCAACGCAGCGACGAGCACGAGAGCGGTCAGTAGCAATCCAAACTTTGTTACTCGTCAGAAAATCGAAATCATCTTCGGTTAAATCCAAAACGGCAGAAGCCTGAATGAGCTTAATAGAGGCCAAAGCGGTCTGGAAACGTACGGATTGTTCAGTAACTTGACTCATGATTTCTTACCTA
+
?AAAABBBDDDDDDDDGGGGGGIIIHHHFHHHHHHEFHHIIIIIIIIGHHHHFHCFHIIIIIIFFHHHHDFHHHIFHHHDHHHHHGGGEGDEEGEEGG;>CECEEECEEGGGGGGGGGGGGGGGGGGGGGGGGGGCGGEGGGGGGGGGGGCGGGGGGGGGGGEGGGGGGGEGGGGEGG?CEGGGGGGGGGCEGGGGGEGGD)8CEGGCECGCEGGGGGGGCGEGGEGCCCECEGGGGGGEEGCEGECCEGE
@M00151:18:000000000-A117B:1:1101:16681:2664/2
AATAGACGCAACGCGAGCAGTAGACTCCTTCTGTTGATAAGCAAGCATCTCATTTTGTGCATATACCTGGTCTTTCGTATTCTGGCGTGAAGTCGCCGACTGAATGCCAGCAATCTCTTTTTGAGTCTCATTTTGCATCTCGGCAATCTCTTTCTGATTGTCCAGTTGCATTTTAGTAAGCTCTTTTTGATTCTCAAATCCGGCGTCAACCATACCAGCAGAGGAAGCATCAGCACCAGCACGCTCCCAAG
+
AAAAABBAEDDDDEDDGGGGGGIIIIIIIIIIIIHIIHHIIFIIIIIIIIHIIIIIIHIIIIIIIIIIIIHHHIIIHHHIIHHHIIHHHHHHHHHHHHGGGGGGGGGGGGGGGGGGGGGGGGGGGEGGGGGGGGGGGGGGGGGEGGGGGGGGGGEGCEECGGGGGGGCGGGGGGGGEEGGEGGGGGGG<CEECGEGGGGGEGGGDDGGEGGGGGGGGGGGGGGGGGGGGGGC*CCGEGGGEEGGGGGEEE*
@M00151:18:000000000-A117B:1:1101:11733:2664/2
AAATTATCTTGATAAAGCAGGAATTACTACTGCTTGTTTACGAATTAAATCGAAGTGGACTGCTGGCGGAAAATGAGAAAATTCGACCTATCCTTGCGCAGCTCGAGAAGCTCTTACTTTGCGACCTTTCGCCATCAACTAACGATTCTGTCAAAAACTGACGCGTTGGATGAGGAGAAGTGGCTTAATATGCTTGGCACGTTCGTCAAGGACTGGTTTAGATATGAGTCACATTTTGTTCATGGTAGAGA
+
??AAABBBDDDDDEEEGGGGGGHIHIIIIIIIIIIIIIIIIHA7DFGHHIIHIIHFCGFGHIIIIIHHHHHHHIIHIHIHHHIHFHDHHHFFFHHHHHHHHHFGGGGGGGGGGGGGGGGGGGGGGGGGGGGGGGGGGGGGGGGGGGGGGGGGGECEEEEGEGGGDGGGG?CCCGGGEGGGCCCCEGGGGGGGGEGCGGGEGEGGGCECGEGCCCCE?CGGGGGGGGGGEEGGGGGGGGGGCCCEE*:CCG:
@M00151:18:000000000-A117B:1:1101:20685:2664/2
NGAATGCAATGCGACAGGCTCATGCTGATGGTTGGTTTATCGTTTTTGACACTCTCACGTTGGCTGACGACCGATTAGAGGCGTTTTATGATAATCCCAATGCTTTGCGTGACTATTTTCGTGATATTGGTCGTATGGTTCTTGCTGCCGAGGGTCGCAAGGCTAATGATTCACACGCCGACTGCTATCAGTATTTTTGTGTGCCTGAGTATGGTACAGCTAATGGCCGTCTTCATTTCCATGCGGTGCA
+
#5<???BBDDDDDDEEGGGGGGIIIIIFHIIGHHHEHHIIHHHHIIIHHIIIIIHIFHHHIIIIHHFHHIHHHAEHHHFHHHHEHGGFGFFFGGGGGGGDEGGGGGEGGGGGGGGGGGGGGCECEEEGGEEGG<GGGGGGGGGGGGGGEDDGGGEGGGGGGGGGEGGEGGGGEGGGAGGGGGGGGGEGGGG?ECGGGGGEC:CEEGGGGEGGGG:CEGGGCGGGGGGEGGDEGGECEGEGEEEEEDGG>C
@M00151:18:000000000-A117B:1:1101:12408:2664/2
AATATAACGTTGACGATGTAGCTTTAGGTGTCTGTAAAACAGGTGCCGAAGAAGCTGGAGTAACAGAAGTGAGAACCAGCTTATCAGAAAAAAAGTTTGAATTATGGCGAGAAATAAAAGTCTGAAACATGATTAAACTCCTAAGCAGAAAACCTACCGCGCTTCGCTTGGTCAACCCCTCAGCGGCAAAAATTAAAATTTTTACCGCTTCGGCGTTATAACCTCACACTCAATCTTTTATCACGAAGTCA
+
??A??BBBDDDDDDDDGGGGFFHIIIIHBFHIHIHIIIIIIIGCFFHHHHHHIIIIIHIIHHHIFHHHIBGHHHHDHHIHIIIIIIIIIIIIHHHFHHHHHHHHFHHHHGGEEGGGGHGEDGGGGGGGGECEGGGGGGGGGGGGEGGGGHHGGGGGGGGGAGGEGGEGEGCEGGGGGGGCGGCEGGGGGEEGEEGGECEGGGGGGGEDGGGGCADDGGGGGGGGG:C:C?CGC??CGGGCECEGGGC8?C:
@M00151:18:000000000-A117B:1:1101:16599:2665/2
GAGACTGAGCTTTCTCGCCAAATGACGACTTCTACCACATCTATTGACATTATGGGTCTGCAAGCTGCTTATGCTAATTTGCATACTGACCAAGAACGTGATTACTTCATGCAGCGTTACCATGATGTTATTTCTTCATTTGGAGGTAAAACCTCTTATGACGCTGACAACCGTCCTTTACTTGTCATGCGCTCTAATCTCTGGGCATCTGGCTATGATGTTGATGGAACTGACCAAACGTCGTTAGGCCA
+
?AAA?BBBDDDEEDEEGGGGGGIIIIHHHHHIIIIIIIIIHIIIIFIIIIHGIHFHIHIIIIFGHIFHHIIHIHHIHIIIHIIIIIIHIIIIIIIFHHFHHHHHHHHHHHHHHHHHHHHHHFGGDFGFGGGGGGGGGGGGGGEDEEEEGGGGGGGGGGGGGGGGGGGGGGGGGGGGGGGGGGGGGGGGGGEGGGGGGGGGGGGGGGGGGGGGGGGGGCEGGGG:CGG?CEGEGGGGGGGGGGGGGGCCEE.
@M00151:18:000000000-A117B:1:1101:16531:2665/2
CGACTTCTACCACATCTATTGACATTATGGGTCTGCAAGCTGCTTATGCTAATTTGCATACTGACCAAGAACGTGATTACTTCATGCAGCGTTACCATGATGTTATTTCTTCATTTGGAGGTAAAACCTCTTATGACGCTGACAACCGTCCTTTACTTGTCATGCGCTCTAATCTCTGGGCATCTGGCTATGATGTTGATGGAACTGACCAAACGTCGTTAGGCCAGTTTTCTGGTCGTGTTCAACAGAC
+
??????BBDEDDDDDDGGGGGGHIIIIIHHFHIIIGIIHIIIIIIHIIIIIHHIIIIHIHHGHHIIIIHIHHHFHHHHHIIIIIIHHIIIHHEHHIIIIHIIIIIIHHHHHHHHHHHGHHHHHFHHHHHHHHHGFFFGGGGGGGGGHDGGGGGGGGGGGGGGEGGGGGGGGEGGGGGGGGGGEEGGGGGGEGEGGGGGGGGGGEEEEGGGGGGGGGGGGGGEGGGEG:CEEEGGGEEG>CGGGGEGGGGG
@M00151:18:000000000-A117B:1:1101:18045:2666/2
CAGAAGCAGCATCAGTGACGACATTAGAAATATCCTTTGCAGTAGCGCCAATATGAGAAGAGCCATACCGCTGATTCTGCGTTTGCTGATGAACTAAGTCAACCTCAGCACTAACCTTGCGAGTCATTTCTTTGATTTGGTCATTGGTAAAATACTGACCAGCCGTTTGAGCTTGAGTAAGCATTTGGCGCATAATCTCGGAAACCTGCTGTTGCTTGGAAAGATTGGTGTTTTCCATAATAGACGCAACG
+
AAAAABBBEDDEDEEDGGGGGGHHIHIIIIHIIIIIIIIIIIFGDFCHHHHHHIHHHHHIIHHHIHIIIHHECDGHIIIIHEHHDGHHHHHHHHHHHHHHHHHHHHHHHHHHHGGGHGGGGGGGEGGGGGGHGGGGGGGGGEGGHGGEEGGGGGGGGGGGGGGGGGGGGGGGGGGGGGGGGGGGGGGGGGGGGGGGGGGGEGGGGGGGGGGGGGGGGGEC:CECEGGG?C?EGGGGGGCEGGEGGGGGGG<
@M00151:18:000000000-A117B:1:1101:16633:2666/2
CAGCAGGTTTCCGAGATTATGCGCCAAATGCTTACTCAAGCTCAAACGGCTGGTCAGTATTTTACCAATGACCAAATCAAAGAAATGACTCGCAAGGTTAGTGCTGAGGTTGACTTAGTTCATCAGCAAACGCAGAATCAGCGGTATGG
+
???AABABDDDDDDDDGGGGGGHHHHHFHIIIIIIIIIIFHIIHIHIHHHBEHEGGHHIIGHIHIHHHHIIHIIIIIHDHHHHHHFDFHHHDCCDDHHHHHHHHHHFHHGGGFFFGFFFEGGGGGGGGGGGCGGGGGGGGCEGGEGGCE
@M00151:18:000000000-A117B:1:1101:14649:2666/2
CGCGTGAAATTTCTATGAAGGATGTTTTCCGTTCTGGTGATTCGTCTAAGAAGTTTAAGATTGCTGAGGGTCAGTGGTATCGTTATGCGCCTTCGTATGTTTCTCCTGCTTATCACCTTCTTGAAGGCTTCCCATTCATTCAGGAACCGCCTTCTGGTGATTTGCAAGAACGCGTACTTATTCGCCACCATGATTATGACCAGTGTTTCCAGTCCGTTCAGTTGTTGCAGTGGAATAGTCAGGTTAAATTT
+
AAAA?@A?DDDDDDDDGGGGGGIHHIIIIIHHIHHIIEHHIHFHDFHHIHIHFHIIIIFHHIIIIFGHIHHHIHCGHHHHHHHIIIIHHEHHHIIIHHHHHHHHHHHHHHHFHHHHHHHHHHHHGGGGGGGGGGGGGGGGGGGGGGGGGGGGGGGGGGGGGGGGGGGGGGGGGGGGGGGGGGGGGGGGGEGECEGEGCGGEEECEEEGGEGECCCGGGGEEECEEGEGECCCE*?EGGEEGEC*0CEEGG?
@M00151:18:000000000-A117B:1:1101:12972:2667/2
AGTTTATTGCTGCCGTCATTGCTTATTATGTTCATCCCGTCAACATTCAAACGGCCTGTCTCATCATGGAAGGCGCTGAATTTACGGAAAACATTATTAATGGCGTCGAGCGTCCGGTTAAAGCCGCTGAATTGTTCGCGTTTACCTTGCGTGTACGCGCAGGAAACACTGACGTTCTTACTGACGCAGAAGAAAACGTGCGTCAAAAATTACGTGCAGAAGGAGTGATGTAATGTCTAAAGGTAAAAAA
+
?????BBBDDDEDDDDGGGGGGIHHIIIIIIHHIGHHIHHHHHIIIIIIIIIHHHHHHGHIIHHHHIIIIIIHIHHHHHHHIIHHHHHHHHHHHHHHHHHHHHHHEHGGGGGGGGGGGGGGGGGGGGGGGGGGGGGGGGGGGGGGGGGGGGAEGGGGGGGGGGGGGGGGGGGGGEGGGGGGGGGGGGGGGGEGGGEGGCGGGGGEGGGGGEGEEEGGGGGEEEEECCCEGEGGGGGGGGGGGGCCEGGGG
@M00151:18:000000000-A117B:1:1101:16992:2667/2
AATCGAAGTGGACTGCTGGCGGAAAATGAGAAAATTCGACCTATCCTTGCGCAGCTCGAGAAGCTCTTACTTTGCGACCTTTCGCCATCAACTAACGATTCTGTCAAAAACTGACGCGTTGGATGAGGAGAAGTGGCTTAATATGCTTGGCACGTTCGTCAAGGACTGGTTTAGATATGAGTCACATTTTGTTCATGGTAGAGATTCTCTTGTTGACATTTTAAAAGAGCGTGGATTACTATCTGAGTCCG
+
AAA??BB?DDDDDDDDGGGGGGHHHIIIGIIIHHHIIHHHHHIIIIIIFHHHHHH@GHEHHEHFHHIIIIHIIHHHHHHHHHHHHHDEGGGGGGGGGGGEGGGGGGGGGGGGGGGGGGGGGGEGGGGGGGGGCCCCGGGGGGGGGGGGGGGGGGGGGGEGGGGGGGGGG?EGGGGEGGGGGGGGGGGGGGGGGGGGGGCGGGGGGGGGGGGGGGGGGGGGGGGCEEGGGGGGGACEGGGGGGGGGGEEGGG
@M00151:18:000000000-A117B:1:1101:11570:2667/2
AAGCCGCTGAATTGTTCGCGTTTACCTTGCGTGTACGCGCAGGAAACACTGACGTTCTTACTGACGCAGAAGAAAACGTGCGTCAAAAATTACGTGCAGAAGGAGTGATGTAATGTCTAAAGGTAAAAAACGTTCTGGCGCTCGCCCTGGTCGTCCGCAGCCGTTGCGAGGTACTAAAGGCAAGCGTAAAGGCGCTCGTCTTTGGTATGTAGGTGGTCAACAATTTTAATTGCAGGGGCTTCGGCCCCTTA
+
AAA??BAADDDDDDDDGCCFGGHIIIIFHHHHHHIIIHHHDHHHIIIIIIIIIHIHIIIIIIIIIHHHDHGHHHHHHHFHHGGGDEEGGGGGGGEEGGGGGGHGGEEEGGGGGGGGGGGGGGGCCCCEGGGGGGGGGGGGGGGGGGGGGGGGGGGGGGGGGGGEEEGGGGGEGEEGEGGGGGGEEGCEGGEGGGGGGGDGGGGGE8CEGGGGGEGGCEGGGEGEGGGEGGGEGEEC><8AEG<EDED>CE0
@M00151:18:000000000-A117B:1:1101:16209:2668/2
GAAGGCGCATAACGATACCACTGACCCTCAGCAATCTTAAACTTCTTAGACGAATCACCAGAACGGAAAACATCCTTCATAGAAATTTCACGCGGCGGCAAGTTGCCATACAAAACAGGGTCGCCAGCAATATCGGTATAAGTCAAAGCACCTTTAGCGTTAAGGTACTGAATCTCTTTAGTCGCAGTAGGCGGAAAACGAACAAGCGCAAGAGTAAACATAGTGCCATGCTCAGGAACAAAGAAACGCGG
+
??????BADDDDDDDBCFGGGGFHIIIIIIHHIIHIIIIIIIIIIIIHHIHHHHFHHHHHHHIIHHHHHIIIIIIIIIIIHFHIHHHHHHHHHCCEEGGGGGGGGGGGGGGGGGGGGGECEEGGGGGGGGGEEEEG?CEGGGEGGGGEGGGGGGGGEGGEGGGGG?EGGGGGGGGGGGGGC?EEGGCCCCGEGGDDGGEGGGGGGGEGGGGGGGECEGGEEGGCCGECGEEECEGGGGGGGCCGCC*8<82
@M00151:18:000000000-A117B:1:1101:12630:2668/2
GACGACCGATTAGAGGCGTTTTATGATAATCCCAATGCTTTGCGTGACTATTTTCGTGATATTGGTCGTATGGTTCTTGCTGCCGAGGGTCGCAAGGCTAATGATTCACACGCCGACTGCTATCAGTATTTTTGTGTGCCTGAGTATGGTACAGCTAATGGCCGTCTTCATTTCCATGCGGTGCACTTTATGCGGACACTTCCTACAGGTAGCGTTGACCCTAATTTTGGTCGTCGGGTACGCAATCGCCG
+
?????BB@DDDDDDDDGGGGGGHIIFFHIIIIIIIIIIIIIIIHCEDHHIIIHIIHFHDFGHHHIEGHCFHIHGGHHHHHHHHHHHHHGGFEGGGGGGGGGGGGEGGGGGGGGGGGGGGGGGGGGG?CEGGGGGGGEEEGGGGGGGGGGEGGGGGGGGEGGGGGGGGGGGGGG?CGGGGGGED<EEEGGGEGGGGGGGGGGGGGGGGGGCEGC>EEGG?EGGGGGGCC?ACEGDGGGG?>ECAEGCECCC<
@M00151:18:000000000-A117B:1:1101:14106:2668/2
AGTCGGGAGGGTAGTCGGAACCGAAGAAGACTCAAAGCGAACCAAACAGGCAAAAAATTTAGGGTCGGCATCAAAAGCAATATCAGCACCAACAGAAACAACCTGATTAGCGGCGTTGACAGATGTATCCATCTGAATGCAATGAAGAAAACCACCATTACCAGCATTAACCGTCAAACTATCAAAATATAACGTTGACGATGTAGCTTTAGGTGTCTGTAAAACAGGTGCCGAAGAAGCTGGAGTAACAG
+
?????ABBDDDADDDDGGGGGGEHHHHFHFHHIGHIHHHHHHHIIIIHIIIGIIGHHIIIHHHHBFHEBEHHHHHGGGGGFGGGEGGEEGEGGGEGGGGGGGGGGGGGGGGGGGGGGGGGGGCEG:CEGGGGGGGGGGGGGGGGGGGGGGGGGGGGGGGCGGGGGGGGEGGGGGGGGGGGGGGGGGGEEGGCEGGGGGGGEGGGGGGGGGGGGCCGEGGCGGGGGGGCCEGGGGGGGGCEGGGEGGGEGGC
@M00151:18:000000000-A117B:1:1101:14327:2669/2
AAGAACCATACGACCAATATCACGAAAATAGTCACGCAAAGCATTGGGATTATCATAAAACGCCTCTAATCGGTCGTCAGCCAACGTGAGAGTGTCAAAAACGATAAACCAACCATCAGCATGAGCCTGTCGCATTGCATTCATCAAACGCTGAATAGCAAAGCCTCTACGCGATTTCATAGTGGAGGCCTCCAGCAATCTTGAACACTCATCCTTAATACCTTTCTTTTTGGGGTAATTATACTCATCG
+
???AAB?BDDDDDDEDGGGGGGIHHHHHIIHGHIIHIHHHHHIIIIIIHIHIIIHHIHHHHEHHHHHIIIIIHHHHHHHHHHHHHHDFFHHHDFFFHHHGGGGGGGGGHHGGGGGEGGEGCGEEGGGGGGGGGGGGGGGGGGGGGGGGGEGGGCGGGEGGGGGGGGGGGGGGGADGGGGGGGGEEEGGGGGEGGCEGGGGGGGGGGEGGGGGGGGGGGG:CGGECEGEGGEGAGG8CCECEEGGEGGGGC
@M00151:18:000000000-A117B:1:1101:13383:2669/2
TTCTTCGGTTCCGACTACCCTCCCGACTGCCTATGATGTTTATCCTTTGGATGGTCGCCATGATGGTGGTTATTATACCGTCAAGGACTGTGTGACTATTGACGTCCTTCCCCGTACGCCGGGCAATAATGTTTATGTTGGTTTCATGGTTTGGTCTAACTTTACCGCTACTAAATGCCGCGGATTGGTTTCGCTGAATCAGGTTATTAAAGAGATTATTTGTCTCCAGCCACTTAAGTGAGGTGATTTAT
+
?????B?ADDDDDDDDGGGGGGHIHHHHHIIIIIIFGHHHHIIIIIIIHHHIIFBGFHHHHIIIIHAFH>EHIIIIIIHHHHHHHHFHHHFDDHHHHHHHHHHHHGGGGGGGGGEGEEEGGGGGGGGGGGGGGGGGGGGGG?EEGGGGGCEGGGCEGGGGEGGEEEGDGGGGGECEECEGGGG<DGGECCEEEEEG?EGGGGGECCEGGEGGGGGGGGGGGGGGGGGGGGEEE*??EGCCCCE:CCEEGG:
@M00151:18:000000000-A117B:1:1101:19084:2669/2
AGTTGTTGCAGTGGAATAGTCAGGTTAAATTTAATGTGACCGTTTATCGCAATCTGCCGACCACTCGCGATTCAATCATGACTTCGTGATAAAAGATTGAGTGTGAGGTTATAACGCCGAAGCGGTAAAAATTTTAATTTTTGCCGCTGAGGGGTTGACCAAGCGAAGCGCGGTAGGTTTTCTGCTTAGGAGTTTAATCATGTTTCAGACTTTTATTTCTCGCCATAATTCAAACTTTTTTTCTGATAAG
+
<????B?BDBDDDDDDGGGGGGHIBFHIIIIIHIIIGHHHHHHHIHIIIGDFHHIHHHHHHHCFHIIGHHHHIIIIIIIIHHIIIHFHHHHHHHHHHHHHHFHHHHHHHFGGGGGGGGGGGDGGGGGGGGGGEGCCEGGGGG>EGGGGGEEGGGGGGGGGGCGCCED<DGDGG8>CE:CEGGGEEGGGGGGG:CEEEGGGEGEGGGGGGGEGGGGGGGEEGGGGGGEGECGGGGGGGGGGGGGGGCGGGE
@M00151:18:000000000-A117B:1:1101:18932:2669/2
GCAAAGGATATTTCTAATGTCGTCACTGATGCTGCTTCTGGTGTGGTTGATATTTTTCATGGTATTGATAAAGCTGTTGCCGATACTTGGAACAATTTCTGGAAAGACGGTAAAGCTGATGGTATTGGCTCTAATTTGTCTAGGAAATAACCGTCAGGATTGACACCCTCCCAATTGTATGTTTTCATGCCTCCAAATCTTGGAGGCTTTTTTATGGTTCGTTCTTATTACCCTTCTGAATGTCACGCTGA
+
?AAA?BBBEDDDDEEDFGGFGGHIIHIIHIIIIIGIIIIIIEFFEFHHHIIGHIIIIIIIIIFHHHIHIFHIIIIHGHHIIHAHHHIIHIHGIIIIIIIIFFHHHHHHHHDFHHHHHFHFHHFHHGGGGGGGGGGGEGGGGGGEDEGGGGGGGEGGGGGEGGGGGGGGGGGGGGGGGGGGG?CEEGEGGGCGGGCECEEGEEE*?CCCGEGGG?CCGCCC<EGEGG?CEEEEGG??C?CCC::CCCEEEE8
@M00151:18:000000000-A117B:1:1101:20435:2670/2
NTAGAGGCTTTGCTATTCAGCGTTTGATGAATGCAATGCGACAGGCTCATGCTGATGGTTGGTTTATCGTTTTTGACACTCTCACGTTGGCTGACGACCGATTAGAGGCGTTTTATGATAATCCCAATGCTTTGCGTGACTATTTTCGTGATATTGGTCGTATGGTTCTTGCTGCCGAGGGTCGCAAGGCTAATGATTCACACGCCGACTGCTATCAGTATTTTTGTGTGCCTGAGTATGGTACAGCTAAT
+
#55<??B?DDDDDDDDGGGGGGHHHHHIIIIIIIIIIIIHEHHHIIFHHIIIHHHFHIEFFHFFHHIIIHIIIIHHIIIIIHIIIIHIHHHGHFHHHHHHDGGGGGGGGGCGGGGGGGGGGGGGGGGGGGGGGGGGGGGGGGGGGGGDEGEGCEEEGEGGDGGGGGGGGGGGGEEGGAGGGCEGGGGGGGGGGGGGGGGCEEGGGGG?GGGGGGGGGG?CEGGGGGGGEGGGGGGGEGGEECEGGGG?C:0
@M00151:18:000000000-A117B:1:1101:20267:2671/2
NTCTGGTTGAACGGCGTCGCGTCGTAACCCAGCTTGGTAAGTTGGATTAAGCACTCCGTGGACAGATTTGTCATTGTGAGCATTTTCATCCCGAAGTTGCGGCTCATTCTGATTCTGAACAGCTTCTTGGGAAGTAGCGACAGCTTGGTTTTTAGTGAGTTGTTCCATTCTTTAGCTCCTAGACCTTTAGCAGCAAGGTCCATATCTGACTTTTTGTTAACGTATTTAGCCACATAGAAACCAACAGCCAT
+
#5<???BBDDDDDDDDCFGGGGHHDHIHIIHIIIIIHEGGHHGHIHHIIHHHFHHHIHFHHHHIHHHHHHHHHHHHHHHHHHHHHHHHHHHHGGGGGGGGGGGEGGGGGGGGGGGGEGEGGGGGGGGGGGECCGCGGGGGGGGGGGGGEGGGGEGEGGGEGGGGECGGGGGGGGGGGGGEGGGGGGGGGGEGGGGGGGGGGGGGGGGGGGGGGGGGEEGEGECEGGGGGGGGGGGGGGGGGGGGGGGGGC:
@M00151:18:000000000-A117B:1:1101:15652:2671/2
ACCAAGCGAAGCGCGGTAGGTTTTCTGCTTAGGAGTTTAATCATGTTTCAGACTTTTATTTCTCGCCATAATTCAAACTTTTTTTCTGATAAGCTGGTTCTCACTTCTGTTACTCCAGCTTCTTCGGCACCTGTTTTACAGACACCTAAAGCTACATCGTCAACGTTATATTTTGATAGTTTGACGGTTAATGCTGGTAATGGTGGTTTTCTTCATTGCATTCAGATGGATACATCTGTCAACGCCGCTAA
+
AAAAAB??DDDDDDDDCGGGFFHIIIIIIIIHIIIHIIIHIIHIFHHIIIIHIIIIIIIIIIIIHHHHHIIIIIHIIIIIIIIHHHHHHHHHHHHHHHHHHHHHHGGGGHGGGGGGGGHGGGGGGGGGHGGGGGGGGGGGGGGGGGGGGGGGGGGGGGGEGGEGGGGGGGGGGGGGGGGCEGGEGGGGGEGGGGGGGGGGGGGCEGEGGGGGGEGGGEGGGGGGGGGGEEGGGC?EGEGGGGGEGGGGDG)
@M00151:18:000000000-A117B:1:1101:18332:2671/2
CGAGATGCAAAATGAGACTCAAAAAGAGATTGCTGGCATTCAGTCGGCGACTTCACGCCAGAATACGAAAGACCAGGTATATGCACAAAATGAGATGCTTGCTTATCAACAGAAGGAGTCTACTGCTCGCGTTGCGTCTATTATGGAAAACACCAATCTTTCCAAGCAACAGCAGGTTTCCGAGATTATGCGCCAAATGCTTACTCAAGCTCAAACGGCTGGTCAGTATTTTACCAATGACCAAATCAAAG
+
AA???ABBDDDDDDDDGGFGGGIIIHIIIIIIIHIIHIIIHIIFGHHHHHHHHIHHFHIHHIIFHHHIIHHHFHIIHAFHHHHHHHHHHHHHCFFHHHHHHHHHHHGHGGGGGGGGGGGGGGGGGGGGGGGEGGGGAGGGGGGGGGGGGGGGGGGGGGGGGGGGGGGGGGGGGEGG?CGGEGEGGGGGGGGGGGGGGGGGGGGGGGGEECCECEGGGGGGGG:CEGCECGEGGGGEGGGCEEEGGGGGGG:
@M00151:18:000000000-A117B:1:1101:12317:2671/2
GGTTTATCGTTTTTGACACTCTCACGTTGGCTGACGACCGATTAGAGGCGTTTTATGATAATCCCAATGCTTTGCGTGACTATTTTCGTGATATTGGTCGTATGGTTCTTGCTGCCGAGGGTCGCAAGGCTAATGATTCACACGCCGACTGCTATCAGTATTTTTGTGTGCCTGAGTATGGTACAGCTAATGGCCGTCTTCATTTCCATGCGGTGCACTTTATGCGGACACTTCCTACAGGTAGCGTTGA
+
?????BBBDBDDDDDDGGGGGGHIIIHHHIIII@FHIHHHCFHEGFGHHHHHHIHIHHHHIHIIIIIIIIHHHFHHDHEHHHFHHHHHFFFGFFFGGDFGGGGGGGGGGGGGGGGGGGGGGGGGDGGGGGGGGGGGGGGGEGGGGGGDGAGGGGGGGGEGEEGGGGGEGGGGGGGGEGGGGGGGGGEGGGGGGGGGGGGGGGGGGGG?C*CG<EGGGGGEGGGGGGGGGGGGGGGGGGEEGEEECGCE8E
@M00151:18:000000000-A117B:1:1101:14299:2672/2
CAATCCAAACTTTGTTACTCGTCAGAAAATCGAAATCATCTTCGGTTAAATCCAAAACGGCAGAAGCCTGAATGAGCTTAATAGAGGCCAAAGCGGTCTGGAAACGTACGGATTGTTCAGTAACTTGACTCATGATTTCTTACCTATTAGTGGTTGAACAGCATCGGACTCAGATAGTAATCCACGCTCTTTTAAAATGTCAACAAGAGAATCTCTACCATGAACAAAATGTGACTCATATCTAAACCAGT
+
?????BBBBDDDDDDDGGGGGGHIHIFHIIIHIIHIIDHIIIIIHHHHIIIIIIIIHHHHHHHIIHIHIIHIIHIFHHHIIHIIIIHHIFHHHHHHHEHHHHGHHHGFGGGGGGGGGGGGEDGGGGGGGGGCGGEEGGGGGGGGGGGGGGEEGCCGEGGGGGGGGGGGGGGGGEGGGGEGGGGGGEGGGGGGGC:C:CEGGGGGEGGGG?CEEGGGGGGGGGGGGEEGGGGECEECEGEGGC:CEGGGCC:
@M00151:18:000000000-A117B:1:1101:14861:2672/2
TAGAGGCTTTGCTATTCAGCGTTTGATGAATGCAATGCGACAGGCTCATGCTGATGGTTGGTTTATCGTTTTTGACACTCTCACGTTGGCTGACGACCGATTAGAGGCGTTTTATGATAATCCCAATGCTTTGCGTGACTATTTTCGTGATATTGGTCGTATGGTTCTTGCTGCCGAGGGTCGCAAGGCTAATGATTCACACGCCGACTGCTATCAGTATTTTTGTGTGCCTGAGTATGGTACAGCTAATG
+
????ABAADDDEDDDDGGGGGCHHHHIHIIIIIIHIIIHHHHHIHHIIIIIIIFHIHCFEH>FHFHHHHHHIIHHHIIIIIDGHHFHHHHHHCFHFHHHGGGGGGGGGGEEGGGGGGGGGGGEGGGGGGEGGGEG<ECEGGGGGGGGCECEECEEGEGD8EGGGGEGGGGGGEEGGGGGGECDADGGGGCEGGGGGGGGGGGGGGGDGGGGCGGGGGCCEGGGGGEGGGGGGGGGC:CEGCCCEGGGGGGG
@M00151:18:000000000-A117B:1:1101:10652:2672/2
NACAATACTGTAGGCATGGGTGATGCTGGTATTAAATCTGCCATTCAAGGCTCTAATGTTCCTAACCCTGATGAGGCCGTCCCTAGTTTTGTTTCTGGTGCTATGGCTAAAGCTGGTAAAGGACTTCTTGAAGGTACGTTGCAGGCTGGCACTTCTGCCGTTTCTGATAAGTTGCTTGATTTGGTTGGACTTGGTGGCAAGTCTGCCGCTGATAAAGGAAAGGATACTCGTGATTATCTTGCTGCTGCATT
+
#5<???BBDDDBDDDDGGGGACFHHHIHIHHHIHIIIIIIIIIIIHIIHIIHHHIIGHDGHIIIIFHIIIIIIIIIHIHHHHHHHHHHIIHFFHHIIHCFHHHHHHHGHFHHFFHHHHHHHHHHFFHHGGFGGGGFGGGGGGGGGGGGGGGGGGGGGEGE8CGGGGEGGGGCEEGGEGGGGEGGEGGGGGGGGGCCGGGGGGGGGGGGGGGGGGGC?CEEGGG?:CCCGE0C?C?CEEEEEEEGGGGG?CE
@M00151:18:000000000-A117B:1:1101:12781:2673/2
TGAGAATCAAAAAGAGCTTACTAAAATGCAACTGGACAATCAGAAAGAGATTGCCGAGATGCAAAATGAGACTCAAAAAGAGATTGCTGGCATTCAGTCGGCGACTTCACGCCAGAATACGAAAGACCAGGTATATGCACAAAATGAGATGCTTGCTTATCAACAGAAGGAGTCTACTGCTCGCGTTGCGTCTATTATGGAAAACACCAATCTTTCCAAGCAACAGCAGGTTTCCGAGATTATGCGCCAAA
+
AAA?ABBBDDDDDEDDGGGGGGIIIIIIIIIIIIIIIIIIIIHHIIFHHHHFHIIHHHHHIIHIIIIHHHIIIIIIIIIHIFHFHIIIIIHIIIIHHHHHHHHHHGGGGGGGGGGGGGGGGGGGHGGGGGGCCGGGGGGGGGGGGGGEGGGGGGGGGGGGGGGGGGGGGGGGCE?CEGGGCEGAGGGGGGAGGEGGGGGGGEGGEEGGGGGGGGGGGEGGGGGCEGGEECCCEEGGGGGGGGGEGGGGGGC
@M00151:18:000000000-A117B:1:1101:12838:2674/2
ACTCTGCAGGTTGGATACGCCAATCATTTTTATCGAAGCGCGCATAAATTTGAGCAGATTTGTCGTCACAGGTTGCGCCGCCAAAACGTCGGCTACAGTAACTTTTCCCAGCCTCAATCTCATCTCTCTTTTTGCGTTCTGCTTCAATATCTGGTTGAACGGCGTCGCGTCGTAACCCAGCTTGGTAAGTTGGATTAAGCACTCCGTGGACAGATTTGTCATTGTGAGCATTTTCATCCCGAAGTTGCGG
+
AAA?ABBBDDDDDDDDGGGGGGHHIIIHIIIIIIIIHHDHHHHHHHHHHIIFGHGIHHIIIDGHEHHIHHIIIHIHHHHDHHHHGGGEDFGGEDEGGGGGGEGGGGEGGGGGGGGGGGGGGGGGGGGGGGGGGDGAGGGGGGGGGGGGGGGGGGGGGGGGGGGGGGGGA<DDGGGGGGGGECEEG?CEGCCEGCCCEGEEGEGGGGGGGCEEGGGEGGGEGGGECCCEGGGGGGGGGEGGGGGGCCGGGG
@M00151:18:000000000-A117B:1:1101:16259:2674/2
AAGGTGATAAGCAGGAGAAACATACGAAGGCGCATAACGATACCACTGACCCTCAGCAATCTTAAACTTCTTAGACGAATCACCAGAACGGAAAACATCCTTCATAGAAATTTCACGCGGCGGCAAGTTGCCATACAAAACAGGGTCGCCAGCAATATCGGTATAAGTCAAAGCACCTTTAGCGTTAAGGTACTGAATCTCTTTAGTCGCAGTAGGCGGAAAACGAACAAGCGCAAGAGTAAACATAGTG
+
?????BBBDDDDDDDDGGGGGGIIIHHHHHIHHHHHIIHHHHHIHIIIIIIIIIIIFHIIHIHIIIIIIIIIIFHIHHHHHIIIIIHHHHHHHHHHHHHHHHHHHHGGGGGGGGGGGGGGGGGGGGGGGGGGGGGGGGGGGGGGGGGDGGGGGGGGGGGGG8CGGEGCEGGGEEGGGGGGGGGGCEGGGG??EGGGGGGGGGGGGEEGGGGGECEEGGGGDGGGGGE<DGGGGGGGGC?CECGGGGGECE
@M00151:18:000000000-A117B:1:1101:17210:2674/2
ATGGGAAGCCTTCAAGAAGGTGATAAGCAGGAGAAACATACGAAGGCGCATAACGATACCACTGACCCTCAGCAATCTTAAACTTCTTAGACGAATCACCAGAACGGAAAACATCCTTCATAGAAATTTCACGCGGCGGCAAGTTGCCATACAAAACAGGGTCGCCAGCAATATCGGTATAAGTCAAAGCACCTTTAGCGTTAAGGTACTGAATCTCTTTAGTCGCAGTAGGCGGAAAACGAACAAGCGCA
+
???AABBADDDDDDDDGGGGCCFHIIIIIIIHIIIHIIIIIIGHHHIHHHHHIIHHFHHIHIIIIIIIHHIIIIIIIIIIIIIIHHIIIIHHHHHHHHHHHHHHHHHGGGGGGGGGGGGGGGGGGGGGGGGGGGGGEGGGGGGGGGGGGGGGGGGGGGGGGGGGGGGGGGGGGGGGG?EGGGGGGGGGEEGGGEGGGEEGEGGGGGCCGGGGGGGGGGGGGGEGGGGEGGGGGGGGGGGGGGEGGGGCEDG
@M00151:18:000000000-A117B:1:1101:15806:2674/2
TTTAAAAGAGCGTGGATTACTATCTGAGTCCGATGCTGTTCAACCACTAATAGGTAAGAAATCATGAGTCAAGTTACTGAACAATCCGTACGTTTCCAGACCGCTTTGGCCTCTATTAAGCTCATTCAGGCTTCTGCCGTTTTGGATTTAACCGAAGATGATTTCGATTTTCTGACGAGTAACAAAGTTTGGATTGCTACTGACCGCTCTCGTGCTCGTCGCTGCGTTGAGGCTTGCGTTTATGGTA
+
AAAAABBBDDDDDDDDGGGGGGIIIIHHHIIHHHHHIHIHIIIHIHIIIIIHIIGGHHIIIHFGHFHHHHIIIIIIIIIIIIIIIHIHIIHHHFHIHHFHHHHHHHHHHHHHHHGGGGGGGGGHGGGGGGGGGGGGGGGCGGGHGEEGGGGGGGGGGGGGGGGGGGGGGGGGGGGGGGGGEEGGGGGCEEGGGGGGGGGGGGGGGGGG?GEEEGGGGGDGDAEC<?ECDEEEGGE?82.8<8CCEEE
@M00151:18:000000000-A117B:1:1101:12141:2675/2
CACTTCTGTTACTCCAGCTTCTTCGGCACCTGTTTTACAGACACCTAAAGCTACATCGTCAACGTTATATTTTGATAGTTTGACGGTTAATGCTGGTAATGGTGGTTTTCTTCATTGCATTCAGATGGATACATCTGTCAACGCCGCTAATCAGGTTGTTTCTGTTGGTGCTGATATTGCTTTTGATGCCGACCCTAAATTTTTTGCCTGTTTGGTTCGCTTTGAGTCTTCTTCGGTTCCGACTACC
+
?????BBBDDDEDEDDGGGGGGIIIHHHHIIIIIIIIIIIIIIIIIIIHIIIIIIIIHIHIHIHIIHHHIHHIIFHIHFHIIHHHHEHHIIIIIIIHHHHHFCGHDHHHHHHFHHHHHHHHFGFFGGGGGGGGGGGGGGGDEGGGGGGGGGGGGGGGGEGGGGGCCEGGGGEGGGCEGGGGGGGGGGCEGGAGGGGGGGGGGGGGGEGGG?CECGGGGGGGGGEEGEGEGGGGGGGCGCCCEGDDEG
@M00151:18:000000000-A117B:1:1101:11822:2676/2
AGAAAGGTATTAAGGATGAGTGTTCAAGATTGCTGGAGGCCTCCACTATGAAATCGCGTAGAGGCTTTGCTATTCAGCGTTTGATGAATGCAATGCGACAGGCTCATGCTGATGGTTGGTTTATCGTTTTTGACACTCTCACGTTGGCTGACGACCGATTAGAGGCGTTTTATGATAATCCCAATGCTTTGCGTGACTATTTTCGTGATATTGGTCGTATGGTTCTTGCTGCCGAGGGTCGCAAGGCTAAT
+
AA??ABBBDDDDDDDDGGGGGGIIIIIIIIIHIIIF@FHHIIIIIIIIIIIIIHHFHHHHBHHIHIIIIHIIIIIHIIHHHHHIIIIIIIIHIHIHHEHHHHHHHFHHHHHHHGGFGGGGEGGGGGEGGGGGGGGGGGGGGGECGGGGGGGGGGGGGGGGGGGGGGGGGGGEEEGGGGGGGGGGGEGGGGGGGGGGGGGGGGGGGEGEGCEE?CEGGGGGGCCCEGGGGGGGGGGDGGGGGG<)2EGGCEC
@M00151:18:000000000-A117B:1:1101:17441:2677/2
CGGCACCTGTTTTACAGACACCTAAAGCTACATCGTCAACGTTATATTTTGATAGTTTGACGGTTAATGCTGGTAATGGTGGTTTTCTTCATTGCATTCAGATGGATACATCTGTCAACGCCGCTAATCAGGTTGTTTCTGTTGGTGCTGATATTGCTTTTGATGCCGACCCTAAATTTTTTGCCTGTTTGGTTCGCTTTGAGTCTTCTTCGGTTCCGACTACCCTCCCGACTGCCTATGATGTTTATC
+
??AA?BABDDDDDEEDGGGGGGIIIIIIIIIIIIHIIHDGHHIIIIIIIIIFHIIIIIIIIHHHIHIIIIIIHFHIHIIFHHDFHHHIIIIIIDGHHHHHHHHHHFHHHHHHHHHHHHHHHHGGGGGGGGGGGGGGGGGGGGGEGEGGGGGGGGEGGGGGGEGGGGGGGGGGGGGCGGGGGG<CGGGCGECCEGG<<EGGCCEGGGGGGGGCCEGGEGEGDGEEGGGGGDCDGGGEE:CCC?*?CGCGC
@M00151:18:000000000-A117B:1:1101:11777:2678/2
CCGTCAACATACATATCACCATTATCGAACTCAACGCCCTGCATACGAAAAGACAGAATCTCTTCCAAGAGCTTGATGCGGTTATCCATCTGCTTATGGAAGCCAAGCATTGGGGATTGAGAAAGAGTAGAAATGCCACAAGCCTCAATAGCAGGTTTAAGAGCCTCGATACGCTCAAAGTCAAAATAATCAGCGTGACATTCAGAAGGGTAATAAGAACGAACCATAAAAAAGCCTCCAAGATTTGGAGG
+
???????BDDDEDDEEGGGGGFHIIIIIIIFIIFHFHHHHIIIIIIIIIHHHDFEFFHIHFGFGHHHFFFHHIIIIHHIEHEEHGGHIHHHHHHHHHDFHHGHHHHHHHHHHGGGFGGGGGGGGGGGDEGGGGGGGGGGEEEGGGGGGGGGGGGGCEGCGCEECGGGGCEEDGGGGGCECCEGCGGEGGGGEEGGGCEGGGGGGGGEGEGEGGGGGGGGGGGGGGCEECE?C<8CGGGGGGEEGGGC?C?)
@M00151:18:000000000-A117B:1:1101:11925:2678/2
AGTCGAAAAATTATCTTGATAAAGCAGGAATTACTACTGCTTGTTTACGAATTAAATCGAAGTGGACTGCTGGCGGAAAATGAGAAAATTCGACCTATCCTTGCGCAGCTCGAGAAGCTCTTACTTTGCGACCTTTCGCCATCAACTAACGATTCTGTCAAAAACTGACGCGTTGGATGAGGAGAAGTGGCTTAATATGCTTGGCACGTTCGTCAAGGACTGGTTTAGATATGAGTCACATTTTGTTCATG
+
?????A??DDDDDDDDGGFGGGIIIFHIHIHHHHHHIIIIIIIIIIIHH77AEGHFFGHIIH@EFHIIIHHIHHHHHHHIHIIHHHHFHHHDHHHHHHHHHHHGHGGGGGGGGGGGGGGGGGGGGGGGGGGGGGGGEGEGGEGGGGGGGGGGGGGGGGGGEGGGGGGGGGG<D<DG:CECEGGGGGGCEEGGGGCEEGGECEGEEGGGCCCEEGGGGGGGGGGCGECEGGGGEGGGGGGGGCEGGGGGGGG
@M00151:18:000000000-A117B:1:1101:14900:2678/2
TGGTTTTTAGTGAGTTGTTCCATTCTTTAGCTCCTAGACCTTTAGCAGCAAGGTCCATATCTGACTTTTTGTTAACGTATTTAGCCACATAGAAACCAACAGCCATATAACTGGTAGCTTTAAGCGGCTCACCTTTAGCATCAACAGGCCACAACCAACCAGAACGTGAAAAAGCGTCCTGCGTGTAGCGAACTGCGATGGGCATACTGTAACCATAAGGCCACGTATTTTGCAAGCTATTTAACTGGCGG
+
?????B??DDBBDDDDGGGGGGIHIIIHHIIIIIHIHIIIIIIIGIHHIIHHIHGHFHGHHHIIHIIIIIDDHHIIHHIIIHGHIHEACDHHHIIIIIIHGIIIHHHHHHHHHHFGHHHHHHHHHHHHGGGGGGGGGGGGGGGGGGGGGGGGGC;;CEGGGGGGGGCEGGGGGGGGGGGGGGG?CCEGGGGGGGGGEDCCEG9C?EGGG:CGGGGGGGGGGGEGG8CEGGGCCEGGGEGGGGGGGGGC*8.
@M00151:18:000000000-A117B:1:1101:13604:2678/2
AGCAAGCATCTCATTTTGTGCATATACCTGGTCTTTCGTATTCTGGCGTGAAGTCGCCGACTGAATGCCAGCAATCTCTTTTTGAGTCTCATTTTGCATCTCGGCAATCTCTTTCTGATTGTCCAGTTGCATTTTAGTAAGCTCTTTTTGATTCTCAAATCCGGCGTCAACCATACCAGCAGAGGAAGCATCAGCACCAGCACGCTCCCAAGCATTAAGCTCAGGAAATGCAGCAGCAAGATAATCACGAG
+
?????BABDDDDDDDDGGGFGGIIIIIIIHIGHHIIIHFFHIIGHHIHFHHFHGHHHHHHHHHHIHIHIHIIIIIIHHHHIIIHEHGIHHHHHHHHHHHHHHHHHHHHHHHGGGGGGGGGGGGGGGEGGGGGGGGGGGGGGGGGGGGGGGGGGGGGGGEEAEEGGG8DGEEGGGGGGGGGGE?EGEGGGGGGGGGGGGGGEGGAG8CDGGGGGGEGGGGCCCGGGEGEGGEGE:CEGGEEGCEG:CGGECD
@M00151:18:000000000-A117B:1:1101:18674:2679/2
TGAAGGTACGTTGCAGGCTGGCACTTCTGCCGTTTCTGATAAGTTGCTTGATTTGGTTGGACTTGGTGGCAAGTCTGCCGCTGATAAAGGAAAGGATACTCGTGATTATCTTGCTGCTGCATTTCCTGAGCTTAATGCTTGGGAGCGTGCTGGTGCTGATGCTTCCTCTGCTGGTATGGTTGACGCCGGATTTGAGAATCAAAAAGAGCTTACTAAAATGCAACTGGACAATCAGAAAGAGATTGCCGAGA
+
?A??AB<BBDDDDDDDGGGGGGIIIIIIIIIHHHIHIIHIIIIFHHHHHIHIIIHGC@EHHHIIHFCFHHHIIHHIIIIHHHHHIIIIIHHHHHHHHHHHHHFHHHHHHHHHHHGGFGGGGGGGGGGGGGGGGGGGGGEGGGGGGGGBGGGGGEGGGGGGGGGGGGGEGGGGGGCGGGGEGGGGGGGGGDGCEGEECEEGGGGGGC?EEGEGGGGGGGGGGGGGCGEGGGGGGGGGGGGGGEEGGGGGGG<
@M00151:18:000000000-A117B:1:1101:18420:2679/2
TGAGCTTTCTCGCCAAATGACGACTTCTACCACATCTATTGACATTATGGGTCTGCAAGCTGCTTATGCTAATTTGCATACTGACCAAGAACGTGATTACTTCATGCAGCGTTACCATGATGTTATTTCTTCATTTGGAGGTAAAACCTCTTATGACGCTGACAACCGTCCTTTACTTGTCATGCGCTCTAATCTCTGGGCATCTGGCTATGATGTTGATGGAACTGACCAAACGTCGTTAGGCCAGTTTT
+
?????BBBDDDEDDDDGGGGGGIHHHIIIIIIIIIIIHIIHIIHIIIIIIIIIIIIIIIIIIIIIIIIIIIIHIIIIHIIIIHGHIIIHIIIHCFHIHIHHHHHHHHHHHHEHHHHHHHHHGFGGGGGGGGGGGGGGGHGG@DEEGGGGGGGGGGGGGGGGGGGGGEGGGGGGGGGGGGGGGGGGGGDGGGEGGGGGGGGGGGGGGGGGGGGEEGEGGEGGGGGGGGGGGCEGGGCCADGC8CEGEGEGGE
@M00151:18:000000000-A117B:1:1101:17803:2680/2
TTTTGTTCATGGTAGAGATTCTCTTGTTGACATTTTAAAAGAGCGTGGATTACTATCTGAGTCCGATGCTGTTCAACCACTAATAGGTAAGAAATCATGAGTCAAGTTACTGAACAATCCGTACGTTTCCAGACCGCTTTGGCCTCTATTAAGCTCATTCAGGCTTCTGCCGTTTTGGATTTAACCGAAGATGATTTCGATTTTCTGACGAGTAACAAAGTTTGGATTGCTACTGACCGCTCTCGTG
+
A??AABBBDDDD?DDDFFFFFFIIIIHIHHIIIIIIIIIIIFHHHEHHEGHHIIIIHIIHIHHIHHHHHIHIIIIIHHHIIIHHIHIHHIIHIIHIIIIIIGHIIHHHHHHHHHHHHHHFEFHHHFHFFFFFFFFDEEEFEFFFFFFFFFFFFFFFFFFFFFFFFFFFFFFDAEEFEDEEFFFEEFDDDDEFFFFFFFFEFFFFFFFFFEEDEFEEFEFEAEFEEEFFFFFFFFFFFEDDDDFEEEC
@M00151:18:000000000-A117B:1:1101:13185:2680/2
CATCTCAAAAACATTTGGACTGCTCCGCTTCCTCCTGAGACTGAGCTTTCTCGCCAAATGACGACTTCTACCACATCTATTGACATTATGGGTCTGCAAGCTGCTTATGCTAATTTGCATACTGACCAAGAACGTGATTACTTCATGCAGCGTTACCATGATGTTATTTCTTCATTTGGAGGTAAAACCTCTTATGACGCTGACAACCGTCCTTTACTTGTCATGCGCTCTAATCTCTGGGCATCTGGCTA
+
A?AAABBBDDDDDDDDGFFGGGHIIIHHHHHIIIIIIIIIIIIIIIGHIIIIHIHHHIIIHIHIHHHIHHIIIIIIIIIIHIIIIHIIIIIIHHHHHHHHHHHHHHHHHHHHHHHHHHHHHGGGGGDFGGGGGGEGGGGGGGGGGGGGGGGGGGGGGGGGGGGGGGGGGGGGGGGGGGGGGGCEGGGGGGGGGGGGGGGGGGGGGGGEGGGGEGGGGGGGGGGGGGGGGGGGGGGGGGGGGGGGGGGGGGC
@M00151:18:000000000-A117B:1:1101:16582:2680/2
GCTGGAGGCCTCCACTATGAAATCGCGTAGAGGCTTTGCTATTCAGCGTTTGATGAATGCAATGCGACAGGCTCATGCTGATGGTTGGTTTATCGTTTTTGACACTCTCACGTTGGCTGACGACCGATTAGAGGCGTTTTATGATAATCCCAATGCTTTGCGTGACTATTTTCGTGATATTGGTCGTATGGTTCTTGCTGCCGAGGGTCGCAAGGCTAATGATTCACACGCCGACTGCTATCAGTATTTTT
+
??AAABB?DDDDDDDDGGGGGGIIHHHHHCHHIHHIIIHIIHIIIIHHEHHHHHIIIHIIIHIIIEHHBHIIHIIIIIIIHIIICFEHDFHHHHHHHHHHHHGGGGGGGGGGGGGGGGGEGGGGGGGGGGGGGGGGGGGGGGGGGGGGGGGEGGGGGGGGGG>EGGGGGGGGGGGG?EEEGEE?C<<CEGGEEEGGGGGGGGGGDGG??ADGGGGGGGGGGEGGGGGGGDGGG>DG>EECCEGGECEGGGG
@M00151:18:000000000-A117B:1:1101:16949:2680/2
GGGTCTGCAAGCTGCTTATGCTAATTTGCATACTGACCAAGAACGTGATTACTTCATGCAGCGTTACCATGATGTTATTTCTTCATTTGGAGGTAAAACCTCTTATGACGCTGACAACCGTCCTTTACTTGTCATGCGCTCTAATCTCTGGGCATCTGGCTATGATGTTGATGGAACTGACCAAACGTCGTTAGGCCAGTTTTCTGGTCGTGTTCAACAGACCTATAAACATTCTGTGCCGCGTTTCTTTG
+
??AA?BBBDDDDDDDDGGGGGGHHIIIIIIIIHFHHHIHIIIHFH?FHHIIHIIIHHIIIIIHHHHHIHIIIHIHIIHIIHHHIIIIIIIIIECGHHHHEHHHIIIHHHHHHHHHHHHHHHHGGGGGGGGGGEGGGGGEEGGGGGEGEGGGGGGGGGGGGGGEGEGGGGE?CGGCEEGGGGGGGGGGGGGDGGGGGGGGGGGGGGGGGGGGGGGGC:EEECEEGGGGGGGGGGGGGGGECDGGGDGGEGGC
@M00151:18:000000000-A117B:1:1101:11529:2681/2
TAATTCAAACTTTTTTTCTGATAAGCTGGTTCTCACTTCTGTTACTCCAGCTTCTTCGGCACCTGTTTTACAGACACCTAAAGCTACATCGTCAACGTTATATTTTGATAGTTTGACGGTTAATGCTGGTAATGGTGGTTTTCTTCATTGCATTCAGATGGATACATCTGTCAACGCCGCTAATCAGGTTGTTTCTGTTGGTGCTGATATTGCTTTTGATGCCGACCCTAAATTTTTTGCCTGTTTGGTT
+
????ABBBDDDDDDDDGGGGGGIIIIIIIHIHHIIIIIHIIIIIHHIHIHIIHGHIHHHHHHIIFEFHIHHDGFFHHIIIIIIIIIIFHHHHHFDGECFHHHFHHHHHHHHHHHHHHGGDGGEGGGGGGGGGDGGEEGEGEGEGGCEGGGGGGGGGGGGGGGGGGGGGGGGGEGGGGGDGDGEECEGECE??CEGGGGGCGEGGGGGGGGGGGGGGGGGGGGGADGGGGEGGGGGGGGDEGGG?EGEEEE
@M00151:18:000000000-A117B:1:1101:20389:2682/2
NCAATATCTGGTTGAACGGCGTCGCGTCGTAACCCAGCTTGGTAAGTTGGATTAAGCACTCCGTGGACAGATTTGTCATTGTGAGCATTTTCATCCCGAAGTTGCGGCTCATTCTGATTCTGAACAGCTTCTTGGGAAGTAGCGACAGCTTGGTTTTTAGTGAGTTGTTCCATTCTTTAGCTCCTAGACCTTTAGCAGCAAGGTCCATATCTGACTTTTTGTTAACGTATTTAGCCACATAGAAACCAACA
+
#5<???BBEEEBDDDDGGGGGGHHHHHHHHHIHIIHIIIIIHEHHIHHIIHIIIIIIIIHIIHFHHHHHHHHHHHHHHHHHHHHHHHHHHHHHHHGGGGGGDEGGGGGGGGGGGGGGGGGGGGGEEGGGGGGGGGGGGGEEGGGGGGGGGGGG?CGGGGC?CGGECEGGGGGEEGGGGGGCGEGGGGGGGGGGGCCGEGGGGG:EGGGGEGGCCGGGGGGGGGGGGGGGGGGGGGGGGGGGEEEEEGGEE8
@M00151:18:000000000-A117B:1:1101:19492:2682/2
GATTGCTGGCATTCAGTCGGCGACTTCACGCCAGAATACGAAAGACCAGGTATATGCACAAAATGAGATGCTTGCTTATCAACAGAAGGAGTCTACTGCTCGCGTTGCGTCTATTATGGAAAACACCAATCTTTCCAAGCAACAGCAGGTTTCCGAGATTATGCGCCAAATGCTTACTCAAGCTCAAACGGCTGGTCAGTATTTTACCAATGACCAAATCAAAGAAATGACTCGCAAGGTTAGTGCTGAGG
+
AAAAABBBDDDDDDDDGGGGGGHHHHIIIIIIHHIIIIIIIIHHIIIHIICGHIIIIIHIIIIIIFHHHIHHHIIIIIHGFHIHHFHHHHHHHHHHHHHHHHHGAEGGGGGGGGHGGGGGGGGGGGGGGGGGGGGGGGGGGGGGGGGGGCEGGGGGGGGGGGGGGGGGGGGGGGGGGGGGGEGGGGGGGGGGGGGCEEGGGCGGGGGGEEEGGGG?CGGGGEGEEGECEGEGGGGAE?ECEGGGGGGGEGG
@M00151:18:000000000-A117B:1:1101:19451:2682/2
ATATTGCTGGCGACCCTGTTTTGTATGGCAACTTGCCGCCGCGTGAAATTTCTATGAAGGATGTTTTCCGTTCTGGTGATTCGTCTAAGAAGTTTAAGATTGCTGAGGGTCAGTGGTATCGTTATGCGCCTTCGTATGTTTCTCCTGCTTATCACCTTCTTGAAGGCTTCCCATTCATTCAGGAACCGCCTTCTGGTGATTTGCAAGAACGCGTACTTATTCGCCACCATGATTATGACCAGTGTTTCCAG
+
???AABBBDDDDDDDDGGGGGGHFFHIIIIIIIHHIIHHHHHHHHHIIIIIIIIIIHGHIFHHHHIIIIHGHHHHHDFHHHHHHHHHHHHHHHHHHHGGGGGGGGGGGGGGGGGGGDGGGGGGGGGGGGGGGGGGGGGGGGGGGGGGGGGGGGGGGGGGGGGGGGGGGGGGGGGGGGGGGGGGGGGGGGGGGGGGGGGGGGGEGGGGGGGGGGGGGGGGGGGGGGGGGCGGGGGGGGGGGGGCE?EGGGEC
@M00151:18:000000000-A117B:1:1101:13114:2682/2
CGGCAACAGCTTTATCAATACCATGAAAAATATCAACCACACCAGAAGCAGCATCAGTGACGACATTAGAAATATCCTTTGCAGTAGCGCCAATATGAGAAGAGCCATACCGCTGATTCTGCGTTTGCTGATGAACTAAGTCAACCTCAGCACTAACCTTGCGAGTCATTTCTTTGATTTGGTCATTGGTAAAATACTGACCAGCCGTTTGAGCTTGAGTAAGCATTTGGCGCATAATCTCGGAAACCTG
+
A???ABABDDDDDDDDGGGGGGIIIIIIIIIHHIIIIIHIIHHHIIIIGIHHHIIIIGHHIHIHHHHIHHHIGHIDHHIIHIHIGHHGEHHHHHHHHHHHHHHHHHHHHHHHHGGGGGGGGGHGGGGGGGGGGGGGGGGGEGGGGGGGGGGGGGGGGGGGGGGGGGGGGGGGGGGGGGGGGGGGEGGGGGGGGGGGEGGEGGEGGGGGEGGGGGGGGGGGGGGGGGGGGGGDGGGGGGGG?9?>EGGEEG
@M00151:18:000000000-A117B:1:1101:15391:2683/2
AGCATCTCATTTTGTGCATATACCTGGTCTTTCGTATTCTGGCGTGAAGTCGCCGACTGAATGCCAGCAATCTCTTTTTGAGTCTCATTTTGCATCTCGGCAATCTCTTTCTGATTGTCCAGTTGCATTTTAGTAAGCTCTTTTTGATTCTCAAATCCGGCGTCAACCATACCAGCAGAGGAAGCATCAGCACCAGCACGCTCCCAAGCATTAAGCTCAGGAAATGCAGCAGCAAGATAATCACGAGTAT
+
????ABBBDDDEEDBDFFFFFFIIIIIHHFHHHHFFHIIHIIIHHHHIIIIHHHHHHHHIIHFGHHIIHIIIIHIIIIIHHHHHHIFIIIHHHHHHHHHHHHHHHHHHHHHHHFFFFFFFFFFFFFFFFFFEFEEFFFFFFFFFFEEFFFFFFFFFFFEEDD>DEEFFEFFFFFFF?EFFFFFFFFFFFEFEFFEEEFFDDEEDFFFEFEFEEECEEFEECEFAEECEEEFEFAEFCFEFFFFFEED8CC
@M00151:18:000000000-A117B:1:1101:17154:2683/2
GCTGCGCAAGGATAGGTCGAATTTTCTCATTTTCCGCCAGCAGTCCACTTCGATTTAATTCGTAAACAAGCAGTAGTAATTCCTGCTTTATCAAGATAATTTTTCGACTCATCAGAAATATCCGAAAGTGTTAACTTCTGCGTCATGGAAGCGATAAAACTCTGCAGGTTGGATACGCCAATCATTTTTATCGAAGCGCGCATAAATTTGAGCAGATTTGTCGTCACAGGTTGCGCCGCCAAAACGTCGG
+
?AAAAABADDDBDDDDGGGGGGIIIIIIIIIIIIIHHHHHIIIFGHHIIIIIHHHIIIIHIIIIIIIIHIIIIIIIIIIIIHHIHIIIIHIHHHHHHHHHHHHHHHHHHHHHHHHGGGGGGGGGGGGGDEDEGGGGGGGGGGGGGGHEEGEEGGGGGGGGGGGGGGGGGGGGGGGGGGGGGGGGGGGGGGGGGGGCDGGGGGGGGEEGGGGGGEGGGGGGGGGGGGGEGGGGGCAGGGGGGGCC?8?EDG
@M00151:18:000000000-A117B:1:1101:15580:2683/2
CTTCGGCCCCTTACTTGAGGATAAATTATGTCTAATATTCAAACTGGCGCCGAGCGTATGCCGCATGACCTTTCCCATCTTGGCTTCCTTGCTGGTCAGATTGGTCGTCTTATTACCATTTCAACTACTCCGGTTATCGCTGGCGACTCCTTCGAGATGGACGCCGTTGGCGCTCTCCGTCTTTCTCCATTGCGTCGTGGCCTTGCTATTGACTCTACTGTAGACATTTTTACTTTTTATGTCC
+
AAAAA?AADDDDDDDDGGGGGGIIHFHIIIGHIHHIIIHHHIHIIIIIHHHFHHHHFEHIHIHHHHHIIIIHIIHHHHHHHHHHFHHHHHHHHHHFFHHBFGGGFGGGGGGGHGGGGGGGGGGGGGGGGGG?EEGGGGGGGGGGGGGGGGGGGGGEGGGGGGDGGG<CEEG8EDGGGGGGGGGGGGGGGGGGGGGGGDEGGGGEGGGGGGECEGGGGGGGGGGECCEE?EGGGGEGEGGGGGGG
@M00151:18:000000000-A117B:1:1101:19834:2683/2
GCATTTGGCGCATAATCTCGGAAACCTGCTGTTGCTTGGAAAGATTGGTGTTTTCCATAATAGACGCAACGCGAGCAGTAGACTCCTTCTGTTGATAAGCAAGCATCTCATTTTGTGCATATACCTGGTCTTTCGTATTCTGGCGTGAAGTCGCCGACTGAATGCCAGCAATCTCTTTTTGAGTCTCATTTTGCATCTCGGCAATCTCTTTCTGATTGTCCAGTTGCATTTTAGTAAGCTCTTTTTGATT
+
AAA?ABBBDDDDDDDDGGGGGGIHIIIIIIIHHHIIHIHHIIHHHHIIACEFHIIIIIIIIIHHIHHHHHHHHHHHHHHHHHHHHHHHHHHHHHHHHHHGGGGGGGGGGGGGGGGGGGGGGGGHGGHGGGGGGGGGGGGHGGGGGGGGGGGGGGGGGGGDGGGGGGGGGGGGGGGGGGGGGGGGGGGGGGGGGGGGGEGGGGGGGGGGGGGGGECEGGGGEGGCEEGGCEGGEGGGEGGGGGGGGGGGGG
@M00151:18:000000000-A117B:1:1101:14430:2683/2
CGACTCATCAGAAATATCCGAAAGTGTTAACTTCTGCGTCATGGAAGCGATAAAACTCTGCAGGTTGGATACGCCAATCATTTTTATCGAAGCGCGCATAAATTTGAGCAGATTTGTCGTCACAGGTTGCGCCGCCAAAACGTCGGCTACAGTAACTTTTCCCAGCCTCAATCTCATCTCTCTTTTTGCGTTCTGCTTCAATATCTGGTTGAACGGCGTCGCGTCGTAACCCAGCTTGGTAAGTTGGATTA
+
AA?AAABBEDDDDDDDGGGGGGHHFHIHIIIIIIIIIHHHHHIHHIFFHHIHHIHIIIIHHHIHIIGHHFHIIHHHHIIIIIIIIIIIHHHDHHHHHGGGGGGGGGGGGGGDEGGGGGGGGGGGGGGGGGGGGGGGGGGGGGGGGGGGEEGGGGGGGGGGGGGGGGGGGEGGGGGGGGGGGGGGGGGGGGGGGGGGGGGEGGGGGGGGGGGGGGEGGDGG<AGGGGGGGGGGGEGGGGGEEEGCCCGEGEE
@M00151:18:000000000-A117B:1:1101:18022:2683/2
AAAAATTTTAATTTTTGCCGCTGAGGGGTTGACCAAGCGAAGCGCGGTAGGTTTTCTGCTTAGGAGTTTAATCATGTTTCAGACTTTTATTTCTCGCCATAATTCAAACTTTTTTTCTGATAAGCTGGTTCTCACTTCTGTTACTCCAGCTTCTTCGGCACCTGTTTTACAGACACCTAAAGCTACATCGTCAACGTTATATTTTGATAGTTTGACGGTTAATGCTGGTAATGGTGGTTTTCTTCATTGCA
+
AAAAABBBDDDDDDEDGGGGGGHHIIHHFHHIIIIIIIHHHHHHHHHEHHHGHIIHIHIIIIIIHHHHHHHHHHHHHHHHHHHHHHHHHHHHHHFHHGGGGGGGGGGGGGGGGGHGGGHGGGGGGGGGGGGGGGGGGGGGGGGGGGGGGGGEGGGGGGGGGGGGGGGGGGGGGGGGGGGGGGGGGGGGGGGGGGGGCEGGGGGGGGGGGGEGGGGGGGGGGGGGGGGGEGGGGGCCGCGGGCEGGGGG:C:
@M00151:18:000000000-A117B:1:1101:15342:2684/2
AAGGATGGTGTTAATGCCACTCCTCTCCCGACTGTTAACACTACTGGTTATATTGACCATGCCGCTTTTCTTGGCACGATTAACCCTGATACCAATAAAATCCCTAAGCATTTGTTTCAGGGTTATTTGAATATCTATAACAACTATTTTAAAGCGCCGTGGATGCCTGACCGTACCGAGGCTAACCCTAATGAGCTTAATCAAGATGATGCTCGTTATGGTTTCCGTTGCTGCCATCTCAAAAACATTTG
+
?????BB?BBBDBDDDGGGGGGIHIIIIIHHHHHIIIIIIIIIIIIIFHHHIIIIIIHIHDHHCHCHHIHHIIIIIIHHIIHIIIIIHHHHHHHHHHHHHHHHHHHHHHHHHHHHHHHHGGGFFGGGGGGGGHGGGGGGGHGGGGGGGGGHGGGGGGGGAGDGGGGGGGGGGGGGGGGGGGGGGGGGGGEGGGGGGGGGGGGGGGGGGGGGGGGGGGGGGGCEEGGGECCCCGEEGGGGGGGGGGEGGGGG
@M00151:18:000000000-A117B:1:1101:13037:2684/2
ACCCTGATACCAATAAAATCCCTAAGCATTTGTTTCAGGGTTATTTGAATATCTATAACAACTATTTTAAAGCGCCGTGGATGCCTGACCGTACCGAGGCTAACCCTAATGAGCTTAATCAAGATGATGCTCGTTATGGTTTCCGTTGCTGCCATCTCAAAAACATTTGGACTGCTCCGCTTCCTCCTGAGACTGAGCTTTCTCGCCAAATGACGACTTCTACCACATCTATTGACATTATGGGTCTGCAA
+
?A??ABBBDDDDDDDDGGGGGFHHHHHIHHIHGIIIIIIIFFFFHIIIHIGHFGFHFHHGHFHGGHHIHHIHFEHHHHHHHHHIIIHHIIHHIHHHHBHHHHHHHHHHGFGGGGGGGGEGGEGDGGGEGGGGGGGGGGGGCEEGGEGEGGEGGGGEGEGGGGGGGGGGGGGGGGEGGGGGGGGGGGGGGGECEGCGGGGGGCEGGGGEDGGE:CGGGGGGGGEEGGGGGGGGGGGGGGGGGGGEGEE:CC:
@M00151:18:000000000-A117B:1:1101:19153:2684/2
TAACCCTGATACCAATAAAATCCCTAAGCATTTGTTTCAGGGTTATTTGAATATCTATAACAACTATTTTAAAGCGCCGTGGATGCCTGACCGTACCGAGGCTAACCCTAATGAGCTTAATCAAGATGATGCTCGTTATGGTTTCCGTTGCTGCCATCTCAAAAACATTTGGACTGCTCCGCTTCCTCCTGAGACTGAGCTTTCTCGCCAAATGACGACTTCTACCACATCTATTGACATTATGGGTCTG
+
???AAABBDDDDDDDDGGGGGGIIIEHHIHIIIIHHIIIIIIHIIIHIIIHHHIIIIIIIIHHHIIHIIIIIIIHHHHHCHHHIHIIIIIIIHHIHHHHHHHHHHHHHGGGGGGGGGGGGGGGGGEGGGGGGGGGGGGGGECEGGGGGGGGGGGGGGGGGGGGGGGGGGGGGGGGGGGGGGGGGGGGGGGGGGGGGGGGGGGGGGGGEGGGGGGGGEGGGEGGGGGGGGGGEGGGGCGGGGGGGGGCCGG
@M00151:18:000000000-A117B:1:1101:19790:2685/2
AGATATTCAAATAACCCTGAAACAAATGCTTAGGGATTTTATTGGTATCAGGGTTAATCGTGCCAAGAAAAGCGGCATGGTCAATATAACCAGTAGTGTTAACAGTCGGGAGAGGAGTGGCATTAACACCATCCTTCATGAACTTAATCCACTGTTCACCATAAACGTGACGATGAGGGACATAAAAAGTAAAAATGTCTACAGTAGAGTCAATAGCAAGGCCACGACGCAATGGAGAAAGACGGAGAGCG
+
???A?BBBDDBDDDDDGGGGGGIIHHIIIIIIIIIIIIIIHIIIIEGHFHHHIHFFHIIIHHHHHIFHHHIHHHHHHHHIHIIIIIIIIGHIFHIIIFGGHHHHHHHHHHHHEEGGGGGGGGGGEGGGGGGGGGGGGGGGEGGGGGGGGGGGGGGGGGGGGGGGGGGCEGGGGGGGGGGGGGEGGGGGG:CEGGGGG?EGGGGGEEEGGCGGEEGGGGGGEGGEG8>A>DDDECCCG*?ECECEG?8ACC'
@M00151:18:000000000-A117B:1:1101:19522:2685/2
TTACTCAAGCTCAAACGGCTGGTCAGTATTTTACCAATGACCAAATCAAAGAAATGACTCGCAAGGTTAGTGCTGAGGTTGACTTAGTTCATCAGCAAACGCAGAATCAGCGGTATGG
+
?AAAABBBDEDDDDDDGGGGGGHHHIIIIIIIHIIIIIHIIIIIIHIFGFHHHHHGHIHIHHEHHHHHIDDFHHHFFHCFHHFHHIIHHIFFHHIHHHHFHHHHEHHHHHHHGDEGGG
@M00151:18:000000000-A117B:1:1101:12098:2686/2
CTCATCAGAAATATCCGAAAGTGTTAACTTCTGCGTCATGGAAGCGATAAAACTCTGCAGGTTGGATACGCCAATCATTTTTATCGAAGCGCGCATAAATTTGAGCAGATTTGTCGTCACAGGTTGCGCCGCCAAAACGTCGGCTACAGTAACTTTTCCCAGCCTCAATCTCATCTCTCTTTTTGCGTTCTGCTTCAATATCTGGTTGAACGGCGTCGCGTCGTAACCCAGCTTGGTAAGTTGGATTAAG
+
AAA?ABBBEDDDDDDDGGGGGFHIIIIIIIIIIHHHHHHHHIIHHHHIHHIIIIIIIIIHIHIIHIFGHIHHHHIIIIIIIIIIIHIFEHHHHHHHGGGGGGGGGGGGGGGGGGGGGGGGGGGGGGGGGGGGGGGGGGGGGGGGGGGGGGGGGGGGGGGGEGGGGGGGGGGGGGGGGGGGGGGGGG>8EGGGGGGGGGGGGGGGEGGGGGGGGGGA<DDGGGG>EGGGGEGGGGGGEGGGECCEEGGGGG
@M00151:18:000000000-A117B:1:1101:15067:2686/2
CAAGAAGGTGATAAGCAGGAGAAACATACGAAGGCGCATAACGATACCACTGACCCTCAGCAATCTTAAACTTCTTAGACGAATCACCAGAACGGAAAACATCCTTCATAGAAATTTCACGCGGCGGCAAGTTGCCATACAAAACAGGGTCGCCAGCAATATCGGTATAAGTCAAAGCACCTTTAGCGTTAAGGTACTGAATCTCTTTAGTCGCAGTAGGCGGAAAACGAACAAGCGCAAGAGTAAACATA
+
?????BBB??BDDDDDGGGGGGIIIIIHHHIHHHIHHHHHIIHHIHHHHIHIHIII=FFHGHIFHHIIIIIIHIIHIHIIHHHHHIHHHHHHHHHHHHHHHHHHHGGGGGGFGGGGGGGGGGGGGGGGGGGEGGGGGGGGGGGGGGEEE?EGGGEGGGGGEGGGG8CGGGGEGGGG?CCGGGGGGGGGEGGGGG:CEGGGGGGGGGGGGGGGGGGECGGGEDGGGGGGGGC>GGGGGDGGAEE:CCGEGEC
@M00151:18:000000000-A117B:1:1101:17091:2687/2
TGTTTCAGACTTTTATTTCTCGCCATAATTCAAACTTTTTTTCTGATAAGCTGGTTCTCACTTCTGTTACTCCAGCTTCTTCGGCACCTGTTTTACAGACACCTAAAGCTACATCGTCAACGTTATATTTTGATAGTTTGACGGTTAATGCTGGTAATGGTGGTTTTCTTCATTGCATTCAGATGGATACATCTGTCAACGCCGCTAATCAGGTTGTTTCTGTTGGTGCTGATATTGCTTTTGATGCCGA
+
?????BBBDDDDDDDDGGGGGGIHGHHHHHIIIIIIIIIIHHIIHIHHIHIIIIIIIIIIIIIIIIIIIIIIIHFHIIIIIIIHHHHIIIHHHHGHGHHHHHHHHHHHHHHHHHHHHGFEGGGGGGEGGGHGGGGGGGGGGGGGEEGGGGGGGGEGGGGG?EGCEEGEGGGGGG?EGGGGE:CGEGGGGGGGGGGGGGGGEGGGGGGGGGEEGEEGGGGGGGGGGGGGGGGCGEEGGGGGGGGCEEEG?<
@M00151:18:000000000-A117B:1:1101:18700:2687/2
CGACCAAAATTAGGGTCAACGCTACCTGTAGGAAGTGTCCGCATAAAGTGCACCGCATGGAAATGAAGACGGCCATTAGCTGTACCATACTCAGGCACACAAAAATACTGATAGCAGTCGGCGTGTGAATCATTAGCCTTGCGACCCTCGGCAGCAAGAACCATACGACCAATATCACGAAAATAGTCACGCAAAGCATTGGGATTATCATAAAACGCCTCTAATCGGTCGTCAGCCAACGTGAGAGTGT
+
?????BAADDDDDDDDGGGGEGHHHIIHFCGHHIHEHGGHHHHHHIIHAFGGHHHHHHHHHIIHHHHFHIHHHHHFHHFHHHDGHHHHHHHHHHHHHHHHHHHGFFFGGGGFGGGEGEEGGGGB@EGGGGGGGGGGGGGGGGGGGGGGGGCEGGGGGEGGGCCEEGEGGGGGCEEGGGGGGGGEGEGGGGGGGGGGGGEEGCECGGGGGGGGGEGEAGGEGCEGEEECCED>EGGGGGEGECEGGGG?CG
@M00151:18:000000000-A117B:1:1101:17183:2688/2
CCTCCAAATGAAGAAATAACATCATGGTAACGCTGCATGAAGTAATCACGTTCTTGGTCAGTATGCAAATTAGCATAAGCAGCTTGCAGACCCATAATGTCAATAGATGTGGTAGAAGTCGTCATTTGGCGAGAAAGCTCAGTCTCAGGAGGAAGCGGAGCAGTCCAAATGTTTTTGAGATGGCAGCAACGGAAACCATAACGAGCATCATCTTGATTAAGCTCATTAGGGTTAGCCTCGGTACGGTCAGG
+
?A???BBBDDDDDEDDGGGGGGIHIIHHHHIHHHHHIIIIIIIIIIIHHHHIIIIIIHHHIHHIIIIIIIIIHHIIIIIIIHIIIIHHIHIIIIIIIHIHIIIIIIHHHGGHHHHGHHHHHHHHHHHHHHGGGGGHGGGGGGGGGGGGGGGGGGGGGGGGGGEGGGGGGGGEGGGGGGGGGGGGGGGGGGGGGGGGGGGGGGGGGGGGGGGGGGGGGGGGGGGGGGGGGGGCCECGGGGGGEGGGGGGGCC
@M00151:18:000000000-A117B:1:1101:20099:2689/2
TTGTCATTGTGAGCATTTTCATCCCGAAGTTGCGGCTCATTCTGATTCTGAACAGCTTCTTGGGAAGTAGCGACAGCTTGGTTTTTAGTGAGTTGTTCCATTCTTTAGCTCCTAGACCTTTAGCAGCAAGGTCCATATCTGACTTTTTGTTAACGTATTTAGCCACATAGAAACCAACAGCCATATAACTGGTAGCTTTAAGCGGCTCACCTTTAGCATCAACAGGCCACAACCAACCAGAACGTGAAAAA
+
?????BBBDDDDDDBDGGGGGGIIIHHHHIHGHHHHAHHIIGHIFHIIHIIHHHIIIIHHIHIIIHH?EFHHHHHCHIIHHDHHIIFHGHHHHHHHHHHHHHHHHHHHHHHHHHHGGGGGGGGGGGGGGGG>DEGGGGGGGGGGGGGGGGGGGGGGGGGGGGGG::9CEGGGGGGGGGGGGGGGGGGGEGGGEGGGGGGGGEGGGG>EGGGGGGEEEGGGGGGGCEEGGGG?88CEEEEEGGEC?ECCGEE
@M00151:18:000000000-A117B:1:1101:15270:2689/2
TTTAAAAGAGCGTGGATTACTATCTGAGTCCGATGCTGTTCAACCACTAATAGGTAAGAAATCATGAGTCAAGTTACTGAACAATCCGTACGTTTCCAGACCGCTTTGGCCTCTATTAAGCTCATTCAGGCTTCTGCCGTTTTGGATTTAACCGAAGATGATTTCGATTTTCTGACGAGTAACAAAGTTTGGATTGCTACTGACCGCTCTCGTGCTCGTCGCTGCGTTGAGGCTTGCGTTTATGGTA
+
??AA?BBBDDED@BDDGGGGGGBFHIIIIHIHHHHHIHHIIHHIIHIIFFFFGHEGHIHIIIIIIGHIHIIHIHIIIIIIIIIIIHIHHIHHHIIIIIHHHHHHHHHHGHHHHHGGGGFGGGGGGGGGGGGGGGGGGGGCEGGGGGGGGEGGGGDGGGGGEGGGGGGGGGGGGGGGGGGGGGGGGGGEGGGGGGGGGGGGGGGGGGGGGCEGCCGGGCDGDGGC>DGG>CCGGGE8?>4C>CECG?C
@M00151:18:000000000-A117B:1:1101:18564:2690/2
TGCATACTGACCAAGAACGTGATTACTTCATGCAGCGTTACCATGATGTTATTTCTTCATTTGGAGGTAAAACCTCTTATGACGCTGACAACCGTCCTTTACTTGTCATGCGCTCTAATCTCTGGGCATCTGGCTATGATGTTGATGGAACTGACCAAACGTCGTTAGGCCAGTTTTCTGGTCGTGTTCAACAGACCTATAAACATTCTGTGCCGCGTTTCTTTGTTCCTGAGCATGGCACTATGTTTA
+
AAA?ABBBDDDDDDDDGGGFGGIIIIIIIIIIIHIIHHHHHIIIIIIHHIIHIIIIIIIIIIIHIGHFGHIIIHIIIIIIIIIHHHHHHIIIHHHHHHHHHHHHHHHHHHHHHHHGGGGGGHGGGGGGGGGEGGGGGGGGGHGHGGGGGGGGGGGGGGGGGGGGAEGGGEGGGEGGGGGGGGGGGGGGGGGGGGGGGGGGGGGGGGGGGEEGGGGGG>DGGGGGGGGGGGCEEGGGGGGGGEGGGEEGG
@M00151:18:000000000-A117B:1:1101:17489:2691/2
GCTTATGCTAATTTGCATACTGACCAAGAACGTGATTACTTCATGCAGCGTTACCATGATGTTATTTCTTCATTTGGAGGTAAAACCTCTTATGACGCTGACAACCGTCCTTTACTTGTCATGCGCTCTAATCTCTGGGCATCTGGCTATGATGTTGATGGAACTGACCAAACGTCGTTAGGCCAGTTTTCTGGTCGTGTTCAACAGACCTATAAACATTCTGTGCCGCGTTTCTTTGTTCCTGAGCATGG
+
AAAAABBBDDDEDDDDGGGGGGIIIIIIIIIHFFHIIIIIIHIIIIIIIHHHHHIIIIIIHHIIIIIIIIIIIIIIIIIH>EHHIIHIIIIHHIIIHHHHHIHHHHHHHHHHHHHHHHHHHHGGGGGGGGGGGGGGGGGGGEGGGGGGGGGGGGGGGGGGGCACGGGGGGGGGGEGGGGEGGEGCEGGGGGGGGEE>>GGGGGGGGEGGGGGGGGGGGEGGGGGEGGGGGDGDGGGGGGGGGGEGGGGGG9
@M00151:18:000000000-A117B:1:1101:16861:2691/2
CAGTTCGCGCTGAGTATCGCTACGAATCACGGTACGACCTTCCGTCAGAATGCGGTCCATGGTGTATTTACCGATAACTCCACGCAGGGCGCTGTCGGTAGCCTGACGCAGGCTGTCATCCGGGCTGGTCACGCTATACAGATATTTTTCCGGATTGGTGACGCGGTACTGCACGTTCATCTCAACGCGCACTACGTT
+
?????B?BDDDDDEDDGGGGGGHHHFHHIIHEFFHHEHHHIIIGHIHHIIIIHHHHHHIIIIFEFEGHIIIHHHHHHHHHHFHHHGGGGGGGEGEEGGBEEGGGGGGEGG8AEGGGGGGGGEGGGGGGGGEGGGGGGGGGGGGGGGGGGGGGGGGGGGEEGGCEAGEGGEGGGGGGEEEGGGGGEGCADDGGGGGE?C
@M00151:18:000000000-A117B:1:1101:20676:2691/2
NGTTGGCTGACGACCGATTAGAGGCGTTTTATGATAATCCCAATGCTTTGCGTGACTATTTTCGTGATATTGGTCGTATGGTTCTTGCTGCCGAGGGTCGCAAGGCTAATGATTCACACGCCGACTGCTATCAGTATTTTTGTGTGCCTGAGTATGGTACAGCTAATGGCCGTCTTCATTTCCATGCGGTGCACTTTATGCGGACACTTCCTACAGGTAGCGTTGACCCTAATTTTGGTCGTCGGGTACG
+
#55<??BBDDDDDDDDGGGGGGHHHHHHHIIIIIIIHIIIIIIIIHIIHIHHCDEHIIIIIIIHHHHHGGIIHCGECFHHHFHHHHHHHHHHHGGGGDEBEGGGGGGGGGGGGGGGGGGGGGGGGGGGGGGGGGCEGGGGGGGGGGGGGGGGCEGGGCEGEEEGGGGGEGGDGGGGGGGGGGGGGGGGGC>AGGGGGEGGCCDDGGGCEEGGGGGGG*?CE<CGGGEGGGGGGGGGGGGGGGEAAGCGGE
@M00151:18:000000000-A117B:1:1101:15869:2691/2
ACATCACTCCTTCTGCACGTAATTTTTGACGCACGTTTTCTTCTGCGTCAGTAAGAACGTCAGTGTTTCCTGCGCGTACACGCAAGGTAAACGCGAACAATTCAGCGGCTTTAACCGGACGCTCGACGCCATTAATAATGTTTTCCGTAAATTCAGCGCCTTCCATGATGAGACAGGCCGTTTGAATGTTGACGGGATGAACATAATAAGCAATGACGGCAGCAATAAACTCAACAGGAGCAGGAAAGCGA
+
AA?AABBBDDDDEEDDGGGFGGIIIIIHHHHHHHHHHIIHIIIHIIHDHHHHHHGHIIHHIIHHFHHIIIIIIHHHHHHHHHHHHHHDFFHHHGGGGGGGGGGGGGGGGGGGGGGGGGAGDGGGGGG<?GGEGGGGGGGGEEGGGGGGGGGGGGGGGGGGGGGGGEEGGGGGGGGCGGGGAEGGGGGGEGGGGGG<8CCEEGEGGGGGCCEGGCCEGCADGGEGCGGGGGGGGEGGG??CEGG8CEGCCE8
@M00151:18:000000000-A117B:1:1101:19348:2692/2
TCTTGCGCTTGTTCGTTTTCCGCCTACTGCGACTAAAGAGATTCAGTACCTTAACGCTAAAGGTGCTTTGACTTATACCGATATTGCTGGCGACCCTGTTTTGTATGGCAACTTGCCGCCGCGTGAAATTTCTATGAAGGATGTTTTCCGTTCTGGTGATTCGTCTAAGAAGTTTAAGATTGCTGAGGGTCAGTGGTATCGTTATGCGCCTTCGTATGTTTCTCCTGCTTATCACCTTCTTGAAGGCTTC
+
??AAABB@DDDDDDDDFGGGGGHHHHIGIIHHHHHIIIIHHIIIIIIIIIIIIIHHHHHHIII5FFHHHIIIIIIIIIIHDHHHHHHHHHHGHHHGHGFGGGGEGGGGGGHGGGGGGGGHGGGGGGGGGGGGGGGGGGGGGGEEGGGGGGGGGEGGCEEGGGGEGGGGGGGGCEEEGGEGGGGGGEGGGCEGECEG:CEGGCEGGGGGGGGGGGEGGGCEGGGGGGGGGGGGGGEGGEGGGGGGGGGGEE
@M00151:18:000000000-A117B:1:1101:13557:2692/2
CTATGAAATCGCGTAGAGGCTTTGCTATTCAGCGTTTGATGAATGCAATGCGACAGGCTCATGCTGATGGTTGGTTTATCGTTTTTGACACTCTCACGTTGGCTGACGACCGATTAGAGGCGTTTTATGATAATCCCAATGCTTTGCGTGACTATTTTCGTGATATTGGTCGTATGGTTCTTGCTGCCGAGGGTCGCAAGGCTAATGATTCACACGCCGACTGCTATCAGTATTTTTGTGTGCCTGAGTAT
+
?????BBBDDDDDDDDEGGGGGIIIIIIIIIIIHHHHHIIIIIIHIIIHIIHHHHHGIFHIHHHIIHIIIGHHHEHHHHIIHIHHHHHHHHHHHHHHHDHHHHHGGGGGGGGGGGGGGGGGG?DGGGGGGGGGGGGGGGGGGGGGGGGDGGGGGGGGGGGCEEGGGGGGGGGAGEGGGGGGGGGGGGGGGDGGCEGGGGGGGGGGGGGGGGGGEG>GGGGGGGGGGGEEGEGGGGGG>?EEEGEGGEGCE:
@M00151:18:000000000-A117B:1:1101:18620:2692/2
AAGGATGGTGTTAATGCCACTCCTCTCCCGACTGTTAACACTACTGGTTATATTGACCATGCCGCTTTTCTTGGCACGATTAACCCTGATACCAATAAAATCCCTAAGCATTTGTTTCAGGGTTATTTGAATATCTATAACAACTATTTTAAAGCGCCGTGGATGCCTGACCGTACCGAGGCTAACCCTAATGAGCTTAATCAAGATGATGCTCGTTATGGTTTCCGTTGCTGCCATCTCAAAAACATTTG
+
????ABB?<BBD?BBBGGGGGGIIIIIIHHHHHHHIIIHIIIIIIIIGHIHIIIIIIIIIHHHHHHHIIIIIHIIHIHHHIHIIIIIIIIIIHHHHHHHHHHHHHHHHHHHHHHHHHHHGGGFDFGGGGGGGGGGGGHGGHGGGGGGGGGGGGGGGGGGGGGGGGGGGGGGGGGGGGGGGGGGGGGGGGGGGGGGGGGGGGGGGGGGGGGGGGGEDGGGGGEEGGGGEEGGEGGCCEGGGGG:CECGGGGG
@M00151:18:000000000-A117B:1:1101:16331:2692/2
ACGAACGTGCCAAGCATATTAAGCCACTTCTCCTCATCCAACGCGTCAGTTTTTGACAGAATCGTTAGTTGATGGCGAAAGGTCGCAAAGTAAGAGCTTCTCGAGCTGCGCAAGGATAGGTCGAATTTTCTCATTTTCCGCCAGCAGTCCACTTCGATTTAATTCGTAAACAAGCAGTAGTAATTCCTGCTTTATCAAGATAATTTTTCGACTCATCAGAAATATCCGAAAGTGTTAACTTCTGCGTCATG
+
AAA?A=@?DDDDDDDBFGGGGFFHHIIIIIHIIIHHIFHIIHHHHCEHFGHIIIHHHHFFHIHFFDFHGHIFFGHIHHHHHHGHHHHHHHDFHHHGGGGGGGGGGGGGGGGGGGGGGGGGCEEEGGGGGGGGGGGGGGGGGG>DGGGGGGEEGGGGEGGGGGGGGGEEEGGGGGEGE?EGCEGGGGGGGGGGGEGGCEGGGGGGGGGGGGGEGGGGGGGGEGGGGGGGGGGG?EEGCEEEECEGGGGGEGG
@M00151:18:000000000-A117B:1:1101:14929:2692/2
CTTGGTCAACCCCTCAGCGGCAAAAATTAAAATTTTTACCGCTTCGGCGTTATAACCTCACACTCAATCTTTTATCACGAAGTCATGATTGAATCGCGAGTGGTCGGCAGATTGCGATAAACGGTCACATTAAATTTAACCTGACTATTCCACTGCAACAACTGAACGGACTGGAAACACTGGTCATAATCATGGTGGCGAATAAGTACGCGTTCTTGCAAATCACCAGAAGGCGGTTCCTGAATGAATGG
+
AAA??BBBDDDDDDEDGGGGGGHIIHIIIIIIIIIIIIIIHHHHHHHHHHHHIIIIIIIIHHHHIIIIIIIIHHHHHHHHHHHHHHHHHHHHHHHHGGGGGGGGGGGGGGGGGGGGGGGGGGGGEGGGEGGGGGGGGGGGGGGGGGGGGGGGGGGGGGGGGGGGGGGGGCDGGGGGGGGGGGGGGGGGGGGGGGGEGGGGGGGGGGCCEGGGGGEEGGGGGGGGGGGGGGGEGGGG2<EGGGGGGGGGGGG
@M00151:18:000000000-A117B:1:1101:13583:2692/2
TTTTTGCCGCTGAGGGGTTGACCAAGCGAAGCGCGGTAGGTTTTCTGCTTAGGAGTTTAATCATGTTTCAGACTTTTATTTCTCGCCATAATTCAAACTTTTTTTCTGATAAGCTGGTTCTCACTTCTGTTACTCCAGCTTCTTCGGCACCTGTTTTACAGACACCTAAAGCTACATCGTCAACGTTATATTTTGATAGTTTGACGGTTAATGCTGGTAATGGTGGTTTTCTTCATTGCATTCAGATGGAT
+
?????ABBDDDDDDDDGFGGGGHHFFHHHHHHHHHHE7EHFGGHHIFGHHHHIHHHHHIHHIIIIHHIIHHHHHHHHHHHHHHHHHHHHHHHHGGGGGGGGGGGGGGGGGEGGGGGGEGGGGGGGGGGGGGGGGGGGGGGGGGGGGGGGGGEEEGGGGGGGEEGGGGGGGGGGGGGGGGEGEGGGEEGGEGGGGGEGGGCEGGGGGG?CEGGGEGGE?CEGGG:CECCEEGGGGGGE?CEEGEGGEECEC*
@M00151:18:000000000-A117B:1:1101:14724:2692/2
GAAATAACATCATGGTAACGCTGCATGAAGTAATCACGTTCTTGGTCAGTATGCAAATTAGCATAAGCAGCTTGCAGACCCATAATGTCAATAGATGTGGTAGAAGTCGTCATTTGGCGAGAAAGCTCAGTCTCAGGAGGAAGCGGAGCAGTCCAAATGTTTTTGAGATGGCAGCAACGGAAACCATAACGAGCATCATCTTGATTAAGCTCATTAGGGTTAGCCTCGGTACGGTCAGGCATCCACGGCG
+
??AAABBBDDDDDDD?FFGGGGHHHIIHIHHHHIIFHHIIIIIIHHHHHHIIIIIHIIIIIIIFGHHHIHIIHHIIIIIIIIIIIIHDGHHIHIGHIFGHHIIIIIIHHHFHHHHHHHHHHHHGGGGGGFGGGGGGGGGGGGGGGGGGGGGGGGEGGGGEGGGGGGGGEGEGGGGGGGGAGGGGGGGECCEE8<DGGGGGGGGGGGGGGGGEGGECGGE?CEGGGGGGCEEGGGEGGGGGGGEGGGC<>>
@M00151:18:000000000-A117B:1:1101:16618:2693/2
TAAGCTCATTCAGGCTTCTGCCGTTTTGGATTTAACCGAAGATGATTTCGATTTTCTGACGAGTAACAAAGTTTGGATTGCTACTGACCGCTCTCGTGCTCGTCGCTGCGTTGAGGCTTGCGTTTATGGTACGCTGGACTTTGTAGGATACCCTCGCTTTCCTGCTCCTGTTGAGTTTATTGCTGCCGTCATTGCTTATTATGTTCATCCCGTCAACATTCAAACGGCCTGTCTCATCATGGAAGGCGCTG
+
?AAA?BBBDDEDEEEEGGGGGGHFFHIIHHHIIIIHIHHHHHHIHIIIIIGGHIIHIHHHHIHHIIIIIIIIIHHHFHIHIIHHHHIIIHHHHHHHHHHHHHHHHGGGGGGGEGGGGGGGGGBEGGGGGGGGEGGGDCEGGGGGGGGEGGGGGGGGGGGGGGGGGGEGGGGGCCCCCEEGGEGGGGGGEG)9CCEGGCEEEECGECCGGGGGGGGGGCEGEGGGGEG<DGGGEGG:CEEGECC:*?C8AG?
@M00151:18:000000000-A117B:1:1101:16534:2693/2
TGTTTCAGGGTTATTTGAATATCTATAACAACTATTTTAAAGCGCCGTGGATGCCTGACCGTACCGAGGCTAACCCTAATGAGCTTAATCAAGATGATGCTCGTTATGGTTTCCGTTGCTGCCATCTCAAAAACATTTGGACTGCTCCGCTTCCTCCTGAGACTGAGCTTTCTCGCCAAATGACGACTTCTACCACATCTATTGACATTATGGGTCTGCAAGCTGCTTATGCTAATTTGCATACTGACCAA
+
?????BBBDD?BDDDDGGGGGGHHHHHIIIIIIIIIIIIIIIIHEHDDHHHIIIHHFFHHCHHHIHHHHHIIIHIIIIHHHHHHHHHHHHHHHHDHFHHHHHHHHHGGGDFGGGGGGGGGGGGGGGGGGGGGGGGGGGGECEGGGGGGGCGGGGGEGGGGGGGGGCEGGGGGGGGGGGGGGEGGGGGGGGGGGGGGEEGGCEGGGEEGGEGECEEECCEGGGGGGGGGCEGGGGGGGGGGCEGGE:CEEG8
@M00151:18:000000000-A117B:1:1101:12302:2694/2
TAAGCTCTTTTTGATTCTCAAATCCGGCGTCAACCATACCAGCAGAGGAAGCATCAGCACCAGCACGCTCCCAAGCATTAAGCTCAGGAAATGCAGCAGCAAGATAATCACGAGTATCCTTTCCTTTATCAGCGGCAGACTTGCCACCAAGTCCAACCAAATCAAGCAACTTATCAGAAACGGCAGAAGTGCCAGCCTGCAACGTACCTTCAAGAAGTCCTTTACCAGCTTTAGCCATAGCACCAGAAACA
+
AA???BBBDDDDDDDDGGGGGGIIIHHHHHHHHIIHIIIIIIHHIHIIIIHHIBGGHHIIIIHIHHDHHHHIHIHIHHHHHHHHHHHHHHHHHHHHHHHHFGGGGGGGGGGGGGGEGGGGGGGGHHGGGGGGGGGGGGGGGGEGGGGGGEE?EEGGGGGGGGGGGGGGEEGGGGGGGGGGGGGGGDGGE?EGGGGGEGGEGGGGCEEGGGGGGGGGGCECCGGGGGGGGEGGGEGGEGE:CEGGGGGGGGG
@M00151:18:000000000-A117B:1:1101:18455:2694/2
TGGTTCTTGCTGCCGAGGGTCGCAAGGCTAATGATTCACACGCCGACTGCTATCAGTATTTTTGTGTGCCTGAGTATGGTACAGCTAATGGCCGTCTTCATTTCCATGCGGTGCACTTTATGCGGACACTTCCTACAGGTAGCGTTGACCCTAATTTTGGTCGTCGGGTACGCAATCGCCGCCAGTTAAATAGCTTGCAAAATACGTGGCCTTATGGTTACAGTATGCCCATCGCAGTTCGCTACACGCAG
+
?????BBBDEDDDDDDGGGGGGHHHHIIIIIIIIIIIHHIIDHIHHHHHIIIIIIIHHHIIIIHCFFFHIHHHHGHHHH@FFFHHHHHHHHHHHGGGGGGGGGGGGGDGGGCEGGGGGGGGGGGGGGGGGGGGGGGGGGEGCGGGGGGGGGGGGGGGGGDCGG?EGGGCDGGGGGGGGGGGGGGGCECGGGGGGGGGGGGGGGGGGGGGDEEGGEGG?CEGGG:CECEEC::CEGC8?C?CGEEDGGG?D<
@M00151:18:000000000-A117B:1:1101:20790:2694/2
NGCATAAATGAAATGTCAACAATAAAATCAGGGATTGTACCGATGATTTATAGTTTCAAGTTGGCACTATAAGTCTTCTTACTAATCCTACAGGCGTAAGAATTGTATTGCAAAAGCCACGGTTTAGTCCTCTGTTGTTTTTTTTGCACCTCATTTAAATTAGGCCTCCAACGTTCCTGGGATAATGTGCAACACATGCACTGTGTTTGATATGAAGAATGAATGCTCTTTTCATTCAATTCATAAATTT
+
#5<???BBDDDDDEEEGGFGGGIHIIIIIHIIHIIIIFDHHHHDHHHIHHHHHGHIIIIIHHHHFHHIHIIHHHHIIIIIHIIIIHHHIIIIHIHEEEHHIIHIHFFHHHHHHHHHHHHHHHDFEHGFGFGGGGGGGGGGGGGGGGEGGGGGGGGGGGGGGGGGGGGGGGGGGEGGGGGGGCEGGEECECEGGCCEEGCGGGG???EEGE?CGGGEGEGGGEGGG?CCC?EGEGGGGGGCE?EGE:::CE
@M00151:18:000000000-A117B:1:1101:18926:2694/2
GAATATTAGACATAATTTATCCTCAAGTAAGGGGCCGAAGCCCCTGCAATTAAAATTGTTGACCACCTACATACCAAAGACGAGCGCCTTTACGCTTGCCTTTAGTACCTCGCAACGGCTGCGGACGACCAGGGCGAGCGCCAGAACGTTTTTTACCTTTAGACATTACATCACTCCTTCTGCACGTAATTTTTGACGCACGTTTTCTTCTGCGTCAGTAAGAACGTCAGTGTTTCCTGCGCGTACACGCA
+
?AAAABBBDDDEDDDEGGGGGGIIIIIHHIIHIHHHHHHHHHIHIIHIHHHIIIIIHIHHHIIHHIHIIIIIIHIIIIHHFHHHHHHHHHHHHHHHHHHHGGGGGGGGGGGGGGGGGGGGGHGGGGGGGGGGGGGGGGGGGGGGGGGGEGGGGGGEGGGGGGGGGGGGGGGGGGEGCEGGGGGGGGCEGGGGGG<EGGEGGGCEEEEGGEGEGAEGGGGEGGEEGGEEGGGECEGG?:CG2<88ADGGGGD
@M00151:18:000000000-A117B:1:1101:12371:2694/2
TCAGTATTTTACCAATGACCAAATCAAAGAAATGACTCGCAAGGTTAGTGCTGAGGTTGACTTAGTTCATCAGCAAACGCAGAATCAGCGGTATGG
+
?????BBBDDDDDDDDGGGGGGIIHFHIHHIIIIIIIIIHHHHIHHII?FHIIHIIFFHIIIIIIIIIIHIIIHHHIHHGHBHHHIIIHHHEEDGH
@M00151:18:000000000-A117B:1:1101:13832:2695/2
TTATTCGCCACCATGATTATGACCAGTGTTTCCAGTCCGTTCAGTTGTTGCAGTGGAATAGTCAGGTTAAATTTAATGTGACCGTTTATCGCAATCTGCCGACCACTCGCGATTCAATCATGACTTCGTGATAAAAGATTGAGTGTGAGGTTATAACGCCGAAGCGGTAAAAATTTTAATTTTTGCCGCTGAGGGGTTGACCAAGCGAAGCGCGGTAGGTTTTCTGCTTAGGAGTTTAATCATGTTTCAGA
+
???AABBADDDDDDDDGGGGGGIHIIHHFHHHHHIIHHHHHHHHFFHHHIHHIGHHIHFHFFHHHHHIHIIIIIIIIIFFGGHEFHHIIIIHHHHIIGHIHHHHHHHHHHHGGGGGGGGGGGGGGGGGEGGGGGGGGGGGECCCCCEGGGGGGGGGEGGGGGGGGGGEGGEGGGGGGGGEGGGEDEGGGGGGGGGGC>AEGGGGGGGGGGGGDAGCDGG:?EGEGGGEEGCGGGCEGGGGGGGGCEGEGE:
@M00151:18:000000000-A117B:1:1101:19259:2697/2
AGGCTAACCCTAATGAGCTTAATCAAGATGATGCTCGTTATGGTTTCCGTTGCTGCCATCTCAAAAACATTTGGACTGCTCCGCTTCCTCCTGAGACTGAGCTTTCTCGCCAAATGACGACTTCTACCACATCTATTGACATTATGGGTCTGCAAGCTGCTTATGCTAATTTGCATACTGACCAAGAACGTGATTACTTCATGCAGCGTTACCATGATGTTATTTCTTCATTTGGAGGTAAAAC
+
?????BBBDEDDDDDDFGGGGGIIIIIHIHGHHF@FDCHHIIIIHIIHHFGHHIFHIHIIHIHIIIICFHIHIIHIIIIIIIHHHHHHHIIHIHIGHHHHHHHHHHHHHHDHHHHHHGGGGEGGEGGGEGGGGGGGGGGGGGGGGCEGCCEGGGGECGGGGGGGGGGGGEEGGGGGGEGGGGGGGGGGGG?EGGCGGGGGGGGGGGG>EGGGCEGGGGCEEECEGCGGGGGGGGGGGCCEGGEG
@M00151:18:000000000-A117B:1:1101:15467:2697/2
GATTGGTCGTCTTATTACCATTTCAACTACTCCGGTTATCGCTGGCGACTCCTTCGAGATGGACGCCGTTGGCGCTCTCCGTCTTTCTCCATTGCGTCGTGGCCTTGCTATTGACTCTACTGTAGACATTTTTACTTTTTATGTCCCTCATCGTCACGTTTATGGTGAACAGTGGATTAAGTTCATGAAGGATGGTGTTAATGCCACTCCTCTCCCGACTGTTAACACTACTGGTTATATTGACCATGCCG
+
?????BBBDDDDDDDDGGGGGGIIIIIIIIIIIHHHHHFHIHHHHHHHHHHIIIIIHHIIHHIIHHHHHHHHHDHHHHHHHHHHHHHHGGGGGGGGGGGGGGGHGGGGGGGGGGGGGGGGGGGGGGGEGGGGGGGGGGGGGGGGGGGGGGGGGGGGGGGGGGGGECCEGGGGGEG:CEGGGGGGGGGGGGGEEEG?CEGECEGGEGGGGGGGGGGGGGGGGGEGGGGGGGGGGGCEGGGGGEGGGEGGGG2
@M00151:18:000000000-A117B:1:1101:16074:2699/2
GAAGGAGTCGCCAGCGATAACCGGAGTAGTTGAAATGGTAATAAGACGACCAATCTGACCAGCAAGGAAGCCAAGATGGGAAAGGTCATGCGGCATACGCTCGGCGCCAGTTTGAATATTAGACATAATTTATCCTCAAGTAAGGGGCCGAAGCCCCTGCAATTAAAATTGTTGACCACCTACATACCAAAGACGAGCGCCTTTACGCTTGCCTTTAGTACCTCGCAACGGCTGCGGACGACCAGGGCGAG
+
A?AAABABDDDDDDDDGGGGGGHHHHEHHHHHIIIIIIHHIGGHHHHHHHHHIIIIIIIIIIFHIIIIHHHIIIHHFHHHHHHFHCFHHHHHHHGGGGGGGGGGGGGGGGGEGGGGGGGGGGGGGGGGGGGGGGGGGGGGEGGGCGDDGGGGGGGGGGGGGGGGGGGGGGGEGGGGGGGGGGGGGGGGGGGGGGEGGGGGGGGGGGGGEGGGGGGGGCCCGGGGGGGGGGGGGGGGG<A?AGGGECEE??<
@M00151:18:000000000-A117B:1:1101:18807:2699/2
TGCAAAATGAGACTCAAAAAGAGATTGCTGGCATTCAGTCGGCGACTTCACGCCAGAATACGAAAGACCAGGTATATGCACAAAATGAGATGCTTGCTTATCAACAGAAGGAGTCTACTGCTCGCGTTGCGTCTATTATGGAAAACACCAATCTTTCCAAGCAACAGCAGGTTTCCGAGATTATGCGCCAAATGCTTACTCAAGCTCAAACGGCTGGTCAGTATTTTACCAATGACCAAATCAAAGAAATG
+
???A?BBBDDDDDDDDGGGGGGHIIIIIIIIHIIIIIIIIHHHHGHHHIHIHIIHHIIIIIIIIHEHIIIIIGGHIIIIIHHHHHHHHHHHHGHHHHHHHHHHHHHGGFFGGGDEGGGGGGGGGGGGGGGGEGGGGEGGGGGGGGGGGGGGGGGGGGGGGGGGGGGGGGGGEGEGGGGGGGGGGGGGGGGGGGGGGGGGGGGGGGGGGGGGCEDDDGCEEG?CEGGGGGEEGGEEGGGEGGGGGGCEGGG:
@M00151:18:000000000-A117B:1:1101:17542:2699/2
CTGGAAACACTGGTCATAATCATGGTGGCGAATAAGTACGCGTTCTTGCAAATCACCAGAAGGCGGTTCCTGAATGAATGGGAAGCCTTCAAGAAGGTGATAAGCAGGAGAAACATACGAAGGCGCATAACGATACCACTGACCCTCAGCAATCTTAAACTTCTTAGACGAATCACCAGAACGGAAAACATCCTTCATAGAAATTTCACGCGGCGGCAAGTTGCCATACAAAACAGGGTCGCCAGCAATAT
+
?????BBBDDDDDBDDGGGGGGIHIAFEHHHHHIIICFHHHHHDHHHIIIIIIIII-CFHIIIHHHCHFHHHGHHHFHHHHHGHHHHHHHHHHFHHH@FFFGGGFFGGGGGGEGGGGGGGGGGGGGGGGGGGGGGGGGGGGGGGGGGGGGGGGGGGGGGGGGECEGGGGGGG?EEGCEGGGGGGEGGGGGGGGGEGGGGGGGGGGGGGGGGGGGGGGGGGCGGGEEGGGGGGC?EEGEC?>DGGGGGGGG*
@M00151:18:000000000-A117B:1:1101:16204:2699/2
GCTCTAATGTTCCTAACCCTGATGAGGCCGTCCCTAGTTTTGTTTCTGGTGCTATGGCTAAAGCTGGTAAAGGACTTCTTGAAGGTACGTTGCAGGCTGGCACTTCTGCCGTTTCTGATAAGTTGCTTGATTTGGTTGGACTTGGTGGCAAGTCTGCCGCTGATAAAGGAAAGGATACTCGTGATTATCTTGCTGCTGCATTTCCTGAGCTTAATGCTTGGGAGCGTGCTGGTGCTGATGCTTC
+
???A?BBBDDDDDEDDGGGGGGIIIIIHIHEHHHIIIHHIIHFHHHIIIDBGHIIIIHHIIHIIIHHAFGHHIIHIIIIIFFHHH-CFHFHHHGHIHHHHHHHFHHHHHHHHEHHHHHFGGGGFDFGGGEGEGGGDE@BAEGGCCC?CEGGEEGGEEEEDGGGGGGGGGEGGGGECGEGGGGCEEGGGGGGGGGGGEEGCGGGGGGGGGEEGGGECEGGEGCCCEGGEGGGC?C??EEGGGGGE
@M00151:18:000000000-A117B:1:1101:14269:2700/2
GAAGGAGTGATGTAATGTCTAAAGGTAAAAAACGTTCTGGCGCTCGCCCTGGTCGTCCGCAGCCGTTGCGAGGTACTAAAGGCAAGCGTAAAGGCGCTCGTCTTTGGTATGTAGGTGGTCAACAATTTTAATTGCAGGGGCTTCGGCCCCTTACTTGAGGATAAATTATGTCTAATATTCAAACTGGCGCCGAGCGTATGCCGCATGACCTTTCCCATCTTGGCTTCCTTGCTGGTCAGATTGGTC
+
???AAB?BBDDDDDDDGGGGGGIIIFFHIIIHHHHHIHHHHHHHHHHHHHIIHHHCHHEHHHHIHHHHHHHHH=DHHHHHFHHHGGGG=DEGGGGGGGGGGGGGGGGCEGGGEGG?CG8CGGGGGGGGGGGGGGGGGGGGGGGGGGGEGGEEGGGGEEGGGGGGGGGGGG?CEGGGGGGGGGGGGGGGDGGDGGGD8EEGEGGGGEGGGGGGGGGGGGEECCGEEEGGGEGEEGGEGGGEGEGE:C
@M00151:18:000000000-A117B:1:1101:15414:2700/2
GTGAACAGTGGATTAAGTTCATGAAGGATGGTGTTAATGCCACTCCTCTCCCGACTGTTAACACTACTGGTTATATTGACCATGCCGCTTTTCTTGGCACGATTAACCCTGATACCAATAAAATCCCTAAGCATTTGTTTCAGGGTTATTTGAATATCTATAACAACTATTTTAAAGCGCCGTGGATGCCTGACCGTACCGAGGCTAACCCTAATGAGCTTAATCAAGATGATGCTCGTTATGGTTTCCGT
+
?????BBBBDDDDDDDGFFGGGIIHIIIIHIEFFHHIIIIIIIFHIHHHIIIHHHHHIIIIIIIHIIGHHEGHIHIIGHIIIIHHIHHAEHIIIIIIIHHHHHHHHHHHHHHHHHHHHHHGGGGGGGGGGGGGGGGGGGGGGGGGGEGGGGGGGGGGGGGGGGGGGGGGGGGGGGGEGED>G>>GGGGEGGGGGGGGGGGGGDGGGGGGGGGGGEEGGGGGGGGGGGGGEGEGGGE?C4EEGGG:EEGGGE
@M00151:18:000000000-A117B:1:1101:13772:2701/2
AGCCGTTTGAGCTTGAGTAAGCATTTGGCGCATAATCTCGGAAACCTGCTGTTGCTTGGAAAGATTGGTGTTTTCCATAATAGACGCAACGCGAGCAGTAGACTCCTTCTGTTGATAAGCAAGCATCTCATTTTGTGCATATACCTGGTCTTTCGTATTCTGGCGTGAAGTCGCCGACTGAATGCCAGCAATCTCTTTTTGAGTCTCATTTTGCATCTCGGCAATCTCTTTCTGATTGTCCAGTTGCATTT
+
??AA???BDDDDDDDDGGFGGGIIIIIIIHHHHHIIIFHIIHIHIIIIIIIIIHIIHHHIHHHHHHHICFFHHHHIIHIIIIFHHHHBHHHHHEHGGGGGGGGGGGGGGGGEGGGGGGGGGGGGGGGGGGGGGGGEGGGEGGGGGGGGGGGGGGGCEGGGGGGGGGGGGGEGGGGGGGGGGGGGGGGGGGGCEGGGGGGGGGGEGGGGGGGGCEGGGEGGGGGGGGGGGGEGGGEEGGCCCEGGCEGGGGG
@M00151:18:000000000-A117B:1:1101:17291:2702/2
CCGCTTCCTCCTGAGACTGAGCTTTCTCGCCAAATGACGACTTCTACCACATCTATTGACATTATGGGTCTGCAAGCTGCTTATGCTAATTTGCATACTGACCAAGAACGTGATTACTTCATGCAGCGTTACCATGATGTTATTTCTTCATTTGGAGGTAAAACCTCTTATGACGCTGACAACCGTCCTTTACTTGTCATGCGCTCTAATCTCTGGGCATCTGGCTATGATGTTGATGGAACTGACCAAA
+
AAAAAAABDDDDDEDDGGGGGGGIIIIHHIHHHHIHIIHFHHHHIIIIIIIIIIIIIIHIIIIIIFHIHHIIIIIIIIHHIHFHIIIHIIIIHIIIIIIIHHHHHHHHHHHHHHHHHHFHHHHGGGGGGGGGGGGGGGGGGGGGGGGGGGGGGGGGGGGEEEGGGHGGGGGGGGGGGGGGGGGGGGGGGGGGGGGGGGGGGGGGGGGGGGGGGGGEEEEGGGGEEGEGEGGGGGGGGGGCEGGGGGGGGG
@M00151:18:000000000-A117B:1:1101:16993:2702/2
GACGACTTCTACCACATCTATTGACATTATGGGTCTGCAAGCTGCTTATGCTAATTTGCATACTGACCAAGAACGTGATTACTTCATGCAGCGTTACCATGATGTTATTTCTTCATTTGGAGGTAAAACCTCTTATGACGCTGACAACCGTCCTTTACTTGTCATGCGCTCTAATCTCTGGGCATCTGGCTATGATGTTGATGGAACTGACCAAACGTCGTTAGGCCAGTTTTCTGGTCGTGTTCAACAGA
+
?????@??DDDDDDDDGGGGGGIIFHHHIIIIIIIHIIIIIIIIIIIHIIIIGIIIIFHHIIIIHIIIIIIIIIHFHFHIHHIIIHIIIIIHHHHHHIIHIHHHFHHHHHHHHHGHHHHHHHHHHHHHHHGGGGGGGGGGGGGGGGGGGGGGGGGGGGGGGGGGGGEGGGGGGGGGGGGGGGGEGGGGCGGGGGGEECEEEGGGEGECGEEGGGGEGGGGAEGGECEEGEGGGGGGGGEDAEEGGGEGEG*
@M00151:18:000000000-A117B:1:1101:17447:2702/2
TTAAGGATATTCGCGATGAGTATAATTACCCCAAAAAGAAAGGTATTAAGGATGAGTGTTCAAGATTGCTGGAGGCCTCCACTATGAAATCGCGTAGAGGCTTTGCTATTCAGCGTTTGATGAATGCAATGCGACAGGCTCATGCTGATGGTTGGTTTATCGTTTTTGACACTCTCACGTTGGCTGACGACCGATTAGAGGCGTTTTATGATAATCCCAATGCTTTGCGTGACTATTTTCGTGATATTGGT
+
?????BBBDDDEDEDDGGGGFGHFHIIIIIIIHHIIIHIIHHIAFGFFHHIFGHFFCEHHIIIIHIIHIIIIIIGHIIIIHHHHHHHIHHIHHHHHHHHHHHHHHHHHHHHHGGGEGGGGGGGGGGGEGGGGGGGGGGGGEGGGGGGGGGGCEGGCGGGGEEEGGGGGEGGGGGGGGGGGGGGGGGGEGGGGGGDGGGGGGGGGGGGGGGGGGEGEGGGGGEGGGGGGGGGEGGGGGGGGGEECCCEGEC1
@M00151:18:000000000-A117B:1:1101:18332:2703/2
ATGTAGGTGGTCAACAATTTTAATTGCAGGGGCTTCGGCCCCTTACTTGAGGATAAATTATGTCTAATATTCAAACTGGCGCCGAGCGTATGCCGCATGACCTTTCCCATCTTGGCTTCCTTGCTGGTCAGATTGGTCGTCTTATTACCATTTCAACTACTCCGGTTATCGCTGGCGACTCCTTCGAGATGGACGCCGTTGGCGCTCTCCGTCTTTCTCCATTGCGTCGTGGCCTTGCTATTGA
+
??A??BB<?BBDDDDDGGGGGGHIIIIIIHHHFHIIHHHHHHIIIIIIGHHHFFHIHHIFHGHIIIIIIIHIIIIIIHHHEHHAEHHHCHHFHHHGEGGGGGGGGGGGGGGGGGGGGGGGGGGGGGGGGGGGGGGGEGGGGGGGGGGGGGGGGGGGGGGGGGGGGGGGGGGGGGGGDGGGGGGGGGGGGGGGGGDAGDAGGGGDGGGGGGGGECEGGGGGCEGCECADDGGGGE?ECEGCGGGG
@M00151:18:000000000-A117B:1:1101:19282:2703/2
CCCAATGCTTTGCGTGACTATTTTCGTGATATTGGTCGTATGGTTCTTGCTGCCGAGGGTCGCAAGGCTAATGATTCACACGCCGACTGCTATCAGTATTTTTGTGTGCCTGAGTATGGTACAGCTAATGGCCGTCTTCATTTCCATGCGGTGCACTTTATGCGGACACTTCCTACAGGTAGCGTTGACCCTAATTTTGGTCGTCGGGTACGCAATCGCCGCCAGTTAAATAGCTTGCAAAATACGTGGC
+
AAAAABBBDDDDDDDDGGGGGGIIIHHIIIHHIIIFGHHHIIIIIIIIIIHHIFHBHHHEFHHHHHIIFHHIIIIIIIHHHHHHHHHHGGGGGGGGGGGGGHGGGGGEEGGGGGGGGGGEGGGGGGGGGGGGEGGGGGGGGGGGGGGGGGGGGGGGGGGGGGGGGGGGGGGGGGGGGGGEGGGGGGGGGGGGGGGGGGGGEGGAGGGG?AEGDGGGGEGGGDGDGEEGGGEGGGGGGGGGGCCEEG:?E>
@M00151:18:000000000-A117B:1:1101:17116:2704/2
ACTGAGAAGTTAATGGATGAATTGGCACAATGCTACAATGTGCTCCCCCAACTTGATATTAATAACACTATAGACCACCGCCCCGAAGGGGACGAAAAATGGTTTTTAGAGAACGAGAAGACGGTTACGCAGTTTTGCCGCAAGCTGGCTGCTGAACGCCCTCTTAAGGATATTCGCGATGAGTATAATTACCCCAAAAAGAAAGGTATTAAGGATGAGTGTTCAAGATTGCTGGAGGCCTCCACTATGAA
+
?????BBBDDDDDDDDFGGGGGIIHHIIIIHIIIIHIIIIHIIIHHIHHHHHHHHIIIHHIIIIIHIIIIHHHIIIFHHHHHHHHAHHHHHHHHHHHDGGGGFGGGGGGGGGGGGGGCEEGGGGEEEGGGGGGGGGGGGGGGGGGGGGGGGGGGGGGGGGGGGGGGGGGGGGEGGGGGGGGGGCEGEGGGGGGGEEGECGGEGGGGCEEGGGEGGGGEGEEEEGEEEGGGEGECGCGGGGGEGGGGGGGGE
@M00151:18:000000000-A117B:1:1101:19312:2704/2
CTGCTATCAGTATTTTTGTGTGCCTGAGTATGGTACAGCTAATGGCCGTCTTCATTTCCATGCGGTGCACTTTATGCGGACACTTCCTACAGGTAGCGTTGACCCTAATTTTGGTCGTCGGGTACGCAATCGCCGCCAGTTAAATAGCTTGCAAAATACGTGGCCTTATGGTTACAGTATGCCCATCGCAGTTCGCTACACGCAGGACGCTTTTTCACGTTCTGGTTGGTTGTGGCCTGTTGATGCTAAAG
+
AAAAABBBDDBDDDDDGGFGGGHIIIIIIIIIIFFHIIIIIIIIIHIHHHIHHHHIIIIIIFHHHFHHFHIIIIIIIHHHHHIIIIIHIIIHHHHHHHEHHHHHHHHHHHHHGGFFGGGGGGCBEEGGGGGGGGGGG>GGGGGGGGGEGGGGGGGGGEGGCGGGGGGGGGGGEEEGEEGEGGGGGGEEEGGGGGGGEGGGGC>2<>GEAGGGGGECCEGEGCEEGGGGGGGGGGGGE?CCCECEEEEGGGG
@M00151:18:000000000-A117B:1:1101:16883:2705/2
AAAAGAAAGGTATTAAGGATGAGTGTTCAAGATTGCTGGAGGCCTCCACTATGAAATCGCGTAGAGGCTTTGCTATTCAGCGTTTGATGAATGCAATGCGACAGGCTCATGCTGATGGTTGGTTTATCGTTTTTGACACTCTCACGTTGGCTGACGACCGATTAGAGGCGTTTTATGATAATCCCAATGCTTTGCGTGACTATTTTCGTGATATTGGTCGTATGGTTCTTGCTGCCGAGGGTCGCAAGG
+
??????BBDD<BBDDDGGGGGGHFFFHIIIIIHIIHIIIHFEHHHIIIIIIIHIIIHIHDFCDBDHHHIIIHIIIIIIIIIHEEHHHIHIIFHIHHHHHHHHHHHHHHHHHHGGFGGGDFGGEGGEGGGBEGGGGEGGGGGGGGGGEEGGGGGGGGGGGGAGGGEEGGEGEGGGEGGEGGGGGGGGGGGGGGGGGG<EEGGGGGGGGGEE?CEEGGGEGA49CEGEGGGGGEEGGE<>DGGCCGGGGGE
@M00151:18:000000000-A117B:1:1101:15492:2705/2
CGCCATTAATAATGTTTTCCGTAAATTCAGCGCCTTCCATGATGAGACAGGCCGTTTGAATGTTGACGGGATGAACATAATAAGCAATGACGGCAGCAATAAACTCAACAGGAGCAGGAAAGCGAGGGTATCCTACAAAGTCCAGCGTACCATAAACGCAAGCCTCAACGCAGCGACGAGCACGAGAGCGGTCAGTAGCAATCCAAACTTTGTTACTCGTCAGAAAATCGAAATCATCTTCGGTTAAATC
+
???AAABBDDDEEEDDGGGGGGHHIHIIIIIHHHHHIIIIGIIIHFHHIIIIIHHHIHHIIIIIHHGDHHEHHIHIIIHIHHIFHHIHHHHHHHHHHHHHHHHHHHGGGFGGGFGGGGGGGEEGGGGG?CEGGGGGGGGGEGGGGGGEGGGGGGGGGEGGGAGGEGGGGGGGDGDDGGGGGGGGG>EGGDDC>E?CEGECGCEGEGGCC:CEGEGGGGG?CCE:C:CCECEEECCCCE??EEG8?CEECE
@M00151:18:000000000-A117B:1:1101:17412:2705/2
ATAATGTTTTCCGTAAATTCAGCGCCTTCCATGATGAGACAGGCCGTTTGAATGTTGACGGGATGAACATAATAAGCAATGACGGCAGCAATAAACTCAACAGGAGCAGGAAAGCGAGGGTATCCTACAAAGTCCAGCGTACCATAAACGCAAGCCTCAACGCAGCGACGAGCACGAGAGCGGTCAGTAGCAATCCAAACTTTGTTACTCGTCAGAAAATCGAAATCATCTTCGGTTAAATCCAAAACGG
+
???AABBBDDDDDDDDGGGGGGIHHHHHIIIIIIIIIHIIIIIIIHHHIHIIIIIIHIIHHHEHHIIIIIIIIIIHIIIHIIIHHHHHHHHHHHHHHHHHHHHHGGGGGGGGGGGGGGGGCEGGGGGGGGGGEGGGGGG?EGGGGGGGEGGGGGGGGGGGGEGGGDDGGDDDDGGGC<CAEDGEGEG:CE?EEGGGGGGGGGGGGGGGGEEEGGGGGGEGGGGCCCGGGGGGGGGEGGGGECEGGGGCAE
@M00151:18:000000000-A117B:1:1101:19579:2707/2
TGGTGGCGAATAAGTACGCGTTCTTGCAAATCACCAGAAGGCGGTTCCTGAATGAATGGGAAGCCTTCAAGAAGGTGATAAGCAGGAGAAACATACGAAGGCGCATAACGATACCACTGACCCTCAGCAATCTTAAACTTCTTAGACGAATCACCAGAACGGAAAACATCCTTCATAGAAATTTCACGCGGCGGCAAGTTGCCATACAAAACAGGGTCGCCAGCAATATCGGTATAAGTCAAAGCAC
+
??????B@DDDDDDDDGEGGGGHIIIIIIGIHHHIIHIHIHHHHFHIHHIIIFHFGHHHIHHHHIIIIIHIHHHH@CFFGHHHHHHHHHHHHHHGGGGGGGGGGGGGGGGGGGGGGGGEGGGGGGGGGGGGGGGGGGGGGGGGGGGGG><CEGGEGGGGGGGGGGGEEEGEEGGGGEGGGGGGEGGGGGGGGGGGGGGGGGEGGGGEEEGGGGGGGCCDGGGDGGGEE:CGG8CEGEGGEEEEGGCC
@M00151:18:000000000-A117B:1:1101:11867:2707/2
ATTAAGCCACTTCTCCTCATCCAACGCGTCAGTTTTTGACAGAATCGTTAGTTGATGGCGAAAGGTCGCAAAGTAAGAGCTTCTCGAGCTGCGCAAGGATAGGTCGAATTTTCTCATTTTCCGCCAGCAGTCCACTTCGATTTAATTCGTAAACAAGCAGTAGTAATTCCTGCTTTATCAAGATAATTTTTCGACTCATCAGAAATATCCGAAAGTGTTAACTTCTGCGTCATGGAAGCGATAAAA
+
AAAAABBBDDDDDDDDGGGGGGIIIHHHHHHHIIIIIHHIIIHHIIIFHIHIIIHIIIIHHHHHIGGHHHHHIHHHHHHHHHHHHHHHHHHHHGGGGGGGGGHGGGGGGGGGGGGGGGGGGGGGGGGGGGGGGGGGGGGGGGGGGGGGGGGGGGGGGGGGGGGGGGGGGGGEGGGGGGGGGGGGGGGGGGGGGGGGGGGGGGGGGGGGGEGEGGGGGGGGEGGGGGGGGGGGGGGGGGGGGCCEGG
@M00151:18:000000000-A117B:1:1101:15622:2707/2
ACCCTCCCGACTGCCTATGATGTTTATCCTTTGGATGGTCGCCATGATGGTGGTTATTATACCGTCAAGGACTGTGTGACTATTGACGTCCTTCCCCGTACGCCGGGCAATAATGTTTATGTTGGTTTCATGGTTTGGTCTAACTTTACCGCTACTAAATGCCGCGGATTGGTTTCGCTGAATCAGGTTATTAAAGAGATTATTTGTCTCCAGCCACTTAAGTGAGGTGATTTATGTTTGGTGCTATTG
+
A?A?AAAAED=BDDDDGGGGGGIIIHHIIIIIIIHIIIHHHHHHHIGHHICFHHHIIIIHIIIHFHHHGIFHHHHHHHIIIIIIFHIHHHHHHHHHHDEHHHHHGEGGGEGGGGGGGGEGGGGGGEGGGEGGGEGGGGGEGGGGGGGGGGGGGGGGGGGGEGGGGGGGGGGGGEEGGEGGEEGGGGGGGGEGGGC?CGGGGGGGGEEEGGGGGGGEGEGGGGCCEGG:?EGGGGGEGGGGGGEGGGGGG
@M00151:18:000000000-A117B:1:1101:16711:2708/2
TCTGAACAGCTTCTTGGGAAGTAGCGACAGCTTGGTTTTTAGTGAGTTGTTCCATTCTTTAGCTCCTAGACCTTTAGCAGCAAGGTCCATATCTGACTTTTTGTTAACGTATTTAGCCACATAGAAACCAACAGCCATATAACTGGTAGCTTTAAGCGGCTCACCTTTAGCATCAACAGGCCACAACCAACCAGAACGTGAAAAAGCGTCCTGCGTGTAGCGAACTGCGATGGGCATACTGTAACCATAAG
+
??A?ABBBDDDDDDDEGGGGGGIIIHHHHEFHHHHCFFHIHHFDFGFHHHIIIDGHFHIGFGFHIHIHHFHIIIIIIIIIIIIIIEHHIIIIHGGDGHIIIHHHHHHHHFFHHHHHHHCCFHHDFGGGFGGGGGGEEGGGGGGGGEEGGGGGGECEGEGGGGGGGG:CEEEGGE:CEEECEGGGG88CCCEEEEGGGGCCEGGGGGGGCEGEEGGGGCEGGGGGGGGGGGGCGGCEEGGEGGGGG:CCCC?
@M00151:18:000000000-A117B:1:1101:18848:2708/2
ATATGAGAAGAGCCATACCGCTGATTCTGCGTTTGCTGATGAACTAAGTCAACCTCAGCACTAACCTTGCGAGTCATTTCTTTGATTTGGTCATTGGTAAAATACTGACCAGCCGTTTGAGCTTGAGTAAGCATTTGGCGCATAATCTCGGAAACCTGCTGTTGCTTGGAAAGATTGGTGTTTTCCATAATAGACGCAACGCGAGCAGTAGACTCCTTCTGTTGATAAGCAAGCATCTCATTTTGTGCATA
+
?AA??BBBDDDDDDDDGGGGGGHHIIIIIIHHHHHIIIIIIIIIIIIIIIHIIIHIIIIHIIHIIIIIHIHHHHIIIIIIIIIIIIIIHICGHIHHHHHHHHHHHHHHHHHHHHHEHGGGGGGGGGGGGGGGGGGGGGGGGHGGGGGHGGGGGGGGGGGGGGGGGGGGGGGGGGGGGGCCCGGGGGGGGGGGGGGGGGGGGGGGGGGECEGGGGGGGGGGGGGGGGGGGGGGGGGGEEGGGGGGGEGCEGC
@M00151:18:000000000-A117B:1:1101:19054:2708/2
GCGCAAGGATAGGTCGAATTTTCTCATTTTCCGCCAGCAGTCCACTTCGATTTAATTCGTAAACAAGCAGTAGTAATTCCTGCTTTATCAAGATAATTTTTCGACTCATCAGAAATATCCGAAAGTGTTAACTTCTGCGTCATGGAAGCGATAAAACTCTGCAGGTTGGATACGCCAATCATTTTTATCGAAGCGCGCATAAATTTGAGCAGATTTGTCGTCACAGGTTGCGCCGCCAAAACGTCGGCTA
+
?????B@?DDDDDDDDGGGGGGIIIIIIIIIHHGHHHIIIHIIIIIIIIFHHHIIIIIIFHHHHIIHHIIGIHIIHIIIIIGHHIIHIIHIIIIIIIIHHHHHHHHHHHHHHHHHHHHHHHEEGEFDGGGGGGGGGGGGGGGGGGGGEEEGEGGEGGGGGEGGGGEGGGGGGGGGGGGGGGGGGGGGGGGGG?DDDGGGGGEGGGGEEEEGGGGGGGGGGGGGGGGCC:CGAGGGGGGGGGGGGGG>DEE
@M00151:18:000000000-A117B:1:1101:19927:2709/2
TTCGTATGTTTCTCCTGCTTATCACCTTCTTGAAGGCTTCCCATTCATTCAGGAACCGCCTTCTGGTGATTTGCAAGAACGCGTACTTATTCGCCACCATGATTATGACCAGTGTTTCCAGTCCGTTCAGTTGTTGCAGTGGAATAGTCAGGTTAAATTTAATGTGACCGTTTATCGCAATCTGCCGACCACTCGCGATTCAATCATGACTTCGTGATAAAAGATTGAGTGTGAGGTTATAACGCCGAAG
+
AAAA?BBBDDDDDDDEGGGGGGIIIIIIIIIIIHHIIIIIIIIIIIIIIIIIIIIIHHHHHHIIIHFHFHIIHHIHIIIIHHHHHHIIIHHHHHHHHHHHHHHHHHHHHHHHGGGGGGGGGGGGGGGGGGGGGGGGGGGEEGGGGHGGGGGGEEGGCGGGGGGGGEGGGGEGGGGGGGGEGGGEGGGGGGGGGGEGGGGGGGGGGGGGGGGGGGEEGGGGCEGGGGGGGGECCGGG?EGGGGEGG<A?GD
@M00151:18:000000000-A117B:1:1101:16115:2710/2
CGTGATATTGGTCGTATGGTTCTTGCTGCCGAGGGTCGCAAGGCTAATGATTCACACGCCGACTGCTATCAGTATTTTTGTGTGCCTGAGTATGGTACAGCTAATGGCCGTCTTCATTTCCATGCGGTGCACTTTATGCGGACACTTCCTACAGGTAGCGTTGACCCTAATTTTGGTCGTCGGGTACGCAATCGCCGCCAGTTAAATAGCTTGCAAAATACGTGGCCTTATGGTTACAGTATGCCCATCG
+
?????BBBDEDBDD@DGGGGGGIIIIIIIHHHHHHFHHHHHHIIIHHIHHHIIIIIIHHIHHHHHIIHHHHHDGHHHHHHFHFHHHHHHHHHHHGGGGGGGGFGGGGGGGEGGGGGGGGGGGGGGGGGGGGGGGGGGGGGGGGGGGGGGGGGGGGCEGGGGG<EGGGGGGEGGGGGCCD<CDGGEGGGGGGGGGGGGGGGDEGGGGGGCEEGGEGEEGGGCCCEGGGEEGEGG:EGGEG?E:C?C::CEG
@M00151:18:000000000-A117B:1:1101:14124:2711/2
CGCTTTGAGTCTTCTTCGGTTCCGACTACCCTCCCGACTGCCTATGATGTTTATCCTTTGGATGGTCGCCATGATGGTGGTTATTATACCGTCAAGGACTGTGTGACTATTGACGTCCTTCCCCGTACGCCGGGCAATAATGTTTATGTTGGTTTCATGGTTTGGTCTAACTTTACCGCTACTAAATGCCGCGGATTGGTTTCGCTGAATCAGGTTATTAAAGAGATTATTTGTCTCCAGCCACTTAAGTG
+
?AA???BBDDDDDDDDGGGCGGIHHHHHIIIIIHIHHHHHIIIIIIGHIIIIIIIIIIHHHGHHIFGCHHHHIBFHHAFH<EHHHHHHHHDFHHHHHHHHHFHHFCFGGGGGGGGGGGGGGGGGGEGGGEGGGGAAEEGGGGCGGGGGGGGGEGGEGGGECGGGGEGGGGEGEGGGGGGGGGGGGGCEGGGGGG<AGGGCEEEGGGGEGGGGEG:CEEEEGGGGGGGEEGGGGEGGEGEEEGCEGGGCC:?
@M00151:18:000000000-A117B:1:1101:19543:2711/2
GGATGCCTGACCGTACCGAGGCTAACCCTAATGAGCTTAATCAAGATGATGCTCGTTATGGTTTCCGTTGCTGCCATCTCAAAAACATTTGGACTGCTCCGCTTCCTCCTGAGACTGAGCTTTCTCGCCAAATGACGACTTCTACCACATCTATTGACATTATGGGTCTGCAAGCTGCTTATGCTAATTTGCATACTGACCAAGAACGTGATTACTTCATGCAGCGTTACCATGATGTTATTTCTTCATTT
+
?????BBBDDBDDBDDGGGGDGHHHIHHHIIIIGHIIIIIIHHHIFFHHIIHIIHHHHHHHGHHHGEFHHHIIHIGHHHIHHIIIHFGHHHGHHHHHHHHHHHHHHHGGGGGGGGGGGEGEGGGGGGGGGGGGGGGGGGGGEGGGGGGEGGGGGGGGGGGGGGGGGCEGGGGGGGGGGGGGGGGGGGGGGGGGGGGGEGGEEEECEEC8ECEEGGGGGGGGGGEGGGGGGGGGGGGGEECCEGGGGGEGG:
@M00151:18:000000000-A117B:1:1101:12408:2712/2
ACGTACGGATTGTTCAGTAACTTGACTCATGATTTCTTACCTATTAGTGGTTGAACAGCATCGGACTCAGATAGTAATCCACGCTCTTTTAAAATGTCAACAAGAGAATCTCTACCATGAACAAAATGTGACTCATATCTAAACCAGTCCTTGACGAACGTGCCAAGCATATTAAGCCACTTCTCCTCATCCAACGCGTCAGTTTTTGACAGAATCGTTAGTTGATGGCGAAAGGTCGCAAAGTAAGAG
+
??????BBDDDDDDDDGGFFFGIIIIIIIIHHIHIIIIIIIIIIGHIGGH?DDFHHHHHIIIHHHHHIIIIIIIHIIIIIIIHGHHIHHIIIIIIHHIHIIHHHHHHHHHHHHHHHHHHHHHHHHHGGGGGGGGGGGGGGGGGGGGGGGGEGGGGGGGGGEGGGGGGGGGGEGGGCGGGGGGGGGGGGGGGGGGGEGGGGEGEGGGGGGGGGCCEEGCCEEGGCEG:CEGGGGGC*?DGGEGCCC??CE
@M00151:18:000000000-A117B:1:1101:17232:2712/2
CCTGACCGTACCGAGGCTAACCCTAATGAGCTTAATCAAGATGATGCTCGTTATGGTTTCCGTTGCTGCCATCTCAAAAACATTTGGACTGCTCCGCTTCCTCCTGAGACTGAGCTTTCTCGCCAAATGACGACTTCTACCACATCTATTGACATTATGGGTCTGCAAGCTGCTTATGCTAATTTGCATACTGACCAAGAACGTGATTACTTCATGCAGCGTTACCATGATGTTATTTCTTCATTTGGAGG
+
??AAABBADDDDDDDDGGGGGGIIIIIIIIIIIIIIIHHIGHIIIIHIHHHIIHIIHHIIIHHIHHIIIIIIIIIIHIFHHFHHIHIHHHHHHHHHHHHHHHHHHHHGGGGGFGGGGGGGGGGGGGGGGGGGEGGGGGGGGGGEGGGGGGGGGGGGGGGGGGGGGGGGGGGGGGGGGGGGGCGGGGGGGGGGGGGGGEEEGGGEGGGGGGGGGGGGGGGGGEEGGGGGGGGGGGGGGGGGGGGGGGGECC8
@M00151:18:000000000-A117B:1:1101:20658:2712/2
NGAGATTCTCTTGTTGACATTTTAAAAGAGCGTGGATTACTATCTGAGTCCGATGCTGTTCAACCACTAATAGGTAAGAAATCATGAGTCAAGTTACTGAACAATCCGTACGTTTCCAGACCGCTTTGGCCTCTATTAAGCTCATTCAGGCTTCTGCCGTTTTGGATTTAACCGAAGATGATTTCGATTTTCTGACGAGTAACAAAGTTTGGATTGCTACTGACCGCTCTCGTGCTCGTCGCTGCGTTGAG
+
#55???BBDDDEDDDDGGGGGGIIIIIIHIIHHEHHIIIIIIIIIIIHHIIHHHHHIIIIIIIHIHIIIIIIIIEGHIIIIIIIIIIIHIIIIHHIIIIIIIIIIHHHFHHHHHHHHHHHHHGGGGGGGGGGGGGGGGGGGGGGGGGGGGGGGGGGGGGEGGGGGEGGGGEGGGGGGGGGGGGGGGGGGGGGCEEGG?>GGGGGGGGGGGGGGGGGGGGGGGGGGGGGGGGEEGGGGGGGGGGGGGGCDCE
@M00151:18:000000000-A117B:1:1101:20190:2713/2
GCTGACAACCGTCCTTTACTTGTCATGCGCTCTAATCTCTGGGCATCTGGCTATGATGTTGATGGAACTGACCAAACGTCGTTAGGCCAGTTTTCTGGTCGTGTTCAACAGACCTATAAACATTCTGTGCCGCGTTTCTTTGTTCCTGAGCATGGCACTATGTTTACTCTTGCGCTTGTTCGTTTTCCGCCTACTGCGACTAAAGAGATTCAGTACCTTAACGCTAAAGGTGCTTTGACTTATACCGATAT
+
???A?BBBDDDDDDDDFFFFFFHHHIIIBHHHIIHHIIIIHHHIIIIIHIIIHIIIIFHGGFGHHFGHGGHHHHHIIHHHHHHIIIFIHHGHHHHHHHGHHHHHHHHHHHHHHFFFFFFFFFFFFFFEFFFEEEEEEFFFFFFFFEFFFFFFFFFFFFFFFFFFEFFFFFFCEDDDEFFFFEAFFFFFEEEEEFFFFEDDDDFFFEEFFEFFFFFFFFFFFEEDEEEFEE*?EEEFEEEEFCCEFFEEDDD
@M00151:18:000000000-A117B:1:1101:17353:2714/2
ACCGGAGTAGTTGAAATGGTAATAAGACGACCAATCTGACCAGCAAGGAAGCCAAGATGGGAAAGGTCATGCGGCATACGCTCGGCGCCAGTTTGAATATTAGACATAATTTATCCTCAAGTAAGGGGCCGAAGCCCCTGCAATTAAAATTGTTGACCACCTACATACCAAAGACGAGCGCCTTTACGCTTGCCTTTAGTACCTCGCAACGGCTGCGGACGACCAGGGCGAGCGCCAGAACGTTTTTTAC
+
AAAAA@B?DDDDDDDDGGGFGGHHIIHIHHHHHHIIHIIIIIIIIIIIIHHIIIIFFHHHHHHIIHFGHIIGHHHHHIIIHFHHHHHHGEEDDFGGGGGGGGGGGGGGGGGGGGGGGGGGGEEGGGGGGGGGGGGGGGGGGGGGGGGGGGGGGGGGGGGGGGGGGGGGGGGGGGGEGGG?<DGGGGGGGGGGGGGGGGGGGGGGGGGGGGGGGADGGGGGGGGGGEEGGGGGGGGGGGGGGG8CEGGGGG
@M00151:18:000000000-A117B:1:1101:15798:2714/2
AAAATGTGACTCATATCTAAACCAGTCCTTGACGAACGTGCCAAGCATATTAAGCCACTTCTCCTCATCCAACGCGTCAGTTTTTGACAGAATCGTTAGTTGATGGCGAAAGGTCGCAAAGTAAGAGCTTCTCGAGCTGCGCAAGGATAGGTCGAATTTTCTCATTTTCCGCCAGCAGTCCACTTCGATTTAATTCGTAAACAAGCAGTAGTAATTCCTGCTTTATCAAGATAATTTTTCGA
+
?????BBBDDDDDDDDGGGGGGHIHIIIIIFGHHIBHHHHHFHHIIIHHIIIIIHIIIIIIIIIIHGHIIHHIHHHHHHHHIIHIHHHHHHHGHHFFHHFFHHHHHHHGGGGGGGGGGGGGGGGGGGGGGGEGGGGGGGGGGGGGGGGGGGGCDACGGGGGGGGGGGGGGGGGGGGGGEGGGGGGGGGGGGGGGGGGGGGGGEEEGEEGEGGGGGGGGGGGGGEGGGGGGGGGGGGGGGG<E
@M00151:18:000000000-A117B:1:1101:15996:2715/2
ATCTCGGCAATCTCTTTCTGATTGTCCAGTTGCATTTTAGTAAGCTCTTTTTGATTCTCAAATCCGGCGTCAACCATACCAGCAGAGGAAGCATCAGCACCAGCACGCTCCCAAGCATTAAGCTCAGGAAATGCAGCAGCAAGATAATCACGAGTATCCTTTCCTTTATCAGCGGCAGACTTGCCACCAAGTCCAACCAAATCAAGCAACTTATCAGAAACGGCAGAAGTGCCAGCCTGCAACGTACCTT
+
?AA??BAADDDDEEEDGGGGGGIIIIIIHHHHIIIIIIIIGGHIIIIIIIIIHHHIIHIIIIIIIHHHHHHHHIIHIIIIIIIIIIIIHHHHHHHHHHHHHHHHHHHGGGGGGGGGGGHGGGGGGGGGGGGGGGGGGGGGGGGHGGGGGGGGGGGGGGGGGGGGGGGGGGGGGGGGGGGGGGGGGGGGGEGGEGGGGGGGGGGGGGGGGGGGGGGGGGGGGGGGGGEEECCCEG:CEEEGCGGGEEEEEE
@M00151:18:000000000-A117B:1:1101:14772:2716/2
ACCAGGGCGAGCGCCAGAACGTTTTTTACCTTTAGACATTACATCACTCCTTCTGCACGTAATTTTTGACGCACGTTTTCTTCTGCGTCAGTAAGAACGTCAGTGTTTCCTGCGCGTACACGCAAGGTAAACGCGAACAATTCAGCGGCTTTAACCGGACGCTCGACGCCATTAATAATGTTTTCCGTAAATTCAGCGCCTTCCATGATGAGACAGGCCGTTTGAATGTTGACGGGATGAACATAATAAG
+
??AAAAA?DDDDDDDDGGGGECFHIHHIIIHHHHHGHIIHIIIIIIIIHIIHHHIIGIIFHHHIIIIHHIHHHHHFHHHHHHHHHHHDGEEFGGGGGGGGGGGGGGGGGGGGGGGGGGGGGGGGGGGCEGGGGGGGGGGGGGGGGGGGGGGGGGGGGGGGGDCEGGGGGGGGGGGGGGGGECGGGGGEEGEGGGGGGEDGGGGGGGGEGGGGGGGGGEG?'8CGGEECCEGGGGGD?CCEGGGGGGGGGC
@M00151:18:000000000-A117B:1:1101:15106:2716/2
GTCGCCGACTGAATGCCAGCAATCTCTTTTTGAGTCTCATTTTGCATCTCGGCAATCTCTTTCTGATTGTCCAGTTGCATTTTAGTAAGCTCTTTTTGATTCTCAAATCCGGCGTCAACCATACCAGCAGAGGAAGCATCAGCACCAGCACGCTCCCAAGCATTAAGCTCAGGAAATGCAGCAGCAAGATAATCACGAGTATCCTTTCCTTTATCAGCGGCAGACTTGCCACCAAGTCCAACCAAATCAAG
+
????AAABDDDEEEDDGGGGGGIIIIIIIIIHHHIIIIIIIIIIIIIIHHIIIHHIIHHIIIHIIIIIHIIIIIIIIIIIIIIHHHHHIIHIIIIIIHEHHHHHHHHHHHHHHGGGHGGGGGGGGGGGGGGHGGGGGGGGGGGGGGGGGGGGGGGGGGGGGGGGGGGGGGGGGEGEGGGGGGGGGGGGEEGGGGGGGGGGGEGGGGGGGGGGGGGGGGCGGGGGGGGEEGEGGGGEC?EGGEGGEEGGEE*
@M00151:18:000000000-A117B:1:1101:19105:2717/2
AAGCATTTGGCGCATAATCTCGGAAACCTGCTGTTGCTTGGAAAGATTGGTGTTTTCCATAATAGACGCAACGCGAGCAGTAGACTCCTTCTGTTGATAAGCAAGCATCTCATTTTGTGCATATACCTGGTCTTTCGTATTCTGGCGTGAAGTCGCCGACTGAATGCCAGCAATCTCTTTTTGAGTCTCATTTTGCATCTCGGCAATCTCTTTCTGATTGTCCAGTTGCATTTTAGTAAGCTCTTTTTGAT
+
AAAAABBBDDDEDDDDGGGGGGIHIHIIIIIIIIIIIIIIHHIIIIHIII?EEFHIIIIIIIIIHIIHHHHHHHHHHHHHFHHHHHHHHHHHHHHHHHHGGGGGGGGGGGGGGHHGHGGGGGGGGGGGGGGGGGGGGGGGGGHGGGGGGGGGGGGGGGGGGGGGGGGGGGGGGGGGGGGGGGGGGEGGGGGGGGCGGGGGGGGGGGGGGGGGGGGGEGGEEGEEGGGGGGGGGGEEEGGGGGGGGGGGGGG
@M00151:18:000000000-A117B:1:1101:11200:2717/2
NCAAAAGCAATATCAGCACCAACAGAAACAACCTGATTAGCGGCGTTGACAGATGTATCCATCTGAATGCAATGAAGAAAACCACCATTACCAGCATTAACCGTCAAACTATCAAAATATAACGTTGACGATGTAGCTTTAGGTGTCTGTAAAACAGGTGCCGAAGAAGCTGGAGTAACAGAAGTGAGAACCAGCTTATCAGAAAAAAAGTTTGAATTATGGCGAGAAATAAAAGTCTGAAACATGATTAA
+
#5<???BBDDDDDDDDGGGGGGHIIIIIHHIIHIHIHIIIIHHHHHHHIIIHHIIFGFHIIHIIIIIHHHIIIIHIFHIIIHHHHHHHHHHHFHFHHHHHHHHGGGGGGGGEEGGGGGGGGGGGGGGGGGGGGGEEGGGGGGGGGGGGGEGGGGGGEECEGGGGGGGGGGGGEGG:CEEGGGGGEGGGGGGEGGEGGGGGGGGGGGGGGG:CCEGGGGECCCGDD>2CGECEGGC*:CEGGGGGCEE:CCE
@M00151:18:000000000-A117B:1:1101:20074:2718/2
TTATCGTTTTTGACACTCTCACGTTGGCTGACGACCGATTAGAGGCGTTTTATGATAATCCCAATGCTTTGCGTGACTATTTTCGTGATATTGGTCGTATGGTTCTTGCTGCCGAGGGTCGCAAGGCTAATGATTCACACGCCGACTGCTATCAGTATTTTTGTGTGCCTGAGTATGGTACAGCTAATGGCCGTCTTCATTTCCATGCGGTGCACTTTATGCGGACACTTCCTACAGGTAGCGTTGA
+
??AA??B?DDDDDDDDFGFGGGIHHHIIIIEFHFHHDHHHHIIHIHHHHHIIIIIHHHHIIIIIIIIIIIIHHCEDHHHHHHHHHHHHHHHGGGBFE@EEGGGGEGGGGGGGGGGGGGGGGGGGGGCGGGGGGGGGGGGGGGGGGGGGEEGGGGGCCGGGGGGGGGGGGGGGGCEGGECCGGGGGGGEGGGGGDGGGGECGGEGGGGGE>8<>EGGGGECEGGG22>EGGGGEGGGGGE?C?<?CDE
@M00151:18:000000000-A117B:1:1101:14078:2719/2
TGATATTAATAACACTATAGACCACCGCCCCGAAGGGGACGAAAAATGGTTTTTAGAGAACGAGAAGACGGTTACGCAGTTTTGCCGCAAGCTGGCTGCTGAACGCCCTCTTAAGGATATTCGCGATGAGTATAATTACCCCAAAAAGAAAGGTATTAAGGATGAGTGTTCAAGATTGCTGGAGGCCTCCACTATGAAATCGCGTAGAGGCTTTGCTATTCAGCGTTTGATGAATGCAATGCGACAGG
+
AAA??BBBDDDDDDDDGGGGGGIIIHHHHHHHBHHHHHHHHHHHHHHGFFGHIIFHHHHIHHHEHHIGHHHHHEHHHHHHHHHHGGGGGGGGGGGGGGGGGGGGEGGGGGGGGEGGGGGGGGGGGGGGGGGGGGGGGGGGGGGGGGEGGGGGG?CEGGGGGGGGGGEEEGGGGGGGEEEGGGGGGGGGGGGGGGGGGGGCGECGDG>GGECGGGGGGGGEEGGGGEEDEEEGGGGGGGGGGCECGAGG
@M00151:18:000000000-A117B:1:1101:15899:2719/2
CCGCTTTTCTTGGCACGATTAACCCTGATACCAATAAAATCCCTAAGCATTTGTTTCAGGGTTATTTGAATATCTATAACAACTATTTTAAAGCGCCGTGGATGCCTGACCGTACCGAGGCTAACCCTAATGAGCTTAATCAAGATGATGCTCGTTATGGTTTCCGTTGCTGCCATCTCAAAAACATTTGGACTGCTCCGCTTCCTCCTGAGACTGAGCTTTCTCGCCAAATGACGACTTCTACCAC
+
???????BDDDDDDDDGGGGGGIIIIIIGIHIIIIIIIIIIIIIIIIIIIIIDGHHIIFIICCFFHHHIFHIHIIHGIIIIIIIIIIIIIHHHFHHHHHDCHHHHHHHHHHHHFHGGGGGEGGGGGGGGGGGGGGGGGGGGGGGGGGGGGECCCDGGGEGEGGGGEEEGGGGGGGGGGGGGGEEGGGGGEGEGGCEGGGGGGGGGGGGEECCEEGCEEECGGGGGGGGGGGGGGGEGGCGGGGGGGG
@M00151:18:000000000-A117B:1:1101:16534:2719/2
ATAAATTTGAGCAGATTTGTCGTCACAGGTTGCGCCGCCAAAACGTCGGCTACAGTAACTTTTCCCAGCCTCAATCTCATCTCTCTTTTTGCGTTCTGCTTCAATATCTGGTTGAACGGCGTCGCGTCGTAACCCAGCTTGGTAAGTTGGATTAAGCACTCCGTGGACAGATTTGTCATTGTGAGCATTTTCATCCCGAAGTTGCGGCTCATTCTGATTCTGAACAGCTTCTTGGGAAGTAGCGACAGCTT
+
?AA??BBBDDDDDDDDGGGFGEHHFHHIHFHIIHHHHHHHHHFHHHHHHHHHHFHHIIIIIIIHIIIIIIIHFEGHHHHHHHHHHHHHHHHHHHHHHHGGGGGFGGGGGGGGGGGGGGGGGGGGDGGGGGGGGGGGGGGGGGCEGGGEGGGGGGGGGEGGGGGEGGGGGGGGGGGGGCEGEEEGGGGGGGGGGGGEGGEGGGEGE<GGAGCGGGGGGGGGGGGGGGEGGGGGGE:CEGGEEGEGGGGGGG?
@M00151:18:000000000-A117B:1:1101:15016:2719/2
ATAGTCAGGTTAAATTTAATGTGACCGTTTATCGCAATCTGCCGACCACTCGCGATTCAATCATGACTTCGTGATAAAAGATTGAGTGTGAGGTTATAACGCCGAAGCGGTAAAAATTTTAATTTTTGCCGCTGAGGGGTTGACCAAGCGAAGCGCGGTAGGTTTTCTGCTTAGGAGTTTAATCATGTTTCAGACTTTTATTTCTCGCCATAATTCAAACTTTTTTTCTGATAAGCTGGTTCT
+
?AAA?BBBDDDDDDDDGGGGGFHIIIHHHIIIIIHHHHIIHHIHHHHHHIHDHHHHIIIIHHIIIIIIIIIFFFFGHHII@GHIHHFG7CGGHDFHFHHHHHHHGGGGGGGGGGGGGGGGGGGGGGGGGGHGGGGEGGGEGGGGGGGGGGGGGGGGGG?AGGCEGGGGGGGGGGGGGEGGGGGGGGGEGGGGGGGGGGGGGGGGGEGGGGCEGGGGGGGGGGGGGGGGGEEECGGGGGGGGGG
@M00151:18:000000000-A117B:1:1101:17680:2719/2
TGGTAATAAGACGACCAATCTGACCAGCAAGGAAGCCAAGATGGGAAAGGTCATGCGGCATACGCTCGGCGCCAGTTTGAATATTAGACATAATTTATCCTCAAGTAAGGGGCCGAAGCCCCTGCAATTAAAATTGTTGACCACCTACATACCAAAGACGAGCGCCTTTACGCTTGCCTTTAGTACCTCGCAACGGCTGCGGACGACCAGGGCGAGCGCCAGAACGTTTTTTACCTTTAGACATTACATC
+
??A??BBBDDDDDDDDGGGGGGIIIIHHIIIIIHHIIIIIIIIIIIIIGIHHHIIIHBFHHGHFFAEHHHHHHDHHFHHHHHHHHHHHHHHGGGGGGGGGGGGGGGGGGGGGGGGGGGGGEGGGGGGGGGGGGGGGGGGGGGGGGGGGGGGGGGGCGEGGGGGGGGGGGGGGGGGCEGGGGGEGGGGGGGGGGGDGGGGGGGGGGGGGGGGGGGGGGGGGGDGGGG?CE?EGGGGGGEEEEEGGGCEEEG
@M00151:18:000000000-A117B:1:1101:15658:2720/2
AATCACGTTCTTGGTCAGTATGCAAATTAGCATAAGCAGCTTGCAGACCCATAATGTCAATAGATGTGGTAGAAGTCGTCATTTGGCGAGAAAGCTAAGTCTCAGGAGGAAGCGGAGCAGTCCAAATGTTTTTGAGATGGCAGCAACGGAAACCATAACGAGCATCATCTTGATTAAGCTCATTAGGGTTAGCCTCGGTACGGTCAGGCATCCACGGCGCTTTAAAATAGTTGTTATAGATATTCAAATAA
+
??AAABABDDDDEDDDGGFFFGHHHIIHHIIIHHHHIIIIIIIHFHHIIIIIIIIHHHIGIIIGIIFHHFHIFFFFGHHHHIIIIIHHHHHHHHHHIDGHHHHHHHHHHHHHHHHHGGGGEGGGGGGGDGGHGGGGGGGGGGGGGGEGGGGGGGGEGGGGGGGDEGGGGGGGGGGGGGGGGGGGGGGGEGGGGGGGEE8CEGGCEGGGGGGGGGGGGGGGGEE?EGGGGGEECCCCCEGEEEGGGCE:CE*
@M00151:18:000000000-A117B:1:1101:17560:2720/2
GATATTTTTCATGGTATTGATAAAGCTGTTGCCGATACTTGGAACAATTTCTGGAAAGACGGTAAAGCTGATGGTATTGGCTCTAATTTGTCTAGGAAATAACCGTCAGGATTGACACCCTCCCAATTGTATGTTTTCATGCCTCCAAATCTTGGAGGCTTTTTTATGGTTCGTTCTTATTACCCTTCTGAATGTCACGCTGATTATTTTGACTTTGAGCGTATCGAGGCTCTTAAACCTGCTATTGAGG
+
AA?AABBBDDDDDDDDGGGGGGIIIIIIFHIIIHCCHHIIIIHHIIIIIHGHHIIIIIIIHHHIIHHIHHFGHHCGHIGHHHHIGHHIIFGHIIIIIIIIIIIHHHHHHHHHHHHHHHHHHGGGGGGGGGGHGGGGGGGGGGHGGGGGGGHGEGGGGGGGGGGHGEGGGEGEGGGGGGEGGGGGGEGGECGGGGECCGGGGG8EGGGGGG:?CEEGCCCCDACEEEECGDEGEGEEGEGGGEGCEC:?EG
@M00151:18:000000000-A117B:1:1101:16598:2720/2
AAACATTCTGTGCCGCGTTTCTTTGTTCCTGAGCATGGCACTATGTTTACTCTTGCGCTTGTTCGTTTTCCGCCTACTGCGACTAAAGAGATTCAGTACCTTAACGCTAAAGGTGCTTTGACTTATACCGATATTGCTGGCGACCCTGTTTTGTATGGCAACTTGCCGCCGCGTGAAATTTCTATGAAGGATGTTTTCCGTTCTGGTGATTCGTCTAAGAAGTTTAAGATTGCTGAGGGTCAGTGGTATCG
+
?AAA?BBBDDDDDDDDGGGGGGIIFHIIIIHFHIHIIIIIIIIIIIHIIIIIIIIIHHHHIIIIHHIIIIIHHHHHIIIIHHHHHHHHHHHHHHHHHHHHHHHHHGGGGGGGGEGGGGGEGGGGGGGGGGGGGGGGGGEGGGGGGGGGGGGGGEGGGGGGGGGGGGGGGGGGGGGGGGGGGGGGGGGGGGGGGGGGGGGGGGGGGGGGGGGGGEGGGEGEGGCEGCEEEGGGGGEGGGGGGGGCCGEEGG?
@M00151:18:000000000-A117B:1:1101:19509:2721/2
CTCGGAAACCTGCTGTTGCTTGGAAAGATTGGTGTTTTCCATAATAGACGCAACGCGAGCAGTAGACTCCTTCTGTTGATAAGCAAGCATCTCATTTTGTGCATATACCTGGTCTTTCGTATTCTGGCGTGAAGTCGCCGACTGAATGCCAGCAATCTCTTTTTGAGTCTCATTTTGCATCTCGGCAATCTCTTTCTGATTGTCCAGTTGCATTTTAGTAAGCTCTTTTTGATTCTCAAATCCGGCGTCAA
+
AAAAAAABDDDDDDDDGGGGGGHIIIHHHHIICFFHIIIIIIIIIGHHIHHHHHHHHHHHHIHHHHIIIIIIIIIHIFIHHHHHHHHHHHHHHHHHHHHHHHHHHHHGGHGGGGGGGGGGGGGGGGGGGGGGGGGGGGGGGGGGGGGGGGGGGGGGGGGGGGGGGGGGGGGGGGGGGGGGGEGGGGGGGGGGGGGGGGEGGGGGGGGGGGGGGGGGC?EGGGGGGGGGGGDCGGGGGGGGGGGGGGGGGGC
@M00151:18:000000000-A117B:1:1101:16318:2721/2
CAGCGCCTTCCATGATGAGACAGGCCGTTTGAATGTTGACGGGATGAACATAATAAGCAATGACGGCAGCAATAAACTCAACAGGAGCAGGAAAGCGAGGGTATCCTACAAAGTCCAGCGTACCATAAACGCAAGCCTCAACGCAGCGACGAGCACGAGAGCGGTCAGTAGCAATCCAAACTTTGTTACTCGTCAGAAAATCGAAATCATCTTCGGTTAAATCCAAAACGGCAGAAGCCTGAATGAGCTTA
+
AAAAAAAAEEEDDDEEGGGGGGIHHIHHHIHIIIHHIIIHHHHHHHIIHIIIIIIIHHHIHIIIHHHHHHHIIIIIIIIIIHHHHHHHHHHHHHHHHHHGG@DEGGGGGHGHGEEGGGGGEGGGGGGGGGGGGGGGGGGGGGGGGD>>GGDGGGGGGGGGGGGGEGGGEGGGGGGGGGGGCGGGGEGCEEGGEGGGGGGGGGGGGGG?EEEGGGEGCEEGGCEGGGGGGAGGDGGGEEGGGGG:?CCECEE
@M00151:18:000000000-A117B:1:1101:15363:2721/2
ATAGGTCTGTTGAACACGACCAGAAAACTGGCCTAACGACGTTTGGTCAGTTCCATCAACATCATAGCCAGATGCCCAGAGATTAGAGCGCATGACAAGTAAAGGACGGTTGTCAGCGTCATAAGAGGTTTTACCTCCAAATGAAGAAATAACATCATGGTAACGCTGCATGAAGTAATCACGTTCTTGGTCAGTATGCAAATTAGCATAAGCAGCTTGCAGACCCATAATGTCAATAGATGTGGTAGAAG
+
???A?BBBDDDDDDDDGGGGGGHFHIIIIIIIHIIHIHHHHHIIHHIIIIIHHHIIIIHFHHHFCGFHHHIFGHIIHHHFHHIIIHFHHHHHHHHHHHHHHHHFHHHGGEEGGGGGGGGGGGGGGGGGGGGGGGGGGGGCEGGGGGGGGGGGEGGGGGGE?EEGGGGGGGGGGCEGGGGGGGGGGGEGGGGEGGGGGGGGGGGGGGGGGGGGGGGGGGGGGGGGGGGGEGGGEGGGEGECEEEGGGGGGGC
@M00151:18:000000000-A117B:1:1101:12968:2722/2
CAACGCGTCAGTTTTTGACAGAATCGTTAGTTGATGGCGAAAGGTCGCAAAGTAAGAGCTTCTCGAGCTGCGCAAGGATAGGTCGAATTTTCTCATTTTCCGCCAGCAGTCCACTTCGATTTAATTCGTAAACAAGCAGTAGTAATTCCTGCTTTATCAAGATAATTTTTCGACTCATCAGAAATATCCGAAAGTGTTAACTTCTGCGTCATGGAAGCGATAAAACTCTGCAGGTTGGATACGCCAATCAT
+
??AA?AA@DDDDDDDDGGGGGGIIIIHHIIIIIIIIIIHHHHHIGHHHHHHFCFGGHHHIIHHHHHHHHIIHHHHAFFFHHHBFHHFGGGGGGHGGGGGEGGGGGGGGGGGGGHGGGGGGGGGGGGGGGGGGGGGGGGGGEGEGGGGGGGGGGGGGGGGGGGGGGGGEGGGGGGGGGGGGGGGGGGGGGGGGGGCEEGGGGGGGGGGGGGGGGGGGEGGGGGGGGGEGGGGGGGEGC<ECEGGGDCDGGGG
@M00151:18:000000000-A117B:1:1101:12187:2722/2
AGAGCGCATGACAAGTAAAGGACGGTTGTCAGCGTCATAAGAGGTTTTACCTCCAAATGAAGAAATAACATCATGGTAACGCTGCATGAAGTAATCACGTTCTTGGTCAGTATGCAAATTAGCATAAGCAGCTTGCAGACCCATAATGTCAATAGATGTGGTAGAAGTCGTCATTTGGCGAGAAAGCTCAGTCTCAGGAGGAAGCGGAGCAGTCCAAATGTTTTTGAGATGGCAGCAACGGAAACCATAA
+
??AAABAADDDDDDDDGGGGGGHHHCFHHHIFHHEHHHHIHFGHEFHIHIIIIIIIIHHHHHHIIIIHHIIIIIIICEGGHGHHHHHHHHHGHHHHHHHFHHHHHFFHHHGGGGGGGGGGGGGGGGGGEGGEGGGGGGEGGGGGGGGGEGEGGGGGGGEGGGGGEGGCEEEGGGGGGGGGGGGGGGGGGGGGGGGGGGGGGGGGGGGGGGEE?EE?CGGGCEEGCGGEGGECGGEEEGG>A8C8EGCE??
@M00151:18:000000000-A117B:1:1101:13752:2722/2
CAGCCGTTTGAGCTTGAGTAAGCATTTGGCGCATAATCTCGGAAACCTGCTGTTGCTTGGAAAGATTGGTGTTTTCCATAATAGACGCAACGCGAGCAGTAGACTCCTTCTGTTGATAAGCAAGCATCTCATTTTGTGCATATACCTGGTCTTTCGTATTCTGGCGTGAAGTCGCCGACTGAATGCCAGCAATCTCTTTTTGAGTCTCATTTTGCATCTCGGCAATCTCTTTCTGATTGTCCAGTTGCATT
+
??A?AA??DDDDDDDDGGGGGGIIIIIIIIHHHHHIIIIIIIHHHHHIIIIIHIIIIIIHHIIIHHHHICECDHHHIIIHIIIIFHHHCHCHHHHHGGGGFGGGGGGGGGGGGGGGGGHGGGGGGGGGGGGGGGGGEEGGGGGGGGGGGCEGGGGGGGGGEGGGGGGGGGGGGGGEDGGGGGGGGGGGGGGGGGGGGGGGGGGGGGGGEGGGGGGGGCGGGGGGGGGGEGGGGGGEGGGGGCGECEGGGGG
[truncated: 684,802 more chars]
